# Supplementary material for: Genome and Evolutionary Analysis of Nosema ceranae: A Microsporidian Parasite of Honey Bees
Source: Front Microbiol. 2021 Jun 2;12:645353. doi: 10.3389/fmicb.2021.645353 (PMC8206274; doi:10.3389/fmicb.2021.645353)
Supplement: Supplementary File 1 — Additional results. [file Data_Sheet_1.ZIP]

Archive with 21 entries (21 files):
- S1 supplementary results.docx
- __MACOSX/._S1 supplementary results.docx
- S2 de novo transcriptome assembly contig.txt
- __MACOSX/._S2 de novo transcriptome assembly contig.txt
- S3 genes in SVs.fa
- __MACOSX/._S3 genes in SVs.fa
- S4 raw sequence for Figure2 Phylogenetic tree of 20 microsporidian species.nex
- __MACOSX/._S4 raw sequence for Figure2 Phylogenetic tree of 20 microsporidian species.nex
- S5 sequences for Figure4a Phylogenetic tree of Dicer.nex
- S6 sequences for Figure4b Phylogenetic tree of Dicer up and down stream regions.nex
- S7 Figure5 Maximum likelihood phylogenetic tree of Isu1 proteins.txt
- __MACOSX/._S7 Figure5 Maximum likelihood phylogenetic tree of Isu1 proteins.txt
- S8 Figure6 Maximum likelihood phylogenetic tree of NFS1.txt
- __MACOSX/._S8 Figure6 Maximum likelihood phylogenetic tree of NFS1.txt
- S9 Figure7 Maximum likelihood phylogenetic tree of Hsp70.txt
- __MACOSX/._S9 Figure7 Maximum likelihood phylogenetic tree of Hsp70.txt
- S10 ABC_seed.fas
- __MACOSX/._S10 ABC_seed.fas
- S11 ATP_seed.fas
- S12 Figure10 ptp synteny0322
- __MACOSX/._S12 Figure10 ptp synteny0322
