# Supplementary material for: Genome and Evolutionary Analysis of Nosema ceranae: A Microsporidian Parasite of Honey Bees
Source: Front Microbiol. 2021 Jun 2;12:645353. doi: 10.3389/fmicb.2021.645353 (PMC8206274; doi:10.3389/fmicb.2021.645353)
Supplement: Supplementary File 1 — Additional results. [file Data_Sheet_1.ZIP › S2 de novo transcriptome assembly contig.txt]

>TRINITY_DN943_c0_g1_i1
GTAGTAATTTTTTGAGGCAAATTATTACGTTTGAATTTATTAATAATACTATTTAAATCA
GTTTGGAGATTAGAAATAAGATTACTAATATCATTATTTGTATCAAATAACAGAAAATAG
TTAGAACAATTAATGTCATTAATAGAATTTAGTGTCGAGTTATTGAATTTTTGTTCTACA
GAAATATTTTTACTTTGTTTTTGTACTTTTTCGGTAAAATTGTTTTGGTGTTGATTATTA
ATAAAATCAGGTTTACTATTATCCTGGTGATGTTTGTTGCTATAATAACTATTTTTTGAT
CTAAAATTGGGTTTACAAGTGGAAACTTTGTATCTTTTTCTTTTCTGCCTTCCTAGTGTA
TTTTTCATTACACAAATGCAATAAAGTATATTAAAAAAAATCATACAAGGGTTA
>TRINITY_DN1538_c0_g1_i1
GCAGACTTTAAAAAAATGCAGTGGCATAAAATTTAATCTCTAATGTAAAAATTTTGAAAC
CATTTTATTAAAATTTTATTTTAAATAATTTTTTAAATCAATATTACATGATTGATAGTG
TTTATTTGGTGTCTGTACTATACAATCTAATTGCGTTATATTAGATTCTTTCAGATAACG
TAAGTCAAACATTAAAAAAACAGTTCTTTTTTTTGAATCAATCATTAGTTTAAAGCTTAA
CTCATTTTTCTTTTTGTTGCAAACAAAGCATTTTAAATTTTTTTCGTCAATATCTTCTTC
AAAGTGGATTGAAATAGCAACTGATGGATTACCACAAAGTGTTCCGATATATTGATCATA
ATCATTGAGTTCAAATTTGTAATCTGGATTCTTAATTAAACAAAATAAATTTTTTAAATC
TGTAAAAAAGCAAGTGAATAAATGAATATCTTTAAAAGTATAAAAATTGATATCAGAAAG
CATAAGCTCATTTTTCCAAAAATTATTTGAGTTATTTCTCATAAAATTTATAAAAAATAT
AGGTAGCTTGTACTGTAGAAGTTCATTATCTTCTTGCAATAATGAAACAAATTCTTTTAA
AAAGTTTATAATCTTACTATAGTCTCTTTCAAAAAATGATAAAATGTAATCCTTGCTCTC
TAAAGAATGCACAACTTTTGAAACAGTCTTGCTTGTTAGATCGTTAAGAAGCTGACGAGA
TAATAAAGTTGTTTCAATCTTGTTAAACAATACAAATTCTGCAAAACTATTTTGTATTTT
TAAACGTATATCGCTAATATTTTCGGTTTTTTTTTTAATTAAAGTATCATGTGGAGATCC
TAAGCTTTCTTTAGATTTTAATGTTGGAATATGCGTTTTAAGAATATTGTTTTTTCCTAA
AGCTGTGGTAAAAGAAAATTTATAAAATATCTGATTAGTTTCTGTAAGATCTTTTAAAAA
ATAATATAAATTTTTAATGTAGGTATTAGTTGCTCGATTAAAATGAATACAAACAAATCT
TTGAATATTAGATTGTGATGATTTGATTTCGACCATAATCGGAATATAAATATTTGATGA
ATTAAAGTTTTTTATATAAAAGTCATATCTTGTTGGACAAGTAGTTCTCAAATCAATTTC
ATACATCTTCTGTATTTGTGGAACTACTGGAATTATTTGTAATGACTTAATATAAAACAT
CCAAAATAATACAT
>TRINITY_DN329_c0_g1_i1
AATCACATCGCAGTTATCGCCTAAGTAAATTCGCCGTTGTTCAAAACTTATTCTTTCATC
TTCTTCACTTTCGCTTTTAATAACACAGGAAAAGTGTTCACTAAATGGCGGATTTTGCTT
TTTAAATGTATATAAACCGCTAAGATCTGTTTCATTCATTTTTTCTTTACTCTGATAAGT
CTCTACTTTTTCAAAAAGCGGCTGTGTTTCCATAAGTTCCTTCTCATTTTTAAAAATATT
TTTAACTTCTTTTTGAATTAAAAACTCTGGTA
>TRINITY_DN1186_c1_g1_i1
ATAAATTTTATATTTTGTTAAACACATTTTCTTTTGTGTCCGTTCTTCTTAACAATAAAA
ATTAGCTTGCGTTTTTTCTGCATTTCAATCTTTGCAACTTTATCAATTTTGACACGGGTT
AGACATTTCTTGCGGCTTTTCACAAAAAACTAAAAACATATTAAATAATATGGACTGTGT
AAATGTCTACGTTTAATCGTCTATATAAGAACTTAAATCATCACTTTTAATGAAAGTTGT
TTAATTATTCTTTAAAAATTACTATTTAATACTTTTTTCATATTTACAAAAAATTTACAC
AACCATAACACAAGAATAGAGTTGTGTTACTTAATAAATGTTTAAAACTTTTATACTGTG
TAATAAACATCTTTCTATATACTTTACTTTGATACATGAACTTTTTAGTACATCTCAAAA
TCATTTACATTACGATAAACTAATATTTTTCA
>TRINITY_DN1496_c0_g1_i1
CGTTTTTTGCCATAATTTTTATTTATATTTACTTTTTTATTTTTTTATATGCTCCATTGC
AATTAACAAATGCTAAAACTTGTAAAATATTTTAATGAGTCGCTTTACACTTTTTAAAAA
TACAACCTTAAAGACAGCATATTGTATCTTACTAACTTTTTTAAAGTTTTGACACCCTTA
AAATGCGAGAAATAATTACTCTTCAAATTGGACAATGCGGAAATCAAATGGCAACAGAAT
TCTGGAAATCAATTCTCAATGAGCATAATCTTGATAGTGATGGTTCGATTCTATCCAACC
AAGATTTGAATGACAGAAAAGATATATTTTTTTATGAATCTGATGATAATAAATTTATCC
CTAGATCCGTATTGATCGATCTTGAACCCAGAGTTCTTTCTCAACTATCTCCCGTTTTTA
ATCGGGAAAATATCTTTATGCCTAATGAGGGAGGCGGTGCGGGCAATAACTGGGCACATG
GATACTACATCGGTCAAAAACATAAAGATGATGTTATGGAAATTGTTAGAAGAGAGGCAG
AAGGATGTGATGCTTTGGAAGGGTTTTTTGTTTGTCATTCTATCGCAGGAGGTACTGGAT
CTGGCTTTGGATCTATGACTTTAGAACAGCTACGAGATGAATATCCAAAAAATTATACAC
AAACGTATTCCATCTTTCCTAATAATGAAGAATCTTCAGATGTTGTAGTACAACCCTATA
ATTCTATATTGACATTACAACGACTTTATGAATTTTCAGATTGTGTTATAGTTATGGATA
ACACAGCTTTAGGAAAACTTACTTTAGATTCTCTCAAGATTGATACACCAACTTTTAGAC
ATATTAATTCGTTGATTGCCACAGTCATGAGTGCATCTACGAGCACAATGCGCTTTCCAG
GCTATACTTTTTCTGATTTTGCTTCTTTACATACATCGTTAGTTCCTTTAAAAAATCTTA
AATTTGTTGTGCCATCCTACACGCCGTTTACATTCGAGTCAATTAGTAAAATAGTTCGCA
AAACATCTTGTGGTGACGTTATGCGTCGGTTGCTTTTGCAAAAAACAAGACTTGCCACAT
TTGAAAATTTTAAAACTACATCTGCAATTTCTATATTAAATATTCTTAGCGGAGTTGAAG
ACGCATCAGATGTACATAAATCAATTATAAAAATAATGGATAGAAATTTAATTCATTTTG
TACCGTGGATGCAACCCATTTTTAATGTATGTCTTTCTAAACAAAAAAGCAAGGCATCGC
GGGTATCTGGATTATCCTTGTTGAATACAACAGGTATTTCTCATTTATTAAATAAGATTA
TCGGACAATTTGATAAATTAAGAAAACAAAAAGCTTTTATGGATATTTACAAAAAATATG
GCATTGAAGTAGAAAATTTTGATGAATGCAGAAATAATATATTAGGAATAATAGAAGAAT
ATAATTCTGCTGAACACACTTCATACCAAGAGCCAGAGATGTAACGAAGATAAAAAAGAT
TTAATAAACAAATAGTTTTTACATTTTATTGTTGACCTTTGGCTTGTTTCAATAATAAAA
TTTAATATAATTTGTTAAAAAATGTATGTTTTAAATTTATAACAATCTACTTCTAAATCT
TTTCTCCAATACATTCTAATATTTATAAGTAAAACAAAGTTTTTGTTCATTGTCGCCTTT
CATGCCTAGTTATTGTTGCGGATAAAAATTTAAAATAAATGATTCTTAACTTTTAAATCA
CAACATTAACAATTTTTTCATTTAGCATTGCAACCATG
>TRINITY_DN1464_c0_g1_i1
TTTATAAGTGTTTCTATTGCATTTTCTAGTCTCATTTGACCGAGAACATAAGCTACTTCG
TGCTTTAATAAAACCGATTTGCTTGTAAAAGCTTTGCACAATATGTTAACCGACTCCTCT
GTCAAAATGTTTCGTAAATAAAACAATGCTCTCATTTTTTTTGCAATGTGTTGTGTGTCA
TCAAGAATCAGTTTTTCTGCTTTACGAATATCCATAAAAGGGGTATTAATCGATTAAAAA
AGAACATCATCTAAAAATTCGACAAAATTCTATTTTTATCCCTTGTAATTTTTAGCTCCA
AATAAGACTAATAAAATTTTAAAGGGTCCGTGGATTTAGTCAAAACTATATAGTTTAATA
ACAGTAGTAAATAAATAGAAAAATTATTAATGTTCTGTTTTATAGATAAATCCTTGGGTC
GTAGAAAAGTTAAGAGATGTATGCTAACAAAAATTTTTACAAATGTCGTTGTTAGGGCTG
GTAACGGTTGTTTTCATTTAGAAAGTTATGACAATATTGGCAGGCAGGTGGCCAGAGCTA
AGGAAGCTTCTAATGATGCACGTCGCTCTGCCTATAGTACGGTTTTTATTTAAATAGTGT
TTATTAATATGTCCTTGTAGATCTATAAGGTGTTTCCTGTGAGGGGCCCTGCGGCTGTGT
TTTTTATTATAATTTTTATGATTTATTGGGATTAAGTAAAAAATATTTTTTAGATTAAAA
TTTTTTAAGAAGAGAAGAAAATAATTTATGTGGAAGATATTACCACAAAGGTATTATGAT
TAATATCTTTTAACATTCCTTTTCTAAATATTGTTTACTTCTTTGAAAATTGACACGCAA
ATATTTTGACCGTACTAAGATGGTTTTTTAAAATTAGAAAATGCAAAGAGGGCCAAAGCT
GGTAAAAATTTTGAAATTATTTTTGAAAATTAGATAAGCAAAGATATAAAACAATAATAA
AAAATATTATTGATTTATTAAAACAATATAAAATTTATATTTGTACAATAAAACGAATTT
CTCTCAAACCACATGAATGTTGCAGGTTTATATATTTATTTGTTTAAATTCCATGTACAA
TGTTAAGTACAGATTTAGATGAAGCATCTATAAAGCCCACTTTATTGTCTTATGAAGTAT
TTTACGGGATGTGTATAAAATAGATTTTTACAGTAGAAAAAGTATGGACCATACAAAAAT
TATACTTGATTTACTGGTTTTTATATTTAAATAATAAATTATAATAACGAGAAATATTAA
TTTCTATTTGTTGTACTATAATTCTAATTGTTTTTATACAATATTATTAATTTTTATGTA
AATTGTTGGAGTAATAAAAACTTTTATTTACAAGCAACAAACTGAGAATTTACTTCTAAA
AATACTGTTATATAAGGACCTAAAATTGCTTTGTTGATCGTTAGTTCAAATATTTTTATG
TTACAAGCAACAAACTGAGAATT
>TRINITY_DN1783_c0_g1_i2
TGATTTATTTTTAAATAAATATTTAAAAAATTTAATCTTTTTTTAGCAATAATTTTCATC
TTTTTTATTTTTTACAGCATAAAAATTACTATATAAATAAATTATCTTAATTAATCAATA
GCTCTAAATTTACAATTTATAATAAATTATTTTTATTTTAATATTCACACAAGTAACTTA
ATCATTAATTTTATAAGCTATACATTTGTAAAATATTAAATTTTTATAGATCGCTTATCA
ATTGTATACAGAACATTGTTTTCATATAAAAAATCGAATAATATAATTCTTATTACATAC
AAATACAAAAAATTCACTTTATCTACATTGTAATAAATTTTACGTATTCTAAATTTTCTA
ATAAAATTACTCTGACCACACAAATACTTATAAATTTTCCATAAGTCTAATTTCTTCATC
AAAACTATCTTCATAAAAAGGCTTTTCGTACTTGACACCAATACTTTCACATAAATTAAA
CAACATATTATGAATTTCAATAGTATTAACTTTTGAACATTCATTTTTTAAATGTTGAAT
ATGTCTTGATTTTACACAAAAAGACATACCAGAAAGAAGGACAATTAAAATACGAAGCTT
CATTTCTCTATGAATTTTTATATTAAAAAGTGAACTAATGGCCGTCTCTTGGATTTTACT
ATTTTTACATTTCAAAAGTCCACTTAAAAATTTTGTGTATGAAAATGTTTTCAATTTGTA
CGAATTTCCTATAAGTTCAATAATAAAAGGTAAAAGATCAATTAAAATTAAATCTAAACA
AAATAATGAAGCAATTTTACACACAAGCTCTACATCTTTAAATTTCCAAGGAGCACAAAG
TATTTTTAAAAAATATTTTTTGTTTTTTTTAAGGATTAAATCAATTTTGCTACCAGTTTT
ATGCACCCCATTTTTAAAATGATAACTTAAAAAATTATAAATATTGTCTTCTGACTCATA
TCTCACTGATTTTGAAAAAATAACTGAAAGCATATCATTTATGTGAGTACATTCAATACT
AGAACATTTATTACCGTATGCAATCAATTTATCTAAAAAATTTCTTGCTTTGTTATTACT
TTGTTCATCTACTAAAAGAAATCTCCCAACATTTTTCATAAGTAAGCAACAAGTTTCAAT
ATCTTTCTGTTTATAAAAATATTCTAATAAATTAAAACACTCATTAAATCCTATATACCT
AAATTTAATTAGCTCCGATACTAAAAATATTGTATTAATTAGATCTGTGCGATTTGTTAT
TTTATTTTCAAAAACATCTTCAAGAAGTTTATTAATACTTTTTTTACACAAAATACCACA
ATTTCTAATTATTCTTGCCAACACTGGCATGCAAAAAATATTATTTTTTAATTTATTGTA
TATAACAGGTATCATTTTTACATTTTCTGTTTTTCTAAGATATTTTGATATCGCGTCTAT
TTTTCCAATGTCCAGCTTATTACTTTTTAAAATTTCTACAATGTCTTTTGTTTGTCTTGG
AATTGTAAAATTATCTTCTCCTAAAAACTTACAAGTATAGAAATCAAACTCGTTTTCTTT
TAATTCAATAACTTGTTTAAAATTGTTATCAGACTTTTGTTCAATAATGTCTATGTTTAA
AACCCGACATATATTTAAAACACGTTCAGAATATTTGTCATCAATCTGGTTCATGTCTAA
TTGCCCAATTTTAGTTTTTTCCTTATTTATAAATGCAATTAATTTTTCATCATTAAAAAA
ATATAAGACATATTCCATATAAAAAATTTTGTATAAATTAGACGCATCATTAAAAAGTGA
TTTTAATGCTAATTTATAATTAAACTTTGTATCAGTAAGAATTTGTATTTCTATGAAAAT
AATCTTATGCCAATAAATTTCTGTCGAATTTAAATGTGTAAATAACATATTAATAAATTT
ATGATCTTTTAGATATATGGAAATAATCCTAATAATATTTTTAATATCCTCTAAACATGT
TACTTTTAAGCTTAAAATTGAATCAATTATTTCTGAAAAAAATTGTTCCATATTCTCAGT
AGACAAATCTTCAAGTAGAGGTTGCAAGCTCTCATTTTGTAAATTTTTCAACTTCTTAAC
CAAACTGATCTTTTTTTTTAATTGTGAATTGCGATTTAAAAGTGATTTAGTCTGTGAAAG
ATGTATGCGTTCAACATTCCATTCCATAAAAGGGTCTAATTTTTCTATTTGCATTTTTAA
ACGCAAATAACATAAACAAAAAATCGCTAT
>TRINITY_DN1783_c0_g1_i1
AAAAAAATGAAAGTAGTTTAAAAAATTATCTGTCAAAATAACTATTACTTCTTTATATTT
TATTGATCAAAACTGATGCAGAATGAAAACAAAAATAATTGTAAAAACATAAAAACTTAA
ATACTCTTTTTATTTAAAAAAGGTAGAACATTATGTTGATTTTTACATAACAAGTACAAA
TAAATATAAATAACAGTATAAAGTAATAAAGCGGGTGTTCTAACAATAAATTTTGTAGGC
ACAAATGGTATAGAAATAAAGTGACCGATAACTGCTAATATAAAACAAAGTGTAACTAAT
TGTAATCCAAATATTCCAATAAACATTCTCATATTTTTAATACATTCGGGTGGACATATT
TTACTGTAATCTTTCTTGATTAACGACTTCACAATAGGATAAAAAAATAATTTTCTATCC
CTAAAAATGAAAATGAATTTTAGTTACATCACTCCTGTTCCTCAGAACACTGCTCTTATT
GATATAGCACTTAGTAAGACACAAAGAAGATCTCCTACCGTAGTTCACCCACAGTATTCA
ATTGTAAGAATAAGAAAATTTTATATGCATAAAGTGAAAAAAGCAGGAGAAGAATTTAAA
ATGCGACTGGAAACAATAACTTCAGAATTTCCACGCCTTGAAGATATACATCCTTTTTAC
GCAGATTTAATAAATGTGTTATATGATAGAGATCATTATAAGCTTGCACTTGGACATGTC
AGTTCTACTAAAAAAGTTATAGAAGGAATTGTTAAAGAATTTGTTAAGCTTTTGAAATAC
GGAGATACACTTTATAGATGTAAACAACTTAAAAGAGCAGCTTTAGGTAGAATGGCAAGT
TCTTGTAAAAAGTTAGATAAAACACTTAAATATTTAGAAGAAGTTAGAATGCACTTAGGA
AGGCTTCCTTCTATTGATCCAAATTCAAGATCTTTACTTATCTGTGGATTTCCAAATGTA
GGAAAAAGTTCTTTTATTAATAAAATTAGTAGAGCAGAGGTAGAAGTTCAACCCTACGCT
TTTACAACTAAAAGTCTTTATGTAGGACATTTTGATTATAATTATCTTAATTGGCAAGTC
ATTGATACACCTGGAATATTAGATCATGAATTAGAAGACAGAAATACAATTGAAATGTTA
TCTATCACTGCGCTGGCCCACATTAAGGCTGTGGTTCTATATTTCTTTGATTTAAGTGGG
AATTGTGGGCACACCATAGAAGGGCAAATTTCTTTGTTCAAAACATTAAGTCCTTTATTG
GATTCTAAAATAGTTATTGTGCTTAGTAAATGTGATTTACAAAAACTAGAGGAAGTGGAT
GATATGAAGGATAGAGAACTATTGAATATTTTTTTAGAAGACAGAGTTTATATTGAAATT
AGTACTAAAGATGAATACAATGTAGAAAAAGCAAAAAAATTGGCATGTGATATTTTATTA
GAAGAACGAGTTGGTAGAAAAATAGAAAATGAGAGGATAAAAGAATATATTAATAGAATT
ACAATGTTAAAATCTAAATATAAAAAAGAAAAAGAACCATCTTTTGACATCAAAAGAACA
ATAGAAGAAATCGGAAATGAACAGGAGAGATATTTTGTAAAAGATGAATATAAGTATGAT
ATTATACCAGAAATTATGAATGGCAAAAATTTTTGTGATTTTATCGATGAAGATATTGTA
AGGAAATTAAATGAAATTGAAGATGAAGAAGATAAAATGTTTGCGGTGTATTCTAAGAAT
TATGACATACTTACAAAAGATCAAAGAGAAGATATGAAAAAAATTTATGATAAAATAGAA
GAGAAAAAAATTGAGAGAGAACTAAGAAAGACTAACAAAGTTCCTAAACAAAAGAAAATT
AATAGAAGAGAGACACAGATTGTTAAAGTAAATCGTAGGGATAGGATTCCTGTACATTTA
GCGAATGATAAAAAGCCAGATAGATCTAAGGAAAAATCTAGATTTGATACTAAAGGGCAT
TACGAAAGAAAACCTAAACATTTTTACAGATTTAAAGGTAAAAATAATAGAAGATAATAA
AGTATTAAAATTTTTTATAATGTTAATGGTATGTTTAATTTTATTGCTTGAACTTAGTTT
TTAGACCCAAAAATTCTCTAAGTGCATTACACTTTATATAAATTACTAATTTAAATATTT
GTAAAAGTACTAACAATAGATATATTGTGGTAGAATAGTTTATTTAATTAAAAACATTTT
CATTATAAAATTATATTTATCTTAATATAGTTAGTCCTATAATTAAAAATCTCTACCAAT
AAAAAAAAATTTTCTCTTGTACGGCGTTTATTAATTGTTTGCTCAAAAAATGTAAAATAT
TAATATTAAATTTTCACTTAAATGTAATAGCATATTATTGTTCTACTTTAAGATACATTT
CTTTTGTTTTAGATTCCATTATTTTAATATTTCGTATGTGAGAATCTTTTCCTTCTTGAT
GATTCGACAAAATAATAATTTGTAAAAAGAAACATTTCTTATTTACATTAAAAACAATGT
ATCCTTCTGGTTCTAACAAAGATGTTAAAATTATGGAATCAATTGTACTTTCTGTAAGTC
CGCATAAGACTTCTATCTCTCTAGGAGTGTAACTGTCGTCTTGTGAATGACTGAGAAAAA
TCCTAACCTCTTCAACATAAGTAAGCTTACAAAATGTAAATTGTATGCCATGTGGAAGCG
AATCATCAGTAGCCCAGTATTCACTAAGATCACTAGATAAAAGTTCCTTTACTCCATGAT
CTCTCTTAGACGAACTTAGTCTTATATTCATGCAGGGTAAACATTTTATATATAAAAAAT
ATTTTTTTGTTTTTTTTAAGAATTAAATCAATTTTGCTACCAGTTTTATGCACCCCATTT
TTAAAATGATAACTTAAAAAATTATAAATATTGTCTTCTGACTCATATCTCACTGATTTT
GAAAAAATAACTGAAAGCATATCATTTATGTGAGTACATTCAATACTAGAACATTTATTA
CCGTATGCAATCAATTTATCTAAAAAATTTCTTGCTTTGTTATTACTTTGTTCATCTACT
AAAAGAAATCTCCCAACATTTTTCATAAGTAAGCAACAAGTTTCAATATCTTTCTGTTTA
TAAAAATATTCTAATAAATTAAAACACTCATTAAATCCTATATACCTAAATTTAATTAGC
TCCGATACTAAAAATATTGTATTAATTAGATCTGTGCGATTTGTTATTTTATTTTCAAAA
ACATCTTCAAGAAGTTTATTAATACTTTTTTTACACAAAATACCACAATTTCTAATTATT
CTTGCCAACACTGGCATGCAAAAAATATTATTTTTTAATTTATTGTATATAACAGGTATC
ATTTTTACATTTTCTGTTTTTCTAAGATATTTTGATATCGCGTCTATTTTTCCAATGTCC
AGCTTATTACTTTTTAAAATTTCTACAATGTCTTTTGTTTGTCTTGGAATTGTAAAATTA
TCTTCTCCTAAAAACTTACAAGTATAGAAATCAAACTCGTTTTCTTTTAATTCAATAACT
TGTTTAAAATTGTTATCAGACTTTTGTTCAATAATGTCTATGTTTAAAACCCGACATATA
TTTAAAACACGTTCAGAATATTTGTCATCAATCTGGTTCATGTCTAATTGCCCAATTTTA
GTTTTTTCCTTATTTATAAATGCAATTAATTTTTCATCATTAAAAAAATATAAGACATAT
TCCATATAAAAAATTTTGTATAAATTAGACGCATCATTAAAAAGTGATTTTAATGCTAAT
TTATAATTAAACTTTGTATCAGTAAGAATTTGTATTTCTATGAAAATAATCTTATGCCAA
TAAATTTCTGTCGAATTTAAATGTGTAAATAACATATTAATAAATTTATGATCTTTTAGA
TATATGGAAATAATCCTAATAATATTTTTAATATCCTCTAAACATGTTACTTTTAAGCTT
AAAATTGAATCAATTATTTCTGAAAAAAATTGTTCCATATTCTCAGTAGACAAATCTTCA
AGTAGAGGTTGCAAGCTCTCATTTTGTAAATTTTTCAACTTCTTAACCAAACTGATCTTT
TTTTTTAATTGTGAATTGCGATTTAAAAGTGATTTAGTCTGTGAAAGATGTATGCGTTCA
ACATTCCATTCCATAAAAGGGTCTAATTTTTCTATTTGCATTTTTAAACGCAAATAACAT
AAACAAAAAATCGCTAT
>TRINITY_DN1529_c0_g1_i1
ACGTATTCTTTAGTGGTACATAAAACATCTACAAATACTATTTTTTTAATATTTTTCTTA
AAAAAATTACTTGTAGGATGAATATATAATTTTCTACCCGATGCGACATGTTTATAAGAA
CCATCTTGTTCTCTAACTGACAAATTATAGTCAAATGATTTACTAAAAATTTTTTCTAAT
AAGTCAACATTGCCATTTTTGTTTTTATTGAGTCCTTTAAATATTTTATACGCTTTATCA
AGATTCTTTAAAGAAATTTCATTAATCTTACAAAACTCTTTTTTAACCTTAGCGTTCAAA
AAATTAGAAAAAATATTAATTAAATATTTGATATCAGTTGTAAACATCTCTTTGTCTATA
TTTTTACCTTGTACCATATCTAAATTTTTTATAAAATTATAATTGTCGATACTTATCATT
GAAACAAGCATAGAACCATAGTATCCTAGTCCACTATTTATACAGTCATCATAAAAACAA
CTTAAATTAAGTTCAAAAGGATATCTTAAAATTCTTATCCCTTGCTTGGTAATTTGCATA
TTTTCATTAATAAGTTTTTTGTTGTATAAAAATTCTAAGGATCTAAATACATTAAGTTGT
GTAGGATAATCTAAAAAAGAAAAGTTAAAAATATCTATTTTTTTATGTATAAGCTGAAGA
ATAGGTTTAGATAAATTTGCTATTAATATCTCTGGTGTCAAATTAGATAAATTATTATAC
ATTTCTTCGGTAAATAATCTATAACATATACCGGGCCCTATTCTATTACATCTACCCAGT
CTCTGATCTGCCGATTCTTTAGAAATAGGCACTATTCCAAAATAATTAATACCATCAAAA
ATTTTATTTTTAACAAGACCGCAATCTATAACGTATTTTATGCCGGGAATAGTTAAGGAG
ATCTCGCAAATATTTGTACTCAAAATAACTTTTCGAATGGTAGACTTTTGGTAAATTTTT
AATTGTTCTTCATCATTTAAACTTGAAAAAATTTTATAAACTTTAATATCTAGTATTTTT
TTTAGTAAAACAAACAAATCGTTAATATCTTCTTCTCCCGTTAAAAAAACCAAAATATCT
CTATTGTTATTAATTGTATAACAATCTTTATTTTTATTCGACTTGTCTAGCCAAGCTATG
CTATTATTCCTAGATAAGTTTTTTACATCCTTACTCATTACTATTTCTTTAATAATATTG
TATGATTCTAAAATATAATCACTAACAGAAGATTCAGAATATATAATATCGCAAGGATAG
GATTCTCCTGGAATTTCAAAAAGTTTTGCATCAAAATAATTCATAATTCTTTTTGTATCA
ACTGTAGCACTCATTAAAATTACTTTGGATTTTGTTTGTTTTAACAAACAAAGTATCATA
TCCATTCTTATAGATCTTTCGTGGACTTCATCTAAAATGATGTAATCATAATTAGAATCT
ATTCCTTCGTGTAAAAAAGCACCATCAGTGAAAATAATAATTTTATCATCGTGTTTAATT
TTTTTATTAAATCGCATTTTATAACCAACATTCTTTGTAACTTTAAAAAGTGTAGAATAT
AAAGACATAACAGCTATTCTTCTTGGTTCTATAACAGCAATTTTATGTTTATTATTATTT
AGTAATAAAGGAATATAGGTAGATTTTCCACATCCTGTAGGTCCTTTAATAAGCACATGT
TTAGAATTTTCTATGCATTTTATTATTTCGCTTGAATAATTTTCTATCAGCAAATTATAT
CCAAGTGGTGTACTCATCGATTTAGGGATATTAAAAATCTATAAAATCATCAGATATTAT
AATAAACTCACTAGATGATATTTCTTTTTCCACTTCTAAAATAGAAATACCAAAATCGTT
GTCTAAAAAATCTTCGTCTGTAAGATTGTTAATATATTTATTATTTGTACTGTAAATTGT
ATTTTTCTGTAACTGATAAAAATTATCTTTATTTTCTGCATCTATTATTTTATTCCACAT
ATTCTTTATAATCTTATGATTTCCTAATATTTTTTTTGCTAAATCAAGAATTAAATATCG
ATTTAAATACAAAAAGTAGCTAAAGTTTTTTCTTTTTATATGTTTAATGTCAAATACTGT
AGGTAAAAGCTTATTTAAAACATTCCTTAGATTTTTCTTGTTAAACTTTTCAATAATTAA
CAGATGTATTTGGTTATCAAAATTTTGCAGCTTAACATCCGGAAAATATAGATTTCCAGA
TGTTTTGAATCCATTGAGATTTATTATTTTTGAACTTTGTATTTCAAAACAATTTTTAAC
TGT
>TRINITY_DN2166_c0_g1_i1
ATAATTCTTGCTGTATTGTTGATTGCAAATTGTAATATTATAAAATAAAAAACAATAAAT
ATAAGAGTTATACGCAATTATTGTTTATATTTTACCAGCCAATTATGCAGTTGTAGTAAA
ATTTTATTTCTTCTTTAAAATGTTTATATTAATTTTAAAATATACAACTAATATTTATAA
AGCAAGACATGAAAAAAACCAATATAAATAAAAACCTTAAAAGTTACTAATAATTTTATA
CTTAAATATTATTAATAAAAAAAGGTTACAAGATTTTACTTAAATTCTAAAGTAATATTT
GTAAACATAAATATTTTTTAAAAA
>TRINITY_DN1409_c0_g1_i1
AACTAGTATTACTTATTGTGTTAAAAAAATAAATTAAAATAATTAATTTATTTACTAATT
AAAAATGAAATCGTATAATAAATAAAAGAAAAACAGGTATAAAAATATAGCAATACATAA
AAAGAAAGTCCACAAAAAAGCTCCATAATATGCCACGAGTGCAAAAAACTCCACTATGTT
CATTCCTCTATCTTCAACATCTTTTGTAATAATAAATGGTAGTAACAGACACAATAAAGA
TAGACAATTCATTAAGGGTTAATACAAAAATAATTAATTTATAAATAAAATTTAAAGAAT
TTTTTGAATAAGTTATTAGTTAATATTTTTCGGATTTATACAGTCAATTGAAATGTAGAC
AATGATTTAATGAATGTTCAATATCTTAATATAATTAAAATACAAAGAATTTGAGTGAGA
TTTAATATGCACTTTTAAACATATTAAAATAGCTTATCATTAATTATAACTTTTTTATAT
AAAAGTTCATTTAAAATTTATTAAATGTTAAGTGTTAATTAGAAACGCGTCAAATTTAAA
TAAATTTTAAATAAACTTGTCTTGCTCTGAAGGGAAAACACTATAAACTTGCAATATTTT
TTAATAAAACTAGTAATTATATAAGGATGTCTAAAGTCCGATAGCTTTCCAATACTCTTC
TTAATTTCTTCACGCATCATTTTAAAATTTTTTTTCTTTAAATAGTAATTCCTAAAACAT
TGCTTTATTCCAAAACGCTGTTTCAGACCATCAGTTTTGTTTTGGAAATCCCAAAGCAAT
TATTTGTCATGTTTGTGGCATGATAGAACTTTATACAAAATATATTATAATAAAGAAAAA
CGAATTTATTATGTTTAAATTAAAATGTTTTTGCCGGAAATCGCTTGCAGTGAATTATTC
TTTGAGTAGTACTTGACAAAACTACCAAAATTAAAAGGTTTTTTATTTAATTGTTTATTC
TAATCCATCTTTTAATAACTTTTTATCTATTTA
>TRINITY_DN1887_c4_g1_i1
ATTTGACATTTTTTACAAAAGAAAATATTTAATTTAAGGGTATGAATCTTAAAAAGAAAC
GAGAATATAAAAATTCAATAAAACATTATTATTTAAGACCAAAATTTCTAACAGAGCCAC
ATGGAGCTCTTTCTAAAATATAAGGGCGTATTCATAGATATTCTAGTAACCAGTCATATA
TTTTATTATGATGCTTTTGACATTCTGGAATATAAAGCACTGATCAAGCGAACGATTACT
GCTCACTTAGTGTATTGAAGCAAATCCCGGAGTTCTCTATTTAAAATTATAAATATTTTT
TAATATCAAATCTATTAAAGTGTCTACCAATAGCTTTAAAATATATGAAAATATCATTCC
TACACAATAAATGTTAGTTTTCAAAAAGTTAGCGACAGTGCTATTAAATCTACTTGAAAG
CTTTATGGATAATTTATATTCATTTAGGAACATAATTAATCTTAATATAAGGAAAAGTTC
TGCAGCTAGAAAGAAATATTTTGCTAAATGCCCGACCAATTTTTTTATTTTGTATAATGA
ACATTATACCTTGTAGTTATAGCTTCTTTTGAATGATAAACTGTTCTGTTAAAAAAAAAG
TAAATTTGAATTAAGACAGCCCTCTCATTAATCCGAAAAAATAAAAGAATGCGGATGTAT
AGGTCTTAACATAAAATCAATCAGTTTTATTTAATCTTTTTTTTACTTTGGTGTTGAGAG
GATATAAAATATCTTGTTGTAAGATTAAGCATGGCTGATTTGCATTTTAGTTTTATATAA
TTTTCATAATAAATAAACTCACGTTTTCAATTAAAATTCTTTCAGATACAACATTTGGAG
CTAAAGAAGTGTATACGTTGTGGAGAGGCAAATAAAACAGTTGATCATCTTGCTTCAAGA
TGTGAGAAAATGCTAAGGGCGACTACGTACGTCGGCACAATGAAGTTTTCAAATGCATTT
GCTCTATCTTTTGTAATAAATACGATTTAAAATCAAGGAAGAAGTTGAAAAGTCAGTCTG
TTTAGGAAATCATTACAAGTAAATGGGTAGAGATTCGGATGGACACATTCGTCAAAACGG
ATATAAAAGTTAAAAATAACAAACCCGACTTGATAGTGATAGATAAGAAAAAAAGAGATA
CTAACCATAGAAGTTGGCATAACTTCATTAAAAACTTCGATACAGGTTGAAAGTGAGAAG
CAAAGAAAATATGATATTTTTGCAAACGAAATGACACTGTTAAGCGGATTTAAGACGATT
ATTATATCATATGTACTAACTTGGGACGGTATTGTTACATAATATCATAAATTACACAGA
CGAAGATTGGAAATTTCTGACCATATCGAGGCTTACATCTAATCTACGCCTTGAAGAAAA
CGTTGGAAAGCATTTCTCAAAGATATAGGAGGGTTGGGTTCTTTGAAGGAACTGGTGAGG
AAAATATAGCTACGGCAATGATTTTGATTATCGAACATAAAAAGCCCAATCCTTTGCGGA
ATAGAAATTAAGTTAAAAGTGCCTTATAAATAGTTGATATTTGATTCGTTTTTAAAACGA
TGATTAAGAGTATTTCCATGGTTGTACGAATGACGCAATCAAGAATCAAAACCAATACCT
TTATTATATTTTCTCTTTATAAATTTATTTTTATTAATTTCAATGTTACCATTTTGATTA
CTTAATTTAAGAGTTTGACTATCATGATTCAAGCTAATGACCAATTCTTTACAATCGAAT
GATTGTAACAA
>TRINITY_DN1822_c0_g1_i1
AATAAATTGTAAGTTTGATAATGATTTTTTGTCTGATATAAAAAAGATCAGATGTTTGTA
AACAATTGTATGTATGTTTTTTTGTAAAAGTTATTAAATTTTACTTTTAGTATTGATTCA
ATTAAAGCTCTTAATTAAATTATAATCTATGGCATATATTGTGTTTGTACAACAATATTA
TAGAGGGAAAACGAAGATTTATAAAACAATATAAACATTATTTCTAATGCATGATCAAGT
CCTATCCATTATGTATTTTAAATACTAGCATAGTTTAAAAAAAATGTTTATAATTCCTAA
ATTGCATATTTGTTATCAGTAATTTGGGACAAATTTAAAAAATTTTATTTCTAACTCCTT
CATTAAAAGATTAATTACTTGATCCTCAATTGGCTTAATCCTTTTGTATTGTTACACTCT
TATGTATAACAATGTCTTCTTAAGATGTAAAGCATCTTCTATGTTTTTCCAAAGTGAAGC
TTTCTAGGGTCATCTTAATTATTTCGAAATATTTTTGCTATGAAATTTCAATAATACACA
TTTGTAATATTAAGTTTTACTCCCAAATTCCTTATTTTGTCAATATTTAATTTAAATATA
CAATGAAAAATGTAACTAATTATTAAATTTATTTTGTAAGCATAAAAATAATAAATAAAT
TTAAGTATAAATAATTGTTTGTTTTTCTTATGCAGGCTGTAGCGTGCCTTTACTTTTAGA
TTTACTATTTCTACTAGTTTATTTTCTTTAGCTTGCTCTTCTACATTAGTAAGTTTCTCT
GGCTGTTTACAGTTACTTTAAAAACTTTGTATTTTTCATAAGTCTACATTCAGTAATTTA
TATTTACCCTTTTTTATAATTTGAATGTATTTTGTTAATGCATCCGTCTCATGTTATCAC
ACAGAAAATAATTCATGTACTGAATTTGTGAAGTGATCCAAGGTGATTTGCTTGCAGGTC
GAAAATGGCTTCTTTTTTTTCAACCGTTCGCAAATTCTAAAACAAGGTTATTTCTACTTC
AACTACAATTATCTAATTTAAATATCTATATAATTTGTTGCTTGTAAATACTACTTTAAA
TACGTGTGCACATCCTTATTTCTGCTCTGCCATTACTTAAGCGTTCTTGAAAAGAATAAT
TTTTTACCTTTTTATTTTTGATTATTCTATAATTTATACACAGTTGTAAGCGTATGCTTC
ACAATGTTGTCGCATAAAATCGTGCGAGAGCATTCTTTCGCAATTAGTAACCATAATACG
ATCAGCGTGGTTTTAATTTTTAATTAAATTGCGGGCATTTTGTGCTTTTGTCAATTAATA
TACTTTTGTCCTGTAGCGCACACAGCATAGTTTCTCATGAAGAGATATTTATATGTAATA
GCCATCTTGATGACCCCTAATTGGACAATTTAAGTCTTTTTCATTCCCCATAAGATATCT
CCAAGTTTTAAAATAATTTTCAATATAACTCTTCATTCAAATTTATGAGAAAGTCTTAAT
CCCCTATTTGCTATGTTAAGGCCTTCAATAAAGTTCTTTCCATTAAATTTGGTACTTCTC
ACTTTTATGTTCCTCTTGTTTTTATTTTTTTTTATAATAAAATTTTTTAATTTTATTTTT
TGTCATAGAAGGCTATGACGGTCTTAAGTAGGTATATAAAACAATTGGGGTTTCCAGTAA
GCTTTAAAATTTTGAATGATTGTTTCTAGTTTTAATTTGAAGATCTTTGAAGTTTAAAAT
TGTTCCAATTTACTAACTTTGTATTTTTCCTGTAAAATTCTTTAATATTAGCAAGGTGTT
TATTATTTTCTTTTTCAATATTACTTTTCTTCTAAGCGATTCCTCTATACCACCTTCTAG
TGTCAAAAGTGGTCGTAGTATCATGTTTCACTTCTGTGCTCCATATTTTAAAACCACTTG
CCTTGTTCTTTGTGAGGTAGATACAGCCTTTCTTTGTTTGCTGGTTGCTTTCAATAATCT
CATTAATTTATTTAAAATGTTTTCTAAGATACTAACATAATAATTAATTAGTGAAATTAC
ACTTTGATTGTTTTTATGCTTAACTTTGTATTGCATAATTCTTTTGGTCTCTGCAATATT
TCATTAATCACTTTATTTATATTTTCTTCCGACGTTTGTAAAAATGCGATGATATTATTT
TACTATTTCATTAGAAACAAAAAT
>TRINITY_DN2516_c0_g1_i1
ACTTTGCTTTCTTCCCGCACGGGGTAAAAAATATTAAAAGTTTATACAATAATGTACAAC
ATTATTATACCTCGACAATAAAAAATTAAAAAAAGCAGATTTCATTTGCATCATTAAACA
AAAATAACTTTATTTTTTTTATTTCTATTTTTTTCTTCTTTAAGTTGATTTCCATTTTAA
GGGGCTGAAAATTTAGAACTAAACACTTTCAAATACGTGGAATTGTTGTTTCCTTCCTCT
AAAACCGTTTTTTAATAAAACAGTTGAGATTTACGAAAATTTATTTGATTTAAACGAGGA
TGATTAAATGATACAAGAGTATAATAACAAAGGCAAGTTTATTCATAATGAGGGTTTAAT
TTAAAA
>TRINITY_DN1226_c1_g1_i1
GCAAAGGCGTATAGACAAGCCTTCACTTAAAAAATTTATAAAGGGAAAATTTTCTTTGCT
TTCGTAAAAAGCCGACAGGTAGGTAGTAATTCTATAAAATGTATATGTATCTATCTGTAT
TGATCAACTTGCTATCTGGTGTAGTACATAAAAGTAGTAATTATATAGAAAAACGAATTT
TTATAATATATGTTGGATGTTAAACATCCAGTAGTTTCAGATACGAACAAAACCACAATG
TCTTAAGCGTATTTGTTTGTTTCATGTTTCA
>TRINITY_DN1514_c0_g1_i1
ATGGGCATTTAATAATTACATTCTAGAATGTAAATTGATAATTAATGAAAACAAAAAGCA
TATATTGCCTCCAAGTATAGTAAAAAACGTTTTGATCCCAAATAAAATCGGTATAATTCC
CCATATATCGACATTACTACCTTCAAGGTTTTATAACGAATCTTTGATTAATGTACATAC
AGAAGATGAACTGACCCTGCGATTTATACCGTATTTAGAAAATACCACCCATTTAGATGT
TCAACATTTTAATGATACTACGATATACGATTTATCGTACAATCAAAACAATGAAATATT
AAGTAGGTTACTAGAAAATAGTAGCACGGTAGAAGTAGCAGAGTTACTGAACATTGAACC
TGAATATTTTACCAAACAGTGTGCTAAAATGAATATGTATGAATGTTCTTATGATTCGCT
TTTTAATGAAATGCGTAAATATTTCTGTGCGAGATGTTTAATTTTTGGCTGTAAAATCCA
CACAATTCGTACAAAGACCTGTTTTGATTACGAAAGCGAAGTTAAATGTTACTGCAAAGA
TATTAATAATCCTGCGCAAACTACTTTAAATTCTAATTTAATCATAATTGAAAAAGATAA
GATTAAAGAAAATTTGAAAATGTTTAACAATGATAAGTGTTTAACGTCTTTTAATTTATT
TTTAAAATATAATATAACAATATCATGTAGAGACTTGGGTAAAAAAATGCCGCTTTATAA
AAAAATATTAAGAAGCATGTATTCTATAACTAATAGTAACAAACTTCCTGAAGTATGTGA
TCACACTGGAAAGTGTTACCAAAATGCGCGATGTATTTGTTTTACAAATGGAACAGGATG
TGATTCAAAATGTTTGTGTACTTTTTGTAATTATATGTTTTACGGTTGTAAGTGTAAAAA
TAGTTGTACGAAAAGATGCAGTTGTAGTAAAATTAATAAAACATGCGACGAACATTGTGA
ATGTCATTGCGACAGTAAAAATATGTCTAGTTGTGAATGGTACATACCTTTAATTTACAA
GTCTACATATATTTACAAAAGTGCTAAGAAAGGACTAGGATGCTTTGCTGGTGAAAATAT
TAAGAAAGACGAGTTTGTAATTGAATATGTTGGCGAAATTATTTCCAATGATGAAGGGAA
CAGAAGGGCAAATTTTTATGACGCAAATGGTCTGTCATATATATTTGAATATACTGATAA
GCACTGTTTAGATGCATTTTTAGTTGGAAATAATTCTAGGTTTATAAACCACTCTACTAA
CCAAAATTTATACATCAAAAAATTATGGATGAAGCGTGCACTGCGCATTTGTTTTTATGC
AGCCCGTAATATAAAGTTAGGAGAAGAGCTGTTTTTTAATTATAATTATAGTGATGAGTA
TAAAAAGAAATTTAATTTGATTGATTAAAATTTGATATTTATTTTGACATCTGATACGAA
TTCTTGATGTGTGTTTAACATTTTAAATTATTAATCAAATAATATTTATTAAAAATTTCT
TATTTTTTGTAAAAATATGATTTTTGACAAATAAATTAATTCTAAAGTAATTAATTTTCT
GTAATAAGCGTTAATCTTTTTTA
>TRINITY_DN1681_c0_g1_i1
AAGCAAAAAGAATTATTGATAATTTTTCTGTATTTTAGGTATTAAGATCTTTTTGTTACA
ATAGAATAAATATATTAAAATTTTAAAGAATCAAGTGAATCATAAGCACAATAACTTAAA
ACTTTATTTAGTTTTATTGATTCTATAACATTTTTTTTTCTAGTCCTTGTATGGGAAGCA
TTAATCTAAAAGACATGTTTCCTATAGAAGTCACTACACATAACTTATATTTTCATGAAG
AAGCCTCAATTTTTTCTATGGACACTTTCAATAATTTTATAGCTACAGGTGGAGGAGATG
GAATTGTTAGATTATGGCAAATAAATGATACGGAAATTAAAAAAGAGGGAGATTTTGTGT
ACACTACTGCACTAAATTCTTCTATTCAGCTAGTTTATAAGTCAGATCTTGTTGGTCATA
CAAAAGTCGTTAATTGTGTTCGATTTTCTTATTTAGGAATTTTAGCATCTTCATCTGACA
CGGGTCGTGTTTTATTGCACTTTAATGATAAAACGCACGTGTTAAGAGGAAGTGATGAAT
TAGATTGTTATGAATTAACATGGGCAAAAGATACATTATATGTCGGGTTAAGTAATGGCT
TAATAGAAGAATATCAGGTGCTGTATGATGACAATTTTTATTGTAAGTTAGTTAAATCTT
GTTTCTTGCATACAGATATTATTCAAGGTCTAGCTTACAACAGTAAACATTTCCTGTTGT
TATCTGTCAGTAAGGATCGAACATTAAAAATTTCACAGGATGATAAGATGTTAGATAAAA
TTAATCTCAATACTAACGGACGATCTTTTTTTAGGCGTACATGTTTTAGTAAATGTAATA
ATATGTGTTTTATTACAAATTATAAAAATTCTTCAATTTTGGTCCTAACCTACCCTTTTA
CTGAAAAGCATTGGATTTATAAGTTAGGTCCTTTTGATTCTGAAATAGTCAAAGTTATTG
AAAATAATTTACTGTTATTTGTACTTTCTAAAACAAGTCTTTATTTTTATTATAACTTTA
ATTTACTAGGGTGTATAGAAAATATATGTTTTAAGAGTGTGACTGATGCAACTTTATACA
ATAACATTCTTTTTATATCTTCTTTAGATGGATTTATAGCTACATTTAAGTGGAGAGTGG
AGGGAGGATAAAATTTTAAG
>TRINITY_DN1841_c1_g1_i1
TTTATTTTAATATTGTTAAAAGATATACAAATATTTATGTTAAATATTATTTTTAAAATA
ATAGTATTAAACTTAATTTATTAATAACATTAAAATGTTATTTAAATACAAAATTTTCTT
TATGTAAGAATATGTTTTAATATGTCACATAAGTTATCTGTAGATTTTTTGCATAAGTTA
TCTGTAGATTTTTCCTTTATGCTTTAGATACAATAATATATTTGCCATTTTTATTTTAAT
AAATTTAAATATTATAATTATCTTTTTTAAATTTTTGATAATTAATTTAAAAAGAGTATA
GAAGTTAATAATCTTTGGCTTTTATAATATTAATCTTGACATAGAGGAATGTGTGAAATA
GATCTGTACAACCAAGGGTAAAAGAAATGTTTAATTTACTAATTTTTATTTGTCACATTA
AAATACAACTATCTCAATAAAAATATCATTGTGATAAGTTTTCTATTGCTGTCTGTATTT
TATCAAGCAATACTCCACTGGTTCGTGATAATTGCAATATTATGTCTTTAAATCCTTCAG
AATTTAATTTTAAAACGCGTTCTTTATACCCCTCATCCTTCCAACTTAAATTTATTATAA
TCCAAACTAAAGGTAGCTGTAATTCACTGATTATAAAAAGGTCTTTTAATCTTTCTAATA
CACTGTTATTATTTAAAACTTTATCTCTAAATTGGATGTCATATGCACAAACATTTCCTA
TTGCATACAAAAGATGTAAAAGTATTTGTGTGGTATTATTTTCTTTTAAATGTAGAAATA
AAGTGTCTGTTAAATAATCACCAATAATTAATTTATCACAAAATATATTTCGTATCAAAT
TAAACAATACTTCATATATCTGTTCATCGTACTTGTTAAAAAAATTTTTAAACCAAATAT
CTCCACGCTGCAAGAAATCTTTTTTACTTTCAATATCATTGTCATACAAATAATTTTTAT
ACAATCTTAATACTTCAAGTGTGTATTTATCTAAATATCTTTCTAATACATGTGACCCGT
TTAAAGATTTAAAAACTGCACGATAATTTCCAAATTCAAGTAATAGATTTGTTAGAATGT
TTAATAATACTGTTATATAATCAGTCTCTAAATCTTTATAAATATAATTGTAATCAATAC
TATATTTCTCTTTATTAATCTCAATATAAGTATTTATATCAAATTTATGGTTAGTATTAT
CAGACAGGAAATCTAATATTATTTCTATAACAGGATATTTAATTAACTCACTTCTAAGAA
TAAATACAGATCTACTTAAATTGTGAAGAAGTAAAAAATAAGTAATGTGTATATTTTTTC
TTTTAAGATATTTAAATAGATTAGAAAGATCTATAAGCTTTTTGTTTTCTTCGGAAGATA
ATGTTAATATATAATCTAAATAAATATTATGATTAATAAGAACTTTAGGTTGATATCTCA
TCATTTTTATACTTAAATCATTTTTACTTAAAAAGTAAGCTAAATAAACTAGAAAATTTT
TTTCATAAATTGTATCTGTTTTTAATATGGATCTATCAAAATTTTTGATTAAAAGTAAAT
TTAAAACATTGTATTTATCTTTAGTACTTACTGAATCTAATACCTGAATAAGACTTTTTG
TGTCTAAATTAATAAATTTATCACTAATCGAATTTCTAGCTGCTGTAACACAATCACATT
TGCGATTATCTGCTAATATTTTACAATAAATTTGATTATTCTCTGTAAAATTATATTTTT
CTATAATATTCTTATAGATCCTTAATATTTTAATGTCACTAAACTTATATGGGAAAGATA
TATTAGAAATATAATCTTCTAAAAATTCTAAAAATCTTTTAGGTATTTTTAGTAGATAAA
ATATATCAGATAATACTGCTACATCTTGAGACTGTAAATTTGAATACAAACTATAATTTT
CATCTACTATATTATTTTTACGAAGAATCTGCATCAATTCTTGCTCGGGATTGCGCATTC
TATGTGCCACAAAGGGTATTCTATTTCTAAATCTTAAAAGTTCAAAACAATATTCTACTA
TATAAGTATCATAGCCAATGTAAATGTCTTCACTTAAAGTATGATTTTTTGTTACATTGG
TCATGTCTTAGTAATTTTTCTTTGTTAAATAGCATAAATTTTTGTTTCAAATGTTATCAC
TAAAATTTGTGGTTAACCAATTATTTATG
>TRINITY_DN2094_c3_g1_i1
TTATAGTAAAATAAATTAAAATAATTAACATATAATAAATTATAAAACAATATAAAACGA
CATAAATGAAGTTTTGCCAATACATCACACATAACAAACTTCGGCTTAGATTTAAGACAG
CTTTTAAATTTGTATCATACATTGTAAACCACCTGTTTAAACTAGCTAATCATTAAAAAA
TGTAAGTTTCGCAATTCAATCTATTGAGACATCTCGGATAGTTGTACTATTGGTTTTCTT
TTCCTTATATCTTAACTTATAGCCATTAATTACTGGTATTCTATCTCCTTTCGGACCACA
TATACAAAGAAATTATTAATGTAGGAATTATAATTTTACAAAAAATTTAGACATTTTGAG
ACATCATGAAAAAAGTTATTGTCATATTTTGTTTTAAAGTAAACTTTGATAAAGATAATT
AAAAGTAAAGTGTTTATTGCTATACCTTTAACCTTTTTTAAATAGAATTTTTTAGTTTTA
TTTTTTATTAATCATGAATATCAAAAATCATATTTTTGACATTCAATTTATCTTTAATAA
AATGCACGTGGTACACCACAGTTATTATTAAAAAATGTTATATTGAGACACCAAAGAAAA
AACAAACAGCAAACAAAAAACGCAAACATCCCTTAAATCGTGTTACACATTAGTATACCA
ATCATTCCTTGCTTGTATGAACAAGAAGATCTTTTAGAATTAGATCTACAAGGATTATGT
CCATGGCCTATCTTTAGCAAGATGCTAAATGAAAACATACCTGACTAAATTCTCAGTAAA
AGATCTAATTTAATCTAAGAAAATGCAAGGACATCAATAACTTGCCATATATACACCGGG
TATAATATGTTTATTTTTTTTATTAGCAAAAGGTAGTTCCTGTTCTTGCTAATAAGCCTT
TCCTTTTCTCGTACAAGCATGTATCGTTGTACAACCAGCTTGTCTAAAAATTCTACGCTT
GCAAAAAAACCCTCCTTATTCTTAAGCAGGTCTTGGATTTATTGATATTATCAATGATCT
TCTTACTTGTTCGTTCTTGTCTAAATTGCCTGTGTTAACTCAACTATTCTTCTCCAGTAG
AGAGACCTTTTATCAGAAAGGGAAGGATAATCTAACAAGAAATTTTCAAGACATTCCCGT
TCTCCTTCGCAAAGAAAGCAATGTCCTCGGTAGAATTTTGGGTTTTTATTGGCACTGGCT
AGAGTAGAAAATCATCTCAAATTACCATTTACTTTTGTATACAACACTATACATCATTTT
TCTGCAACATTAATCTTTTGTCTTCATTCTAATAAGAGATTATTTTATTTAAGTATAGCT
TTTGTTTAAAATTATTTCTTATTTACCACCATATAAAGTCAAAAAATAAGCCTACCATCT
TGTTGTTCGTCTTCCTTCTCGAAATTTAGCTCTCGCACCAGGCTTGCTTCAGAGCTTTGG
CGGTTAGCTATTGGTGGGCTTTTTAAGGTCATTTTGAAGATTTTTGTTTGTATATATTTC
TCACTTAGCCCCTCTAGCTTAACTTTATTCGTGTATAGAGACGGTAAAGGGTTGTTACAA
TAACATATCCATATCGTTACATACTGATATAAAATAAAATAAAAAGTTTATTATAAATAA
AATAAAAGTTTATTGTTAAAAAAATAAAAAACAGCAACAGAAGAAAAA
>TRINITY_DN1715_c0_g1_i1
GTTTATTGTTAATAACTGTATCTAATCGACACAATCTACTATTGTAGTAACTTTTAGATA
TGCTAAACTAAATTATCAAAATAGTATTTTAAAGAAATAGAATGTACATTAACATTTTAT
TGATAAAATTTTATATAATCATAAGGCTTTTTATGTACATAGTCATCAAAATGATCATAT
TTTTCATTATCGTCTACATATTCATAATCAGATGATTCAAATGCACTAGGCTTTATTGGT
GGAATAAGGCCATTATTTTCAACATTTAACCAATCAACAGTATTAAAAAAAACATGCCTT
TTGATATCTTCAAATCCCCAATAACCCAACCTTTCTTGTCTTTTTTTTTCGAAGCAATCT
GCTCAATAAATCGGCGGCAGCATAGCTAACATATTTTGGAATATAAATATCAGTTTCTAA
TATTTTTCTGTAAATTCTGTTGGTATCAACATCAAAAAAAGGAGGATCACCAGTAAACAT
TTCAAATAAAATTACACCAAAGGACCAATAATCACTTTCTACGCCATCATCTTCATTCAA
TAATTTTTCGGGTGACATATATTCGGGTGTTCCAGAAATAACGTGTGTTTTTTCAGTGTC
TTTAACAGCAAATCCAAAATCTGTTAATTTTATATGTCCAGATGGTGTCAATAAAATATT
TTCTGGCTTAAGATCTCGATATAAAAGTCCCTTCTTATGAATAAATTCAAGTGCTAGTAA
AATTTCAGAAGCATAAAATAGTGTAGCATATTCTGAAAATCTTCTTAACCTTCTAAGCCA
ATAAAAAAGTTCGCCACCGCTGATATAGTCCATAACTAGCCCAATAACTTTTGAATCTCT
AACAATACTAACAAGTTTAGTAATAAATGCGTGGCCGTTTACTGTACGAAGAGCTTTTAT
TTCATTTTCCAATTGGTCAGCTTGTCGCATTTTTAAAATTTTTCTTTTACTAAGTATTTT
AACTGCAAAAAATACTGGTTTTTTTTGATTTAAAGAGACAAGGAATACTTTGCCAAAAGC
TCCAGTTCCTATTTTTTTTATAAAATTAAGATTTTCAATTTCCAACATAAAAAGGGTAAA
AACGTTAAATTTTTATATTTGTCGTTACTAATTTACGGAACGTCAAAAATTTCAAAAGTC
AAAATCATG
>TRINITY_DN2092_c1_g2_i1
AAATTCTAAAAAATTTGTCAAATACATCTCTGATTCTATCAGCAACATGTCTTCAATGTT
ATATGATTCATCCTCAGAAATTCATGAAGCTAATTCAATATCAGATGATATAGAAATGTC
AAATATTGATACACTTACTTCGCAAGACTGGAGTAAAAATAATGTTTGCGATGAGACAAT
TATTATTAAAAAATCAGAATACGATAAAGTGTTAAATGAGTTATCTTTTTCAAGAATGCA
AAATAATAATTATAAAATCAAAGAAAGGGAATATGTAAGAATGAAAAATGATTACGATAG
AACTTTATCATTTTTACTAGAAAATAATCAAATTACTAACATTATACCACCTGATATAGT
GGAGAATAATATGTCTATTATTAATGATAATGATATCAATAGATTGAGAGCAACTGAATG
TCGTCTTAAAAGTCATATAAAGGCATTAAAAAAGGATTTATTTGATTCGGAACAAAGAGC
AGATGCATTTAAATGTATAGCGCAAAATGACATAGAGATATTGAAAGAAGAAATTTTACA
TCTTAAACAATCATTACATTCAGAGAGGGAGCGCTGTGCGGAATATTCAAACAAAATGAA
ACGATTAGAAGATATTTTACAAAGCAGATGTGAAGAAAATATTGAATTAATAGAGTACTG
TAAATATTTAATGCGATAAATTTTATAAATTTAATTTTTTTTGTTGTAGACTTACTCCTA
ATTTTCTCCTTTTTACTACTTACAAATCATTTTTTAAATTTCATCTAATTGTTTTTTAAG
TTGTTATCATTTTATTTTTCTACCCTTTTTAATGGGATTCAGAAAAAGCAACACAAGTGA
CTCATTTATAGAAATTGAAGGGCGGAGAAAGACGATTTTATACAACTTTTATAATTTTTT
TTGTATAATTACCTTTGGAATTTTATACATAATTTGTAAAAACTTTCCCAGAGTTAGAAT
TGTACTTACTACAAAACAGTGTGATTTAAAATCAGCGGATAAAGCCGTTATTACAAATAA
ATTTAAAAAACACGAGTTGGTTGATATATTAGTATATAAATGTACTAAGTCGCAACTCAT
GTCTAGATTTGTATTTAATGGGTATGTAAGAGTTATAGATACAGTGTATGCTCGACTTAT
ATATGATGTGGGTTTTGAAAAATTTGTTGTTTATAGTTATAAACAAACTAATTTTAATTT
CGATGAAATTTTTATGAATAAAATTAAAATTTCAGAGCATGAAGAAAAGATTCAACTAAG
AGAAAAAGGAATTTTATATGGAAAAAATTTTAATAATCTTAGATTTCCTTCAATTGTAGA
AATATTTATCAAGAACACATTTAATTTTACAAATCTTATTGATATTTTTTGTGTTGTATT
GTGGTTTAATATCGAATATAAAATATATGGGTCGATTGTAGCTCTTTTTCGGCTATACTC
ATATGCACAGGACATTATATTAGAGATTAAGGTTAAACATGAACTTGAGACAGCAAAAAA
GAATATAAAAATTAGAACTTATAGAAATAGAAGTTTTTGTTATATTGATTCTGTTGATTT
ATTACCTGGAGATCTTGTTTATATAGAACCTTGTGAGGATTTCCCAGTTGATGTTATTAT
TTTAAAAGGTGATGCGATAACAGATGAAAGTTTTTTAACTGGCGAAAGTGTTCCGATTTG
TAAGTCTGCAGCGTATAGATCTATAGTATATTCTGGCACTGCCGTGTTGCGTAGTGTTGA
TGAATCAAAGTGGTTGCCTAATAAAAAAATAGAATCGCTTTACAGGGTAAAAAATTTAAC
AAATAAAGGAGACTTAAACGTTAAAAGTTTAAAAAATTTGGATAGAAATGATTTTTTAAA
TTTAGAAAAATCTAGAAAATCAAATTTAGTCGAAGATATTTCAAAAAATACTTTTGTATC
TAAAAATTCTTCGTGCAATTTTGCTTTGGGAATAGTTATTGCTATAGGATTTAACACAAC
AAGAGGAAAAATTATGAAAGATATAAATAATCCTAAGCCCGTTTATATACCTTTTTTTAA
ACGAAGCACATAAATACATATTTTTTACAATAATAATTGCTGGTATATCGGTTGTATTTT
TCTTGATTTATTTTGATAAAATTTTGAAATGGGATCTTATAGATAATCTTGTTTATAGTG
CTGATTTGTTTTTTACACTTGCATCTCCTGCACTTTATGCGTCATTATCAGTAGGAGTTC
AAATTTCTAGCAAAAGACTTAGAGATGATAAAATTAAATGCAATAATAGTGATCGATTAT
TTATTTCAGGAAACGTAGATATGGCTATTTTTGATAAAACAGGAACACTTACAAGCGAAG
GAATGGATTTTTTATTTTTTGATAATTTATATTCAAAATCATATAATGCAGATCAATTAG
ATCCTTTGTCTAGAATAGGATTTAGTTCATGTCATTCGGTTTATGAATTAGATGGTAAAT
ATTCGGGGGATGCGCTTGATATTCAGATGTTTATAGTTTCTGAATCTAAATTAGAAATGG
GTGGAAATGGTCAAAATGACAGTATTCGAAAAATCATTATTGGTAAATCTGCTGGAATTT
CAGGTCCTTTTCTAAAAGAATTTGGTGTAGATTCTGATAAATTGTTTTATCAAAATGTTA
CAAATTTAGAAACGTCTTATAATGATGTTATGGCTAGAGGATTTGGTAAAAACATTATTA
ATATTTTAAAAACGTATGATTTTACTTCTGAAAATAAACGCATGAGTGTCATAATTGAGC
ACCAAAATAAGAAATATTTCTATACAAAAGGATCACCAGATATTATTAAGCTTTTATTAA
AAAAAATACCTGATGATTACGATAATAGAGTAAAAGAACATTCTTTATCTGGTTATCGCG
TAATTGCAATGGGATATAAAGAATTAAAAAATATTGATAAGGAAGAAAATAATGAAAGTG
AACTTAATTTTTTGGGTTTTATAGTTTTTTCAAATAAACTTAAACCTGAAACTTATGAAG
TAATTGAAGAGCTAAACTCTGCTAACATTCATTCAATTATTTGCACAGGAGACAATATTT
TGACGGCTATCTCTGTTGGTCGAGAGTGTAAAATCCTTGATGAGTCGATTACAGTAATTT
TTCCTGTTTTAAATGAAAATTGTAAATCAGTGTATGATGCCGAATGGGTATGCCTTGGAG
ATGAAGATTTGGTGTTTGATAAAGTTAGACTAATTTTATACAAAAATAACTTTGACACAT
ATTGTAATGATTTCGTTATTGCATGTGAAGGCAAAGAATATGATTTTTTTAAAGACACTA
TTTACCATTCATTCATTTTAGAGAAAGGTAAAGTGTTTGCGAGATTTTCTCCCGCACAAA
AAAAAGTCTTGGTAGAAGATTTTAGAAGCATTAATAAAAATGTTCTTTTTTGTGGTGACG
GTGCTAATGATAGTGGTGCCATTGGCACAGCAGATGTAGGCATAGCTCTTGCACAAAACG
AAGCAAGTTTAGCATCTAGTTTTTGTGCAAGGAATATTAATGCTGTACCCTTAATTATAA
AGGAATGTCGAAATGCTTATGTTTCTTCAATAGCATTGTTTAAATACGTTTCTATGTCTT
ATTTTTTAGCATTCGTTTGTCTTGGTTTTCCTGTTTTAAGATGTTTATTTTTAAGCGATT
TCCAGACACTTCACATAGATATTTTTATTATTGTTCCAATGATGTTTTTTATTTCTAATT
TTAAGAAAAATAATATTTTATACAAAAAATCTCCTAAGATATCTTTATTTTCTTTAACTG
AGTTTTTACCCTTCTTTTGTAGTTTATTTTTTCAATCATTAATTATTTTTATTTTATCAA
GATATGGACCAGAATCTAAACAAATTACAGAAGAATCTAAGGCAGGAACTATTATATTTT
TTACTGCGGCTTTTCAATCTATTTTTAATGGACTTTATTTTAGTGATGCTGTTCCACATC
GAGAGAGTATATTAAAAAACAAAAATATACTTTATATTAGTTCTTTATTTATGATTTGGA
ATTCTCTTTTGCTGTTTATAAATTGGTTTAATCATGATTTTACATCACGATTTTTGTCGG
TATATTTGTTTGTAGAAATTTCTAATTCAGAACTTTTATTGATAATATTAGGAATTTTGG
GCAGCAGTTTTTCGTCTTTTTTAGTTCCATATTACGTTAGAAAATTCTTAAATAGGAATT
TACAATAGCTTAATTAATTTAATAATTAAATTTATTTAAAGTACTTTTTGTAACGTTTGT
TATTGATTTTTGTTTTTGAAACATTTCAAAAATATCTTTGAAGCGTAAATAAACATTAAT
G
>TRINITY_DN227_c0_g2_i1
ATTCTTAGCCTGAAAAGAAATCGAATGCCAGTTATAAATAACTCTAAATTTAGAGAAGAG
AAGAAAACCCCAATTTTATAATCTTTTGGATATATCAATAGGTTCAACTTAAAGGCTACA
TTTTTTAAGATGAACTAGTTTAAACAAGTGGTGTGAAGAATTTTGATTTAAAAGCTGTTC
TTAAGTCTTATTTAAAATTCCTTTTTTTGATATATTGGCAATACCATATATCTAAAAATT
TTATATATTACATAGATGTAGAAATACCTAATCAAGCGGAATTGCATAGATTATTTGCTG
GAGGTGAATGGGAAGTAAGAAAAAAAATACGATAATCAAGAAAGTAAAAAAAAAATATGG
TTTTATGGGAAGATTGTTTGATTTTGGATAGAGAATTAATATATAGGTTAAAACAAGTTA
TTAAATTTAAAAGGATTTTTTTGGCTTGGTGTCATTTTTATATAAATTATCCATTTATGT
AAGAAAAAACTTTAGGCTTTTGGCTAGCCACTGTGGTATCTAACACATAATTTTAATTGT
TGTAAA
>TRINITY_DN1146_c0_g1_i1
AATTAATTTAAAAATTTTTTCTCTTTCTTCTTCTACAATAAATACAAAACAAAGTAAACA
TTCAATAAAAAGTCTAAATTCTTTATCTTCTCAATAAGATTTAATCAATCACAGTGCTTT
TAATTTACGATATACTGCCTGAGAGGAATGAAAAAGACAATCTTACCGCAAATTTTTAAA
TTTTTATCTTATAGCATTCTCAATTAATAATTAAAAACCAATAATTATATTATCTATATT
ATCTATGCCAGCATAATCATCGCACAAAATGTCTAAAACTGATTTATAAGCAGATTGACT
TTTATCATGAACAAAAAAATATGCAAAAGATAAAGTTCAAATTTGACAACAATAAAAAAT
ATTAAGAGCTGGTAAAATTCTTTTAGACAGGTAAAAGAAAGTACTATTAAATATATAAGT
TTTATGTTTTTTTAATTCTAAAATATTTTTTTATGTCCAAAAGTCCAATCATTGGATGTT
TTGAAATAAAATAATTGTCAAAATCAATATGCTTAGTATCTGATCGGAAAAGACATAGCT
CATCGGGTATTTCACAGGCAAAAAAAAAACACAAATTTAGTTTCGGTTTGTAATTTCTAG
TTATTCTTTTTTAATTATTAATAAAAGGGATCTTTTGTCATTCTAAATCATCTAGAAGCG
TAGAAGATATACAAATAGTATCATTTGTCGTTTTCCTGTTAATTGTTAATTCTATTTATA
TTTCTTCTCTAAAAACAGACGTTAATTACTGGTGGATAAAGGCTGCTATAGTTGTATTTT
TTCTCTTCAGAGATAACATTATTTGCAATTGCAACCCCGTAACTTTTATTACAGTTTTTA
ATAAAACAAGGCATTGTAATTTTGTGTTTGCCTGTGTATTTTTTATAATATTTAAATCCT
ATAAATATTATTGTGGTGATCGGCAAAATGCTTGTTTAAAAAGGAGTTTTTATTAAATCC
CATATTTAT
>TRINITY_DN1194_c2_g1_i1
GATAGCCGTCACTCATTTGAGTAATTAATCATAATTTACATACAATCAATAAGCCGATGA
TCAAAATTCAACATTTTACAAAGCATTATACAATTGTTAACACTCCTCCAAGTTAGTATA
AAAATTTACAATACACTGACCTGTTTAATTTTTTAGTATAATCATTTCTTAAAGCAACTC
AATCCCATCATATCTCTTAACACCTTTTTTACTACCCCGTCTCTACCTCTACCTCTTTAC
TTCCTTTATGCCTTTCCCTTATCTTATCTCTAGATTTATCTCTCTTTGATCAATCCTTTA
AGCTTATGCTTTTATAAACAATTTTTTAATGACTTAGCTCCCCCGCTTGTGTTCTCTTAT
AAAACTTGTTTATCATGTAGTGGTGTTTAATTTACAAAATAAAAAAATGCTTTTTTAACT
TTAAGT
>TRINITY_DN1464_c0_g2_i1
TTACAAGCAACAAACTGAGAATTTACTTCTAAAAATACTGTTATATAAGGACCTAAAATT
GCTTTGTTGATCGTTAGTTCAAATATTTTTATGTTACAAGCAACAAACTGAGAATTTACT
TCTAAAAATACTGTTATATAAGGACCTAAAATTGCTTTGTTGATCGTTAGTTCAAATATT
TTTATGTTACAAGCAACAAACTGAGAATT
>TRINITY_DN810_c1_g1_i1
GATTGTTATGGTATAAAAAAAATATACCTTTAAGAAATAGATCAAAATAAATTATTAACT
TTATCTACCGCACTTTATACTTGATAGAAATAATAGACGATCTATATGCAAAGATATATT
TATTCTGTCCCTTAAACATAAATTAGCAATTATTAAAAGGAGTAAATTCCACTATTTTTT
CTTTAAAAACAATTATTTACT
>TRINITY_DN774_c0_g1_i1
GTACATAAACTATATTAATATTTAAATCTTATTTTATAACAGTTTTGTTGTTTTTCCACC
CTGCAAATGAGACAACTAAGATACCATGAACAAAAGCTACTAAAAAAAGTTAATTTTTTA
GAATGGAAGAATACAAATACTACAAGAGAACATTTTGTTATAGGAAAGTATAATCTAAAA
GATAGGGAAGAATATACACGATACAATCAAATAGTGGGTAAAATTAGAAAGATTACTGAA
ATGCTATCAAGGCTTAAAGACAATGACTACACCAAAAAGACCATCAGTACTAAACTGGTA
AATAGATTGTATGATTTAGGACTAATTTCTAATAAAAAATTAGTTGATTGTACTAAAATA
TCAGTGTCTGATTTTTGTGAGCGTAGGCTTCCAATGCTTTTAAAGAAAAATAAAATGGTA
GAGAATTTTATTGATGCAACAAGATTTGTAGAACATGGGCACATTAGGCTTGGGCATAAA
GTTGTAACAGAACCGAGTGTAATTATTAGTAGAGCTATGGAAGATTTTATAAATTGGGTA
GAAGGTAGTAAAATTAAAAGAAAGATTGACGAGTATAATGAAGAACTTGATGATTTTTAA
AAATATTTTTTAATAATAAATATACATTATTATTATTTTAAATACTACACTACTGTTTTT
AACATACATTTATTCAATATGCACTACTATAATTTAATATACAATACTAATACTGTTTAA
AATAACAATTATTTATTATTCTAGTGATTTAAGCCATTCTTTAATATTTACAACATCATT
TAAATTCTCACTATTATCTGTGCTTATTCTACTTAAATGTAATATTCTGTCATAAACAGG
CTCAAAATCACAAACTTGTGCTGAACTTGTAAATCTTCCCAATGGTGAACTAGAAATTTC
ACATTCTTCATCACTTGAAAATTTAGTCGTAGAAATAAAATGATCAATTTTTTTATAATT
ATTAGAATCCCTAGCAAATTCTCTATGTTCATATTCCCTTACATGTAAATCGTAATCAGT
AAATTTATTATAGCAAACTTCACAAAATCCAGATTTCGGGCCTCTTTTTTTACTGCTTGG
TTTAAACTTTTTATTTTCTTGAAATGGACATCCTAAAGGTTTACTATTTAGTGATAGTTG
TGGTGGTTTTGTGTATTCTTTATGAAAAGGTTGGTGTGTTCCTTTTATATCTTCTATAAG
GATGTATTTATTTTTAAAAACTTTGTAATTTTTCATCCTGAGTCCCTAAACAAAAAAAAT
ATTTTTTGTTTTAAAAGGCGGGAAATTAATAAAAAAGTCTTACTTTAGACCCTTAATGTC
AAGTAATACATTTTCAGAAGAGGGAAGATTATTACAAACTGAATATGCTATAAAAAATGT
AGCTAAAGGGGGTACAATAATAGGTTTGGTGTGTACTGATGGAATCATTTTGTTAGGAAT
AAACAAAACTGAACTTGTAGATGAAAATGAAAAAATTTATAAAATTAATCCAAATGTCTA
TATTTCTGTGTGTGGACTATTTGGAGATGCCATGCTTTTAAAGAAATATGGACAGATTAA
AGCGCAAGAATTTTTAGAAGAATTTGATTATGACTGTAATATCGATAGAATATGCCAATA
CATCTCAGAGAAGAAACAATTTTTTACTCAGTGCAACAATACAAGACCTTTTGGAATAAG
TTTTTTATATGCAGGACACGTAAAGAATAGTTATAAATTGTATTCTACAGATCCCAGCGG
TACATTAAATGAATGGAAAGGTGTATGTTTTGGCGAAAATGAAGATGGTATAAATAATGG
ATTAAAAAATGATTTACCTGATGAAGATTTAGACCTGGAAAAGGGGACTTTAGAGCTATT
TAAGATATTATCAAAATTAACTGAATGTAACAGTAAAGACTATAAAAAATATGAAATTTT
ACACTATAAAATTAATGGAACACGATTTCTAAGTTTTGATGAAATTGAAAAAATTTTACA
GAAAGTTGAAGAAGAAAAATTTAAAAAATAAATGTTTTTTTT
>TRINITY_DN1116_c0_g1_i1
ACAAAAAAATGTCTTTATTAAATATATCTTTTAAACCCATTTTCGTCTTCTATAAGTCTT
TTCCGCTGTTTCTTTTTTATTCCTTTTGTGTTAATATAATGTTCTGCATAATTAACAATA
TCCTTTTCGATATCTTTAGGATCACAGAAAAAGCTGGAAGAAATAACTTTACATTCTTTG
TTTTCCTCAAAAAATAAAGCATCATTAATATTTCCAAATTCAAATACATAAATGTACCCT
TTATCACATTTCTTTACTGAAATACATTTACCTTTGTCTACAATAATCTTCATTTTGTAT
TCTAAACTGAAAGATACAATATTCTCTTTTCTTTCTATAAATGTTTTGACTTCTGTACTT
GTATTTTCTTTATCAACTGTAAAATTAAAATGAAGTTTCAACATCTCAAGCCAAGGATTA
AAAATAATCAAAATATATCAAAAACTTTTAAATTAATGATTTTTCTGCTAATATTTCGTT
ACAATAATCATGTATGTCTTTTTTATAAACCAAAAAAGAGCATATCCTGCATGATTTATA
AACACCATTTGTATTTAATATTTTATCTTTAAAAATAACCAATGATCGTTTAGAAAATAC
TGGCTTACCATTTCGATCTAATTCTATCCAATTATTTTCTATCAAAGATGTAAGAATATT
ACCTTGTACACTCCGGTCAAAGCATAAATTTTCAAATATTTCCAAAATTTCTTTGTTTTC
CTCTTCATTGTAACCAAGAATTAGTTCTCTACTACTTCCAGTATTAATCAATATATAACA
AGACTTGTCATACCATTCTATAACATCAAAATGTATTTTACGAAGTATTGATTTTATTTC
GTGTAGATTCTTTATTTTTTCCTTTTCGTAAAATCCAGTAGAAAGTAATTCATAAATTAT
ATTTTGATGATCAACATCCATTAAAAGGAGGCTTAG
>TRINITY_DN1604_c0_g1_i1
AGACAAAAAAATTTATTTTTCATAATTGAATGTTAAATTGTTTCATCACATCAACAATCC
ATTCTGGTATTTTTTTGTACCTTTTAGTCATAAATTCCTTAATAAATTCAGGATAAGAGT
TATTTTTAATAGCTTCTCTTATGCGTTTAGTTAAATTTCTCATGTAATGTAAATTATGTT
CTGTTGCAAGCATACAAAAATTAGAAGTTCCCTTAAGCAAATTTAGATAAGCAAATGAAT
AATTTTTGCAGGTAAAACAATCGCATTCGTCATTATTAGTAAAGTCGTGCTTTACTCGAT
TACTAATAATAAAATCTCCATTATCGCTAAAAAATCTCCCAAATCGTGCAGTTCTTGTTG
GATAGACACAATCAGACATATCCGTTCCTAATGCGACACATACGACAATATCTTCGGGAT
ATCCTACACCCATAATGTACCGAGGAATATTTTCAGGAAGATTTTTGCAGCAATAAGAGA
CTGTTCGTGCAAATTCACTTTTTTCTTCTCCCCCACTTAATCCACCTATAGCTAGTCCTA
CTGGATTTCTTTTCAAAATTTCATTTATGCTAAATTGTCTAAGTTCTTCTGAAAGACCTC
CAGTAACAATAGGAAATAAAATCTGTGTACTTTTACTGCTTAATTTGATCGATAAAATTT
CTTCGTTAGTTTTTATACGTTTTGCGGTATTCTCGTTATAATAAACTTGCTTGATGCATC
TATCAAGCCATCTAATAGAGCGCTTTGTAGCAATTTCAATACTTTCTAACTTATCGTTAG
GATTTACAACTTCATCTAATTGCATTATTATATCAGCACCAAGCACCATTTGAATATCCA
TACTTTCTTCTGGTGTAAACATTTTGTCAAAAAATTTGACTCCTTCTTCTTCAACTACAA
CATCAGGAAGGCTGCCAATTTGAAAACCTCCTGAATCTGTAAGCATGTTACCGTTGTATT
TCATAAATTTTTTTATATTTTTTCCCAACTCCCTAAGATGATAAGTGTTTGCTAATATCA
TATTTTCTTTAATGTTATCAGTTGTAACGGCTTTCATTGCACCATACGTACCAACAGGCA
TATAGATTGGAAGTTCAAGTTTACCGTTAGACAGTTCAAAAGTTGATACTCTAGCATTTG
TACGTTTACATTTATATAAAATTTCGTATGTCCCAAACATTAAAAGGATTAAAAAAATCA
ATAACTTTTTTTAAAAAGTTTTTAATAGTATTCAAAAAAAAGTTAATAACTACTAAACGT
ATTTTATAAATAAACTAATATTTCTTTTTTACCAGAAACATAATAACTATTAGACCAAAA
TTAAAGAACGTTTTTACATTAAAACTTTTGAGACCCTAAATGAAAGGATACACATCTTGT
CGAATTGTTATTGGTACTATAGCCACAAAGATAAATATACCAAACTCTGATATTACACAT
GAATGGAAGGTTTATGTTAAGGCACCATTAAATATAATTAAAAGTGTACATTACAAATTG
CACGAATCTTTTCCAAATAATTTGATAATTACAGAATATCCATTTGAACATATAGATAGA
GGATGGGGAGAGTTTACAATACAAGTAAAATTAATTTTATTTAATGATGATAGACTAACT
ACAAGTCATTTTCTTAAATTATATGGTGATAGCGATCCTGTTATTAATGAAACAGTTGAT
GAAATTATTTACAAAGGAATGGGACAAGAAATAATACCATCAGTAGAAGAAAATGAGGAA
TATAAAAAAATAGACGAAGCAATTGATTTTGTGTTAAAATTATTCGACGAAAAAGATTAA
AAAAATACATAATGCATGCTGGTAGTTAGAAAAAATTATTTTTTATATAAATGTTGATCA
AATCTACTATCAAGATCCTTGAATGTTTTATATCTGTATCTTTCGATAATATTTAATCTT
TGTACCATTTTTCTTACTTCATTTTCCCTACTGTAAAAACTTAATAAAGATGTTATTTTA
AATCGTGAAGGCTTTTTAAAATTTTTAATGTTCATAATATGCTTCATAGAAACGGATGAA
CAATGGAATTCCGGATTATTGTAATCCATATCAGCTATGTTAACTAATACATCCTGATCA
TTATAATTTGGAGGAATCATTTTCCATCTGTTTTTATCATAAAAGTCTTTGGGTGTTTTA
CCTTCATTATTCTTTATATTTACATTTCCACCATACCTTATAAAAAGTTCTAGAAGGGTA
TAATGCTTTAAGCGTGCTGCAATATGTAAAGGTGTATCTCCGTTGTCATCTTGTAAATTA
CAATCCATTTTAATCATAAGTGAAGTAATGGCATGATTGATGTCATTAATGTATGCTGAT
ATGTGTAAAGGAGTTAATTTACAAAACGTTTGATTAACATTTATAGAATTTTCAGCTAAT
ATTGCCATGAGTTTAAAATTATAATTTAAAACAAAACAATATTTAGAATATGTTATAAGC
TCACTATAATCTTTTAGTAAATTTCTAACTTCATCAACCTGATTATTCATACAAAGAAAA
TCCAGTAAAAAAATCGGATTTTCCTCATTTTTAATTAATTTTATTGACTTATATTGGTTG
AGTAATTCATACTGTGTTGTAGTTAAAAAACACCATTCTTGTTTATCGTACAAAAAATGT
GCTTTATTTAAAAGCAGCATTTGAGGGGTCAACCCGTTGTAAGTTAAACTGTATGAGGGG
AAAAAATCCATAAGAAGACGCATTATCTCACCGCTCAAGACACATGCTAATTGAAAATAA
GTAGGCGATAAATCTGTTCCAAATGTCGAATTATTAATGTTTTTAGGAAATCCCTCTTTT
AAAAAAAAGTATACAATTTCAGGTCTTTTTTTTATCATTGCCAAAAGAAAGATAAAATTT
TGTAAATTATAAAAACCTTGATCTACTGATATAGATGACTTAAAAGGTCTATTGTCTAGT
AAGGCTATTTTTAAAAGATGCAAATTGTGCCTTTTTCGGACATTATATACATGCTTATAA
CTGCACTTTTCTGAGTTTTCGTTATTTTGAATTTTATGATTTTTATAATGTTTTGTCAAG
TAATATAAATTAAGCAATGTCTCTTTTTGTAAATTAGAATTTGCATCTGATTTTATGAAT
GTACTATAATCTACTGATTGTCTACTAATTTTTTTTATTTTGTTAAGAGTCATAAGGGAA
AAACGTAAACAAAAAAATAAACAATATCGCGATACACTTTTTTTATCTCTAAATTTATTA
TACAAATATTTTTGATCCCTTATGAATAAAGAACAGGAATTATTATATATTATAGATTCT
ATTGAAAGTGCTTATAATCCTGATTCACCTAATTATAAATTTAGATTTGTATTTTATAAC
AAAACGACAGTGCCATTTTCAAGGCCTGTAGATTTTCCTGAAGATTTGTGGTATTCTTCG
CTAAAAAAAGATACCACATTAATGCCTATACTACTTAAAGGTAAAGAAATAGAATTAAGA
CGTTACGAACAATTAAATACAGTTAAAAATCTTGAGATGTCATATAAATTTCTACAGAAT
AAAATTGATCAACTTAAATTAAATTCAGATCGGATAAAAAATAAATTACAAAGTATACTT
GTTGTGTACAGAAAATTAGTGAATAACATATATAATAAATGTAGACTAAGAAAGTGTAAC
TGTAATTTAATGGAAGAAATTGAAAAAATTAATACTGATATCAGTCCTGAAGAATTAATA
ATAGATGACAAAAAAAATGAAGTAATGTTGTTTTTACTAAAATTAAAAGATAATTTATGT
ACTTTGGTAAGTAAAATAGACGAGGAGTTATATGAATATGAAAGAAAAATGTTTGTGTTT
AAAAATATTAATAAATTAGCTTAATTAGTAAATTAAAATAGGTTTTTGGTTCTTGTTTTT
TTTTGTTACAGTTTTGTTTTTTATTGTGAAACAA
>TRINITY_DN1067_c0_g1_i1
ATAAACTTTTTAATAAATTATCAAGTACATTTATGTTCAATATACCAGATTTATACATTG
TAAAAGATACAATGTTTTTATCATCATAAAAAACTGTAACTAAAGCATCACTACTTTCTT
CTTCTAATTTTATAGGATCTTTTACAAAATTATCATTAAATATTGCAAAAGTGGTGGATT
GTGGTAAATTAATATTTGTAGATATAATACTATTATTCTGTAAATCTGGTATTTCTATAT
TTTTAAGTAATTGTTGTAAACCATAAAAAAACATATCTCTTATATTTCCATCATCATTGT
ATATTTCAATATGTATATTCATTCCTAGACTTATTGTATCTCTAATAAGTTTTAAATAGT
ATTCAGGAATATCATAATTAGATTCAATAACAGGTTCTAGTAAAAAATTAACACTTAATA
AAATATGTGAATAACCCATTTTAATATCAAGTGATCCATCTAAATGTGGATTATCAAGTA
AAGTAATTTGTATTTCTCTTTTTTCTAAATTATTTCTTAAATCTGGTCTTATTCCTTCTG
TAACACATTCTTTTACAAATGATAGTTCTTTTATGCTGTAATTCATGGGATAAAATTATT
TATAAATAAAAAATTAATTTGTTTGTTAAAAGTTTGTTAATAAAAGTATTTTTTTATTAA
TTTTCTAGTGAATCATCATCCACTTTATCTGTCTTGTCAATACACACTTCCTCTTTAATA
ACTTCAATACTTGAAGACGTGTCACTATCACTACTTACATCCTCTGCATCTTTTTCTACT
TTTTCAAATACTTCTTCAGTTCTGTTTTTTATAACTTGATTAGGTCTACTTGTCTCTTTC
TGTAGTAACTTAGGTAGGACATTTATTATTACAAGTACAATTATACTTACTATGGCTACA
ATAGTTATACTATATAGATTACTAAAACACTTTTTTATGCATTGTATGAAACCTTCCAAC
ATGTTTAAGGGTATAATGTTTTTAAATAAACTTAAAATAAATGAAATATAAATAAACATA
AAATATGCTTAGTAAAATATGTAATTATTATTTTTAAGAAAATAAAGGACTGAAATAAAT
TTAATAAGATCTATTTCATTTATGCATAATAAATTTAAATAAGAAAATATTTA
>TRINITY_DN390_c1_g1_i1
AATTTACTTTACACAAATATTATCAGTCATATGCAAATTTAAATGTTTTTAACATGTATA
TTAATTCTTTAAAGCAAATTTTTATACTGTTAAAAAGTTTAAAGCACTCACTGTTTTTGC
TAAAAATTATTGGTTCTTACAATAAATTAAGATATAATTGGCATGCACATGAGGATATGC
CCCATCCTTAAAGAATTTTTCTAACATACTTTAAATACTATTATAATTTAATTTATTAAA
TACCTTTCGCCCAAATCCTGATTTAAGGTTGTATTTGCTCACATTTTTACAATCA
>TRINITY_DN2153_c5_g1_i1
GAGCTTATTATTAACAGCATATTTCCTGCTAGATTTTAAATTCAAGAACAAAAAGAAAGG
TTCAAAAAAAGAGCAAAAAAATTTTATATTGATTAAGAAATAAAAAAATTCAAATTAAAA
AATGTTCGTGTGATAAATCACACACAAACCTAATTACTGTTAAAAACATTGCTACGTAGT
GGCCCTCAACATTTAATTAATTTTAATAAAATTTTTATGCCCTGCATGGAAAAGAAAGAA
A
>TRINITY_DN1915_c1_g1_i1
GTAGTAAGGTTATCATAAAATTGTGTAGTAAGGTTATCATAAAATTGTGTAGTAAGGTTA
TCATAAAATTGTGTAGTAAGGTTATCATAAAATTGTGTAGTAAGGTTATCATAAAATTGA
GTGATAAGGTTATTAATATTTCTTTCATTTGTTACAATTATCTTATTAAAAATAATAAAA
TTATATGGTAGATCTTTACTATTAAAAAGTATATGATGTACATTTAATTTCTTATAAAAT
TTTTTCTGTACAATTATAAAATTTCTACTTTTAACAGTACAATATTCGGAAGATAGCATA
AAATAAAAATAGCTTTTACATTTACAATATAGGTCGTCTATTGCTTTTCTTATATAGAAG
TTTATTTCTACATTGCCTTTTAATGATGCGTGTGTAGAAGCAGTGTCTTTATCATTCTTT
TCTAATTGTTTCCAAAATATTAAAAGCTTGTTAAAGTTATATGTTCTTTCTATATAATCT
GTAAACATATAAAAAATACAGTTTTTTTTACTATAAGCTATTTAACAATCAATCATAAAT
TATTAAAAATAATTTGTAATTTTATCCCTTATGTTTTTTTACATAAAAAAACCGAGTTTT
ATAAATTTTTCAAAACAGGACTACGAACATGAACAGATAAAAAAATTTACTGTTACTCAA
CGAAAAGGTATATCTAATACAAAACTTATTATTTATGAAGATAATTCTATGTACTTAAAA
AATGGATCACAGTATTTCAAATTGTCTGAAACACCAGTTTCTAAGAAAAACTATGTGGCT
AAGATTCAAAATGATACAATCACTGTAGAAGAACCAATCACCAAGAAGTTTTTTATACAT
AAATTGTAGCTAATCTTTAATTTTTTTTATATAAAATCTTTCTTCTTTTTTATAAATTTT
TATTCCTAATCTTTTAAAGTAATACACTTCATTTATGCATACATAATTTTCATTCTCAAA
TATAAATTTTATAATATCTTGATTTTCATTTATAAATATTTTTTTAATATAATCATATTT
ATCTGTATTAATACATTTACCTGTAATACATCCTATATTATTATAAATATCTATTTTACT
GTCTACATATACATCTTGTACATCATTTGATAAAAAAGAGTAGTAAATATTATCTCTAAA
CTCAAAAATACATCCATTAGTATTCTTTTTAATATCTTTTATGTTTGCTTTAGTATTTAT
ATTAAAATATTTATTTGTACCTCCTATTATTTTTATAGTAAAATTATTATTTATATTATC
TTTTAATGGTTTTAATATAATATTACTGGTATCACTAATATTTAAATTAACTTTATTATA
CTTTTCACTAATCCAATCAGTGTCAGAAAGTATATTATTTAAATATTGATCGATAAAAAT
ACAATCTAATCTTACAGATCTTTTTAATGTACTATTAATGTGTAATATAATATCTATTAA
AAAATTTGGAAATTCTACATAAATATTTAAAGATGGTTGTACATTCTTAATAATATTTCT
TAAAACATTCTCTTGTTTTTTAATTGACTTATTTTCTATACAAAGACTATTTTTTACATA
ATTATTAAAATCTTCTATATTAGACTTCTCAGTACAGATGTGATAATTGCCCCATAAAAG
ATATTTAAAATCTTTTATAGATTTAATTTCTGTACATATTTTATTAGAAAATGACAAATC
ACTGAAATATAAAAAGGTGTCATTAATACTAAACATACACCATCCAAAATATAATCCAGA
ACTAAGAACCTTTATAACACAATTATTAAAATGTATTAATTGATTATAAGTAATAAAGAT
ACAATTTTTTATGAAAAAAGGAGAAATTTCTTTTTTACGATCTATTTCTTTTTTACAATC
TGTTTCTTTTTTACAATCTGCTTCTTTTTTACATTCTGTTTCTTTTTTACATTCTGTTTC
TTTTTTACATTCTGTTTCTTTTTTACATTCTGTTTCTTTTTTACGATCTATTTTTTGTAC
ATATTTACCTTCTGTGCCTTGTAAAAATATACCTTCTTTTTCTTTTTTACAATCTGTTTC
TTTTTTACAATCTGCTTCTTTTTTACAACCTGCTTCTTTTTTATCACTGTCTGTTTCTTT
TTCATTTTTTATCTTATGCTTGTATAATAACTGTTTATACACAGGCTCTGTAATGTAGAT
AGGAATATCTTCTTTAATGTATAAAATATCTAAATTTAATGAATGTGAAATAAATATTGT
ATCTGTAAACAGTACATTACTTGTATTAAAATCAAACAATATTGTATTATAAGACGTTGT
AATTATAAATGATGAATCAAGCTTTTTGATTAGTAACATAAGAGGGTGTTGGTGATTTTT
TAAAATTG
>TRINITY_DN1114_c0_g1_i1
AGTAAAAACTTTTATTAAAACTGATCATATCTAACAACAACCACATTATTAGTAAATGAT
TTACCATTACGATTAATATCTTTACTTCCTGGATATAACGCCTTATAGTATGGATAGACA
GGTATAGACATTTTGTCGAAAACAAATGTTGCTGCCGGTTTTAAATCAAAGTAAAGTTTT
TGTAAATTATTAACTGAATTTTCATCAGAAACAAAAAGTAATTCTGACTCCTCGGTATTC
CTATCAAGCTCACTTGCACTAATTTCATTAATCTTTCCTTTCACAGCATTTAAAACCACT
TGAGAATTAAAAGGAGGAAGTAAAACAACACCAGTCCATAGAAGATATTTATCAAACATA
TCAAATTTAATCGTAAGTGGATAAAGATCCTTATATTCATCAAAAATATATCTTAATTTT
TCTGTTACAAGATTTTTACTCTGTGGTGGAATAACAACCATTAGTTGTTCGAAGGGAGTC
AACACGCATCCCTTTTTTAAATCATAATGCGCTCGTACAACATTAACAAGATCGCGTACA
AATGGGGCGAAGTGATACGGATAAACCCAATCCCAACTCGTTTTACCCCCAATATAGTAA
TTAAAAGTCCATAAAATACCAGTAATATATTCTTGAGAAATATTATTAAAATCTGCTTCA
CAATGTGCACCAAATTTACTGTTGTAATATTTTTGTCTACCCTGTGGAGTATTCAATTGG
ATTTCTTCTCTAATAAAATTACACGACCTATTAAGCATCTTTGTTTTATTGTTATACCAG
TCATTTTCCCTGGTACTTAAAAGAACAAAAAAACATTCTAATATTTTAAAATTAATATTT
TTATCTTCTGTGGTGATGTAATCTTTGCAATTCGTAAAATTATCACATAAAGTACTTGTA
AGATTTTCAATAGAACCAATTTTAATGTCCACACAGGGAATACCAGGAAGAAAATCGTTT
CCTAAAAGAAAACATACTAAAACCCAATCTGTTAACATTCTTTTTTCAACATATTCAATT
TTTATATTAAAAATTTTAAGAAGAGATGCTCTAAACTTCGGTACATCAATATAACTGTAA
ATTAAAAGATCTGGTCTGTTACATTGTTCAGAAAAATGACCCATTCTAGAGCACATTCTA
CAAATTTCCTTTTTATTTTTGCTATTAAAAGTATCTTCTCTCATAATGTACAGATTTACA
TCATAAAGACTTACACCCAAAAAGATAATATCTCCATCAGGACTGTACATGACATGCGTA
TCTTTAGGATTAGAAAGATGATATTTTCTTAAAAATGCCATAATTTTCTGCTCACCTTCG
CCAGGAACCAAATAACTTGAATATAAAATTTTAAGATCTTTATAATTTGGATTAGTATTT
AAATTGTAAATAAGCATGTCTATTATATTTTTATGTAAAAATTTCATAAGTTCAGTACCT
GGAGTTATAGAATTAGAATCAAAAATATTTGCTGTAGGCGGTTTAGAGGTTAATGCACCT
TCTTGTGTCGTAATCTCAACATTACTACTAAAATCAATATAACCATTTGGTCCCGCTTTT
TCACTTGCAGCCTTATATCTTCTACCCCTCTGATGTGCCAGTTTAGCTGCGGGTGCCACA
CCATCTACTGCTATATATAGTATTTTTCTGGGTTTAGCTTTTTCTACAATATTATCTACC
ATCTTTGTTAGTCTATCAATCATATCTTCGTAAATTTTATCCAGTGATCCAAGATTGGGA
TTATAGCAATTATGTATTATTGCATTATAGTCAATATAAAGAATGTCTACCTGTTCAGGT
GGCTTTTGTGTAATACAATCTGGAAATTTTTTATTAAGCCATGAAAATAAAATTGGCACA
CCCATGTTTTTTAAAAAAAATCTGTTTATTTATAAAAAGTTCTTTTTTAAATTAAATGTA
GAGATTGT
>TRINITY_DN415_c0_g1_i1
GAGAAGAATGCCAAAGAAGAATTCCAGAAATCTTTTTATTCTATAACTCTCCTGAGTGTA
ACAACAAAAAACTTTGTAGCTTGACAAGAAGATAAAAAAAGATCTTTAAAATGTTCAATT
AAACTAGCGGAAAAGTTTTTAAACTCAGAAAAAAAGTATAAGTGCCAGAACCATTTGTAA
AAAACTAGTTGGTTTGGGCTATAAAGGCAGAAGGAGAAAATGTAAATCAGTTTTATCAAA
AAAGATGTTTAAGTTAGATTAAAACTAGCAGCTAAATGGTATTACAAAGTTGAAAATTAC
TTTTTAAGATTATATAGTGTGATGAATCTAAAATATCACTGTTTGTGTTAGATAGGACAA
TAATTGTCGCCGGAAAGATGGTTTAGCACGATATGAAAAATTTAAACCCTACATTTAAGC
GCTGTGGGGATTTAATCATGGTTTATAGATTGGTTTTGTAAAAAGCAGTTGTAAAAATAT
TCACATAATTAAAGGTAAAATGAATAGTTTAAAATATACAACAATTCTTAGTGATGAGTA
ATTTAAAGTGCAGTAGGTTTTAATTTAAAATTTTTAACAGATAATGATCCAAAGCAAATA
TTTAAGCTACAAAGAAGTTCTAAAGATTAAAAAACAAAATTGATTGAATGATCACCACAA
CCACACGATATAAATTTAATCAAAAATCTATGATATGTTTTAAACGAAAATGTTAGTGCC
AGGCGGTATAAAAATATTCAAGAATTAAAAATTGCTGTATTAAAAGAATGGGATAAGATA
CCTAAAGAACTGTGTTAAAATTGGTATTAAAATTAAAAAAAAATGAAGCAATAATTTGAG
CGAGAAAGGGTCATACAAGCTATTTAAAAAAATTTAATTTTTATTTCCATCTAAAATTAA
TTTTTATTATAATCACATGGCTACTTGATTTAATATTAAAAATGAAACATAAAAACACAA
ATGAAGTTTATTTAAAAACATACAAATTTAATCTTAATTATATATGAATAAAAAGGTAAA
TCTAGAAAAAAAGAAATTCTATTTTTAATTCCGCTACCGAATATAAACATTTTAAAATGA
TCCAAATATCTCATATTATACACAAATACTTGAAACAATTATTATTTTAATATAAAGTAA
GGCGAAGACACACTTAGTTACAGTACTATTTTTTTACATAATAATAACAATTTTAAAACT
TTTAGTAAAAACTTTTATTTAATACGAATGAAAAAAATAGTACCGACAAATCCTGCAATA
ACACAAACCATTGATAAACAAAACAAACCAATAATATAAAACGTCTTATATTTTTCGCAA
TGTAAACAAAACCTAGATTTAACATTTTGATCAATCACAAATGTTGCTTTATTATCCTCA
GATGATTCCAACGTAATTATCTCATCATACATATTATTTTGAATATCAAGACCACCTTTG
TAATCGTAAATATTGATCAGTCGTTCATTCTTCGCCCGTCGTAAACAAGAAGAATTGTGT
AATTGTACTGTCCCCACTTCTTCATCACCATTTAAAATTGTGCTTAGCACAATATAAAAA
AATACAAAAATCATACAATGGGTAAAGAATTTAAATTATTTATGACGCAAACAAAAACAA
ATTAATATTTTTAAAAACATTATGTAAGCTTTTGCAATATTTTTAAGTTGTTATATTTAC
TATTAAATTGTAAATAAAATTAATTAAAAGATGTATT
>TRINITY_DN523_c0_g1_i1
ATAATTTTTTTTAAAAAAAATACTCCTGTTTCAGTAATGCAAAGCGAAGAAAATTTAGTT
GAAATTTAGAGTTTGATAAAAAATTGTTTACTTAAAAGAAAATGCTCCGTTTTTAATGGT
GAAGTGAAAAATAGAAAAAAAAACAAAATTAATATTGTGAGATGTTAAGTTAAGAAATGT
TACAAGGAAAGAAGTTTATTTGCAGGTACTGCATTTGAAAAAAAAATCGACCATATAGGT
ATATTAA
>TRINITY_DN2145_c4_g2_i1
AATATTCTAATAATTTTTAACCCCAATTCCACCATGCCTGAAACTAAAGAAATAAATAAT
CTTAACGTTAATTGGAAACGCATTGTCTGCTAGATTTTAGACTTAAGAATAAAATATGCG
TTTTATAAAAGAGCAAAAAAAATTATATTGTGAAGGAACGCAAGAATCTAAATTCAAATT
AGAAAATGATTGATAAAATTTTTTACTTTAGAAGTGTGAAGATTGAAACGTTGATTCATG
TTAGTAATGGACATACGAGCCGGGACAGATTAAAAATTGATGTAAGTAGACTCACTATTG
CCAGATTTTTTAGAGAACGATATATTTCTGATACAATACAATTAAGATATTATTGAGAAG
TAAATGATGGGTATATGTGTATGCTTGTTGTCATTGACATATTTTCTAGGTTTAAGTGGA
AACCTTTTTTGCGAGGCAAGGTTGTTTTGTCTG
>TRINITY_DN2157_c0_g1_i1
TTGTTAAATACACATTTATAGTACAAAATAATATAATTCCTTTTTTGTGTTTGTTTTTTA
TGCATTGTATCGTAAATTTATTTTTTGTTTACACCCCCTAATGACATGTAAGTGTGAACC
AAATAATTTAGTTAACGTTTTACATATGATAAAGCCACTACTTTCATACATCCCCGATGT
AGTACAGCCATCTAGACAAGTTACATTTCAAGAGAAATTTATTTGGAGTACTCTAGCAAT
TTTAATTTACATGATAGCATCACAAGTCCCTCTTTTTGGTATTATTGCAAGTGAACAAGC
TGATCCATTTTATTGGATGAGGATGATGATGGCCTCTAACAGGGGAACACTTATGGATTT
GGGAATATCTCCTGTGATAACAGCTTCGATGATTATGCAGTTTTTGACAATGTCAGAAAT
TATAAAAGTAGATTTTTCGATTAAAGAAGATAAACTTCTTCACGGTGCAGCCACTAGATT
AATTTCATTAATAGTTACAATTGCACAGGCCACTGTACAAGTATTTACCGGATTTTATGG
TCAACCTAAGGATCTTGGTATGACTTATTGTATTCTACTTATTGTACAATTAATCTTTTC
GGGGCTTATAATTATTTTATTGGATGAACTGTTACAAAAAGGCTATGGACTTGGAAATGG
TGTTAATCTTTTTATCGCCGCAAATGTGTGTGAAAGTATTGTATGGAAAGCTTTCAGTCC
CAAAGTGTTTTTCACTGGTAGAGGTATTGAATTTGAAGGGTCTGTAATTGCTTTTTTCCA
TTTATTAATAGTAAGGACTAACAAGCTTTCTGCTTTATACGAAATATTATTTAGACAAAA
TTTACCGAATCTTTTTACTTTTTTAGCCACTGTTAGTCTTTTTATTTTTGTTATTTACTT
GCAAGGATTGAGAGTAGAGCTTACGACAGAATCTACACAAGTCAGAGGACAAACAGGAAA
ATACCCTATAAAGCTTTTATATACAAGTACTTCTCCTGTAATATATCAGAATTATATTGT
ATCATACTTTTGTACAATATCAAGATTATTGTACAAGTGGAAGCCTACTAATAATTTTAT
TAGAATTTTAGGTATATGGGATACTGTTGGGACTGGTAGGATGCATCCTCTTAGAGGTAT
TGCTTATTATGTGTTTCCGCCAGACAGTATTTTTGATTTGTACCGTCGACCAATTTATTT
CTTAATTTATTTAGGTTTTACTTTTTTATCATCTTCTTTTATGAGTAGAGCGTGGATTGA
AATCTCTGACACTACACCTTCACAAGCAGCTAGTAACTTAAAAAAAAACAGAATGACTTT
GAAAGGAATTAGAGAATCTAATATGGAATCCGTATTTTCTAAATACATTCCTACTGCAGC
ATTATTGGGTGGTTTTTTTACTTCTTTGGTAGTTTTACTTTCTAATTTATTTGACACTAT
AGGAAGTGGCACGAATGTTTTTCTTGCAACTTCTATTGTTTATCAATACTTAGAATTGTT
TGCTAAAGAAACTGCTAAGAAGAGTGGATTATCATTTATTGATTAAATATGAGTGATTAA
TTATGTTTTTTAATTTATTATTTTTTAAATGTGTTTTTGTATATGTATTTCTTGAAAATT
ACATTAGTAAAAAATTAAAGTTTAAA
>TRINITY_DN292_c0_g1_i1
ATCGAATAAAGTATTTGAATTTGTCTTTTTTTTTAAATATTGTAAAACTCTTTTTATTTT
TTATTAAAAAGATGTAATATTATTGTAAGCGTTATAATTTTATGCACAAAGCATTCTTTT
AAAGGTGATTTTATAAGCTGTAATTGGAATGTTTTTGGTGAATGCTACCAGTGGAAAGAT
GGTACCCCTCAATAATGCTTTCTGTACAACCGTCTTATTCATTCGTTCTGTTTTATAATA
TGATTTAAAAACGTAAGATTTATTTGTTGGGTATAAAATATTCGCTTTAATATTATGATG
CTTCATTCCTACCAGTTAAATTTTTCTTTTTTATTGTTTCAATAATTTTTTACATCAATA
AACCGATTGATCTTTTTCATACATAAAAAATCATTCAGCCATTAACAAAATGTTCTGTTA
TTTAAAAGCACTTTGATTAATCTTACAGCGATTGATGTAATAATTGACAATAATGCCTGT
GTCATTAAATTCTTCAATCATGAGAGTGTGTTATGCAGAATGCTGCTCGATAATAAAAAA
AGTGAAATTTTAAATTTTTACAGATAAAACACATTTTAAAAGCAAGATGTAAATTTAAAA
AAAGAAATCCTTCAATATTTTGCAATTGTTGTTGAGAAAAAGACAACGTTAGCTAGTATT
TTTAAAAAAAATCTTTAATTAGATATTTCAACACGAGACAAATTATCATCCCACATTGAT
AAAAAGACGAAATTAAAAGTAGAATACTCAGTATTAGTTAAATTAGTAGCGTATTTTTTT
TCAAAAACCTTTTCCATTTCTTCGTCTTTCGGAAAAAGATCAGCTACTTTAGGTAATTTG
TTAAAAACATCGCAAAATTCATCATCAAATCTACCAATCTTTTCATCAAAAATAATCTTG
TAATTATCAATTTTATACTTTAATAAAAACGTTAAATGCTGATCGAAAAAGCTAACAGAG
TTTTCAGAATCACTAAAAAAAATATTCTTAAGAGATTCTGCATGCTCTATAAACTCATCA
ACAGTTTTGATATACCTATCAAGTTCTTTTCGAACTTCGATATCTGTTTGTTTAAGACGA
CGTTCTGATTCCCAATTATGTTCCACAATAGCTCTAAAAAAATATCTTAGATCTTTTTCT
GGAATAAAAGCAATGTATCTCAAAGAGTAAATAATTAAAATAAAATCTTCTTCATTAATA
GATTTTAATTGTGAATACTTTTCCACAAGATTATTGTAGAGAGAATAAACCTCCACAGAA
TCAATCATTTTTTCTTTTTCTTCAGAATTTTCAGTTAATGTTTTAGTCCCAGTATCATGT
TTTTGTCCTATCAGTACTATAAATATTGTTAAAGCAATAAGTAAAGCAAAACTAAAATAA
GCAATATACTGTTTACAAAA
>TRINITY_DN958_c0_g1_i1
AATTTAAAAAAATATCTTAATATTATAATACATTACCCTAAATATACAAATGGACGCAGC
AGGCCCTAAACAATTTGATTATCTTTTTAAAATTGTCTTAATAGGTGATTCGGCTGTTGG
TAAAACAAATTTGTTAAGTCAACTAATTCATAAAAAGTATTTATCAGACAGTCGAGCCAC
AATAGGTGTTGAATTTGGGACAATGACATTTAATATTGATAATAAAATAATTAAAGCACA
AATTTGGGATACCGCGGGTCAAGAAAGGTATCAAGCAATAACGCATGCTTACTACAGAGG
ATCAAGCGGATCAATTTTGGTATACGATGTCACTCAACCCAACACACTAAAAAAGGCATT
AGAAACTTGGTTGGTACAATTGAAAAATCATACAGAAAATATTCCTATCATGCTGATTGG
CAATAAAACGGATTTACAACGTCAGGTATCAACAGAAAATGGGAAAGAAGAAGCTTTTAG
AAATTCTATAATGTATTTTGAGACATCAGCTAAAACAGGTGAAAATGTAAATGAAGCTTT
TCATGAATTAATTACTGTAATTTACAACAAGCACAAGGAAAAAGAATTAAAAAAAGGCAG
TAAAGCAAAAAGTAAAACCTTCTCTGGCAAGGAAATTAAAAACATAAAACAGAAAAAGAA
AAAAAGCTGTTGTTAATAAACTGTTTATATTACTTTTTTAATTTTATAATAACATATAGA
AAATAGAGGTATTGACAAGTTGTCATTGCATAAATCTATATATTCTATTAATCCTACAAA
TAAAAAATAAAAAAAATTTGTTTTCTTATAACAATAGAGATTTACAATTACTGCAGATAA
TACTCCAGATATACTTCCTAAAAAACTTTTAGATGTATTTTTAAAGTATAAACCTACAAT
TGATGCCATAGAATCAAGAATACAAACAGCCATTAAAGTAGATCTATAATTTTCTAATTC
TAAATAATAATAGGGAAATAAACAAGACATCAAAAGATAAACATGTGAAAATAAAACATT
ATTGCAATCTTTTGCACTAAGAAAATTTCTAAAGAACATTCTAAATAACTTTGATTTAGA
TGTCAATACAAATCCAAAAAAAGCGTATTCTGATAGTTCAATAAGAAAATCTGATGGATT
ATAAAAAACACAAAAACATACAAAATGAAATAATTTTCTATTCAAATTTATACGCTGCAC
ACGGGAAATACTTTTTATATTAGAAATGCAATTTTGTAATTTCAATATACATAGCAATAT
CGTTAACAAGCTTAAGGTTTTATAAAAATTATTTAAAATTAAATTAATAAATTTAAATAA
ATTAAATGTAAAGAAAACTTGAAAAAAAATATCTCTGTTGCATAAAACTAATCTAGAAAG
TAATATTAAATATGGATTATTTACTCTAGGCTCGATATCTTCAAAAATAAAAGATAAAGC
TATTTTCTCAATGTAAGAAATACTATATTTGTTGAGAGATGCGAATGTAAAAAAAATGCT
TAATAATTTTATTAACATGTATGGGATAAAAAAATCTAAAATTTTAAATAGCACTTTAAT
ATTAAGTTATTCTAATGTTTTCTCGGTTAGTCTCATGACTTTTTTTGTATATGCATTTAT
GTCGAGTCTGTATTGTGTAGCAGCATCTACATTGGCAGGACTGTCACAATTTGGAGATGT
TAATAAACACACAATACTCATAATAACACTCTCTGGATGCCTAACAGGCATCCATCTTTC
ACTCAATTCTTCATATCCAAAAGCGTCATCTCCAGGTTTGTGTAAAATGCTTATACAAAC
ATTTCCATCAGAATCTATATTTGGATGCCACATTTCGGAAATAAATCTAAATGTTGGTGG
CGCTTCTGGATAGTTAACTGGAAAAACCATTTTTGCTTTAAAAATTCCATTTTCATATGG
TGTATCACGTGGTCCAAAAATCAAAACTTCCCATGTATAAATATTGTTCTCTATTAGTCC
TACACTAAAATGTTCATTAATTTTAGCTTGGATATTCTTATATTCATTAAGAATAAATAT
TTTAGACCTGTTTCCTTCATTATGCTTCATATTTATTTATG
>TRINITY_DN2262_c0_g1_i1
TGCTGCTTCATACCTTTTTTGCGTTCTAATACCAACTTTTGACATTGTTCCTTTTGTATC
CTACTTCATTTTTCTACTACAGCAACTTTTAATTCTTGAATATTTTTACAATGTCAGCAC
TAACAATTATATTTAAAATATGCCATATAATCTTAATTGTTTTGGATCATGTGATTGTGA
TGATCATTTACTAATTTTATATTTTTGGCCTATCAAATATAAAAATTTTTAAATAGCTGT
ATGCGTTAAGTATATAATTTTTAATAATTATAAGGTTAAGGAAAACAAGTGAACCATAAT
TTAAGTTTACTAACAAAAATAATTAATATGCTTGAATTTTTATTTATAGA
>TRINITY_DN2089_c0_g1_i1
AGATGGTTGGTTATTTAAATTATTGATGTTTGTTTGGTTATTCGGATCAAATACAGGTCT
AATATTTGGATTAATGGGATATTTTACATAATCTGAATTATATCTTTTAACAGGTTGACT
AATTTTTGAATCTATACTTGAAAAAGTATTAGTAGATGAAGTACTGGGTATCTGTGTATT
AATTCCATAATTAACATTATCTGCATGAGATGAAGCATTTGATTGAAACATAGGCATAAA
ATTATTAATTTGTGGCTTGAAACTAAAATTATTCGGTGATGTATTCTCAAATGCTGTAGT
GTTAAAATAATTCTCATTTGCATTTCCAGGGGACAATTTTGTCTTTCCAGAAGTACTTAT
AGATGGAAATTGGAATGGTGTAGTTTCATCATTCAATTTGGTCTTGCCTCCTATATCAGG
ACGTTTAAAGTTAAGTGGTTCATCGTAAACAGGCTGCTGATTCTTAACTGAAGTATCTGG
TTGTGTGAATATATTGCCAATAAATGCATTAGAATTATTATCTTTAATTAACACATCCTC
TGTAGAAGTTTTTTTATAAATTTCAGAATGCAAAGGATTTTCAAATATCGGACCATTCTC
TTTAATTTCAGGTTTAGGTGGATTTTTAGTCTTTTTATTAACTTCTTCTAGATTTTCAAA
TACAGCATAACCCGTTTCTTTTAAAAGAGCTAGAGGATCTTTATCTTTTAAAGGATTCTT
AGGTGGTTCGGGTTTTACTTGACTAGTAAAGAAATCATCGGGCCTATTATAAAACTGATC
GAAGTTTTTATATTGTAATACACCCTCTCCCCTAACAGGTTCTTTTACATCCTCCTTTAT
AATAGGTGCCTTTTTAATCTGTTGATATTTCAACGGCAATGTGGCTCTTTTTCCTTGTAT
CCTAGGAGGAGCTGTGTTCTGCTGTTCAGTATTATTAGATGTATCTTGATTATCTAAATT
TTCAGAGTCAGTCTTAGTTTCCAATTCTTTTTTATCAGTGTCTATTTCTTTTTTTTCTTC
AACCACCAACTCTGATTTGTATTTTGACTGATTATCAATAACTTGCTTGTCTATATTTTT
AATAAAAATGTTATCAATTCTATTAGTATTACTTTTAAACAGATTATCTTCCTTGTCATT
CATATTTTTTTCTAATTTATTGTCCTCGACAAGATTTAAATTTTGATCATGATTTTTTTC
TATAATCTCATCATTATTTGTGATTTTAGATCCTAATGTGTTATTATTATTTTTTATACC
AAAAATATCTTGTTTATTTGAATTTAAATGACTATCATTAACACCACTTATTTTATTAGA
AATAACATCTGCATCTTTTTCTTTTAAATTATGATTTGTCGCTAAATCTAAATTTATTGT
TTTGCTAGAAAAAGGTTCACAAACTTCTTTTGTTAATTTAAGATTTTCATCTTTTGTACT
TTTCTTAACATCCTCATTAGAATCCTCAATTTTTCTATGTTTAAAATTGTCCTCGGCCTC
ATTTTTAAGAGAACTATATTCAAATAATTCTGCCATAGGTTCTGGTTTAAGAACAACAGG
CTTACTAAATTTATCTTCTACTTTAGAAGATCTTATAATTCCTCCTTCTTCAACTAAATT
TCGTTCTATGTCTTCTGTATAGTATTTTTCAGGAAAATCATTTTCTTCAATGCCTTTAGC
CTCTTCATTTTGTCTTTTTAATTCCTCATATAATTTAATAATTGAATAATCATTGTTTTT
TAGATCATTCTCAAAGGATATATCTCGTTCCAACTTCATTAATCCTGTACTATTATATTC
CTTTTGCTGTTTGCATAAATTAATCTTATTATTTTTAAATTCTAAACATTTCTTATACAA
TTTTTCATTATTTTTACTATCAACATTTAAAACAAGTGTACATGTAAAAGATGGAATTAC
ATCTTCGAAATATTTTGGGTTTTTAACAATATTTTCAACCATTTCTACTTCATCTTTGTA
CCTCTTATACAAAAGTTTTTTATAAGCTTCTTCTGCTTCTTTTTCCTCAGGTAATAGATC
TTCGTAATAATTTCCATGCCTTTTAAATCTCGGATGTCTTTTTTCAAAAGTAACTCTAGC
TAAAGTTATAGGCTTAAAGACTCTTGGATGATAAACAATATCTGACCTAAATACATGTAT
AATATGAGGATATTCAAATCCATTATTCTTTAATCTTGGCCTTATTCCTCTGCTTTTTTC
TGAAATATTAAATAGGTCTTTTTTAGTCCTAACTTTTTTATCCAAATTGCTTTTTAGTAT
CTTATCTTTATCAATTAAAACCATTTTTTCATAAATTTCACTAAATTGTGCATTATTCAA
ATTAAACATTTCCTTGTATTTATCTTCTATCTTTTTATAAAAATTTAATTCTTTCTCTTC
CTCAATTTTTTTAACACTCGTATTTATTTTCTTTTCAATACATTTTTCACAGGGTATACA
ATTCATAAGTAATTCGGGTTTACGAGTCTTCCTAATGTTTTCACAGACTGGTCTTTGTTT
AGGATGTTTATCATAATAAGAATTTAACTTTTTAACATTTTTTTCATTAAACCACTCAAC
CTCCTCTTCTAAAGGCACATCACCCACTTCAATGGTATCAGTATCCTTTAAAATTTCATC
AAGTGGAAGTTCTTTAGCCAATTTTACATAAACTGGATTACTCATATCCCACCAGGAAGG
TAAAATAACAAATTGCAAATCATTTTTGTAAGTTGGTGTAAAAGCCGGTTTCTTATTTAA
TATACGCTTAATCCTTTTACTATTATCATCTGAAAGGTCATAAACTCTTTTCAATTCAGA
TTTAATATATTTTCTATAATCTTTTTTATTCTTAATAGCCATCGCAGGAGATTCTTCTAC
TTTCTTATGTTTTATCAATCTATTTATTTTCCGTCTTATCATTGCTGTTGCTTCTTTTTC
TGAAATATTTTCAATCAGAGGTTGAATCTCTCTAAGATCATCAATTTCTAATTTATGCCG
ATGTAAAAATTTATCACAAAGTTTTTTATGTGATCGTAATTCTTTTTCTGTAAATTTATT
GCCAAATACATAATCAATAATTTCTTTTATTTTTGTAAACAAACTCATTTGGGGTTATAC
AAA
>TRINITY_DN869_c0_g1_i1
GTACATTTTATTTATAAGCATGTTAAACCTTTATTTTCATTCAATATCTGACTTCTTTTT
TAAATCACTACATCCTCCTACAAATTGTTTATCAAGTACTATTAACGGAAATGTTCGATG
TTTGTATTTCTCTTGTGCTTCTTCTTTAAGCTTAGTGTATTCATCTTTATCATATTCAGT
TATTTTTATTTTTTTATAGTGTAACATCCTTGAGGCCTCTGCGCAGAAAGGACATCCTTT
ACGGACTATCATAAAATTATCATTTTGATATAAAGCCTGTTGTAATGTCAAATCTTCCAT
TGCAGGGGACTAGAAAATTATATTTATAGACAATGTATCAAAATTGATAAATAAAATCAA
AGCAATGAAACACGTACAAATATGGAAATAAAAGTTTTTAATACATTTAAGTATAAACTT
TACAGTTTAATAAATATGAAAATAACTTAAATTATTTCCTACAACTAAAATTTATTCGAA
TTTTTCCTTTTTAACGTTCTCTCCATGATAGCACCAAAGTGGTATAAAACTGTCTACAAA
TCCGCAATCAGCAAATAAATTGGGAAACAACCAAATTCCAGGTGAATGTGTAAAATAAGT
AATAGAAAATATTATAAGACGTATAACACCAAGAAGTAATAAGAAAGCTATAAACGCACC
ACAGAGATATGAAGCATAAGATGCCAAAAATTTTAAATTAGAAGGCCACATTTGGAACAT
TCCAAGTGCAAGCCCAAGAAAAATAATACCAAAAACAATTAAAAGACTAAAATGACTAGA
TTTCTCTTCACTCCAAATATAATAATCTTTTTCTGAATACCTATAATCAAGTAAAAGATC
ACAGTTCTTATTTTTATCATTTACTTGTACTTTAAGAATAATACTGTTTACCAGTAAATA
GATTATAAACTCTTTTATGGTATCTTTTGAGAATTCTAAAGATTCAAGAATTTTTATAAA
ATCTGCACCCTTAAAAACATTTACTCTTTTAACCGATTTAAGTATTTTTTCTTGTGAATT
GACTTTTCTAAGTTTTTTTTCGTGCTTACGAAATAAATTTTCCATTAGGGGGGTAAAAAA
TATAAAAATTTTATTCACTATTATTTTTAGTCAATGTATCCAAATTGCTGAACTCTAGTT
CTGTTTTATATACTTCATTATTTTCTTCTTTAACAAATTCATAATCCTTTTTAATAAACT
TTACACCCTCTACATCTAAATCTATTTCGCTAAATTTTTCTTCTTTTTCTTCAGAATCAT
CTATTGAAATAGTAATGTTTTCTAAATTTAACTTTTTCTTTTTACCGTATTTAAGCTTTA
GTTTTTTAAGAATTTTATTATCTTCTTTTTCTTTCTGTTCATAAAATAGTTTATTTTCTT
CTATATATATTTCTTGATTGTCTATAATTGATATATCACTTTTAGCATCCTCATCAGAAT
TTTCTGATTCATTAGAACTACATTCTGCTTCTAAATCAAGATATTTATTAAGTTTAGATT
TTTTATTAATATCCAAATTACACTGTACATGTTTATTAGTATCACATTTACTTGTAACAC
TTTTTTCAATATTTTTATTACTAGATTTTTCAATAATATTAGTACATTCAGTACTTAGTA
AATCACTCATTTTATTTATATTAAATCCTACAAGATGTTTCTTATAAAATATTAAATCTA
TATTGTTTTTTTCTTTTACGTTATTAATCTTATTTTTTATTCTTTTTTGTACTTCTTGTA
TTTTCAATTCATTTAAGATTTTATGCCTATAATTTTCTAAATATAAATTTATAGCATCTT
CTTTAGAATAATTTATTTT
>TRINITY_DN1921_c0_g1_i1
AAAAAAATTTTTAATTTGCAAGATATATTATTAACTTAAAAACTTTACCATGGATAACAT
TAAAAATATTCTTATTGTATTTTTTGAAAAAAACATTTTTTTGTAAGCATATTTTCAGTG
CAGCATTAATAAGACAGAATCAACATACTTTAGCATCCACGTTTTTACCAAAAAATATTA
AATAATTTATAGATTAAAATTTATTTGTAAACAATTTCAATGTCAAACCTTCTTCTATAA
TAAAACATTTCATCATTTTTCAAAAGCTTGACTTTTATTCGATCAAAAACATTATATTCT
TTATCTCCTAAAGAAAGTGCTTCATTAAGGCCATAATCAGGAATATAAATTAAGACACCA
TTTGTTTTGATATCCGTAACATATGCGTCTGTAGTAGGTTCTACTTCACGTATTACATTA
TATATAAACAAATTAGTTACATCCCATGAACATCTTCTTGCATTACTATGTCTTTTATTG
AGATTATTAATAAGAGTGTCATTTATATTAGACAACTCTTCTGAAAAATTGGGAACTTTA
TATCTCTTACCATTACTACAACAAGTATTATCTTCATTACTTATCTCTTCATTCTTTTGT
AATTGAATAGTATGGTTTATATTATCTGTTGGAGAGAAACTATTTTTACATAAAATACAA
TATAATGTTCTGTGAACTAAAATATCTGCATATCTTCTTATTGGCGATGTAAAATGTGTA
TAAAGAGGTGTAGCAAGACCATAATGACAGAAATCTGTATCTTCGGAAGATAAAACATAA
ATTGCTTGGTTCATAGCGCGAGTAACTATTTTCTTAAAAACATCTTTTTTATTGCTATCT
AAAGAATTGATTACTTCATTTATATTAAAAGAATCTTGTAAATTTACATCAATAGGCATT
GGTGATTCAGAGGGAGGCGGATGTTTTCTCAAAACTGCATTTTCAGGATAATTTTTATAA
ATAAATTCTGCCACACTTATATTGGCAAGTAACATAAATTCTTCAATTAAGTTATTCGTA
AGTATTGGCTTCTTAGTCTCTATTTTATTGTTACTTACTTCAATTTTATTTGCGCTTAAA
TCTAAAGCTCCATTCTTTTGTCTTTTTTTCTCTTAAAATTTTTGAAATTTCAAATAATCT
GGAAATATCTTCTTGCAAATATGCACTATTTGGTGAATTTAGAAGTTTCAAAGCTTCTTC
ATAAGAAAACGCTTTTCTTGATTTAATTAAAGCTTTTGTAAATTTTGTACTGAGAATTTG
CCCCGTTTTGTCAATTTCCCAAATTACAGAAAATGTACCACGTTCCTGATTTTCCAATAG
ACTACATAGACCAGCACTTAGAAATTCTGGTAACATATCGATTCTTTTATTTGGTAAATA
GACTGTAGTTCCCCTGTCAGAAGATATTTCATCAAGAGTAGAGCCTGGCTTAACATAATG
AGAGACATCTGCTATGTGCACACCAATTTCAAAATTGCCATTTTCCAAGGTTGTTATGTG
TAAAGCATCATCTACATCAGTACATCCTTGTGGGTCTATGCTAAAGACATCTAAATGACG
CAAATCAATTCTCTGTCCAGATTCAATCTCTTGAAACATAGATTTAAGACTAAAAAAGTC
AGAATGCTCACTATTTAGTGCCTTTATCGTCTCAACATTATAATAATTAGTTGGTTTAAT
TAGTTCTATCCATTTATGATTAAAATAAGACACACCATTTGACAATAAAATGCATTCAAT
TTCACCATTAACATCACCTATCTGGCTCATCTTCTTAAAATAATGTCCTGTAGGATATTT
ACTATCCTTTTCCCAAAACTCCAATTCTATCCATAATCTTCTATTTACAAGTTCATCGGG
TTGACTAGTCCGAATTCTTATTGGTGGATATCTTTTGTCAATAGGTAATACCAAAACATT
TTGTGACCCATCACCTGAAATAGTAGAGTTAAGAATTGTACCTATAAGTTCCGTTTTTTC
CCTTTTGGCAATCCCTACTACTTTGCCAAATAAGACATTTTTATTAGTTTCATTCTCTAA
CTTATTTTTTTTAGTTACAAAATCATTTGTATCTTCTACGTTTACATCTATTTCGTCTTC
GCATACTTCCTCTATAATCTCTACGTATACATCATCTCCATGGATAGCTCTATTCATATT
TTTACTACCTAAAATTCTTACACGTTTATTTTGACAAAAAATTGTTCCATTCCTCCAATT
ATAAGTATCTACCATTAAAGTAGATTTAAGAATTTTACCTGTACTATAAAGTATTTCTGA
ATTAGTATAGTAGTCATCATAAGATGTTTCTTCCCTAATAAAAACATCGTCCACAAGATC
TTTAACAATATTATCCTCAAAATACTTAGCGTAGTCTTTAATATTCTGTTCACTTAAAAT
TATAAATTTTTTAGATTGCAAATGACTTGTATAAAACTCAAGGACACCTTTTAATCCTTT
ATTAACAGTCACATCAAAAAAAGTATCATAAAAGTATATATAAGCTTTTTTATCTATTAA
ATCTTTAATACGCTTTTGTTCTCCCATTTTAAGTTTATTAAATTCAGACTGACAGATAAT
TGGTCTTATAAAATCACTCTTTAATAATGATTTATGTTTTTCTAAAATCTCTTTAGAACA
AATGGTAAAAACCACAAAATCATCATAAATTTTGGTACCACAACATTCAAATCCACACGG
TATATCATTTCTAACGTAATTTTCCTTTACTCTTTTTAATAATTGATTTCTTTTAGAAAT
TTTCCATTCAAAAAAACTATTGTTGTATTTGTAAGATGGTGAATTTTTCATAGAAGGGTT
CAATTTTTATAATCTATGCATCAAA
>TRINITY_DN1878_c0_g1_i1
AAATTTATGTGCCAACCATTAAAATTTAAAATTTTATTTACTTTAAATTGCAAAACATAA
TATTACTACCATTTATTATTACATCTCCAATATAATTTATATCTTTCGCATTTTTAATAT
ACATATTAACATAAACATCAAAACCACTTAATATTCCTTCAATTTTTCTGTTATTATAAG
TTTGAATTTCCACATACTTTCCAATGTGTTTTTGTAAATATTCTTGTGGACATGTAACCA
TTAGGGGCATTAATTCCCCTTAATGTTTACAGTTTTATTTTCAGATGATGAAGAAGTAAA
AAATGATATTCTAGACAACGTGTTTCTAGAAAATAAAATAGTAAATACAAAAAATTATAC
AAAAATAAAAGAAAACTATAAAAGAGCCTTGTTTCAATTAGAAAATAATATTTTGTATGA
TTTTTTTAAATTTAGAAAAAATTTAAAAAATTTTACAAAGTTTAAGATTTTATGTACACT
AACAGAAGAAATAAAAGAAACTGTTGTTGCTTCATCTAATAAAGTATTAATAATACTTGA
TTGTAGCATTAGACAAGGTAATGAAGTAATAGAATTGGATGAATGTTATGTTAAAGATGC
TAAGAAATTAATATATGACAAAATAGGACTAAGTGTTAGTAAACAAGAAATATATAAAAA
TGATGAAATATTGAATAACGCTAGATATTTGAAAAATGAAACGGTAATACTCAAACAAAA
AAGACGTACAAATAAAAAAGTATAGTGAAATTTGATATTTTTAACTTTACAACATATTGA
AATATTTTATAATCTTATAAGCCCTTAAATGGACGACAAGCAAGGAAAATCTTTAGGTTT
AAAAAATAATAATAGTAAACTTCCTAGGAAAATATTTGATTCTCCTTCAAGTAAAGCTAG
AATATTAACGCCGGTAAAAAATGCTTTGCATAAATCTCAAGGAAATGCATATAAATTTTG
CAAAGCTTTGCAAAATATTGTTGATAATAAAGAAAACGAGGATGTTAATGCAGAAAACTT
TGATAAAGCATGGGAACTTTAATAAAGCATATTATATTTTTTTTCTTGTTACTTTTAATA
TTATGACTACTACTAAAAAGCTAAGTTTTTTATTGTATAACATATCCCCCTACAAACATT
GAATCTATAATGTCATAAATTTCTTTAAATTGATAAACAAAATTGATATCTGTCAAGTTT
GGAAACTTATAATTAAGAGTTTCTACTAGTGTATTTATAAGGCCTAAGGCATATAATTCG
TTTTCATTTTTGACAACTAAACAAAAATAAATGTCATCAAATTTTTTAAAAATTATGTCT
CCTATTATATTAGAATCTTTTTCTAACAAAATAATTTCTTTAATCTCATCGTCAGTATAT
GTATCGGCATATGTTCTGACTATTCGAGTTTCTTTGTTTTCAGTAAATACTAATAGTTTG
TTTATCATTTTGTTTGTTTTCAATTTTTTATTTAAATAAAATTATAGCATAAAAATAAAC
ATAAAAGAAAAGTATAAAATTATTGATACATTTGGATTGTTTAGTTTTTTATATTGAATT
TATTAATTAAAAAAATATATATAATACAATAAAAATTTTACCGATGTCATTAAAGGGGAT
AATTTATGAATATGATACAGTCAATCATTTAATAGCTTTTTCTTCTAACATAAAATCGAA
AACAAATATTATTCTTGTCGGAGGATTGTATCATAATCTTTTATCTTTGCCATATACAAA
GACTTTATATCGCATGACTAAGAAAAAAAATATAAATCTTATAATCCCTCAGTTTAGATC
GCATCCTAATTTTGGTATATACTCGATAGATAATGATGTAACTGACTTATCTAATGTTAT
TAAAGACTTACAAGGAGATATTATTCTATTAGGGAATTCCACTGGTTGCCAAGTCATAAT
GTTATACATAAACCTATATGTAGATTTAAGGATTAAATTATGTATTTTGCAAGGTGCAGT
ATCTGATACAGAATATTTTGAATACAAATATAAAATTAACAGTCAAATTCAAAATGATAA
ATTATTTTATTTTGAGAATGTAGTTTATACAAAGGAAAGATTTAAAAGTTTATATTTTAG
ATATAACAAAGAAGATTTATTTTCTTCTTATTTAGATGATGATCATTTTAAAAATTTGAA
TAAGAATAACTACAAGCTAATTTTTGTCATATCTGGAAATGATGAATATGGAATCAAAGA
TATAAAAGAAAAATTTAATAAAGTTACAAACTCTGAGGTAATAGTATTTGAAGGTGGTGA
CCATTTTTTAAAAGATAAAGAATCTCAGAAAAAGCTTATAAAATTAATAAAAAAGCATTA
AAATATTAATAAAAGAAATTAAAAGATAAAATTTTATTATGTAAAAGCAATATTATCAAA
GATCAAAAATAAAAAAAATTCCCCGGAAAACACTTTTTTTTTGATTCATAAAAAATTTAT
ATAAAATTATTATTGTATAAATTTATAAGTTCATTAATTTTATCAATTATTAAAATTAAA
GCTTCATCAATCAAATAAAAATCTGAATCTAAGCTTAAATTTACAAGAAATTTTCTTATA
TACTTTGCATTCTCTATAATATATGCTTTATTAAAATTAATCTTTATTTCGTGAATACAA
CACAGCAAAATACATATTTTTTTAAGCAAAACGTTTTCATTTTGATCATAAATTTTTTCT
TTAAAAAATGATAGATGCTCTAAAACATAATTGGTGTCAGCCATAATTAAATGATAAATA
CTGGTTTGCAAATTAAAATCTATCAAAGATAATTCTAGATTAAATTCAATATTTCTAAAA
ACATATAATAATAAAAGTCTAGAAACAGAATGGCTAGAATAGTAAATCTGTTCTACTATA
CATTTATATTTTGATTGGGATATAAGTATTTTTGGAATACTTTTAAGGTCCCATAAAAGC
TCAGAATAGATTAAATAAACAAAACCAGTTGGTTGAAATTTCAAAATTTTTTTATGCATA
AAATAGTATGTTAGCAAAATAAACTCATTAACTTCTTCATTATGCTCAATATTGTCTTCA
AAATTAACAGTAAAAATATCCTCATATGTTTCACTATAAAATATTTCTGATAGGATTTTG
CGGTAGCTTCTAGATTTATATATCATTTTATAAATATATTCATAATTCTTATCCTTAAGT
GCTTTATCAAAAGAGTAATATCTATATATATTGTCTTTTATATATTCTATATTATTATTA
GTGTTATCTATAAGAATATTCAGAATGTTAAAATAACCACATGTTAGCATTTTATACCAA
TCAGTTTCTACAAAGTAATTTTGATTAAAATGATTATTTTCTAAAAGTTCTAGTATTAAA
TTAACAAAACTACTATTATTTGGTACACCATTTATTAACTTCTCGAAAATACTATCAAAT
ACTATTTCTTTATCAAAATTATTATCAATTTTAATTAATCTTTTAATAATATCAATATTA
TTCTTATCTATTAAATTAACACTGTAATGAGAAGCATCTTTTATTTTTACAAATGTTTTA
CAAAAATACAAATTTAAAGTAAGAATTAATAGTAAATTAAAAAAACCAGTGGAATCTTTA
TGTCTGTTATTCATTAATATTTCTATTAATTCTTGATTTTTTAACAAAAGCGCAATAAAT
TCGTCACTGTATTCAGACGTAAATATTGAGGCTAATATTCTAAATTGGCAAGAAATATCA
GACAATTCATTTGTAGAGAAAATAATGGGTTGTAAACCATGTGTTCCCACTTCTATTATA
TTCTTTGCAGAAAGCTTTTCTAATTCTTCTAAAGCATCATACTTGTCTTCTAAGTACTCA
CTATGTTCTAATCTAGAAATTAAAAGATCAATTGATTCCTCTTCGTTATCATTGTCTACG
CTACCTTTAAAAAAAAACA
>TRINITY_DN2159_c0_g1_i1
ATTACAATACAAGTTTATTATTTATGAATATCAAAAATACAGCCATTTCGACATAACACA
ATTTAACTGTTAACAAATAACAAAATTACAGCTATCCCAACATAACAAAATTACAGCTAT
TTCAACATAAAAAGATACAGGTATTTCATACAATATTTTTTTACAAATTTCACGTCTTAA
AAAATTAACAATGTCAAGACCTTTAATAAAAAAACAAAAAGAAGTAAACCGTAATGTTAA
TATTTATTATAAACCCTTTTCCTTTAAAATGCTATTCTTAACGTCTTCCTTTAATTTTTC
TTTAAACCTTTCAAAGTCATTAGACTTCTTTTTTTGATCTTTTGGTTGAATAAGTTCAAC
TATTCTCTCACTAGTTAATCCTTTAATGTCATGCACTTCATCAAGTAAAATAAATGAGCT
TATAGGTGCTACCTCATTTTCTCCATTAGACTTCTTAAGTACCACAAATGTACTATCAAT
TATTCCTATAATGATAGCTTTCATATTTCTTTCGGTTTTTGTAATCGGAAATACAGTTCT
CCCCAGCTCAATGAATTTCATTAGAAGGGGTAAATTTTTGCAAATATAAAGCCATTTTAA
AAAAATGGTTTTTTATAATTATTAAATTATCAGTAAAAGAAGTAATAGTAAAACTGTCTA
ATTAATTAATTTATCAGAAATAAATTAATCAGACAAATCAGATATTTATACATTGTTTTT
AAAAATTGAGTTTAATTATAGATTAACGTTTATCATTACTGTGATCAAAAATTGAAGTTT
ATTACTCAATTTATATAAAATACTTTAATTGTTTTTTAATAAAATAAATTTATTTTAAAC
AAAAGTTAATAATTTTAAGGTGCATGAAATAGAAAAGATATCTAAAAATTTAGT
>TRINITY_DN1087_c0_g1_i1
ATGACAATGTATCTTTAATTTAACTTATATTGAAATATTATTCTTCATTTAAAATTACTA
CAGTTATCTTTTACTATACATTCTGTACACTTAGGTCCCCTTGGCTTACATAAAACCTGT
CCATATCCCACCAGTACACTATTAAATTCACTCCACTCCTTCATGTCTATAATAGTTTCT
AGTATCTTAGATGTCTCATCTGGTGTTTTAGTCTTACAGATGTACAGTAGATTACATATT
CTATGTACATGTGTATCTACACTTATCCCTTCTAATCTATAAAATTTATTAAGGTATAAA
ATGCTTATTTTTCTACCTATCCCTTTAATACTAAGACACTCACTTAGCGAAGAAGGGTAG
CCATTTTTAAGTACAAAATGTACTAAATTTTTTATAGTCTCATATTTCTTATTATAACAC
CCCGCTGGTGTTATAAGCTGTTTTAAATTTGTCTCATTTACTAGATTCTCTAAAGTAAGT
CTATTTTCTTGTAGTTCTATTTCTGGTCCTAAAATTTTTCCATCTTTTTTTTCGTATCTA
AAAATTTTACTGTTAATTTTTAAATATAAAATATTAGAAAATATTTTATAACTGACTTTT
AAAGGTGTAAATCTTACATTAGATTCTTTAGTGTTAAGAAATAAGCATAGATTTAACATT
GTTTGATAAGTAACTTCATCTTTTGTCTGTGCAGAGAGTATTAGAGATATTAAGACGTAT
AATTTAGTATCTACTACTGTACTAGGGACTGAATAACAACCCATAACATCTACAGGAGCA
ATAAGATTTTGTCTTACTTCTTTTATTTTATAGTAACTATCCATTACAAAGGGATACATA
AAAAAAGCACATTTTAACTAACAATTTTGTTAAATTTATTTAATTCTAACTACTAATGTA
GTTAGAATCAAGATAAATATATGAATGCACGACAATTTTATAATTTTAATTTATAAAAAC
TACTATAAACATTTTTAAATTAACAGA
>TRINITY_DN1849_c0_g1_i1
AATCTAGCTTGGAAGTTTTATTTTAATCACGATATTATTATACAAGTCAAATCAACACAT
GTGTATACTAAAGCAATATTTCAGGGCAAGCGACCAGAGCTAAGAAAGCTTTTTAAAATG
TATTCTTTTTACCAATAGCATTATTTGTAATTATTATTTAGTAAGGTGCGTTATTCGTCA
TCTAATCTAGTGTAAGTAATTATCTGGCTATATTTTTTACTGTTATTTCATAAAAATCAA
AGTTTAGTTAAAGTTATTCTTGTTGTAAACATCTCAATTCATTCATAAACATCATTTTAA
TTTTTAATTTTTAATTTGATAAAAATATTAATACTTTTAAAAATAAAATATAAAAAATCA
TTTTTTTTACTTTTTAAAAAAAATATATTTATGTGAAAACCATTATTATAAAGATTTATC
ATCAGAAATCCTTTCTCACAGTGTTATAATTTTATTATTCTTGTTATAGTAAATAGGATT
TATTCAGTATTGAGTAATGTTGTTTTTTGTTTAGCTTAAAAATTTAATATTTTCGAAAAA
TCTAAGGTTTCCTATAGGTTCTTCGCCACTACGATTCTTTGTTATTTTTTGTCCCGATTC
TGATTCAAGTTTTCTTGTCATTGTGTAATTTTTGTAATAATTTTAAATTTTTTGTTTGTT
ATATACTTATGCGTAGTAATATATTTTCGGCTTTATTATGTAAGCATTATATAATTTGTT
AAAACATAGTCCATATTACCATATTTTACATACTTTTGGCTTTGTACAATGAGGCTATAT
TTTTTGTTAATAAATCATGTATATGTTTTTTTCTGTTTGTATGATGTGTAAATTATTAAA
GCTTGAACTTTATTTTCCACATTGACTATTCTTGATCTTATGTTTAGATATTATTTAATA
ATTAGCTTTATTAATCTTTACCTTTATGCTTAATTTAATTTTTGCATCGACTCTTATTTT
AGCATATTTGCTCGTTTTATTTTTTTAACTCTATACTTACGACTTTTTTTAACTAAACAT
TTATATGCTTTAAAAGAAATATAAATGTGATCTTGTAGCAAATCATAAAGCCTCAATGTA
TAAGTATAAATCTAAAATTGTCCCCTATGTAATCACGTGAAATGGTATAATGACAATTTA
CAACCGCCTATATGCAAACGACCTAGCTTTTAGTTCCCAATCAAGGTAAATATACAAATA
GGAGTCCGCAAGATGACACAGAAAAGCGTAACTATGTGCAGTTGCTGAAGCCCCGATGCC
TATCTGAGACTTGACTTAGGTACTGAAAAGACTGGAAAGTGTAACTATGGGCAGTTTCCG
AAGTCTCGATGCTTATCTGAGGCTTGAATTAGGTACTGAGAAGGAAAACTTAAAGATGAT
GGTCTCGGGGTTGGAAGCTTTGAAAAACACCCCGTAAAAATAAAGACAAGAAAACTTATA
TATTTATAATAAATAAATTTTTTATGTTCTTTAAATAGTACAGAAAAATACACCATGGTG
CTTATTGTATGTTCTTTTATTATAAGCCAAGATTAAATTGCACTGTTTAGCTATATGATA
AATGATTTAAGCACCTATTGTCGTAAAAATAATTCGTTTCTTATAATATATAGTTTTACC
TTTAATGGCATATACCACTATCATTTCCCTTAGCTATATGTAATCCTTAGTTAGTCGTGT
GGCAAATTATTATATCAACAAGTGACTGTCAACAATTTAAACGATTTAAAATAATATAAA
TTTTATCTGTGTTTTATAAATAGCACTTTTTGGTCCCCTGTAGATAATTAATCGTTGTCA
TGCCTCAAATTTCGTTTTTCATTTATGTATATTGTTTATTTGCCTTATATACTTTAACTT
AAGTATTTCTTATTACCTATAAATAGTCTTTAGTTTCATGAATTTTTGGCGCTCCTTAAC
TACAACTTCAAAGGGGTTAAAAATAAAAAAAAATAGGGATTTTTTCTAAACTTATACTTT
TTAAAGCTGT
>TRINITY_DN1076_c0_g1_i1
AAATGACTGAAGTTATTGAAAGTAAAAATGAATACACTGCAATCTGTCATATAAAAGCTA
CTAAGAATAACACTATTATTCATGTTACTGATATGACTGGCAGTGAAACCATATGTAGAA
TATCTGGTGGTATGAGAGTTAAATCAAAAAGGGATGAAGGATCACCTTATGCTGCTATGA
TTGCTGCTCAGGAAGTGGCTGCTATTATCGCCAAAAAAGGTGTTAAAACTGTACATTTTA
TGCTAAGAGGTGCGGGTGGTGTAAAGCCTAAAGCTCTGGGAGCTGGTGCACAGGTAGCTG
TTAGATCAATTATAAGAAGTGGTATTAACATGGGAAGAATAGAAGATGTTACACCAATAC
CTACTGATAGAGTAAGAATGAAGGGTGGTCATAGAGGAAGAAGAGTTTAAATTAAATTTA
TTTTTATATCCCTATTTATGCACAATGTTTTTTATTTAATTAAATTATTTACAATTTATA
AACAGCAGAACAGTGAAGACTATGTGGTTAGTAAACTTGCTTTGTATGAAGAGTATTGGA
AATTTATGTGTAGAGAATGCTTCTCTTTTTATATTCCTATAATTAACTGTGATACATTTT
TAGAAAAAGATTGTTTTAGAATAATTTGTAAAATGTGCAAGAAAAATACTGTTATTAAAA
TATTAGAGAAATGATTATGTAATAAAAGAAATATATTATATAAGTGCTTTACATAATTAA
GATTTAATATTATAATATTTTTATACAATAAATGGTCATATCAAAAGGACTATTTACTAT
TAATTATCTTTATAACCTTTGTAAAAGTAATTTTTTTTAAATAGAAGAAATGTACTAG
>TRINITY_DN550_c0_g1_i1
GTTTATTAAAAGAAGCAATCATAGATATTTGTATTATAAATTATCTGTTGTATAAAACTT
TATAGAATACATTTTATTTGTATTATAAATAGTCTGTTGTATAAAACTCTATAAAATACA
TTTTAGTAGTTCTATTATATTTTTCTATTACTAATTCCTCCAGAATAAGACATTTCTTGA
TTCGATACCCAACATTTTCCTTATCCTTAAGATATAACACTAAATATAAATAATCTGTAT
TGTAATTTTCAACACATTGTTCTAATGCATTAAGAAATCGATACTTTGGTTTAGTATCAC
TTTGAATGATTATTTTAAATCCTTTAAAATTATAAATTGGGTG
>TRINITY_DN924_c2_g1_i1
AAAACACAGCTGCTGAAATAAGTATAGAATCAATAGATGATAATTTACATAAAAGACTTT
ATTATTTGTTAATTTATACTGAAAGATATAACGACTTTAATGATTATTAAAATATATGTA
AGCAGTAAGACAGGAGTTATGGAATGTAACATGCTTGACAAACTTTAATTTCTCTTATTG
CACCAAAAAATTAAAAACGTTCAAATTATATAGACATTGCTAATTAAAGTTATCTTAATT
AAAAAGCATTGTGTGATATTATTTACCACATGTCATTTAT
>TRINITY_DN1276_c1_g1_i1
TAATAGTGTATTCTCCTTTTTCTATCATTTAAGGGACAAAAATTACTTGCTTAATGGAAG
AAATTTTAAAATAATAAAATTTTTTTTTGAAATAAGCTCGTAAGTTGTTAATGTCGTAAC
CAAACATCAGAATTCCTTTTTTAAAAAATAAACATAGTGAGGAAGCTGATTGGCTACATA
AATTTTAAAATTTTCTCTCAAAGAGAAGAATGGAAAATTTAAAGAATACAGGGTTTAACA
GTTAAGATCAATGAAAATCTTTTTAAAAAAATATGTTGTAATGAAAA
>TRINITY_DN2202_c0_g2_i1
ACATCTAATTTATAAAGCTGTTCAAAAACATTCGTGTTTAGAAGATGAAATATTTCTGTA
TCTCGTGATTTTAATTGTAACATACAGTTGAATATTAAACAAAAAATGAAAATTTGTGTT
GCTAAAAATATAAAATGGAGCCGTTTATATACTTATCATTCAAAATCTAATGTAATTATT
TGTGTTAAAATTATTTTATAGAATATTTGTTAAGATATAAATATTAAGAAAATATATAAA
TTACAAACAACAATTTCTATTATGCAGAAACAATACTTTTCATTATGAAGAAACAATAAT
TTCTATTATGCAGAAACAATAATTTCTATTATGCAGAAACAATAATTTCTATTATGC
>TRINITY_DN1695_c1_g1_i1
CAACTCTCGACAAAATTAATTATAATCAAATAATTAAGAAACAATTCTGAAATGTCGCAA
AAAAAAATTTTATTGTCAAAATAATAAGATTAAATATAATAAACACGGCATTTTTTATTG
TAAGTAATCGCGAAAATTTTCAACATCAAAATTAAAAAACTACTTTCAACAATATGAGAA
TAATTGAAGTTGAAAGAAATATATCAGTATGATTTGCTAGCTTATCGCTTTGGATCTAGC
TGAAAATTTAAGACAAAAATATTTTTATACGTGATTATCTGGAAAGATGTAATAACAAAG
ATCACAAAATCTATAAAGAAAAAATAGACTTTGCCTCCAAATTGAAGCATATATACGGAT
TTTTAGGCAACTTGGGGCCCATTTAACCTTATAAGCAAATTTTTAAAAAAATACCCCCTA
AAATGGCAGGACGAGAACAAAAACTTTTGAATATTTTTACAAATATAATCACAACTCTAC
CCATTTTACGCATAAGATGTAATTCTAATAGTAAGTTATATAATAGTGAGAGATTTCTTC
ATAGGTGTACATGGTTGAAGTGTAGAAAAAAATTTTCACTATTAGAAAATACACCATTTT
ATTATAAAAAGCTGGCTGTAATAGACGTTTTATTAATAATTAAACTTTGGTCTGCTAAAG
CTAAACAGACAACAATATGTGAATTTCTTGAACTAGGACAAAGATTTGTAAGAAAAGTTA
TCTAAATACCATCTTATGCATAGAAAATAAAGTTTATGAAGCAACAGGGAAAATAGGAGG
ATCTGGGATTATTGTAGAGATAGACGAGAGTAAGTTCGGAAAAGTGAATTATCATCGAGG
ACACCGCGTAGAAGGTGTTTGGGTCTTCGGTATGGTTGAAAGAACACTATAAAGAAAAAT
TATTATGATCTCAGTTAAAGACAGAAAAGCTGCTACTTTAAATGAATTATTACTAAAATA
TGTCGCAAGGACTCTTTTATACACAATGGTTGTTATTTAAGCTATTCTAGGCTTAAAGAG
TATTTTGCAGAACATAAAACTGTTAATCACCCAAAAGAGTTTGTAAACTATATTAATAAC
TGCCACACAAATACGATAGAAGGAAATTGGCAAGGAGCTAAAAGTTCTACCTCAGCAAGA
AGTTCAACCAAAAAAGACATTAATGGAAGTTTAATCAGATATATGTTAAAAAAAATGTTA
AAAAAGATTTTTATACAAACATAATAAAATTTATTTTTAG
>TRINITY_DN976_c0_g1_i1
AATATTTTCATTGTAAACATAAAGATTATTTCTAAATAGGAGCTTTTACAATTTTTAAGA
AAAGACATTAACAAAATTAAGATAAAAAATATTATTTCAAATCGTCATTCTAAAAATTAT
TTTTTTTAAAAAAATGTGACCTCCCAGGCTCGAACTGGGGACCTTCTGCGTGTTAGACAA
ACGTGATAACCACTACACTAAGGTCACAATTATTCCGTGCGAAAAAATAATTATGCATAA
TTGTAAATATTGTAATTTTACACCAGTGAGAAATTCTTCTCAAGCATGCCAAGATTGTTT
ATCCGAAATTAAGCATTACAGTATTTCAGAAGATATTTTAGAACTTCTTTTGCCATCTTA
TGATATTGTATGTTCTATATGTATTGAAGATATTACATGTAAAGATATTTATAAAGAATG
TTACACATGTTACAATATGTTTCATTTTAATTGTATTTATAACTGGATAAAAATAAACAA
GAAGTGCCCGCTATGTAGACACATCATGTAACACATTAAATTTGTATTAATAAATGTTAG
CCTCTTCTTTTAAACATTAAGTGCATAGATATGCTTTATGATTATCTTCTTATTTTTTAA
TAAAAAATAAAATTTAGGTTAAAATGGCGATAAAAGATTTATCACAT
>TRINITY_DN2438_c0_g1_i1
TGGCGTGAAATTTTTTATTTTTTACCCTTGTTTTTTGATTTTTATTTAGAAGTGGGCGCG
AAAGTATGTAAATTCAAACAAAAAAGCGCATAGAAAACAGCTATTTAATAAAATATTTGG
TGGTGGTTTGGATTTGCTTCTTGAAATCATACATTTAATAATATAAATTAATGCCTGGTC
TTTTGTCTTGGTTCTAATGAGCATAATGGCCTTTTAGCGAATTTTAGTTGTCTTCAGTGG
TGTTTATATGTACATTAAACATTTTATCATATAAAGTGAGTGATGATATGGTTAACCTTT
AGTCGTTTTTAAAGTAAAATTATAAATTATATTTCGTGCGGCTACATTTCATTAAAATAC
TTAAGTTGTGGTCAATAATTCTCATCAGTGTCAATTTCCCTTATTATAAGAAAAGTTGAT
GCTAATTAAATTCTGAAATAAATCAAAAAAGAACTTTTTAACTAAACAAACTTTACA
>TRINITY_DN1797_c0_g1_i1
ATTTATTTAAGTATAATAATTTTAGTTTATCTCAATTTACTTGTACAGGCTGTGACATGC
CTTTATTTTTTAGCTTTACTATTTCTACAAATTAATTTTCTCTAATATGTTCTTCTACAT
TAGTGAGGCAAAGCTCTAGACAATAATGTTCTTTTATTTTAAACCCTTTCATGTCATTTC
CTAGTTTAGAATTCAAAAAATCTGTCCTTATAGAACATTTTAAATTTCTTGGATTTTACG
TAAATGATGGTATAAAATATGGCATAGATTTTTTATTGTACACCGACGATCCTTCTAACG
TACATTCAAAATACGGTGTACTAATCGAAAATAATCATTCTTTTTTTGATTTAATGAGTG
TACAAAGGGTTTGTAATTCAGTTAAAAAAGAATTAATAGTCGTTGTATTCAAAAATAGTA
CACAATTTGAATTATTTTCTGTTGAAAGATTTATTGTTTGATTGCAAATGATAAAAAAAG
AAGAATAATAAACTTTTTATTTAAGATTGTGTTGTTTCTTCTCCCCCCAATACATTATTT
TTTATAGCAACTACTTCCTCCACTTTTTTATCTGCCCAACTTGAAAAATAAGTGATGCTA
ATAAAATAAGTCGCTACTAGTAATAAAACAATCAATGCTAGGCCATAATGTAATATTTTA
AGTCCTATACTTTCATTTCCACCGTGTAAACCATAAAAGATATTTATAAGACCTGATAAT
TGAATTAGTGTTACAACTGATATAGTAACTGTAAATATCTTGGATAAGCATATTTGTAAT
TTTTCTGAACCACTTATCAATACAATCAATATAAGATACACTATCGCAGCAAATACTCCA
ATTTTTATTATACTTGCTATTTTTACTATTATAGCTGTTAAATATGAAATCCCAAATGCA
TTTATTAGGGCTATAAATGTTTTAAAAAGCCTATCATTGATACTTAAGACTGTGCACGCT
GGTGAAGCAATAAACGATATAATCCATGCTATATTTGCGAAATGCGCATATCCTATTGTG
TAAATTGTAACATCTACACCAAAAAAAATCCCTTGGAAAATGACTACCTGTTTTTGAATA
GCAGTTATAAATCCTCTGCGCATCATTACAATGAAGATAAATAAGCATAGCCATGCGCCA
TAGATACATCTATAAAATATTCCCAGACCAGGTTCAGCAAAAGAAGGTATTGCTATTGCT
ATCTCACCTGTTGTTGATGCTGGTGGTGGCGTCGTTGCTTGAATAAATCTTAGTAATATA
ACAATGTATAAAAATTTTTGCA
>TRINITY_DN1296_c0_g1_i2
CTTCTTTTTCTTTCTTTTTTTCTCCTTCTTCTTTATTCTTTCCATCTTTTTCTTTCTTTT
TTTCTTCTTCTTTCTTTTTTTCTTCTTCTTTCTTTTTTTCTTCTTCTTTCTTTTTTTCTT
CTTCTTTATTCTTTACATTTTTAGCACCACCAGATGGGGTTTCTTTTTTTTGTGATTTTT
CTCCATTTAATCTTTTTTGATCAGGAGGTTCTAATTCTTTGTCATTAGAACCACCAAAAA
TAGAAGCCCAAATATTTTCAGGATCTGCCTTATTGGCAGGTTTAATATCTTCAGTTTCAT
ACTTTACATTTTTTAATGATTTATCATCTTTTTTTTTATCCTTAGATTCTTTCTCAAGTT
TCTCTTCTTTTTCTTTAGTTTTCTTTTCTAAATCTTTAATTACCCTTTTCTTATCTTCAG
AAACTTTATCCTTTTTTTCTTTTTCTTCTTTTTTACCTGTTTCTACTTTTTCCTTAGATT
TCTCTTCCTTATTCTCTGCATTCTTTTTTATCTCTTTTATTTTTTTCTCTAATTCATTTT
TGTTATCATCTAACTTCTTCTCGGCTTCTTTATCAATTTCTTTTTTCTTCTTCTCCCCTT
CTTTTTCTTTCTCATTTTTACTTTTGATTTTTTCTGTTTCTTTTTTTATATCTTCTTTTT
TGCTTTCAGAGTCTTTTTTTATGGTTTCTTCTTTTTTCTTAAAATCTTTAACAACTTTCT
GCAACTCTTTTTCTGCCTCATTTTTTATATCGTCGTTCTTTGCCTTCTCTTTTTTTTCAT
CAGCTTCTTTCTTTATTTCTTTTTCTTTTTTTTCTGCACTCTTTTTAACATCATCTTTGC
TTTTGTCCTTTTTTTCTTTAGTTTCGTCTTTTTTCGTTTTTACTTCATCTTTTTTGTCGA
TTTTTAATATTGAAGGAAGGTCTTTATCAGTAATTGCTTTCGAATCTTCTTGTGTTACAG
CCTTAGGAGAAATAGATTCAAGAATTGTAAAAGTTTTTACGTTTACTTTTACTTTTTTGG
GCTCATTATCTACTATGACGGTAACCCAAGGACCTTCTTGTGTCTTTATATTATTTTTAA
TTTTTTCCAATCGATCTTTTACTATTGATTTATCTGTGTCGCTGTTTTCTTTGGGTGAAC
TAGTTAAAGGAGATCCCTTACTTTCTGCAGGTGCAGATTGCTTGGCACCACCTTTTTGTT
GCGCACCACCTTTTTGTTGTGCATCCCCTTTTTGCTGTGTACCACCTTTTTGTTGTGCAC
CAGGCTGTTGTTGTTCAACACCTTTTTGTTGCTCACTAGATTTTTGTTGTGAACCTCCTT
TTTGTTGCTCACTAGATTTTTGTTGTGAACCTCCTTCCTTCGTTTCTTCTTTACCAATAT
TTTCGCCTTCATGGCCTCCAATAGCAGCAGGTAATTTTTTTAATTCTTCTTCATTTTTCA
TAAGCTCTTGATCTGCTAAAACTATAATATGTGGTTTCCCCTCACCGTCTTCTGATTTAA
CAAGAACAGCTTCTCTACCTTTGACTTGCATAGGTTGTATTAAAACATTTTCAGTTTTAA
TGTCACTTTCCTCATTTTTCTGACCTCCTTCGCTTTTTTCTTTTGATTCTTCTTTACTTT
CCTTATTTTCTGATTTTTCAACCTGTGAACCTTCTTCTGATGCAAGTTTAACAGAATTTG
GTTTTTTAGAAGATTCTGTAGTATTGATGCTTTCCTTTGATATTTTTTCATCGGTGATGT
TTTTCAATAGAGCATCTTTAATGTCAAGCTTCTCGTTTAAAAAATTTGCAAATTCCTGGT
TTACAAATAAATTACAACCTACTGCAAAAAAGTATAATGTTAACATTTTGTTTGTTTATT
GATTATTTATTTTTATATTTTCACATTGTTTCACTTCAAATTTGTTTCAAATGTTTATTT
>TRINITY_DN909_c0_g1_i1
AAATACCCTAAAATTTGGCTAAAGTGCTATTTATGGTACAAAAAGTTGGTTAGAGTTTTT
TAAAAAAATTTATTCCCTAAAAATGAATTTCTCAAACAATAGCACAATGACTGAGGAGGA
GACAAAATATTTTTATAGAAATATTTATATGAAAATATGCAATCAGGCTTGTCAAAAATA
TGGCAGTAAAACACGACCAAAAGTATCGCTGTAAGGAGATGATAACCAGGGCAATTTTAA
TGCAACATTGATTTTTATCTTTATAAATGCAAATACACGATTTCAATGTGAAAAAGAACT
CTTTTTTATAATATATCCCAAATCTTATTTTTATATAGAAAGTTATTAATATGTGGTCAA
TAGGACTATCAGTTAATTTAATTAGAAGTATTATAGGAGAATCAATTGATCAAGTAAAAG
ATATATTTAGAATTATAAGATCTTTTAATATATATAATTCTTGCGGAAAA
>TRINITY_DN99_c0_g1_i1
AATAAAAAAAAATGTGGTTGTATTTTACAAAAATTAAAGCTTATTCATTAGATTTACTTT
TAAATAAAAAAATACTTATTAGATCTATTCCTTATGTTAATTTCATTATAGCTGAAGACA
TTTCAGATTTTAGTTTGAATGTTTTTCACACAAAAAATTTGGATCACATATCAACAGGTT
ATAATAAAATCGCATTGCTTGAAAAAGATAACAATAAGTACAAAATCAAAATAGGTAATT
ATTACATTTGTCAAAATAAAGATGAAATCTGTAATTATAATCCTCCAGACAAAAAGTGTC
TTGATAAAAATTTTAATAAAATTGACTGTGATGTCTGTAGAAATAAAACAATAAAGGCAT
GTGACAAGCAGGTTGATTTATGGGATATAGAATTGACATCTTTAGGCTACATTATTAAAC
AAAATGATCAATGCTTGACTATAGGATTTAAACTTTTACTAGATGAGTGTAAAGAAAGTA
AATCACAATTATTTGGATTTGAAGACTATGAATTGATGAGTTGTGTTGAAAATTTTAATT
TTAAAAAAGATCCACAAACTAGAAAGGAAGCTATAGATTTAATTAAAATGAATAAATTGG
CACAGCAATTGGCAAAAAATAATCCAAAAATAAATAAAAAGTTAAACGATAAAAAAAAAG
AAGAAGCAATTGATGAAGTATTAAAAAATCTTATACCAGATATTGAAAACAAACCTAAAA
TGAAAAAATTGTGGAAAAACTTATGGAATTATGATTTTAAAGGATGGTCTTTGCCAAAAG
GATTTAAATTAAAAATGTTTTGTAGCAAATGGTGGTAAAAAATTAAGATTATTTGTTCAT
ACAAATTAAAAAG
>TRINITY_DN1297_c0_g1_i1
ATATACCTAAGTAATTGACATTTTTTACAAATAGTTTTGATATAAAGCAATAAACCATTC
TTACTTACACACAATAATAATTTATGTATATGTACGCCGTACATATGGCAGATTTTTTGA
TTTACATCAATAAACTCAAGACATTTTATTTTCTTTACATTTTTATAAAATTTTTACCCT
TAAATATGAAGCTCAACATTGCTCATCCAACTAACGGTACACAAAAAATGTATGAAATTG
AACATAAAGCTGAATTAAAATTGTACGGACGAAAAGTGGGTGACCAGTTTAATGGTGAAT
TGATTGATGAAAAATTTACTGGTTATGTATTTGAGATTACTGGCGGGGATGATGCACAAG
GTTTTCCTATGTCAAGGAAATATTTGACACCCAACCGTGTCAGACCACTTTTAAAGAAAG
GCGATGTAGGTTATAGATGCAGAAGAAGGGGTGTTAGAAAGAGAAAAAGTGTTAGAGGTG
CTATTGTATCTGAAGATATAAATGTTCTATCACTTATTATTATAAGAGTAGGAGAACAGG
AATTAGATGGACTTACTAATGTTATTAAGCCCAAGACTCACTTACCTAAAAGGGATGAAA
AATTAATTAAGTTATTTAATATCCCTGAAGGTGCTGATATAGTATCTTTTGTCAAAGATT
TTCTTACTAAAAGCGCAGGCACTGAGGACTTTAAGATGCCTACTATTAAACCGACCGGAC
ATATTCATGCTGCCAGGAGAGCCAAAATAGAAGCATCAAAAAATGCCCATGCTGAGAAAA
AAGCTAGAAATGAAGAATTAAGGCAAAATTATATGAAGACTTATAATATACAACTTAATT
AAAGATATTTATTTTTATATTCTTCTATTTCATTAGTTATTTTATCATTCATGGCTTGTA
TCTCATTGTTTATAAATTCACTTATTAGCTCTTTTACTGTTTTAAAAGGAAAATAAGACA
CATAATGATTTTCTAAAATCGTCCTAAAAATATCTTTTATGTCCAAAGATAGATAGAGTG
TTTTAGACAAATATAGATCTATAATATCGTTATATTCGCCACTAATAAGTCTAATAAAAA
AGAATTCTGAAGATTTTTTTAGGCTAAGTTTGTATTTCTTTGTCACTGTACAGTTATGTA
ATGTATCAATTGATCCACATTTGTAACAAAATTCAAAAGGCATGCCATCTTTTAAATCGT
ATCTTATAAATGAAGGTTTATTGTTTAGTGCAAGTTTATGAGGAGAAAATAAAATGCAAT
CTTTTTTATGCGAATAGTGTTCTAAAATAGGCACGTCCGATTTCTCCCATCCTTCTAAAT
GTTTTTTACAATAAACACACATTGCTGCTAAATTTGAAGATGTAGACTTACAAATGTAAC
CACATATGGCCATTAATTGTGGATTACTTTTATAATCTTTGGTAGGCCATTTTTTATTAA
TAAAGGTTTTGAGTCTTTGCTCGTATGAAAACATTAAGGGAGGAAGAAAATAGAAAAGTA
GTATAAAATTAACAGATGATAAATTTAACAGTAAAAATTGTCAATTGAGAAATTTTTATT
TAAATAGATAATACAACAGGACAAACTTCTTATATTAAAAAAATTACATTTCACCTTTAC
ATTTTATATTTACCCACAAGCCAAACTAAATTATTAGCACAGAACGCAGTTAAAATAGTA
CTTTAATAAAGCATTTATATTTAAAAATCACCAACGTCATAATTAAATTCTGGATAGTAT
CCCGCTATTATAGTTTTTTGTTCAAATGCTAGTCCACCAAGAGATTGATAAACATCTACA
CCCTCTTTTAAATTTTTACATTTGATAAAAATTTTACAACTAGCAGTTTTTATTTCTAAT
AAATAATTTGGAAATCTAGAAATAATAAAATCATATGGTAAATCATCACAAAGTAAAAAA
ACGACACGTGTAGGAATAAAAGAACTTACAAAAGGTATATTAAAAATTTGCGGTATATTT
GTTATTAGACAATTCTCATAAGCAAATTTTATCTTAAAGTTTTTATTATTTAATATTTGT
ATCTGTGACAAAACATCAACTATTTCTTTAGCTATTGTTTGATTTTTAAACAATAAAGTA
AAATATTTTGCATTAGCACATTGGCACATTCCAAAAAGTGGAGAGATGTCATTTAAAGCC
ATTTTTAAAGTATTTATAAATGTTATCTTATTTTGTTTACTATTATCTTCAGAAAGATAT
TCAAAAGGACCAATTACTATTTTATAATAGTCAATTGGAATATTTGTATTGTGTATTCCA
AATACAGAAATATTTCTTTTTAAGCAAATTTCTTTTAATTTACTCAAAGGAGTAAATATA
ATTTTTTTTGTAAATTTGAAATTAACATTGGATAATACTGTACATATATCTGCGTCTAAA
ATTGTTTTAAAGGTTATACTATAAAAACCGTCATAGTATATGTCTTCAAAATCTCCAATA
GTTTTTATAAAATCAACTAACTGTAACTTACTACATTTTGTTTTACAATAAACGATTTTA
CTACCGTAAACTAAATCAAGATTAGGAAGATTAAGCAAGACACTTTCTTCGGTAATATTT
TTTACGTACTTAATCTTAGATTGTAAAATGTGTTCAATAAATTCATAAGGTAAGTCTTTT
CTAAAATCGTATTGCATCCTTTTCCTCGTATTTTAAAGGGCAATTGCGTTTTTGTTTTAA
TGATTTTTGAACAATAAGGAAAAATTAAGATGAAATTTCTAAGGCAACGTGGCCGAGTGG
TTAAGGCGTTGGATTAGAAATCCAGTGGGCTTGCCCGCACAG
>TRINITY_DN1796_c0_g1_i1
AATAAAAAAAAAGTATATAGAAGATGATAGAATATAAACTAATTTATTTTTTAAAATATG
ATTATATTTTTATTAAATTAATCTATTTTTAAAAATATGATTATAATTTTTTATAAATTC
TTGTAATTAAAAATCAATTATTTTATTAAAAATACCTTAGTATAATAGTTTCTTCTAAAT
TTTGTTTAAGATAATTTCCATTCATAACATGTAATTTTATTTCATTACTGTTTTTATTAA
CAGGTGCATCAAACGTAAATGTAATATCATTGGTATCATTAGCATTAAATGTAACAATTT
CTTTGTGTATTTGATTATCCACTGTAATAAAAACAGTCCATGAAGGTAAAATTGTCTTTA
AAATATTACAAGTGTGAACAGCTTTCACATTCTTAAACTTATTCAAAACTTCTAATTTTA
CACGAATAGTTACAAGACTATTTTTAGCAATTTTAAAAGTATTTATATTTTTAAACTTTT
CTGTATTTAGCATTAAATCTTCATTAACTTCATCATCTACATCTGATGCTTCCTCATTAA
TTTTTCCTGTGTTTTTAATTACTGCAACAAATTCTTTAATATTAATTTTAAGAATATTTT
TATGAACTAAAAGAGCATCTTTTAGTTCTCTTCCTTGCAGTAATTTATTCAAAATTTCTT
CTACTTCTATTTTCTGTTCACTAAATTTTAGTAAAAATAAATCATTAAACTTAATGTGAG
GGTACTGTAACATATAATAGTCTTCATCAAATACCCCCTGTGTTATCATTGCCTGTAAAG
TAAATAATTTCTTGTAAATTTCTACATATCCTTTCGCTACAGCCACACATTTCATTCCTT
CTATAATCAATAAACTTGATTCTGTAACATATTGTACATCTTTCTTATTACAAAGATTTA
ATCTAAAAAGATTGTCATATAAGATATAAAATCCCGTATTGACATTTTTAAGATCTGGTA
ATGGATATCCAAAATTGTATTCTACTTTAGATTTAATACCTGATATATCACTACTAAAAT
TTTTTGTAGAAAGTTCTTTAGATTTTGACAGTAATGTGATTAAATTTTTTATACTACATT
TCTTTCTAAAATCGTTATTAATAAAATTAATAAAGCATTCCATTGTATCAAATTGAATTC
CTAAAGAATTTTTAGTTTTTAAATTTTTCCATTTTCTGTAAGCAAAATTTGGTAAACACA
TTCCCAGTACAATACAATAAATAATGAAAGCCAGTGTGGCGTTTTTCATTATAACATCTG
GTATAGCCATAATTTCTCCACTTTTAGATTCATTGTTAAGCCACGAAGCAAATTTTTTTT
TATCTTTTACAATCCCAAATGCTTTACTAATATCCATAAGTTTTTTTTCATATTCTGCTT
TTTTATCTTCTGGTGCTTTATGTACATCATATTTTAACATTAATTTTACCATTTTTTTCT
TAGTTACCTTAACAGGCGTGTTAAGATCTATTCCTAAAATTTCTAAAGGATCAAAGTCTT
TTTTTATTTCCATTTTAATAATAAAAACATTTTTTAATAAAATCGATACAATAATCCACA
AACTTAAAATAAGGAACTTTCCCATAAAACTTTTATCTGAAGAAAGTTTTCTACAGTTTT
CACATTTGCAATTTATGCGAGAAATTTTCTTTTTAAATAGCATTTTGCATGAAAAATAAA
TAGTAATTGGTAAAATAAATGATAGTGCAAGATAACTTGAGGCAAGGCCTGATTGATCAT
ATTCATAACTATAA
>TRINITY_DN81_c0_g1_i1
AAAAAAATTATCTTTTTATAAATAGAAATCGTGCATATATTTATCTTTTTAAATGTACAA
TAAAACTTTAAATTTGTATATTACAAACATGACAAAAGCTTTTATGTTTTAATAGTTTAA
TAAAAATACAAATTTTATATTTCTTCTTTTGTAATTATAATCCTTCTTTCTATAAAAAAA
TATTTCCTTTACAAGTATTTATAATAATAAAAAAAGATTTCTAAACATTTTATGCATATA
ATTTT
>TRINITY_DN1648_c0_g1_i1
ATATAAGTTGAAATAAAAATTATTTATATTGAGGATATTTTGAAATCTAATTATTAAAGG
CCTATATAAGAAAATACGACAATGATTATTGTGATACTGACAACTATTATTACTAAGCTT
AATCTTAAAAACGTTATTTATTGCAAATTAAATTGAATAACATTAAGTTTAACATCCTTT
TGCAAATAAATATCATAATTTTTGAAATAAATAATCACAGTCTCATTTCTTAAAAAAATT
TACATTTTAAAAAGTTATTTGTTAATGCACATTAAGGCTAGATTCGTATTTAATGCACAT
ATGATAGTCTAGAAAGATTTCATTAGACCTTAGAATTTTTAACATAAAATATATATTTAA
ATTAAAGTCTAAGATAAGCGTATTGTCGTGTTTTAAATGCATATAAACACATTTTACTAA
TTTACCTATCGATTCTATTGCTTATTGTTATTGGTAAATAAAATATTCATACTAATTAAT
GTTTTTTTATTGGTTTTTCTCTGTATTTAAATTTTTATTAAAACTACAGAAATGAAAATA
TGCTTAATAGTTTTAGATGGTTGGGGTCATAACTTAAAGCCTAAACAAAAGGATGCCATA
CAAGATGCAAACTGTAAAAACATGCGTTTTTTATCTAAAAAATATTTAAGCTATTTAATT
CATGCTAGTGGTAAATACGTTGGATTACATGAAGGCTGTATGGGAAATTCCGAAGTAGGA
CATCTGACAATTGGTTCTGGTCGCGTAGTCAAACAAAATATTATTTTGATTGATGAGGCA
TTCTCATCAGGTTCTATTAAAGAAAACCTTAGATCTCTTATAGCACTAAATAAAAAAAGA
TTACACTTAATCGGGTTGGTGAGTGATGGTGGCATACATTCTCATGTAAACCATTTAATA
GGACTAATAAACACACTTAGTAAAAATTTTGAAGAAATTTTTGTTCATTGTATTTCAGAT
GGGCGCGATACAGCACCTTACGCTTTTACTGAATATTTAGATTGTATACTTACAAATTGT
TTGGATTCGCAGAATTACAGTATTGCTTCAGTAGGGGGAAGATTTTACGCCATGGATCGT
GATAATAATGAAGATAGAATAAATAAGTATTTTAATACATTGACCTCAGAAAAAGAATTT
GATAACATTAAAAATTATATTAAAGATCAATATAACAAAGGATATAACGATGAAAATATT
GTTCCTGCATTATTTAGTACAAAAGGAAGAATTCAAAAAGATGATCTTATATTATTTTTT
AATTTTCGTGCTGATAGAATGCGGCAGATTACGAAAAAATTTATAAATGAAAAATATAAT
TTGTTTACATTTACCGAATATGAAAAAGGCTTGACTCAAAATGTTATCTTTAAACCTAGT
AAAGTTATAAATACACTCTCCGATATTCTTGAAAAGAATGGTATTGAACAAGTTCACATT
GCTGAAACAGAAAAGTATGCGCATGTAACCTATTTTTTCAATGGTGGAACAGAAAAAAAG
CATAAATTTGAAGATAGAAAAATTGTTGAATCAAAAAAGGTTAAATCTTTTGCAGAAAAT
CCTAAAATGTCATCAGAAAATATTGCTAACGAAATAATTACAAGTATTACAGAAAATAAA
CAATTTATTGTAGCAAATTTCGCAGCACCAGATATGGTAGGACATACAGGAGATTATAAC
GCAACAGTAAAAGCCGTTGAGTGCGTTGATGATCAAATTGGTAAAATTTATAATCAATGT
TTATTGCACAATTACGTTTTAATAATAACGGCAGACCATGGCAATGCAGAAATTATGTTT
GATGAAATACAAAATTTAGTCAGTAAAAAACATACAAGCAATAAAGTTCCATTTATTGTA
ACAATACCCAAAGAAAGAACAAAAAATAATACCGATTGGGGCTATGAAAACTCTGAATAT
TCATTAGCTGATGTTGCGCCTACAATATTATCACTATTTGGCATTGAGCCACCCCAAGAA
TTTACAGGAAAGCCAATTGTATAAAATTAAAAAACAACTTTAAACTTATTCCAAAAAAAA
ATATCAATTTATTAAAAAAATGGTATTATAATAATTTACTAAAAGCACACACACATCCAA
TAATAAAAGCTTCTATATGATATATACCTTTTGTACCTTGTCTTAATCTTTCTTCATAAA
TTAAGGCTAAATCAACAATTTTCATTCTTGTAATTTCTGATTCTTTAATTACAAATCTTT
TATAAAGCTCCATTAAAATACAACGTGCTGTTATACAAGAATTAATAAGAACATAAAGTT
TTTTACGAACTTCAATTATAGTTTCTGTTTTATGTGATCTACGAACCAATGCTGAAATTT
CATCCATTACAACTTCCCATTCCAATTTTACATGATTTAAATCAAGTTTCAATCTCTTAT
TAACTTCCTCTGAGTGCTTAAGATATAAAATTTCTAACAAACCAAGGGCCCTTCGCATGT
TTCCATCAGAAATTTTTATAATCTGTTCAATATTTTGTTCATTAATATTTATGTTTTCTG
CTGTTACAATATTTTTTATATGATTTTTTATTTCCTGTGGCTTAAAACCTCTGATTCTTA
CAAAAACACATCGACTTCTTATTGGTTCAATGATTTTTGAGAGTTGTGAACAAATAAGTA
TTATTCTAAAACATTCAGAATATACTTCTATAGTTCGACGAAGCGCTGCTTGTGCCTCAT
GTGAAAGATCATGCGCTGCCGATATAATGACAAATTTAATGGAAGGCGTTTTTTTGGTGC
TAAAAAAAGACATTACAGGTCTACTTTGTGCCATTTCTTTAATTATTGATTGTATTATAA
CTTTATCTTGGAAATTATAATCGGATGGAGAGATTTCAATAAATTCATTGGCTTCTAAAA
AATTAACTTCAATCATTCTACTGCCTGCTTTGACTTCACTTGTACGTACATTAGGCACAG
ATATTTGTCCAAAAAGATGTTTAATCAAATTGTAAGCAATTAATTTCTTGCCGCTTCCCG
ACTTTCCGTGAAAAATCAGATGTGGAATATTATGTATGTTGTATTTTTGCAAAATAGAAA
TAATTTCTGTGTGGTCAGTCATTGAATTAAAATCTCGAGGTTTATATTTTTCTAACCATA
ACATTTTGGGTTCAAAAT
>TRINITY_DN1984_c1_g1_i1
GTAAAACCCCAATAAAATGTTTAAAGTTAAAAATTTGCATAATAAAGTGGTAAGCAGTAA
GAACAGATTAATTTTAAAAGATGTTTATAAAACTAAAGAAATTAGTTCTTTAAATCTAAA
AGAAATAAAAATATTGATAGAAACACCTTCAGGAGAGTGTTGGATTGATAACATTTCATC
ACCAAATAATTTCAATAATGATTCATTATATTTAATTAAATCTGGAAAAATGAAAGAATT
TCTACTTCAAGACTTAGTTTATTTATTTAATAATAGATTATATTTCTATAAAAATTATAG
AATATTTTATATTAGACATTGTACAGAATATTATAACTTTTCTACAGTCAGAAAGTTAAC
AATTAATAACCAATTTATTACATCTCTAAATCTTAATTCTTTAGATTTAGATTATTTAGA
TTTAAGATATAATTTCCTTACTAAAGTGATTTACGATAAACATTTATTTTATTGTGATTT
AAGAAATAATAAAATAAAAAAAAATAGCATAAAAGCAGATATTCTTTTTTTAGATAAAAA
AGGAGGAATTGAAAAACATGTTAGTCTTAGAAAAAAAGATATTTTAAATAACTTTAAAAG
TGAATATAAAAAATATAAAATATATAATATAGCATATAGATTTTATATCGTACAGAGAAA
TATTCATGATTTTGAATTTATTTTAACTTGCATAATCAGAGATATTATATCAGATAATTT
AATTGAAAAAATTTCTGAAATTTACAATAAACTTAAAAAGGTGTGTTTAACAAAAGAATC
TTTTTATATTGTGTGTGTTACAGAAGAGAATATTATTATTAAGACTTATAATGTTAGAGT
TATAATGGATTATTTTTTACAAAGAGAGATAATTTATAAAGAACATACATACATTTATGA
TAATATAGGAAAATGGTATATTGTACCAATATATGAAAATAATAATAAAGAATATTATAT
GGATAGTATAAAAATATATG
>TRINITY_DN153_c0_g1_i1
AATTTTAATTTATCCACCGTGAATTGTATTTATCAAAGTAATAGTGTGTACATTCTTAAT
ATCAGATTCATAACAATTTGTCAATTCCCAGTCACTATCATCTAAAAGACATAGCACACC
ATCTTTAATACTTCCATCAGCATTAGTAAATTCGACCGTTATATCTTTGTGTATTTGTAT
AAATACATCTCTAACTGATTTTAAATTATGCATTGTATATGATTTATTATTCAACGTTGT
GTCAGAACTACCACTAAATTTAACTATCA
>TRINITY_DN1915_c0_g1_i2
AATTTTATGAACTGTATAATGTAGATAAAAATGCTTTTAAGTTTTATTTTTCTAATGAAA
TTAAAAGTTACACTTTAATTTTTAGGTTTACAAAAATAAATGGTGCATCTAAAAATTTAA
AAGTTTTGACAGGCATATGTAAAAATTTTGATATTTTTACAAATGATTTAAAAGTATTGA
TAATTGTATTGTTAAATAATTTAAAAATCTTTACAAATGATTTAAAGTTACAGGAAAAAT
GGAATTTTTTTAAAATTACTTACTATATGATTAATATTGTACAATGTTATTTTAAGCTGG
ATAATAAAGAGCATTTACATGTAAACAGCTATCAAATGCTTTGTTTTATTATGAAATATA
TGATAATTTATAAGCTTGTCAAAAATTCTACTCTTAAATATATTCATAAAGACCAGAATT
TATGCATTAAGAATTGTTTTGAATCTTATAATTTTTTTTATAAAAAATTATATTTTAGTC
AAAGAAAATTGCATTTAGAGAAAGTAAATGATAAGCATAAAATAAAGAAGGATAAAAAAG
TAAAGAATTCAAAAAACTCTTCTAATTTTTTATTAAGAATATTAGGATGTATTAAATGCT
ATAGAACAAATTATGACTGATGTAAGTACCAGTGGTTAGAAAATTAATATTTTTTATTAA
TTATTGTTAAAAAAACATTTTATATTATCTACAAAATATTAAATTTGTTTGCTTTAGTGT
GGTCTATACATTTTTAAGATATAAAAAGATAAAAAAAAAATTTAGCATGAAATTTATTTT
ATTTGAAATATTAATTTATTATATTTTATTTGTAAAGTGTATTGATGCACTGGAGAATGA
AAATGGTAAACTAGAAAATGGTAAATTAGAGAATGAAAATGGTAAACTAGAAAATGGTAA
ACTAGAAAATGATAAACTAGAGAAAGAAAATGGTATATTAGAAAAAGATAATCGAGATAA
TAAAAATGGTAAACTAGAAAATGAAAACCGAGCTAATGAAAATGATATATTAGAGAAAGA
AAATGGTATATCAGAAAATGGTAAACTAGAAAATGATAAACTAGAGAAAGAAAATGGTAT
ATTAGAGAATGAAAATGGTAAAATAGAAAATGTTAAACTAGAGAATGAAAATGGTATATT
AGAAAATGATAACCGAGATAATGAAAATGGTAAACTAAAACCTAAGACATCTGATGAAAT
TAATGACCATACACAACTAGAAAACAATGATAATAATATTTCTTTAGATAAAAATAATCT
TGGTACAAATTTATCAGAAATCTTTAATTTATCTTTTTCTTCAGAATATGTAACAATATT
TGAAAAAGAATCTAAGGTATTTATAAACAGCATACAGAATAAACTAAAGGAAAATAAAAA
ATCATCTTATAACAACGAACAAGTCATACAAAACATTAAAGAGATTTTACACAATTATAA
AGACGATCTTGTAAAATTAACAGATTTACAAAATTCTGATATTCAACAGGTTATTGAAGA
AGAGATTGAAAAAGAGGAACTACAAATATTTGAAATCATCCAGAATCTTTATGAGTCTAT
GGAATCAAATTTACAAAATGTAATAAAAGATTCATTACTTAATGAAGAACCAATTAAAAA
ATTGCTTGTTGTAATTACTGAAAAATCAACACAGTTTGACGATCAGGAGAAAAACATTAC
AGAAGATATTAAAAAAGCTATTTATAATAAAGTAACAGAAGTATTAGATGAATATATAAT
AGAAATACAAGAACTTATAAGATTATGTATAAGTGATTTAAATGAAATAGTTAGTATTAT
AGATAATAAATCTATGTTATCTTTATTACAAGAAACAATTAATAAATACAGTAATCAGTT
GACTCAAGAAGTAAAAACAAGTGAAGGTAAAATTAAAAATAAGTTGGGTGATTTATTAAA
AAAAT
>TRINITY_DN1768_c1_g1_i1
CATAATTTTTAAATATATAATAAATAATTTTTAGTGCAATATAATTTAAGTGTGTAATAT
ATTAATTATGCAGTATTAATTCCAAGATATTGTGCTAAAATTTATGTATAAATCTTAAGC
TAAAAAATAAATGAACATCATAGCAAAAATTTATAAAATATTTTAGTTTATCACAAGAAC
ACTAAAAAACACACAAATATATCATATTCGCCACTAGGGTGATAGCCCATCAATCATTCA
ACTTCTTTAGATAATGATTTTTAGTTTACAAGTCTTTACGCGCCATCAAACTTCACTAAA
TACGAACCTTTATTACATTTAGTCTTAATCATAACTGTATTAAAAAGTCTACTTTTTTCG
TATTTACTGCTATTCTTTAATTTTTATTTTCAAAAAATACTTTTTTACTTCCTCCGACAA
ACTTTGCCCTTTGTTAAAACATAAATTAATGAATTATTTATTTGAAGGTTAGTATTTTCT
TTTATATTTGACTTATTGCTCTGGTGACACCACTGAACAAATTTGGTGG
>TRINITY_DN2121_c3_g1_i1
ACTTTTTGATTCTTTACTCTACAAGCTATTATAACATTTTGATAGTTTTATTATCAAATA
ATAAAAAACTGTACTTGACATAATATCTAAATAATACAAGGATGTACTCCAATTTATAAA
TATTTCAATTAAATTTTCAATCTAAAAAACAATTACTTTATAGTATTACTTTCTATATTT
TTTTTAGCCTTCTATGATTGTAGAACTAAAAAATAAAAATATTTTTATGTCTATTCTTTC
AATATTTAAGAATAAAGATAAAATAAATCTAAGCATAAATAAAGATTCAATGCTCTTAGA
ATCTATTGCCTTACAAAAATATTACATTAACATACCAAATACAATATTTAACACTTCTGA
ATCATGCAATAAATTTACTATAAATCCGAAATATTTATATGATGCTTTAATTCTTCTAGA
TACCAATAATTTTGAAGTAAACATTGATCAAGTTAAAGTGTACACATCTATTTCTTATAT
CAAAATTCCATTTACGCTAAGTATACACCACCAATATGAAGAAATATTAGATATCTATAC
GAAATTTGTAGTTACAAATAAGGTTATATCTATCTTTTCAAATATGACCGGCCTTGTTAA
ATATGAGATAGAAGATACAAAGCTATTTATAAGGAAAATTGGAAAAGAAGCAATAGAAGA
AATTGAAATAAAGAAACTGTCTTTTATAGAGACGGGCGAGTTATCATTCTGCTGTAGTAA
TGAATGGACAGATATTGTACATCCAATACTAAATTTTGTAGATAATGTTCTGTTTTTATT
TAGTGCTAATGTTTTATGCTTGCAATTTTTATTTAAAAATGAAGAAAAAATTTATTTTGA
AATACAAGTACCTAGATCTCTTATTGAATAGAATACTGTTTATACATCTTTTAGTAATTA
TCTATAATTAGTGATTTTTTATGTCATATCTTCAAATATAAAAATTAATGATATTGCTTT
CTTATAAAATTCCAATTTTTTATAATAAACATCGAAAAAGCAATGTTAGTTATTTAAAGT
CAATTGAATACAAATATTTTAATAGCAAGCCATTTTACAAGTTTGTTAAGCAAAATTATA
TACTTTTTAATTAAATCTAGTTGTGTGGATTTTCTTGCTTTTTATTGTTTCTAAGAAGCA
TATAAAATACTAGTAAGACAATAGAAAAATTTATTTTGGGGTGAAGTTTTAATTAATTAT
TGTATTTTCTTTATTCTACAATAAATACCTGCTTATCGATTGGCTCTTCTATTTGTACTG
TGCATCTTCTACATATTGACAATTTCTTTAGCTGTGTAAGACTTCTACTGCGTCTTTACA
TAGCTAAGCTTTACATTATCATTTTGAAATAACAATATGCCAAATTCAATTGTCAATCCC
GATGTAAGTTTTATACTGCTGTGACATTTTGTTATAAACCGTTCCGCATCACCACGTATA
AAATAATTTTGTTCTTGGATTTGTAGAAAGATTCTAAATGGATTACAAGCACACATATTT
GCGCCCTTTTTTGAATGCTGCTGGTCTATGAGTGTCAAATAATATTATTTCGACTTCATC
TATCAAAATATCTTTATTAATCTCGTCTAATAAAAATTTATCTAATTTACTATATTTCAC
TTTAAATATTTAAGAATAATCTTATTTACGCTTTCTAACTTGTTTGTATTTCTGTACTTT
AATCCCTTCTGATCACTTTTTTTTACCTTATTAGTTACACAATAGTAAGTGAATGACCTT
AAAGGCCCTTGCTATGTCTAATTAAATAAAAAATTTAATTTAAATGAGAATACATTGTTG
ATTTTCGTCTCCAAGCTGCACCATTCCTTTATTTAATAAGTTTATTAGTTCATTTTCTCC
AATTTGTTCTTCTAAATTAATAAAGAACCTTTGACTGTCTGTTGTTGAGTCTTCATAATC
ATTTTAAGTGTGTCTTCTCATATAGTCACGTGACAACACTTTATCACATTGTATAGACAT
GTGGTATGATAATTGACTCTTTCAGTACAATGTAAATATTTTTCTCTTTTGTCGAAAAAT
ACATTTGTATTTTACAGAGCACTTGCGCGATCTTCTCTGTATAATATATTTCGTAATAAG
ATATCTTAAATATTCCACCATTGACAAATTTAGATTCTTCCTAAGCCTGCATAATTTCGT
GTGGTTAAATTTTTTCAAGATCTCATTGTAATAAAGTAATTTTATATGTCCGGCCACCAA
CTCGCATACACTGAGCGAGATAATTGTTTTGTATTTCATATTTTAACTTTAAAAAATATC
ATATCTTGACAAATGCGTAATACTCTTATTTTTTTTTTTATTTATAAGATTGTCTTCTTA
AGCATTCTTTCTATACTGTGCCAAGGTTGTAGCAGCATATCGACAACTTTATATCCAACA
TTTCTACTTACAAATTTTAAAATAAGAATTATTAACCTAAGCAATTCACTTATTTTATCT
ATAACTAAAATTTCTACATTTTTTTCTAGGCATATCACGTTGTTTGACAACTCTTTTCGA
AAACATAGTTTGCTAACCAATGTTCATAAAAACAATTTGGTAATTTATAAAGATACAATA
TGAAATTGTTTGTATTTGCATTTATTCCCTCTTGGAGCTTTATTAGTAGGGTTAAAAAAT
ATAAAACAGCAAGCTAAAATGTAATGGATCAAAAGACGATAAGCTTTTCCTACCTGAAAT
TGCAGTTGAAAAAATGTCATTTATAATAGCTAACCCGCTACTTATAGATACGCTTTTCTT
TATTGAATTAACAAATTTTGCAATAAAACCTCCTTCTATAAGCTCTAGAAGCTTCATAAT
TATATTTATAAATTTTATTTTTCAATTATTAAAATATTCTCAGTGCTTTTTGTTTCACCG
AATTATCTTATTTTTATTGAAATTTTCCATAAATCTCTGTTGCTTGGACCAGA
>TRINITY_DN1995_c1_g1_i1
AATTAAAAAATTTTGCACTAAAAACGCATAGCATCATTTTATAAAACAAATCAAAAGTTT
TTCGTTGTCGTTGAATCAAATGTCAAAGCCACGCTCGCGTTTAAACTATAGAGAAGAAAA
GTTAAATTCATGCCAAAGTTTTTCCGATCTAAATTAAGCTATTTGAGAATTCTTTTTTAC
AAGGTTGTCAAAGAATTAAAAGTTGTGTATAAGATTAAATGTTTTTATGGGTTTATTCAA
ATATTGTTGTGTACAAGATTCAAAAACAGGTGTATGGAGATTTTTTTGAATTAAATTTTA
TATTTAGATAAAATTAAATAATTTTTTCGAAATATAAAAACCTATAAAAATTGTGACGTT
TTATATCAACGAGCACAATGCGCATTTAATTGTTTTTTTCGTGCGTAAGCCATGAATAGT
ATTTCAATTTTATCCCCATGATCAATTTAGTTGTCAATTTTCAGATAAGGATTTCTTTTA
T
>TRINITY_DN59_c1_g1_i1
ACAATACTTTAATTAAAACAAAATTTCAACATCTGTTAACAAAGCTATAAAAAAAGAAGA
GAAGTATAACAGGATAGAAGAAAAATTATAAAACATTACTTTTTTAAATCGACAATAAAA
ATTTAACAATAAAAAATTGCACAAAAATTAAAAAAACTATTTTTGTCTTTTCAAACACAT
CCTTGATAGAGCGTATCAAAAAAATTTTTTAA
>TRINITY_DN616_c0_g1_i1
AAAAATAAATAAGTAGCAAATATAAATAATCAGTAAAAATAAATAACAAGTAAAAATAAA
TACTAGTAAAAATAAATAAATAAGTAGTAAACACAATTAATCTAACTGGTGAAACTAATA
AATAAGAAACCACGCTGAACTACAATTACTGAGCATTAATAAAAAACAACTAAAATTATG
CACTTTTTTACAGTAAGTCATTTCTTTAAAAATCTATTAAGATTTAAATTTTTTCCTATT
ATTCCATACTTAACATTATCTTTTTCTAAATAAAATATTAATCCTCTTTTTATGTGTGTC
TTTACACTATTATCTCTATACACTACTATAATAGAATTTTTCCTTTCTTCTGCTATAATA
CAAGGTACATTATGCACATAAATTAATGCACCAGTTAATTCCATTTTATAAATTATATTT
AATAAAAACTTCGGATCACACTTAAAAGAACTAAAATATTCATTAAATAACTTATTAGCA
TCAAGAAGTAAATCATATGTTAGTCCTTTAGTTCTTTTAATTTTAATATTTAATTTTTCA
CTTTTTTCTCTTGTTCTTTTACTAAGCGAAAAACTTCCATTAATTTCTGTGTTACAAATT
GACTGGTAATAATTTATTATATTTGACATTTTTAGGGTTAAAGAATAAATTATTTATTTG
AAGGTTAGTATTTTCTTTTATATTTGACTTATTGCTTCAGT
>TRINITY_DN678_c0_g1_i1
TTTTATAATTGTGGCATTCAAATTTTTTTATAATTTTTAATCTTAAATAATTGTGGTATT
TAAATTTTTATATAATTTTAAATTAATAATCACAAGTAACAATATACAAAAAGTTTAACC
CGATTTTTTATTTTTGCACAAAAATTTTTTATTATTAAAAAATTTTATTACAAAAGCTTC
ATAAAAAATATAATTTTTTTAAACACTCAATAATCTTACAAGTATATAATTTCTTTCCTT
CTATGCGTATTATCTTTTTTAACTAAATGTTAATTTTCAGTATATCCCTTATTTACTCAA
ATATGAACAGTGAAATATATTCCATTGATTATTCTTTTAAATCATCTTACTTCTTATATG
GTGGTAATGATCAACAGTGTACAATATTTAGCACACGATCTAATACTATTGTATCTATAA
TAGAAGGATTTAGTGAATCAGTTATCTTTTGTAAGTTACTGAGTGATAATCTTATACTAG
TGTGTTCTATTGATGGGTATATTCTTACTACTGATCTAAATAACTCTTTTACTTCTACTA
CACAAATAAATGAAGAAATATCTTGTGTACACACAACTGATAACCATTTTTATATAGGAA
CTTATACTGGCACTATATATAAAATACATTATAAAGAAGATATTAATTGTCAAGAAGTTT
TAATGGGACATGGTACAGAGATATTAAGTATAATATCTGATAATAATATTATATACACTC
TTAGTTCTTTGTACTTTATTAAATATATTAATAATAATATAGAGTATAAAATTAATCTAG
TAGATGGTGTATCTTTTTCTATAATTCCTGATACAGAAATATTTTGTATATGCACTTCTA
GTGATATATTAATTTATAAAAAAGATATAATAATTAAAAAAATTAGTAGTGAATATCAAC
CAGAGTGTGTAATATACACAGAAGGATACTTTGTAGTAGGTGGATACTGTGATTATTTAC
TTCTTATTAATACTAATATGAATATGGTTACTTATAAATATTCGCTTGTATCATCAGGTG
TTAATAAATTAATAAGTAAATCATATAAAGTTTATTTTTCTACTACGTGTGGATATGTAG
GATCCTGTGATATAAGGAAAGATGATACAGTGGAAATGTATGAAAGTAAAGTGGGTACAG
TATTTGATATGTGTGTTAATAATGACACTTTTTATATTGGAGGACTAAATGGTGTGGATA
TATTAAAAACAGAAGAATTTAAATAAATTAAATAAAACTTATTAAGTTGATATCAATTGT
AAGTGAAGTATGTATTAAAACTAATAAATATTTAAACAAGTTGATATCAATTGTAAGTGA
ACTATGTACAATACTGATAATTTAGAATTAAATAAAAATAATTTAATAAACCATCGGTAA
TGGTGAATCAACGATCTTTATTTCTGCACCAAATCCAAAATTCAAAACATTTCTAAAGGC
CCTACTTATTTCATAAGGAACACTGGCTTGTGTAATAGTATCTGTTCCAATACTAAACAT
TGCAACATCTCTAATAGCCTTACTGTAAACCTCTTTAATGTCATTCTCTGATACATCAAT
AAGTGATGGATCATAAAATTCACCATTTTCATAAACACTAAATATTTTCATTTTATATTT
AAAAGGCTTTATATTAATAAGTGCTAGTAAATTAGCTTGACTAGGTCCTACCTTGTCCCC
ATCATTTAACACTAAAAAGTCTTGCATAATTTCAATCTTACCCTTCGTAATTTTAGTAGG
AATACCAAGTGTTTGAAAATATCCTGTCTTTTCTGATGTCATCCCTGTAACATGTGCCTT
AATCCAAACATCTGATTGTGCTATGTCACCAACCTTAGCTACACTTTCCCTTTCAAATAG
ATCTATTACCTCTTTAACCTTTTTAACATCCTCTTTAAAAAATATTAAACTAATATTTCC
TCTAACTTTATCAAGTAAATCTTCTCTATTAAGTTCTTTAAGAGCTTTTCTAATTGCAGT
ATTCTTACCAGTTAAAAATGTAGAAGATGGACCCCATGCCCTCTTCATCTCTTTAAGTTG
ATTAGATACTATATTATCCATGGATACTAAAGCAAAACTGTTGTAAGAAGTAAAACATTC
CTTGGCTTTTTCATAGGTATTCTGTTTTCTTACCTTTGATTCTTTCACGGTCATTTTAGG
GGAGAAAAAAATAAAAAATTTATGCTGCATAATTAAATAACCCTAAAATGAGTGAATCAC
ATGATCATGCAACGATTACACATGACTCTGAAATAGTTGAACCACATGATTCTACAATGA
ATGAACAGAATGATAATAAAATTATTGAGAGTAGTGATTGCGAAGAAACTTTTTGTCACG
ATATTACAAAATTATGGAATAAAAAAGATTATTTTTATAAAATTGACAATGCTACAGAAG
GAAAAATTATAAAAAATTTTGAACTAAAACTAAAAAATAAAGATATACAAGTAGAGGATG
CTTTTTACAGCTCTAGTAATATTATACCTGTAGCAGAAATAAGCCAATTAAAAGATGATT
CATACATTAAAAAGAATTTAGAATGTAGAGAATTACGAGAGCTTAACTTTGAATTTCTGA
TTTTATGCAATAAAAATATAAAAGAAATACAAGATTACATAGAAATATATAGACTTTGTA
CAGATGAAGATGAAAAACTTATTCTTAGAAATATAATTCTACAGAAAAAAAGACAAGATA
TTTTGTATAATAGCGTAAGAAATTATATATCTGATCTAATAATTAAGGCAGAGGATTGTT
ATATTTTTATTGATTCTGTCTGGTCTACTGTGTTTAGAAAAAGCCTTGAATTAGTAACAA
CAGATCTAAGTAGTCAAGAATGTAATTAAATGTATCTGTTTTTTAAATTGTATTATTAAG
CTTCTTTTTTTCTAAACATTAAATTATTTATTTGAAGGTTATTATTTTCTTTTATATTTG
ACTTATTGCTTAAGTGAAACCACTGAACAAATTTGGTGATAGCTTCAGCTCTTCTCCATT
CTTTGGTACATTTATGTCATCTCTTCTTCGGTACTCCAACGAGATACTCCCAATAGTCTT
CTTAAATGTCACCGATTGGATGTAAGCTTCAATTCGGGCTGTAACATCTAGCCTCTTTTA
ATTAAAAAAGTTAATTAAATATAATTTTAACAATAAAATTTTTTTTACAAGCAAAGATTG
GCAGGAAGTATTGTCATAAGTCAATTATGATGAAAAACGTTATAATGTATCGTAACCATT
AGACAGGATCACGAATTTAAAATAAGTTTTAAAAGTGCTTTTGTTATCAAAAAGTGGATT
GTTTTGACAGTCTTGAAACGTTTCTCTTTTGAGTG
>TRINITY_DN1562_c0_g1_i1
AAGAAGAACGTGAATCAAATATTAGAAACTCTATTTTTGAATCAGCGCACGCGCTATTAA
ACACCATCTCTACGTCTGTAGGACCAAAAGGACTAGATAAAATGATAATAAAACAAAACA
AGACTACGGTTACAAATGACGGTGCTACTATCTTAAAATTTTTTACAGAAAATCCTATAC
ATCTATTTCTTAGTAATGTATCCACATCACAAGATGAGAAATGTGGGGATGGAACTACTA
GTGTAATAATTTTAACGTGTAGTCTACTTAATTCACTTAAGAAACTTCTAGAAATGAATA
TTCATCCCTCGATAATCTGTGATTATCTAGAAAGAGCTAGAAATGTGGCTATTTCTTATA
TAGAGTGGGCAAAAATACCAGTTAATGATGTTAATATTTTTAATACTGTTATAACCACTT
TAAATTCTAAAGTGGTAGGCAATGCAGTGGAAATGGCAAGTGCATCTATAAAAGCGATGG
AAGCAACAGGATATGATAAAAATAAAATACGAATTTTAAAAAAGCTGGGAGGATCAATTG
ATGATGTATTGTTTTATAAAGGAATGTTATTTAAATCAGATATCAAAACAGAAAAACGTC
GCGTAAAATGCGGGGCGATTCAATTTTGCATTAGTGCGCCGAAAACGAATATGGATAGTA
AAATTTTAGTTGACAGTCCACTTCTTATGGAGAAAATAATTTCAGATGAAAGAACATATA
TATTAGACATTTGTAAAAAAATAAAAATGAGCGGGTGTCAGTTACTTTTAATACAAAAAA
GTATATTAAGGGATAGTTTATCTGAGTTGGGTCGTCATTTTCTTAAGCAGTTAAATATTT
TAGTAATAGAAGGATTAGATAGAAAAGAAGTTGAATATATCTGTGAAGCATTGGGTATTG
AACCTATTTCTGATGTTAATTTTCTTACTAGTGAGAATTTAAAAGAAGTGGAAATAAAAA
ATACTGAAGACATGTTAGAAATAAAAGGATATGGTAGCAGTATTGTTATTAATGGATGTG
ATGATCTTGTTTTAGACGAAGTTGAACGAAGTTTAAATGATGCGCTTTGTGTAGTTAAGT
GTTTACACGATGAAAATTTTATAGTTCCTGGTGGAGGGGCAATTGAAATGGCTATATCTA
ATAAAATATTGGAGTTGGAAGACGGTAATATTTTCATAAATAGGGAGATTAGTCGAGGAT
TTGAAGCAATACCTTATTTTTTGGCACGTAATGCAGGACTTAATTCAATAGAAGCTGTCT
CGGAACTCAAAAAAGCTATAAGAGAGAATCCAACTTATGGTATTAGTGTTAGGGGAAATA
ATATTAATGATATGCTTGAAGATGATAATGTAGTACAGCCTGCTTCTATTACTAAATCTA
TTGTAAACTTAGCAATAGAAACTGTTATAATGCTATTAAAGATTGATGATATTTTACCTT
CAAGAGTTTAATAAATAATTTTATTAA
>TRINITY_DN514_c0_g1_i1
ACATCTACAATAAAAAAACCTAGATTATGGCGGATACGAAAAAATAAAAGAGTAAGCTTA
AAAGCTAAAAAATGTCTAGAAACCTGCATGTCAAAATTTAACTGTAGAGTATTTGCCAGG
AATTGTGCCTGTGGCAAGAAAGCATTCGATGATGCTATAAGACCCGTAAATTTCCGTGTA
AAGGGTGTTTTTGTTACAATAAGTTTAATTTGTAGAAATGCTGCATCTATTAGAACTATT
TTGACTCGTTAAAGCTAATTAACTTCCTTATTTATATTTAGGGGCA
>TRINITY_DN1633_c0_g1_i1
AACTCAAAATTTATAAAATATAAAAATCTAAATCTTGTTGCGCATTTGAATGAGACATTC
CCTACATACGAAAAGGCGGTAATAGAAATGGAAAAGGATAAAACCAACTCAACAAAATCT
TATATTGAGACAGAAATTTTTAAGGTATTTTTGCAAAATTCTGATTCTCTTCTCGACATT
CTTAATACCTATGAATCTGTTTACAATAAATTAACAGAGTTAAGAGACATTTACTATCGC
ACAAATTTTCAGAGTGAAGATGTTGTGCCAGTCGACAAAAAAAAATTAAGAGATTTTAGA
GGGATTTTAAAAAAGTTTACAACTGATATATCAAGCTTTGATACAGGACAGAGGGTTTTA
GAGTTTTATGAATTTGTTGGTCAGTATATATTTCTTATGACCAATGATATTTTATTTATC
GGTAAGAAAAGTGGTGTAAATTATACTTTAGTTAATACTTTTAATTATTCAATTATAGAT
TTAGAAACTACTGATAAACTTACAGTAAAGATGGGAGATATGAAGTTGGTTTACGAAGGA
GAACAAGAAAATATTAATAAAATCGGGAGAAAATTTCAACAATTAAGTTACACCTACGAA
GATTCAGTATCGACAGAAACTGAAAAAACATCATATGATGCTGATTTGAAAGACTATTTT
ATACAAACGGAAAAATATGATCAGTTGATTAAAAATGATATGATTTTTATCGGTGACAAA
ACATTGCGATTTTATGATTTTTCCACGTTGCAACGATGTACCAAAAAAAATGATTTGCTA
CTTGTCTCATTTCTTAAAGATAGATTTAATGAATTATTATTGATGATAAACAAGATAGAT
ACATTAGAAAATATAATTACGAGAGTATTTGACTACTTTTATAAGTTTTATTTTGAAGAA
AAAGATATTTTTAAAGAAAAAAATATTAAATTTTTATTATTGCTCGAAGATCATATTTTG
GAATGTTTTAAATTTTTTGAAAAAAGATTACTTAGCAGAAAATTTTACTCTAAAACGCTA
GATGAAATTTTAAATCTAATTAGTACAAAGTTAATATTTGATAATAATGATTATTCCTAT
ATGGTAGAGTACTTTACTGATAAATTAAATCAGCAAAAAGAAAAATTTTTAGACAAAGGG
CGTGATGAAATTAAGCAAGCTATAATGGAATATTTACGATGACAATGAATTTAATGTTAT
AAACAATTTTATTAAAAATTGATGAATTTAATATATAAAGAATTTTTGGCTAATTTAATC
TAAGAAATAATTGTATTTTGATAATTTCAATAAATGTTTTGTGTATACATACTATTTTTA
CCTTATTTCTATATGTAAAGTGTGTGTCGGTAAAAAAAATTTTATTTACATTA
>TRINITY_DN1978_c0_g1_i1
CTTCACTAGTAGTATAAAGACCTTTTGTCTTGTTTATCCTTTTATTTAATAAATCCTTAA
ATTTACTATCTTTACAAATACTTTCTAGTACAATACATTCATTTATATTAAGTTTATTAA
TAAATATATCTAAACAAATATAATTCGTGCTTGATTCTATAAAATTTTTTATATTTTTAA
ATATAACTCTTTTTTCATTATCTTTAAATTTTAAATTAATAATCTTAGCTATGCTTAAAA
TATCAACAAAATCTTTACCATCAAAAACATTTAAAAATTTAAAAAATGACACTACGTAAT
TTATCTTATTTTTACTGACAGAAAAAATATTGGAAAATTCTTTAACATCTTTAATATGTT
TATAAATCAAATACATTTGCTCTTCTAAAATTCCTTCTTCATTAAATTTATAAAGAAAAG
GTAGTAATTCAGAATTATCTAAATCTATAATTTTTATTAAATCACAATACAACACTCTAA
GAGCTGTTTTCTTATCACAACATACACTACTTAAATCATCTATATTTATAGCAGAGTCTT
TGATCTGGCTATGTATATACAAAATTAAATTACACAAATCTTTAGCACAAAAAATATCAT
ATTGCCTCTCAGTTAATCTCGTTAATTTGGTGTATTCTTCATTTACAATATCCCATAAAT
TTTTATAGATTTGTGTTTCTAAGTAATCAGTCTCTCTGACAAAGTCTTCAATATCAAAAT
ATTTAATAATTACATTTCTAAAATCCCGAATATTAATAACTGTATTAATTGCATTTTCAA
TAATAGATTTATAATCACATTCGCACTTTTTAAAAAATTCGCATAATTTGTCAAATTGCT
TCATGTCATTGTTGTGTCTTATATTTTTTATTATTTCATCAATAAATTTTATAAAAATTT
CTGTATTATCAATATCAGAAAAATTTAGTAATCCTATAATTGAATCAAGATCATTAAGAT
TATTTTTATAAAATTCAAATAATTCACTAATTTTAAGCGACTTTTTTTGTAATTCTAGAA
TCTGAAGGTAACAGTTCTTAGTACAGTCACATTCAAAATATTCTATTTCTAAGCTTTCAA
GGTAATCTTTACAATTTGTATAAAATTTATGTATAGCTCCAATTGCATCACTCTGTGACA
TTTTTTTGAATGATCGACAAAGTAATTGTTGGAATTCTTTATTTGTAAATTTTTCAGACC
CGCCATTAAATTTTAAAATGTCACAGATTGTATCTTCGTCATAATTATCATTTAAAAATT
GTTCTAAAATAAATTTACAAATTTCTAATCTAATATTCTTGTTTTTATCTCCTTTAGCCA
ACTCTATTAAAGGCAAATTTTTTATAAAAATATTTTTACTTCTCATTGTAGAGATAATAG
ACTTTCTTACAATATCTTGTTTATCTTTTATTGCATATAAAAGCATTCCTTTATGTTTAT
TAAATAGCTTTTGATCCAGGCTTATAAAATTAATAAGAAATTCGTAAGAATATGCTCTAA
TAACAGGATCAACATCTTTATATCGGCGTAAAAAAGTATTTTTAAATAATATATTAATAT
TATTAGTTATACCTTCTTTATATTTAGAAATAATATAAGCATAAATAACGCGGGTAGAAA
TTTGTCTAAAAGATCTATTTTTTTCTAATGTTAACTTTTCAATCTCAAAAATATCGAAAT
TTGTTAATTTGAGAATATAACGAATTAATTTATCAGCTTTGTTGCTGGGAATATTTTTTA
CTAATGTTATAATTGATGCAGTAGAATCTTCTAATGAGGCGTATTTTGCAATAAACATTT
TTTGGTTAAGTGCATTAAACGAGTCTAAGTCGCGTTTAGTTGCTTCATCTAGCTTAATTT
CTACAGGATTTTCATCGTTAACACTACAATTTTCATTGATTTCTCTGTTGGACATATCAT
TAACTGGCAATTGCTGTTGATTACTAATGTTTTCATTACCTGAGGGACTGAATGTTTCTT
TCGCTGTTTCAGATGTACCTTTTTTATTTTTTTTATGTTGTGACTTCATGGGCATTAAAT
GTGAAAATTACAAAATATAAAAAAGTGGGAAAAGAAACAAAACTCTAAAAAATTATATCT
TGAATTTTTGAAAAAATGTAAAGGGAATTTTTTATATCCGAACCAGAGTATTTAAAATAA
TAAAAATCTACATAGTATTCTTTATGAACATATTACTCTAAACAATGGATTCATCAAAAT
AGTCAGTAGCAGAAGGCACATTTTATTGCAGGATTGCTGTTTTACAAAACTAAAATATTG
TTTTGAAAATCATGATTGGATATCAATAACTTTAAAAAATATCTTGTTAGTAAAACATGC
TATTGCTCACCGCTAACAAATTATAAATAATTTAAAAAAAAACTACCTTTTATAGCTTGA
TCAAATTTTTTGGTTGAATCCAAAATGCCTGTAATTGCATCGCGTATCTGCCAATTTAAT
TTTTTTTTAGTAGGCATGGTAAATTAATTTGCTTATTTTAGTTCAAGCACTATTCTTTTT
TTAAGTTATATTAAACACCCAATTCTTTGTGTAAGAAAATATCTTTTAAATAAATTCAAT
TATTCGGCTT
>TRINITY_DN1799_c0_g1_i1
ATAAACAATTTAATAATTTTTACATTAAGTCAAACAAACATAATTACTTAATCGTTATGA
ATAAATATTTTGTAAGAAATATATTTTCCTTATTTATTTATATTTTTATTGAATCAAAGA
ATCTATGATTAATGGCTTCCTTGGCTGTAATTCTCGTCTCTCCATTAAGATCTAGCATTT
TATACAAAAGATCGTATGCATCACTTTCAGGAATATTATAACAATTGAGCCCTTCTATAA
TCTTTTCAAATGGTATTCTATCCTCGGGAATGGTGTCTATATTAGATTTCCATACTCTGT
TGTACTGTTTAGCTGCTTTTCTCATTTCTTTATGTCCGAATATTGTTGCAATTTCGACAA
GAGCATCAACGTCATCTCCAGAGAAAAAGAAAGGATACTGCGCAGATAACAGATTAAGAA
AAATAACACCCGCAGACCAAATATCAATTGCACTAGTTTGATAAGGATACTTAAATATTA
CTTCGGGTGCCCTAAACCCTCGTGTGCCTGCTCTTGGCGCTTTAATGACAGGCCTTGTGT
CTCTTTCGTAATAACCTGGCGGTTTAGATCTTGATATCACAGTGTTAAAAAATATAACCG
GTTTTGATTTATTTTTTTCGTTTTCAGTTTTTATGCAATCATAGTTTTGTTCGAATTGTG
CCAAACCAAAATCAATTAGCAAACCAGTTTCTAAATTGCGATTATAAAGAAAATTCCCAG
GTTTAATGTCTCTATGGATGATTTTACACGAGTGAACATGCTCTATAGCTATCAATAAAT
TATACATATATTTTTTTATATCGTACATTGTAGCAGAACTCAAGAAGTCTCTAAACTCTG
TATATTCGAAATACGGAAATATTGCCACCACTTGATCTTCGTGTCGTAAAACATTTTTTA
ATAAAATACAATTATTTAATCCATTTAAAGTTATTAAAAAAGTTAACTCGTCTACTATTC
TATTTGGTGAACTTGTCTTGGTTATGGCTTTAATAGCTACCTGTTTATTGGTTTTAATTT
CTATAGCCTTATATACTCTACTAAACGTGCCCTCGCCAATTCTATCTACAATTTGAAACT
TATTTTTAATAAATTGGAGGTGTTGTAGTTCTTCAGGATCTAGATTTTCAGACATGGGGA
TACAAAAAAATGATATTTTCAAAAGAAAACGAAAAAATTTGAATAAATTTTATTAATTTA
ATGTTGAAAATGTAACTATATCAACTCACTAAGATATACGACACTATCACCGCTATTGAA
GTCTGTAGGAGATAAGATAGAACATTGAGATAAGTCCCCTTGACTGATGTTATCTATTTT
GTTTTTAAATAAATCTGAACATGAATCGCTGTATTTTCCCTTGAGAAAATCAGAAATTTT
AATAATGTTAGTATATTGTGATAATTCTGGGTACAAACTATCATTACTTATCATCTCTAA
AGGTGAAAAATCTTTTCTATTTTCGTTAAAATTATAGTTTTCATTGCTTTGGTCTTCTTC
ATTAGATATAGCTTTTCTAATGACATCGTGTTCATTATACCGATCACTGGATTCCTCAGG
AACAATAAAATCAATATAAGGTGGATATTTTGGTTTTTTATATTGAGGTTCGAGTGTTTC
CTTTATATTATTAGATTCTTTATTTATGTCTTTGGTTGATTTTTTAGTAGTTTCGATAGT
AATCGTACTTTTAATGTATGAATCCTCATCTGAAATAACAGGCAAATTAATATTAAATAA
ATTAAACCTACCCTTTTTATACTGTGTATCTGGCATATTTATAGATTCGTCACATTCATT
TGATTCGCATTTAGATGTCGTACATTTATAATCTTGAAGTTCATGAGATTTTGAACAGTA
AATCTTCTCTCCCTTTGAATTGTTAAGCTGGTTAAACAAATTATTAATAAGGTTATTAAC
TTTTTGTAAATCTTTTAATGAAACATTATTGCCCTTTTCTACAAGGTCATTTTCTCTTAT
GCCATTGTTTTTTAATATATTGTCGATTACATTGGCTGGTAAATTAATTTTGTCCGAATC
AATTATAAGCGAATGTATTTTATAAGTATTGCATTCATTTGGTAAAGGATCAATATTCAT
GTTACATATATTACGAAGCGGTATAAATGTAGAATCCTTATATTGCGAATTTTTTAAATC
ATCCTGCGGTTTTATTGGATTTTGATAAATTATTGTCGTAGTTATTGTTGTTTGCGGAAT
ATTTTCTTTATGTTCAGATTGTAATGGACGTTCTAATTTTTTATTTTGAATATTGCAATT
ATTAGATTCATTTGTGATCGAAGAGTCCTGCCTGTAGTTTTGCAATTCACAGTCACTTAA
TTGATCACTTTCTGTGATAGAAGAAGCATAAACTTGATCTTGTTTTACTAGTGGAGGCTG
TATTAAATTTATTATTTGCTGAAATGTTTGAGGTTTTTCTTTGGTGGTCGGCTTTGTCAG
GTCTAGTGGCAAAATTTGAACAAAATTAGGCTTTTGTTGTACATCAATTGTCTTTGTTTC
TGGGATTGGAATGTATATAGTCTCTGGTAACTGTATCGGTATTATAGGCTGAAATATCTT
TGTCTCTGCAAAAGGCATTTCTTTTTTAGCTGTATAATTTGTTTGTGGAATGTATTTACT
TATCGTTACTGGCATCACTGTTGGAATACTGTCTTTTTTAGTGCTTAAAGCCGCTTTTTT
CTTTACTGTTGTAATGTTAGTAACAGGTTTCAAAACATTATTTAATGGAACTTTACTGGG
ATAATTTTTAAATACAACATTTCTTTTCTGATTGTTATTAACAGGAACATAATTATTTTG
TCTGAATATAGGTGTAGGAATCAAAATCGGCACCGGCAATATTTTGGCTGTAGTTTGTGG
TATACTATTTAATATAGGATTAATTTGAGCATTTTTAACAATATTTTGCGTTTTGGGTTG
GCTTCTTTTTTTTAAAATTTGTGATGTTTTATTTTTATCCTTAAATTTTTTAGTTACCGG
TTTTTTAACATGTTGCTGTGGCATGATCTTTGGCGTTAATGCTTTATAAGTTCCTTTAAC
TAATGGTGGATTTAAATTTTGATACCATAAAGATCTTGTATATACCACATTAGGTGGTGT
TTTATTTAGCGGAGTTTTATCCAGCTGTGTTTTATTTTGCGGAGTTTTATTTAGCAAAGT
TTTATTTTGCGGAGTTTTATTCAGCTGTGTTTTATTTAACTGTGTTTTATTTTGCGGTGT
TTTATTCAGCGGTGTCTTATTTAGCGGTGTTTTTAAGCTTCCAGAAACCTGAAAATTCTT
AGGTTTTATAAATACTGGGCTTATGATAGGTTTTGTTGCCGGCAAACAATTTTGTAAATT
TGTAGTAAAAGCAAAATTTCCCTCTACTGAATTGTGAATTTTGTTTACATTTGTATTGAT
AAATTGTGCTAAAGGTGCGCCTGTAATTTTCTGTGAATCGCAATATGGTACTAGTCTTAT
TACATATCCTAAAGATAAAGATAAGCTAAGAAATAAATTTTTCATATTTTTGTTTACTAA
ACAAAAATTAATTTATTTTGTTTCAAAAAAAACTTATAAATTTTCTATACATGATATAAA
TGTTGTTCTACTTTCATCATTCAATTTTCTAAAGATTCCGCTAAAAACGCCAAACTTGTG
ATTTTTTTATAACAAGATAAGCATAAGCTGATTAAACATGAATCAAAAAATTGATGGCTG
ACTTTATCTAAAATTTTAAATACAAATAAATCTTTTATTACATAAACAATAAGTTTTACA
GTACAATTATTAACTCAAAAATTAAATATCTAACATGT
>TRINITY_DN1093_c0_g1_i1
AAAATTACGTTTAATAAAAAATTACAATGTTGATAAAAGCATATAAGTTAAATGTTTGTG
TAATTTAGACTTTACTGTTTTATTTGAATTTAATAATAATTTGAAGTAAAGATCAATGTT
TACCTAAATCTGTACATTGTCTAATAAGTAATAAGTTAGTAGTACGCCGTTTTTTAAAAA
AAATATATAATTAAATTATTACTACACATGTGAATAGAATTTCTGCCCTAAATTTATGGA
TAAGCAATTTTTAAACTATAGAGTTAAAATATTTACAAAGGATAAAACGTTTCTAGAAGG
AACACTTATAATGGTAGATAATGAATGTAATGCTATGATTGATGACTGTGAAGAATTTAA
AGATACAAAAACTCCTTTACAATCACCTCGCCAATATTTAGGATTGGTTGTAATTCCTGG
TAAAAATATAAAATACACTGAATATTTGTATAAAGTGCCAAAAATAAATAAATTTAATCA
CTTAAATTAGTATCAACTGGTACGTATAAGTCTTTAGTATTGGAATATTTTCTAAAGACA
GGAAACTTAAGATCTTTCTGATTAAACTCTGCTACTTTACCAGTTTTAATTTCATCATCC
GCTAGTTCTTTAATTTCAATAACAAAAATATCATTTCTTTTGCATCTAATTCGAATAGCT
GCCTCTCTAAATAAAAAATCAAGAGCACTAACACGTGAAATTGCTCTAAATTCTCTATAT
GAATTCTGCAGTCCTTTTTTGCACCTAAAAACGAAACTAATACCATAATTTTTTACTTCT
CCAGTAACCTCTTCTTTAACCTCTTTAGCATCAAGTAAAACTAATTTACTCGGCTTAAGT
TTGTACTTGTCATTTAATAATTTAAAAAATTTTGACCTTGCAAGTACATGATTCTGAGCA
AAGATATTAGACTCGTAAATCTGTGGCTGGGGATTCTTATCTGAAGGTGTTAAACAGGCT
GATAATTTATATTCCTTAAATGGTGGTACAGTGTAGTTTCGTTTAGCAAAATCCATTTTG
GGGGGTAAAAATTGAAAAATTTAAAATTGCATAAATCACATTAAAAAAAATTGATATTTT
TTATATTTTAAAAGAGCACTTATGTGAAGACACAAAACATGGTTGTTAATAGTATTATAT
AAATTTTCTGGTCTAATGATAGCAGTTTATTACACTAAATGGTTGCCATTTATCATACTA
GATTTTAATATGTTAAAAACAATTTGTTGCTATAAAACAAACAAATTAAATATTAAAAAA
AATT
>TRINITY_DN1829_c0_g1_i1
TTGAAGTGTGTTTAGTACTTTAAAAGATATAATAATTCTCCCCTGTATCTCTTTTTAAGT
CCTTAATGTTTTTCGTTTGTGTTTCAAATTTAAAATTATTATTAACTCAAAGAAGATTTA
TGGTTTATAAAAGTACTAAATCATAATGTTAGGTTCTGTAGTGTTAGTGTTGTAATTTAA
ACAAATTTTAATTTTTATTATTAATTTGACGTGAAATTGGTTGCGAAAATAGACCCATGT
TATTTTAGGCTGCATCACATAAAATTTTTGCAATTTTTAAAATAAAACTAATTTTTTATA
AAAACTAACATTCAATTAAAGAGTTTATATAAGAGTAATAATTCGATTAAAAACTATATT
CTCAGGTGTCGTGTCTGGATCTACGCAAAAATATCCAACTCTTTGAAATTGAAATTTGTC
TTCAACCTCACACCCTTTAATTCTATCATCGCAATATCCAACCACTGTCTTTAGACTATC
AAGATTTATATTGTCTAAATAATTACCTTCTTCGGGATTAAATGACCTGAATAAAGGATC
ATAAAGCCTTATAGTAACCTTTATACTATCACAACTTACCCAATGAATAAACTTTTTGGG
TGTTTCGTTTGTTAATTCCGCAATAATCATGTCATTATCAAATTTTATGAATTTAATTGC
GCCAAACATATACAACCCAACAGATTGATTTGGTGTAAAGCGTAAAAAGTCCTTATCATC
ATCTTCCATTTTGAAATCTGACTTTTCAATATAAATATAAGGTTTAAAGATTATTTTTTG
ATTGCTGTTTGGAATTGAAATTTCTTGCTCTTTCGCATTTCTAATATAAATCTTAAGAGG
ATCCATTACACACATAACTCTTTGCGTTGTTTTATTCAATTCATCTCTAATAAAACTTTC
AAATTTTTTGTTATCAATAATAGTCTCTGCATATGTTATCCCTAGACTTTTAACAAAATT
GTTTATAGCTTGTGGAGGTATACCTCGTCTCCTCATACCTTTTATAGTATACAGTCTTGG
ATCATCAAGTTCTATGCCATATTTCTTAAGTGGCACGATTTTTCTTTTACTTAATACAGT
ATTACTGATATTTAATCTACTAAACTCCCATTGAACTGGTTTATAAATTTCTAATGCATC
CAAAAGCCATTTATAACTTTCTTGTCTAGTAAAAAATTCTCGAGTGCAAAAAGAATGAGT
AACATCCTCAAGAGAATCAGAAACACAAAGCGCGAATTCGTACGATGGATACAAATTATA
CTTATCTTTAGTTACAACATGATCACAATCAATAATCCTCATGCCCACTAAATCAAACAT
CATTGGATTCTTAGACCTTATATCCATTTTAAACCTCAATGTATAGTCTCCTTCTTTATG
TTTCTTTTCTACCATCTCTCTAAAAATTTTAAGATTTTCAGAAATTTCTCTATTTCTATA
TGGACTAAGAATCAATCCCAATTCTTCAATACTCTTATCTTTGTCAGTTTCAAATGCCTC
TGAAAGCATTCTTCTTCTTTTTTTTAATTCTTCATTTGATAACTCACAAATATAAGCCTT
ATCTTTTAATATCAATTTCTCAGCAAGTTCACACATATCACCAAAATATTTACTTGACGA
TGTAATTGCATAAGGTTCAAATCCTAACCATTTAACGTCTTCAATAATAGATTCGAAATA
ATAATCTTCTTCATTTCTCGGATTTGTATCGTCAAATCTAAGATAACAAATTCCATTATA
TTTTTCCGCGTATCCAAAATCAAGATTTATAGCTTTTGCATGACCAATATGTAAAATACC
ATTTGGCTCTGGGGGGAATCTAGTAACAACTTTTCCACCTGTTCTTTCTAAATGGTCTTT
TAAAATTTTTTCGTTAAGTTGTGGATTGTCACCGGGTTTATGTAACATTGATACTTCTCC
TTCTTCAAGCCAATCCTTAACCTTTTTTGACTTAGAAGTATCGATCTCAAATTTATTAAC
TTCGTCCATTAAATATTTTGAATCTTCAAATGGAAGTTTATTCTTTAAAATAATATAAAC
TTCTTTTTTACTTTTTCCGGACAAACAAGCTTTATTAATTATCTCTGAAACTTCTTCCTT
TGATTTGGTGTTTTTTAATATAAAATCTTTTAATTCTTCGTAAGTAACATCAGTATTCTT
AATGGCAAACTTCATAGAAGCTCGCAATGTTGCATCGTTTTTTATGACATTTTCATTAAT
TAATATACCAAAAATTAATATATCAATTTTTTTTGGCGCAGTACACGCAAGAGTAAAAAG
AAGTTTATTGTCCGTATCAAAATTTGTATAAAGCGTTTCTAGGTTTTTCTTAAGTTGCTC
TTTTTGTAAAATATTTTCTTTTTTATCCTCACTGACATTTAATTTTTTTAACAAACTTTC
AACATCAAACAGA
>TRINITY_DN1589_c0_g1_i1
ATAATAGATGTATAATAATTAAATATCTCTTAAATACATAAAATTTATTTGTAAATATCA
ACCAATTTATATTCTAAATCTACTGTTAAAAATTGGTTGATATCTCGTAAAAGTTTACTA
TCTCGTTTTATGGCATAAATTTTAGTAAATAGGTTGGGATGCATATATAATTGTATATTA
TACTGATTACATAACATTATCAGATGATGCAATACTATGGTATCAAGTTTCGCTACAAAT
ATTATTTCCAAATCTGTATAACACTTCATTATTTTATTATAAGTGTCAACTGTACTTTTT
TCTTCGCTTAAAATGACATCTAAAAAGTGTGGATTTAGTATTTTTTTTATTTTATAAAAG
TCAATCGCAAAAATCTCTGATTTTTTTTTCATTTTAATGGGTCAAATAAGTTAACTTTTT
AACTTAACGTTTTTTGCCCCTACGAATGGAAAAAAAATCAGAAATGAGTAAAGAGAAGCA
AAAAACTAAGAAACGGAATTCTGCATCTATTTTTAAAAATAAGGAAATGGTGTCTGACGA
AAAGGATAAAAAAGAACATAAAAGTGGTGATGGATTAAAGGAAGAAAATACAAGACAGAA
AAAAGAAGATAAAAATAAAGAAATTGCTGATAAAAATATTTTAGAGAATTGTGATGAATC
TTCGTCAAGTACTGAAAAAGAAGAAAAAATGCCAAGAAAAGAAGTTAATAAGAAAGCTGT
TACTGCTGATTCGATTGAGTCTTCTTTAAGTGATTCAATGCGAAGTTTTGATGCAGGTGA
AAATAGGAAAGATTTATCAAGTGAATCTAAAGAATCTAGCGAATCAAGTGAATCTGAAGG
ATCTAGCGAATTAAGTGAAAGCGAAAAATTAGGTGAATCTAAAAAGTCAAGTGAATCTAA
AACGTCGAGTGAATCTGAAGAATCTAGCAAATTAAATAAAAGCGAAAAATTAAATAAAAG
TGAAAAATCAAATGAAAGCGAAAAATCAAGTGAATCTGAAAACTCAAGT
>TRINITY_DN2_c0_g1_i1
AGGGTTTTGGATCCATATAAAAAGTACAATTAGGAAAAAAGTGCGTTTTGTGATTGTATA
GACGACTGGCTAATCCTGTATACATTTAAGTATAAATACCCTAGATAAAAACAATTAGAA
ATTTTTTTAAGAATTTAATGATATTTGAATGATTTTTTAATTAGGCTGTTAATATTATTT
TTTAACCCTTGTTTATATTTTTTA
>TRINITY_DN2141_c2_g2_i2
AGGAAATAGAATATGAACGGTATTGATATGAAAAATTTAATAAAAAAGTGCACAATATAA
GCCTAATAAGGCTTTATTAAAAAAATGGTTATGTCTTATGGGAAAAACTCACTATACATT
CATATTTTTTATCAATACTATCCAAAATGTTTTTAGAGGGAAATTTAAAAACTTTTGGGA
TCAGGTCCATTAGACGCCTTGCAAAAAGAAAAAAAATTAAAACTCAAATAATTTAATTAA
AGATGTAAATTTATCATTCGAGTGGTGCTCCCTATACAAGAACTCTTGTAGAAATACTTT
TCTTTGTTCTAAATTTAAACCCTTCGTTTTTTTGATTGCCAATCTTAGTTTATTGTTATA
AGACTTTACATTTTGAGTATGTGTGCCAGTATTACGATCAACAAAGCAATATTTATGACA
AACTGTTTGATGCTGATATATATTTAATTCACTTAGTGATGAATAAGACTTCCATTCATC
TGTTACTATAACACTCCTAGGAATTACAATCTGATTTATTATATATAGTAATACTTCTGC
AGAACGATTTTCAAAAATAACAGAATAACGCAAAGCTGGAACAAAAAAATTATCAACAAT
TACTAAAGCCCAGCACGCAGGTATGTTTCGACCACGATGATTTTTTACATTAAAATTTAA
TTTCGTCTCGTCAATTTGTACGATAATGTTGGGGCCGCCAAGTTTAATAGGATTATCTAC
AAAATATTGTTTATCATTAAGGCTATAATTTTTTTAATGCTAATAATGGCTCTTTTTAAT
CTAAACTAGCTCGATAATAGCTGTAAACCCAAGGCCCAATTAAAAATAATAGATGGACTC
CAAAATTGTTTTAAGATTAATTCTAAATAATGAAAGAATTGAACCATATCTTATAGAAAG
AGTTGGTTTGATATTTGATACATGCATATTGCATGCATCTCCACTCAAATTTATATATAT
GCCGTTAACTAATCCCGAAGGCCATGTTTATAAGGCAATAAATGCAAAGTTGCTGGTTTT
TTAATATATTATATCTAAATAACATAATTATGATTTCGTAATTGCTCATCA
>TRINITY_DN1772_c0_g1_i1
AATTTTTTACATTGTATTACTTCTTTAAACAAAAAATAAAATATTTTATATTGTAGTTAA
AAATATTTACATTTATTTTTTTACAAAATCCTATTAAAAAATTTTATACCATAATTTATT
ACGTGTAAAATACATTAACATTTCCAAAAACAAGTTATATATTAAATAAAATCTTTTTCA
AAGTAATCCTTAAGTGCATTCACTTTTGTATCCCCAATTCCAGAAATATTTTTAAAATTT
TTTTCGAGATTGCTAAAAAACTCATTAAGATTTTTATAATTCTTCAAAATACTAATAGAA
TCATTGGCATTAATTTTTGGAAAACATTGTAAAAATGTTTCATAACTTTCTTCTTTTCTT
CGTAATACATTTATTGATCTATTTTGATTAATGTCTAATCCTTTTAAATATCGCGCACAC
TCCTCATTTGAAAATCCCAATAAAAGCGTTGATTCTACCTTATCAAACATTTCTAAAAGC
GTAGAAGAATAATTATCACTATCTATATATAATAATATAACACTCAATTTGTATGGTTTT
AGTTTATTCAATCTTTTGTAAATGTATTCTGGCTTTGCGCAATGAAATCTTAATGACAAA
AATAGAACAGATATAGTGTCATTTATTTCATAATCAGTAGTAATATTATCAACGTAAGTA
TATGAAGAGTCAGTTAAATAAGAAATAACACTGTTAGCTCGTTGTTTGTTATTGATGCGA
ATCATTAGGGGAGTTTTAAATAGAAAATTATAACCCCAAATGAACTATAAATTGCCAGGC
GAAATAATATGTGATGCAGACGAGTTTATTAAAGGACATGGAACACAAATTAAGGATGAT
TGTTTAGCATCTGTTTATTTTGGACTGCCAAAAGTTATTAATAAATTAGTTACTGTTGTG
CCAAAAATGTATAATCGATACAATGCTGAGGTAGGTGATGTTGTAATAGGAAGAGTTACA
GCTATTTATAACAAAAAATGGAAAATAGAAATGAATTGTAAATCTGAGACATCGCTAAAT
TTGTCATCGATAAATTTACCCGGTGTCGCCCAGCGTCGAAAACTTGAATGTGATGAAATA
ATGATGCGAGATTTTTTCGATATAGATGATTTAATTGTAGCTGAAGTGCAAAAAGTAAAT
AAAAGTGGATCAGTTTCACTACATACACGCAATGAAAAATATAGAAAGCTGGAAAAAGGC
GTTCTGGTAAAATTGACAGCTTCCAATGTACCTTATGTCAAAACAAGATTTCTAAGATTT
TCAGATTTTGAAATAATTATTGGATGTAACGGATATATATGGATAGCTCCGCTTAAAAAT
AATTTAGAAACATACAGAAATGTTTTTCATGTTGTAAATTATTTGAAAAAATGCATTTCA
GAAAATACTGTTCCAGATTTCGATAAAATTTTTTAATTTAATTTTCTTCGCTACTGAAAA
GATTTTCACAATCTAAAACTTCTAAAAAATCATTATTTTCTTTTCTTGTGTCTACTTCAA
ATCTAATGGATACATGTTGACTAGATAAATGGTTTTTAAATAATTTCTTTAACTTATCAT
TATTAAATCTTAATTTAATTAAATCCTGCTTTGGAATATTTATACAAGTTCCGTTAGCCG
GTTTAAATACAGGAATGTTAAACTTTTTTTCTATTGATTTTTTTAGTAATGAAATTCTTG
ATTTTTCGCCGTGAACTAACATAACATTTTTTGGTTGACACATTTTTATAAGATTTAAAA
TTCCTTGTGCATCTGCATGTGCACTAAAAGCCAAATTTTTTACTTGTATTTTTATTTCTT
TTAATTCTCCTAAAATTTCAATTTCTTTATTTCCATTAAGCACTTTATCACCTACGGTGC
CTTTTACGCAATAACCGGGAATTATTACAAGATTTTTTGGATCAGTGCACCACTCTTTAA
ATACCTTTAATGACATACCAGAATGAAGCATACCAGGGGATGCAAATAAAACCATCGGAA
TATTTAAATCTAAAAAGTGTTTTTGAAAAGTAGTAGTATGTTTAAAATCAAAGACGTTAT
GATTGAAAGCATTCTTTTTTATGGTTTCGTTAGTGTAACTAAGAAACTGTTTGTAAATAT
TATTAGCTTTTTCAGTTAAACCACTTGAAAAATATATAGGCACTTTAAGCTGCATTCTTT
CCCAATGTGAATCAAGCAATAAACAAAGTTCTTGTGCCCTGCCAAGTGCAAATATCGGTA
TCAAAACCTTACCGCCATTAGACACACAATCTAAAACAGCTTTGAAAAATTCCCTCTCTT
TCGATTTTCTACAATCTCTAGTGATGGATCCATATGTAGATTCTGTAATTAATAAGTCTG
GTCTTAAACATGGTATAGAAGCTGCACCCAAATGCCTATCAGGTGTCATATTATAATCGC
CCGTATACACAACACTTCTAGATCCAACCTGTACATGAAACATAGCTGCACCTATAACAT
GTCCAGCATAGTAAGGAGTAATAAAAAAATTTTCATCATGTTTATAAGTTTCATTGAAAT
TGATTGTAATGATTTTTTTCAAACAATTTTGAATGTCTTGATAGGAAAAAAATTTTCCGT
CACTAGACTTGGGAGCTGAGATTTTTCTAAAATCTTCTAGCAATATAGGTATAACTGCTT
TAGTAGGTTTAGTCATATATATAGGACCATCATATTTACAAATTTCTGTAAAAAAAGGTA
GTGCGCCTGTGTGATCCAAGTGAAAATGTGAAATTATTATACAATCAATTAATTTATTAA
AATCTCCTGTTTTACTTAAAGCAGAAAAATCAGGAAATCTTCTTTGGTCATTGTATCCCA
TATGCATGCCGCAGTCTAACATAATGGTTCTTCCTTCTATATTTACAATAATGCATGATC
GACCAACATCTTGCCCTGCTCCTAGTGGGATAATTTTCATAAGGGTTTCAAAATAAAATT
AAAACATTATCACGACAAGATAGATGATCTGTAACGAGTACAAAA
>TRINITY_DN1686_c0_g1_i1
TAAAAATTTACAATAAAATAAATGACCAATAAAAAATAAATAGTATACAACACAAAATTA
AAGACTTTGTAAATTAAATGTTACATTTATTATAAATACAAAGTAGTAAACTGTTACAAC
CCCTGCTATTTATAATCCTTCCTGTGTCATTTTTTTATATTAATTTGTGATTAGGAATTA
TTATTCGCCACTAACAAACTCTTAATTAAACAATTGTCCATCGATTTTATCTTTTTTCTA
TAGTTTAACATTCTTAATATAAACTTTATATTTTAATTAAAAATCAAAACTTTTTAAATC
AAGTTAGTAAAAATTTCTACAATCATGTTAATAACCAATTATATTTATGCGAAGATCTAT
GTGTAAACAATTTTAAATTAGTAATATTATTTTGCACAAAAATTATAGCTTCAAAAAGAA
AATAAAGTTTTCTTGTTTTCGATTCAAGAAACGGTTTTGTCATTTATATCAATCTTCTGA
TATTCTCCATCATATATTTGATATTTTAAAAAAGTATTAAATAAATAAATCCCATGTTTT
TTTCCAACATCAATAAAACCACATCATCTTTTCTAAATTAATTTACTACTTAAAAAATTA
CATGCATAAAAGAATAAAATTATAAAAATTTATTTAAGCATGTCAGCACTAATATTTTTA
AATCCTCTTTCAATTTTAGCAGGACGAGGAATATTCTTCTGAAGGGATGTAAATAGTTCA
TGTTTCTTTCTAACAACTCTACTTGGAATAGTCCATTTTATAAGTTTAGGATTTATTTTT
CTTTCCATAAAAGATCTTTCTTTTCTATTAGCAGTTAGCTGTTGCTTTCCATCATTAGTA
ATTTTTATAGTGGCTGATCCTTTTGGAACTGCTCGTCCAGAGTAAATAGAAATTCCATCA
ATCATTTTTAAGGGTTAAAATTTTAAATTATAGACATTAGAGAAAAATTATATAAAAAGA
CATTCATTTGTTCTGTAAACTGAAACATTGTCATTCACTTGTTCTGTAAATTGAAACAGT
AACAATTACTTGTTCTGTAAATTAACAGTAACATTCAATTTTTGTAAATAAATGAAACAA
TGATTGCTGAAGTCAAACAGTTTAAAAGTGTGATTTATATAATTGGTCCTTATTCAAAAA
CAATCTTAAAACTCATGATGGTGTGTGCAATTGGTTAACACTAATTATAAAAGAAGTTTT
GTCATCAATAAACATGTTGTCCATGAACCCTAATATTGACATTTACTTGTTCTGTAAACT
ACAATGACATTTACTTTTGTAAATAAACAGGATAATAAAACTTATTATTAAATTCTCTTA
TCATAATAATTGTATATGTTGCCTTTACTAA
>TRINITY_DN2460_c0_g1_i1
GCTTAAAACGGAATTACAATAGTATGTATGCTTTCTCTCACTTAAATTGTGTTATATGTT
TTTATGCAATTTATTCTTTTAGATTTGAAAGTTGTACTCTTTTAATTAATAAACTTGACA
ATAGCCCACACTTTACAATCAGAATTATAAAATAAATTTAAAAAAGGAACAAAAATATTA
TTTGTTTATATAGTAAAAACCCTAAGCTGTAAATTACTGCTTTTAAATAAAAAATTTAAA
CATAATTTACAAATTTTAAAAAAGGAAT
>TRINITY_DN1994_c0_g1_i1
ATTATTTTTACATAAAATGCCTGTTATCAGATATTTTTTATTTTTTAAAAAGTAATGAAC
AACAAATTTTTAAAATATGTTAGACAACTATATGTTTATTAATTAATTTATATTTTATAG
TAAAGATATTATACAGTAGTTTTAAAGTACTCATCAATTTCTATAGGGTCAATTACAACA
AAATTTTTTTCTAAAAATTTAAAAAAACTTGCTAAATAATTCTGATCTTTTAAAATTTTG
CGAATTTCCTACAACCACAAGTCCCCTTTTGCTTCGAGTTATTGCGACATTTAAACGTTT
GTAATCATCTAAAAAACCATAATCTCCAGATTCGTTACTTCGTACAAGTGATAAAATTAT
GAAATCTTTCTCTCTGCCTTGAAATCCATCCACAGTGTTTATCTCAACATTTTCATCAAA
AAGTGATTTTAGTAAAATTGCTTGAGAAGAATACGGAGTGATAATTCCGATAGTTAATTT
TAACATTTTTAAATATTTTACAACTTTACATATCATTTTAGCCTCTCCTTCATTTTTTTT
CGAAAATTCGTCTTCAGTTTCATTAAAATCACTGCAATCAGTATCAATAAAAACTATAGG
ACTTTTATTTATAAGATCAATAGATTCTATTTTATGACTTTTTATGTTATTATCATAAAA
CATTTCATTCGAAAAACATATCAAATTTTTACACATTCTATATTGCAAATTTAATAAAAA
TGTCTTTAACGATAACTTTTCGAACAGAGAAGTCGATTTTGGACATAACTGATTTGGATC
ACCAATTAAAATAAAATTTTTACCTTTTATTAGTGTAAGAAAAGTTTCTACATCTGATGC
TTGACAAGCTTCATCTATAATAACCCAATCAAAAGAAGAGTTTTCTTTAAGAGCTGAAAA
AAGAGTAGAAAAAACTATTTTTGATTCTTCAATTAAGTTAAGCTTGTATGATTTTTTGAT
TTTTTCAATATTTTTTTTAAAGTTTCGCTCATTTTTTTCTTTCTTGATAAAAGACGTCAT
TTGTGAAATTTGATTTTCTAAATTAAACTTTGTAAGACCTTTAAACGAACTTCCTAATCT
ATAAAATATAGGTGTATGGTAGATATAATACTTTGATAAAAGAAATTTTTCAATAATGTT
GTCTATAGATACATTACTAGGTCCAGCTACTAAAACTTTCTGACCTTTGTTAAGGAGTTG
TAAAATAATTTCAACAATTGTTCTGGTTTTACCGGTACCCGGCGGTCCTAAAATTTTATA
CGATTTATTGTAAAATACTTCCAACACAGCTAGTTTTTGACAATCATTAAGAGAATAATC
AAAAAAGTCAAAGATTTTAAGACAAGTCCCAGACGCATAATTAATTGGTAGTGTTTTTTC
GTAATTCATAATTTTGTTAATGTTTTTCGCTATTTTACAAATAATATCATCATCTAGTAA
TTGTAAATTTATTTCTAAATCAAGGTTTTTTGTGTTTTTATTCATTGATTTTTCATAAAA
AAATTCTAGCAGCTCTTTAAATGTCAAAATATTAATTTTATACAACATTTCAATTCTTTC
TTTTATATTTTGCATCCAGCTGTCTAATATACTAACTGGAGCCTTTTTATTTAGTTTAAT
AAAATTCTCTAATTTCTTTAAAATAAAATTATTATTTAAATTTGTGATTCTGCTAAGAGA
ATATTCACCTAAATTTATTGCTCTATGTAATTCTAATATTACTTCATCTTTATCTACAGA
TAAAACTGTTCCCAGAATACTAAAATTTCCTGAAGCAATTTCAAGTTTTTCCTCTATTTT
TAATGTGTTTTGTAATTTTCCTTTAGTAGTAGAAAATCGAATCTGAAAAGTTGTTACATA
AATTTCATGAGTCTTCACCTGTTTAGTGCACTTTGAATTATAAGAAATTTTTGGTGACTT
GTGTTCTTCCTCTTGTATATCCCTTTCCAAATTTATTTTTAAATATTTAAGAAACAAAAC
ATCCATTAAAAGG
>TRINITY_DN1673_c0_g1_i1
AATAAATATTGTTTAATTAACAAAGTTGTAATCTTGCTATTTTTCTTTGTTCTTCTGTAA
AATTCTCTTCGTCATAAATAAATGGTACATTAATAAGCATATCTTTCAATTGTTCAAGTA
CATACTTTTTTACAGGTTTAAAAGACTTATCATAGTACATTCCACTGACATAAAAAAACC
CTTTAGTCCATGTTAAAATATTTTTAGAATAATCTAAAACATAAAAACTAGCCTCTTTTT
GTATTTTATTTATAAAAGTAAGATCATTGCAGTTAACAAAAATACTTTTATCATGAAAAT
CCTGTGTACAAGTAACAGTATAATCTGAATAGTACTTTTTAATAAAAGTAGTCACACCAC
TATATTTTTTTGTACCGTATAAAAAAATGTATTTTGACTTTTTAGGTACAAAAGTAATAT
TAAGTTTCTCGGGTAAATAATCTGTAACGTTAAAATGTTTAAAATAACATTTTTCTTTTT
TGTTAAGAAAATATTGTTCAGGTGTGTAAAATTTAATCTTACAATTGTACGCGAATTTAA
TATCGTGATACGCCGAATAACAATTCGGTCTAGGACCAGCAGCATCTCCTACATAGAATA
CATTTTGTGGTGTAACTCTAATTAACTTAAGTATATAGTCATATATTCCTGTACATGGCT
TTCTGTATTTATTACGACCAAGAACAATAAAAATTAACCAGGGAAGTTTGATATCGCATA
CAAATTTATGAATTTTTTTTTTGATTTTTTCAATTTCATTTGATTGATTAGCTAGTGATT
GATTTGACACAATAAAGAGTTTATAGCCAGTAGAATGAAGTGTTATAAGCATATTAGGAA
TACAAGGATACATGTATTCAAATTTCTCAATATTACTATCATAATATTTTAAAAGAGTAG
AATCTAGATCAAAAAGCGCCAACTTAGTTCCATTATTAGCATCAAAATTGTAATCAATAA
TTAATAAATGATCCAAGGAAGTAATCTGAGGGTGTAAGTTTGCCTTTGTATATATTTCTG
>TRINITY_DN1926_c0_g1_i1
TAAGTGAATTAGTCAAAATTCTATACAAGAAAAGGAGATAATGTAAATGATTGCAACAAC
CATGTGAACAATTATCATTTCTCGTTGTAAATATTAATATCATGTCAAAATTTAAGTAGT
AGACCAGTATAGGCGATTTTTAATAAATCTACCTATCCCTTAGCACTTATGCGAATTTTT
AAAATAGTCAATAATAATTCCTGCGTCATTATTATTGACTATTTTAAAAAATTTTTATTT
TTCAATACAGAAGAGACTTTTAAAAAAAATGTTTGAGTAAATGAAACTCTCTAAGCATTT
ATTGTTTAACTGTATAAAGGAAGTAACATTTAAAGTGTTTTTGAATATAGATTTAACATG
CTAAAAAGTTTATTTCATAGTAATTCTTAGACTATAATCACAAAAAATTAAATAGATAAG
CTTAACATTTACAAAAGATTTTTTATAAATTTAAAAGCTGTTCTAAAAAATATAAGAATT
ATTTTTCTTGCACCGTTAAATATCTTACTTTATAAAATATGCAATTTATCAAATTTAGTC
CTCCCCTTATTTTAATAGGCTGCTGTACTATAATCTACCCCATATGATTTCTAAAGATAT
TATTTGCTTTCTTTTTAAAATATTTCTACTTCTAACTATATTTATTTTAATTATATTATT
AATTATAAATTTAGTCAGTACATTCAACTACCGTAAATCATTATCTTATTCAATAGTGTC
TCTAAATTCTGATTACGTTGGTCCAACGAATATTTCTAAACAAATAAATACACTAAAATC
TTTTAATCCATGTCTTAATGATTTACACACAAGGCTTCTTTGTCTGTCAAGGTATATAGT
AACTAGAGATAATAAGCTTTATATGAGTAAAGTAGTTAATAGTGAAGCACAACTTAATAT
TCTTAAAGAGAATAATGAAAGTGTTATTTTAGTTCAACAATCCCTTACTGAATCTATAAT
TCCATCTGAATCATTAAATTTTATAGATTACTTTTCTAAATTTGATTTTTCCGTTATAGA
TAATCAATATTTTATAAAACTTACAGAACTTGAAAAGTGTATTATTAAAAATAATAGAGA
TCGTATATTACAATGTATAACAAATTCTGAATTTTTTATGGATAAAGAATTGATTAATAA
TTTAACTTTCAAGTACTTTGAAGTATTTGGGGATACAAATTTGCGAATTTCTTCGTTAGA
TCTAATTTTTGCTAGATTCGTAATATATTTTTTAATTAAATAATTTAA
>TRINITY_DN1929_c1_g1_i1
AAATACAAAGAATTTTACAAATTTTAAAAAAAGAGGGGTTAAAATTAAAAAAATGCTCAG
ATTCAAACTTTTTATATATACTGATTTTATTATGTTTATATATAATATATAAATTTTATT
ATGTTTATATATAAATTTCATAGAAATACATAATTAAATAAACCTTTTAATTACTACCGG
GTTTGGTTTGCAAACGTGGTAGTTTTATTTCACTAATTGGTAATTCAGCCAATAAAGCCT
TTTCTTTTGAAATCTCTTCTACTATTTTTTCTATCTCACTTTTAAGCTCTCCCTTTCTAA
TGACCACAGTTTCTAAAAAAATCATTTTCTTTTTGTTCAATTGAGAAATAGTTTCTGAGA
TTTGACCCACAGTTGACGGAATTGTAACCTTAAATTGAGACAAAGACATAACAATATCAA
TAGGGAATGTTATTCTTTCGTCAGATTTCCCTGTTTTCTTTTCTAAGAAAAAGATTACTG
AGTCATATTTAGATGCATCACATTTATCTTTTTCATCTTCCATATTTTCTTTTCTAGTTT
CCATCTCTCTAATTTTATCACAAATTTCAATTCTTCTTTTTTCATAAGCTTCTGCAATAG
ATTTCTTATTTAAATATTCGTCATAATCTACCTTTTTCTTAGCAATCTCCGCTTGATTTA
ATGCTATTTTTTTGTTAATTTCCTCTTTCTTTGCTTCTAGATCACAAATAATTTTTTCAT
ATCCTACAATAACAGGATTTTTTTCCGTTTTAATCCCTTTCATAGATTCTTTAACTTCAT
TTATATCAGCTTTCTTTTTATCCATCTTTGCATAGATTTCTGATAATTTAGCCTTCAACA
ATTTATATTCTTCTTGTGCTTGTCTTAGAGCTTCATGCTTCTTCCTTTCTGCTTCTAAAT
TAATTTTTTTTAATTTTAAATCCTTAATTTCATCTTCATAAGATTTCGATTTTTGAGCAT
TACATGGATATTTAAGCATATCTAAATTAATATTTTTTAATCTTTTTTCTATTGATTCAG
TAGTAATAGACCCTTTTGGTTCGATTGGCGTTTTTAGAAAATCTCCGTGGGTTTCATTTA
AAGAATTAATTTTATCATAACACTCTTTTTTGCTAGAGGTAAGATCGGATAAATCCTGAG
TAAGTTCCTTAAGCTTTGCTATAAGTGGTGCCATAGGCGAATTGTTTGCATCATTCTTTT
TTGTCGCCTCTATTTTTTTTTTATAATCACCTATTTGCCCATCCAATTTACTCAATTCTG
TCTTAAGCTCGACAATTTGTACCCTAAACGGTTTTGTCCCAGGAATGCCTTTTTGTTGCT
CCATTTATGGGGGTCAAATTTTAAAATTTAAAAAAAAATATTAAATCCTTAAAAAATGAT
AGTAGATATTTCTTGTAATATTACTGATTCACAATTTAAAAATGTAGAAGATACTATTTT
AAAATGTAAAGAAGCAAAAGTCATTCCTATTTTTGTAGGCGTGGATTATACAACTAGTCT
TAAATCTTGTAATTATGCAGAAAAATTCGACACGCTTTTTTATGCAGGCATTCATCCCCT
TTATTCAGAAAATTCAGTTTATATTCCCGTTAACAGTGATAGGTGTATAGCCATAGGAGA
ATGTGGATTGGATTATTATAGACTACAGTTTTCTTCAATCGAAACACAAAAACGTATTTT
TAAAGTACAATTAGATTTAAAAGCAGAACGATACTTTTTGCACTGCAGAGACAGTCACAG
AGATTTTATGGAAATTTTATCGGATTACAATTTTAAAGGAGTAGTACATTCATTTACAGG
AACAGTAGAAGAAAGTAAAGAAATAATAAAAAAAGGGCTATTCATCGGCATAAATGGTTG
CTCATTAAAAAATGAAGAAGGAATAGAAGTTGTAAAAAATCTACCTCTTAATTCCATTTT
AGTTGAAACAGATAGTCCTTACTGTAAAATTAGAAAAAGTTATGCTGGTTATAAATTTGT
AAATAATTATCAGAAGCATAAATCTAATGAACCATATTTAATTTATGAAATAATAGAAGC
TATTGCAAATATAAAAAATATACCAATTAATATTTTACTTGATACACTGTTATCCAATAA
TATAAATTTTTATGGAGAGAGACTGGTTGAATGTTTTGAAAAGTGGAGATTATAGAAAAT
AATAATAAAACGAAAACTATAAAACTAGTTATCGAATGAAAGCTATAAAATAGCTATTGA
GTAAAAGCTATAAAATAGCTATTGAATGAAAATATCATTATAAAAATAATCTTATTAAAA
AATTGTATAAATGTTTATAAATAACCAATAAAAATAAATAAAAAAATTGTTTTGAAGGGT
AGAAGAAAACATAACTGTAAGATGGAATTAGTAGACGAAGCTTCATCAGATTTACGAAAT
GAAAAATATGCAGGAGTGGCATATCCAATACCGCCAAAGCCAGCAGAACTGAAAAAGAAT
GATAATTTAGATCTAAAAGAAAACATTGAGAAAAAACGTATGTTTGGTAGAAACATTACC
ATGAACTTTTTTAGTAGAAAAAATAAAAAATAAATATTTTACTTTAAAAAATTATAACAA
GAGGAGAAAGCCGAAGCTTGATCTCCCAAATAAAAAATTTTGTGAATGGCAGTGCCAAAA
AATATTCATACACTAGATTATAGATGACTAGTAAGAATATTTTTAAAATAAACGCCTGTT
TACTTTTCCACTTGGTAAGTGGGGCTAATTATTTCCAAAAATATGTACGAAATTAAATAA
ATTTAATAAAACAAACAAATTTATTTTTATAAATAATTTTCAGATGCATAAATTAAGAAT
TTTATATTTGATATTCAAGAGAGCATAGTTATGTCTAAAAGAATAGTTTAAATTTAATAC
ATCGTACAATATTTATTTATTAATTACAAAGGAGTGTCTCCTTTTATTTAATTTTATAAA
CCCTTTCTAAAAAAAATTAAACAATGAGCGCTAGCAAATTTAACAAAACTCCTAACTTTG
TAAAAGTAAACTCAAAAATGATTAACAAACTTGGACTTAAAGAACAAAGGCCATGTTCTG
CACCTCCTGTCGATAAGTTGTTTGCTTCGGATGAAGTTGAACTTGTTGACATTCAATATT
CATCTTATTACAGTCGAAATAGCAAAGATGATGTACGCATTCCTCCACCAGATATACATA
TTAATGGGAAAATATGGCTTAGTGAATACGATGACATTATTAATAGAGCATTTAGTTCTG
AAATTTATTCTTACAAATCAAGAAAGGATAGTTTACTTGAAAAAATTGATGGTGATAATC
CTGAATCTGTAAGTAAAGAATTTAAAGGGACATCTAGAACAACTACTCCTATTGGTGATG
TTAGTATATTAGATCCAAATACATTCAATTCACTTTTAAATATAAATTCATCACAAAAAA
ATGTTATAAAAAATCAATCATTTAAGCAGGTTTTTGATACAAATGACAATTTATTTCTGA
GTGATATTTTCATGTTTTACAGTGACCAACAGAAGGCTGATATTACGCTTTTAAAATCTT
TTACTTCTACAACATCATCTCTTAAAGAATTTTGTGTGTTTATGAGTAAAGACCAAGAAG
GTTCAAGATTGATTCAAAACAGAATTGATATTTCTACAGAAAATGAGATCGCTTGGTTTT
TTTCACAAATAGAAGATTCTATTTGCGATCTTTCATCAAATTTATTTGGCAATTACGTGA
TACAAAAGATTTTGCCGCTTTTAAATGAATCACAAAAATTTACAGTGTTTACAGAATTTA
AAAGTCGTATTTACGATTTGTCTTTGCACCCTTACGGCTGTCGTGTTATTCAAAAATTAA
TGGACTGTTTTGAGTGTATCGATTTTATTATTGAAGAAATTAAGCAAGATATTTTTTGTC
TAATTGAAGATCAAAATGGAAATCATGTTATTCAAAAATATATTGAGAAATCACCAGACA
AAAATTTAATTATTGATGTATTTAAAAAAGATCCTATTTTTTTAAGTACTCATAGGTATG
GATGTCGAGTTATCCAAAGATTGCTCGAGTTTTGTGTTGAAGCAGATGTAAAAAAGATTT
TACAAATTTTAATAAGTAATTTAGAAAGTCTTGTTAATGATCAATATGGAAATTATGTTA
TACAACATATGCTTACAATTAGTGATGATTCTGAAAGGAATGCAGTTATATCACAAATTA
TTAATAATTGTTATAATTTGAGTAAATTTAAATTTTCTTCAAATGTGATTGAACAATGTA
TTGTTATTTCAGATCATGAACAGAAAAACAGGTTTTTAAATAAATTTTTAGAAGTTTCGG
GTGGTAAGCCTAGAATATTTAATATGTGTACTGATATGTATGGAAATTATGTAGTGCAGA
AATTTTATGACACAGTAGACAATGCATCTAAAGAGAAGATAAGAAAATCACTTAAGCCAT
TCTTAAAAGATTTAAAAAGGATTAATTTTGCTAGACATATTTTATATAAAATTAACACAT
AATGTGCATATT
>TRINITY_DN1326_c1_g1_i1
GTTTAAAATTAATATTTTCTAAAAATTTTGTACTTGTAAAAAGGACAATTGTAAGTTGAA
ATGTTTTAGTTAAATATTAAACAAACACAATATTTCTTTTTTATTACAAATTTATCAACT
TGCGATTAAATTAAGGCTTTTGTAATTCTTTGCACTTATAACACATGTAAACGCCGATTT
AAATTAATTATTTAATTAAATTAAAAAAGAAATAAATTAACTTTTT
>TRINITY_DN216_c0_g1_i1
GAATCTTTAGTTTTTATGTTTAAGTTTCAAGAATAAAAATATTTTTGTGTAAACTTTTTG
CAATTCCTCCTCTAACTTTATAAATAGCATCTTAAACTCTTTTGCTACAAAAGTTTTATA
AAATCTAACTATATTCACAATTAAGTTTTTGAAAAATTTATATTGTCTTCTAATTTTCCT
TCATTAAGTGTCATCTTTATACTAGAATGAACAATTTTATGTACATTAGGGGGTCTTCTT
>TRINITY_DN2000_c7_g1_i1
TAAAATTTCTTCAAGAAAATTCAGAAAATAGAAAACATTGCATGTGGAATCAATACCACA
AATCCATCCTTCAAATCGGCGCATGAAAAGTATCTTTTCTTATGTAGCGTTGTTATCAAC
TCCTGTATTCTAGGTGTCTCAAACCCATCCAGATTTCTTAATTATTTAAGTTTCTGAAGT
CCACGCAAAATCTTAGTTTACCACATTTTTCCTTACTAAAACCACTGGGTTTGACCAGGA
CGATTTACTCTTCTCTACAATACCTCCTTTCTCTAAGTCCTAAATTAGATCTTGGAAGTC
CCTCTTATCTTGCAATGTTCTTATTGGTCTGCTCCAACTTATAGGTGGATGGTCTTTGGT
ATTTATGCAGCATTCGATAAACATTTTCTTTGTTTCTCTAAGTTTCCACGAAAGTGTATT
ACCTAGTAGTATCTGTTTGTCGATTTCATTTTCTACAATATAAAACTCTTCATTAAAGCT
TT
>TRINITY_DN22_c0_g1_i1
AAGAACTTAAAGTTTTCTTTAAAACATTTTTGCAAACAATTCATAGTGTTGTTGAAAGCA
ATTCTATTTTTAAACAAGGGAGATTAAGTATTGAACAAATACTGTTTTTTGCTATTGATC
CTGGTGTATTAATGACATTAGAAGAATTTAAAGCGATGCAAAATTTTTTAATTAAATATG
AAAAAAGCATTTTGGCAATTAAAAATTCAATAAAAGCATACGATCTTTTTTTCAACAAGC
TTCATTTTCTATATATGACTGATGAATGCTATACATGTGTAGAAGCGCTAAATGAAATTA
TAATTTGCATTAATCCTGGCGATGACGTTGTATCTAGTTGTAAACTAGTATT
>TRINITY_DN1669_c1_g1_i1
ACTATGTACTTATGGATTTTTATAAATAAAAAGAGACCAACTTAAATGTTTAAACATAAA
AAACTTTTAAAATCTAATATCTAAATAAGTTCATCATGTCTAAAACCACTGAAATAAATA
CGAGAGTTACTATATATTAAAAAGACAAGAAAAAATTTGATTCAATTTATACACCCTATT
TTTTTAAAAAAAATTTCACAATTTAAAAATCATAGTATTGTTGTAAACTTTATTATTTTA
TGCCCTAACAAATCATCTGTATAAAAAATCGCTGGAAGATAGTATTTTAATCGA
>TRINITY_DN1642_c0_g1_i1
TAATATTAAAAAATTTATTTAATCATCATTTAGTTGAACATCAGAAGGTGGCACTGAATG
AAACTCATCTAAAATTTTAGCAGGAATTCTATTTAACATTTCGCGTGGATAAATTTTAAG
TAAATTCCAGGCAAGATCAAGAGACTGATCAATTGTTCTACATTCATCGTAACCTTGCGA
TACAAACTCTTTATCAAAAGATTCTTTAAATTCAATAGATAACTTGTCTTCATAAGATAA
AGACTCTTCACCGACTACTGCTTTCATGCTTTGTGCGTCTTTACCAATCGCATATTTAGC
ATAAAGTTGATTAGATACATCAGAATGGTCTTTTCGTGTCATATTCTCACCAATAGCACT
TTTCATTAATCTAGACAACGATGGCAATACATTAATAGGTGGATAAATTTGTCTGTTGTG
TAACTGCCTGTCAATATAAATCTGTCCTTCAGTAATAAATCCAGTTAAATCGGGTATTGG
ATGAGTAATATCATCATTAGGCATTGTTAAAATAGGAATTTGTGTGATAGATCCATTTTT
ACCATCTATTCTTCCCGCTCTTTCGTAAATAGTACTCAAATCAGTATACATATAACCAGG
ATATCCTCTTCTACCAGGAACTTCTTCTCTAGCAGCACTAACTTCTCTTAACGAATCTGC
ATATGAGCTCATATCAGTCAATATAACTAAAACATGCATTTCTCTTTCATAAGCAAGATA
TTCTGCAGCGGTCAGTGCCAATCTTGGAGTAATAATACGCTCAATTGTAGGATCATTCGC
AAGATTTAAAAATAAAGCTGTACGTTCAGAGCTTCCGGTTTCATCAAAACTATTTTTAAA
AAATTTTGCTGTTTCTTGGTTAACTCCCATTGCAGCAAAAATTATTGCAAAATTTTCATC
ACTCATATCCTTGACATCTTTCTTTTTAACAAGGCCAGCTTGTCTACATATCTGAGCTGC
CACTTCGTTGTGAGGTAACCCCGATCCACTAAAAATTGGAATCTTTTGTCCTCTGGCAAT
AGAATTCATAACATCTATAGACGATATACCTGTCTGAATCATTTCTTCAGGATATGTTCT
TACTATTGGATTAAGAGGTTGTCCTTGTATGTCAAGATAGTCACTGGCTATTACATTGCA
TCCACCATCAATTGGTATTCCACTACCATTAAACACTCTCCCCAACATATCTTCAGAAAC
AGGCATTTTTAAAGTATGTCCTGTAAATGTAACGTGTGTTTTTTTAACATCAATTCCCGC
TGTTCCTTCAAATACCTGAACAACTGCCTTTTTTCCTTGTACTTCTAAAACCTGTCCTTG
TTTGTTTGTCCCATCTGCCAGAGTAAGATTAACTATTTCCGCATATTTTAGGTAGTCTAT
GTCGTCTAAAATTACTAGAGGACCATTGACACCAACTACTTTCCTGTAGGTCATTTTTGG
CTCAACATTCCAATCAGATAAAATTTTCGAATTCATTTTTTTGAGGGATAAAAA
>TRINITY_DN1804_c2_g1_i2
ATAAGAATGTCATTTATAAGTACCTCTTCTAAGTCTTCCAGGCCCAAACGGGCTAGCAAT
GTACCATTTCCCGATTAAAAGTATTAATGAATTTTATTTTAAAACTAAGAAATTTCTGCA
AAAGCACAGCACTTATAAGTTTAAATGCAAATATAATTTCGAGTATAGCTTATTAATTAT
TTTTATTTAAAATTATTTACAAGATTTTAAAAATAAATAACAAATTTTATCTTTAAGAAA
AACTTTACTTTCTAAACAACAAGAACAGAAAACATAAATAATTTTTATTTATCCCCCTTT
TTTAAATAAGCTAAAAGTATACTTTTTACCCACATATGTTATCAAAAAAGAGATTTATTA
TTTTATCAATATGTTTAGTATCAATAACAATTTTAGTATTTGTATTTCTTAAATATTCTA
GTACCTCTAAGCCTCATTCAAATCCATTAATTAAAATATCTCTAAAAGATACTGTATTAG
ATAAATTTGATACTGATATTGCATTTGAAGCATATGAAAAAATACATGAGAAAATTAACT
TTACTAAGGAAGAATTCGTATTTATGGCTAAAGCTTATTATTGTATTTACAAAATACCAA
GAAATATATTAGAGAAATATTTTATAGATTGTTTTAATGAATATGCAAGCAAATCATATA
AAGGTTTTTCTCGTGAAGAAAAAAAAGAATTTATGATTAAAAGTATTGATAAAATGCTTT
ATTTATTAGATGAGATTTTTACTTATAGTCATAAAGAAGAATTTTTTGCGAATGCTGTTG
AATTACTGATGTGCAAGTTTAAAATACTTAAACCAGGCGATGTACCTAAGGTTAAAATAT
TACAAAAAAAAATCGGTATTTTAAATTCAAGTTTTAACAGTATTTTAGAACAGGATTTGA
AAAGTGAATTAACCGAAAAAAAACATAAAAGAGGAATATTAATGTTATCATACATTGAAA
TTGTATTAAATATGGTATTTTATGACTAAATTAATAAAAGATATTCAAATTTAAAGGCCT
AATTGTTTAAGAATTGAACCACATTTGTTTTTTTTAATATTCGTCTTTTTTAAAATATAC
AAGTTAAGGATATTTTTAGTAAGCCAATACAATCCAGTAAAGGATGTATGTTAATTAATA
CAATCTATTTTTTAAATATACAAGTTAAGGATATTTTTAGTAAGCCAATACAGTCCAGTA
AAGGGTGTATGTTTATAAATACAATCTGTTTTTTAAAAATCAAAAACTATTAATTCTCAA
GCATAGCTTTAGTTAATTATAAAAAATAATTTATAAGTTCTATATCAAAATGTATCTAGT
AGTTAAGTTTTATATTTACTTATAAGATATACTATTTCTTTATTCTGTGATCCTACAAAA
ACTCCTTCATTCCATTTCACCATACAGTTAATTTGTCCTGTTTTATAACTTCCTACACAA
AACACACTATCTTCACAATAATCCCAAAATCTTAAGGTACCATTTTTGGATCCAGTAACA
AAACAATCCTGTAATGACGTACCACATTTTATCCACGAAGAGTGTGCATTAGGCACTGTT
TTAATTATTAATCCATCTCTCCATCTTTTTAGAGAGCAGTCTCTACTAAGGCTTATTAGA
TCTCCTTTATAATTTAAAAGAGAATGTACTGCATCATAATGTGGTGGATATAAAGTCTTT
CTATTTATAAAATTATTATTTACTGATTGATTTATGTTAAATACATTTCCTTTTATAGTG
TGATCTCTACTGCCAGTATACAAAACATTATTAAGAAGTTCCATTGTAAAAATGGTACTA
GAATGAATTTTATCACTTTGTAAACTTATATTTCTTAAATCTACACAACTAAGGGTGCCA
TCTTCATGTCCTGTAAAAATAATATATTCATTCTTAAAAATACAACTTATTTCATTTTTA
TAGGCATACACAGGCATGACAGTTTTAGATCGAGGATCTCCTTGTTTTAAAATCATTCTG
GTGGAATAATAAATAAGATCATCACTGTAAATACATTTAATTCCTGTATCTGTAAATAAG
TCATAAACATCCCCATTTGGATCTTTTATTCTTAGCTTATTGTCGAATGATGAAAAAACA
AGCTTATTTTGATATATTACCATATTGTGGGCTATGTACCCTGTAAACTTGTCTATGACA
GATGTATCCATTAGCACTCTCTCTTTTCTTGGTGTCCATAAAGAACTTTTCTTCTTAGGA
GGACTTATATCGAATGTAACACGTTTAGGTATCTTAGAGACATTGTTAATGTTTTTATTA
TCACACCATGATATCATATTAGATTTAGGACTTTTATTTAATATGTCATCTTTTTCACTA
TTTTTTGATTTTAATATATCATTTTTTTTATTTATTTGATCATTTTTACTTTTATTTATT
ATATCATCTTTTTTATTTATTGTATCATTTTTACTTTTATTTAAAATATCGTGTTGAATA
TTGTTTCTTAATGTTTTATTGACAATACAATTATCTTCTACATAATTATCTTGTAAATTA
CTGACTAAACTATTACTTTCATTTACATTTTGTACCTTTTCTAAATTATCTTGTACATTA
TTTTCTTTAAATACATCATTAAATTTTAATTTACAATTTTCTTGCTCTAACAATTTACAT
CTAAGTTGTTCATTTTCATTCATTAAATTTTGTACAAATGGATGTTTAACTATCACTTGT
GCTAAATCTTCACTCTTATTACTATTTTCTCGATTACTAATTTCATTATCAATCATATTT
TTAAGTCGTCGATTTTCTTTAATAAGCTCTTCAACATTCGCATAATTGACTTTTTTAATT
CGCTCTTTTAAAATCTGATTTTCATTTGTAAGTGTTATAATCTGTTTTTTTAATTTAATT
AATTCATATTTTGATACATCTATTTCTACATTTCTTTTGACTGTCATTGATATAGAGGCT
GTTCTATTAGCATATTTTAATGTATTATTCGTTTCATTAATATCTGTGTGTAAAGAACTG
ACACATGCTATCATTAAAACATGCCCATTAAGGCAGGACTGTAAAATCCTCGTAAGTTTA
CTATCCCTAAATGGTATATGTGGCTTTTTTAGATACAAGGCCGATATAACATTCCCCAAT
GCAAGTAGTCCTCCATTAATGGATATTGATTCTCTAGCCCTGTCTCCTGTACACAATGTT
CGTTTTAATCTTTCTGATCCTGCGAGATCTACAAATGAAAATTTAGAAGTTATATTATTT
TTTGTAAAAAATATTGTAAAAATGGCGTGCGATCTAGAAGACTGAGAATTCATTTTTGTA
CTTTTTGTAGTTCTTTCTAAACATCCTTTTTTTAATATTTCTAATGATTCATTAATATTA
TTTAGGGATATTTCTCGTACACCTGCTACAATAACATCCCCTTTATTGTCTCTTAAATTT
AATGGCACTTTGTGCTCAGTAAGAAGATCTATTACTTCTTCATTGTAAACTTCTATAAAA
GTACAAGTCAGTGTACAATCCTTACTAAAAAGATATCCTAGAGTTTGTGGGACTATACCA
GATGTATCATCATGACTTATTCCCATAGTGTAAGTTTTACCAGAACCTGTCTGTCCATAT
GCTAGTACAGTACAATTGTAACCATCTAGAAATTGACTTATTAAAGGCATAACACTATAA
TCAAATAATTGTTTTTGTGTGGTAGTAATATGCACTTTATTAAAATGGTACTTTTTAGTA
CCTACTTGTAGAGAAGTATTTGTGGTTTCTAGTGATGACTCTATACTTGGTTTTATGCGG
ATTTCTACATTTATCTTTTTTTGTGCATTTATCCTGTTTTGCATAAATGATGGGGTAAAA
AATAAAGATATACAAAGGTAGCTGTTAAATATCCTAATATTACATAATG
>TRINITY_DN1887_c2_g1_i1
AAGCTTTATTTAATTAATAGTAATTCTTAAACGTTTTTTAAATGTATCAGATGAAAAAAT
TCTTTCAGACGACAAAAGGTTTAGAAAGCTTTAAATATCTCTTTGACATTGATAATTTAA
ATGATTTTTTCTAATGCTTGCCGATGTTCCTTCTATTGTATTTGTGTGCATAACTGTTCC
ACTATTTATAAAATTGACAGAATAATTAACAAATAGATAAATATAATGGTAGTTGCCAAA
ATTATTGTAGTCTTTCCACTTAACAGTAAAAATTATACTTACCTTTTTGACATACTTTTT
TTAAAACTTTCTAATATCTCTGCTTTTCTTTATCTTATTAAATTAAAACTATTTTTCTTT
CAGGTATTCTTTTCACCATCCTTAAAACTTATATACCGTTTATACGGTAACCACGATGAA
ATTTTTATTTTCCAAATTTAGATTCATAAACTTCAACAATGATATTAAAACCATCTATTA
AACCTTTTTTAAAATGTAATACTACCTACTTGTTTAAAAAAATTTGAAGTTTATTTTTAC
AACATCTGTTCTTAAACTTATAACTCTAAATTTAATATTTAGAATCGACAAAAATACAAT
TTTAACATTTTTTTAAACATAATTTTTTAAAAAAGGGCTTTTTATTCATAAAAGAACCCT
TTTTCTTTCAATTTTTACTCGAGCACTCAATAACATTGCTTTACTTTTAAAATATTTTAG
ATTTTCCAATAAGCATGAAAAAAGACACTAATTATTTTGTCTATCATTTTTTACAAAAAT
TTAGCAATATTTTTACCTCTTCTTTCATTTTGATTTTTTGGGATAAAAAATTTTAAACGA
CAGGCAAAAATGCGTCTGTTTATAGTTTACTTTAACCTGTTATAAAACAAATGTATAAAA
ATACTGCTCTATTCCATAATATTTTTTGGCGTTTTTTAGTTTCTATCAATTTCTTTTTCG
ATAAATTTTGTTTGTTTCTATGTAAGCAAAATTTAAATAAAAAACAATATAATGTTGTTT
TATATTTCATTATATACAAAAATAGGAATATTGTAAGAAGCTTTAACTATGTTGACAAAT
CGCACGTCTCGAAATCAAATCACAAATTTTGGTAATAAAAAATTTATGATATTAACTACT
TATAAACATTTACCACCTAAATATGTCATATAATTATACAAGCATAAAAACATTAAAGAA
TTTAATTTGTAAAATATATATCAAAAAGTAAAAAAATTTCCTACATCAAAAAAATCTTCA
TTTTCCGAATATTTAAATATTTCAGAAAAATTAGTATTAGATACGCTAGTATTAGTAGGT
TCATCTTCACTTATAGAACGTTTTCTTTTATTTATAATATTTTCAGAATCCAAATAATTA
ATATAAGAAATAATAAGCCTACATGCATCCTCTTTTGCTGCTTTCATGTCGTACGCATAA
CGCGACTCAAACTTTTCATTCATAAAAAAAGCTTTACAGAAATATACACCATTGCTTTTT
TCAAATACATATTCAGGAAATGCAATATTCTTAGTAGAACAATAATTTGATATTTTTTCA
CTAAATAATTCTTTTGGCTCTGTTAGAATGTTATTTTTGTTTTCATTAGTATCCTCACAA
AAACTTGGTATATATCTATTATTTTGAATGTTTTTCATTCTCATTTTACCTCTAGCACTT
TTTCCATTAGATTTTGTGTTAGATTGTGTATTGTTATAAGTACTAATGAGCTTAGTGCTT
TTTTCAACCGAGGCTTTTTTTGCCGGCTTATTGTTCTCAATTTGTTGTCTATTTTTGTGC
AATTTAATTATTTCACTTACTACTTGATCAATTAAACAATCAAGTTCAGCGTAACTATAA
ATCTGTAATTCTATGTTAAAAATGCTTACAATAAAAGTTTTATCGCTTTCTATAATTCTT
GGTAAAGGTAAGTGTGGAAAGTACAATGAGTACTTTTTAACTACTTTATTAAATTTATCC
ATTTATGTTTTAAGGGATGAAAATAATATGTTGAGATAAAAATATAGAAAGCAAAACTTT
TACAAATTATAAATATTTAGCATCGAAGCCAACCTTATGCGTATTTAACTAAATTTCTTC
AGAATAAACTTGAACAGCTTAACTACTCAGCGATGTTTTGAAGCCGTATTGGTAAAGAAT
TGATAAATTTGCAGGGGAAAAAGTAATAGGATAGGGAAATAATTAAGGAGAGAATTTGAA
GACCCCGTTAAAATAAATTGATAGATATGACAATTT
>TRINITY_DN960_c0_g1_i1
AAAATTACCAACTAATTTTTTAAAAGACGGCTACAGATTAAATAAAATTCTTTTCTAAAG
AAACATTTATTGCACGAGGATGCATATAATACAAAGCTATTATCATATTTATAGTGAACC
TATGGTGCGCTGTAGCAAAAAATACTGCAAATATAGACAATCTATTTTAAAAATATACAA
TTTTTTATAATAGAAATATTCTTGTAAGCACAGTTATTTTAGTCTTAGATATATTTTTTC
AGTTCAGCCCCATAGCAGTAATATTTAAGCGCAGCGTATAATCTTAAAGAATAATTTTTT
TTACAAAAAAAATGAAAAGTTATTACTAATAAATTAATATTTAAAAACTTTATACACAAG
CGCAATGGGCAAGCTTTTGAACTTGATGAATCTAAATTTGGTAGGAAAAAATACAATCGA
GATAATGAGGTAGAAGGTGTATGTTAATGAAACGATTGATAGATTTATGAGAATGATAGT
TTTTAGGCAGTTTGAGAGAAGAAAAAAAAAATTTCTGCTTTTAATAATAGCATGACGCAT
ACAAAGACATAATACAATTAAATAGTTAAAAGACATATTTTACTATAAAAAATAATTTTT
TAAGCTTGGAATGATCAATTATTTTGCCAAACTTAAAAATAAAAAGGTGTGTTTTATATT
AAAATTATTGAAGGAGATTGGTCTGACATAAAAAAATATTCCTTTGGAAATAGAACCTTT
TTTTAATTAATATTTACCACCTTCTACGGTTTATTGCTGTTTAAAAA
>TRINITY_DN1316_c0_g1_i1
GATTGGTTGTTATGTGCAAGTACATAACAATAAATAACATTAAAAAAGATTAGATTTTTA
AGAATATTGAATATATAATATAACAGTTTGGTAAGTATAATATTTGATATTATAAATTGT
ATTAGTATTAATCTAAAAAATCTTTATTAATATTGTTTTAATATGATGATTTTAAATTAC
AAACATTCACCTATTGAAATTGATGCAGATATATAAATAGCTAAACTATAATCATCCTTC
GTTGTATTTGCGTTTGCAATAAATTTTATCGACTGGTAGAAAGGTTTAAGCTAAAAAAGA
TAAATCACTGGATACTTAATAATAACTCAAAGTGAATTATTTAATATGCGCTAATGATCG
ATTGGTATTTAATATCTATAAATATTAGAATTGTCACAGTTATATTTCTAATTATTTAAA
AAAGTAAAGAAAATGAAGAACTTTTTTATTTGTTTGTTACTATAAATAAACATCTTATTA
TATATGTACAGGATTAGATGTATATTTAAGAGTTGTAAAGTTCGTCTATAAAAACGAAAG
AAAATGACAGACGAATGTCAAAATGATGATAATATTGATTTAAGGGTGTAACATTTAAAA
ACCTATATTATTCAACAAGCAAAAATTTTTAAACTAAATAAAAGTGTAAT
>TRINITY_DN862_c0_g1_i1
TAATTTAATGATCAAATAATTTTTTTTAGTTTAATTATTAGGCTAGTTAAACAATAATAA
GTGATAAATTATTTAGGTTAAAAAGAAATCTATTAAGTTATGTATATAATTATGATATTT
TTTAACTTTTAAAAATTAAGCGCTTTATATCATTCTATTAGAAATGTAAATTATTATTTG
TGATAATTGATAGAAGGGCTGATAAAATTAAAGTTATTAGAACGCATTTTTAACTTATTT
AAGTAGTTTTTTAATGAAACTGCTATAAGTTATGATGTTTTGAAGTGAGAAAAGTACGAT
ATGGAACAAAATGATAGTAGGTTACTACACTATTAAATGTCTTTGCTAATTTCAGGTAAA
CTGTTGCGATGGAGAAATATTTTTAAAAATGTTATTTAGGCATCTTTATTTATTTTACTT
TTAGTTATCAATATACTTGGTTTAACATCTAAACCCACTACAGAAAATAAATTTACAATT
CTGTAGATTACAACGTGTAGCTTAACCTTTTTTTAAAATTTTTTATTAATAGTCAAATTT
TATGAAATTTTAAAGCGTAATTTAAAATCTTCTAAATCTTTACATTTATTTTACAAGACT
TCACACATTTATAAATGTTGTGTTTAATTATTTCTAAAA
>TRINITY_DN1540_c0_g1_i1
ATACAAAAAAAAACATTGCCCATAAATGAAAATTTCTAAAAAAGTCAATAAAAAAGTCAA
AAACTTAACACTTACAGAAAACCGTGCATTGGCCTTTAAGTCTACGGGTAATTTTTCATT
GGATCTTTTTGTTATGATGGGTGCAAGTAGAGGGATGTCTATAATTAATTATTTCAAGAA
GGCCTTTAAGATACAGCCTAAAGAAGTCTTAAGAATAGTTCTTTATTCTAGAGATATAAA
GGAGGGATTAGGGGAGAGAGAACATTTTAGGGATATTTTAGCTTATTTGGAAGAAGCTAA
TTTTGATTATTTTAAAAAGATGGTTGAAAAAGCTCCTTTTTTAGGAAGATGGGATGATAT
TCTTGTTGCTAAAACTGATGAAGGATTTAAATTTGTTGCAAATAAGATTAAAGCTGCAAT
AGATGAACAGATTGTTGAAACTGTGAATTATTCGCTTGCCGCAAAATGGATGCCAAGACA
AGGTAAAATTGCTTCTAGGCTTAGAAAACAGTGGAATATGGGAGCAAGGGAGTACAGAAA
ATTTTTAGTTGGTGCTACTAAGGTTGTTGAGACTGATATATGCAATAAAAATTGGGGAGA
AATTGACTTTAAAAAAGTCCCGTCGTTAGCAATGGCTCGACATGCAAAGGTTTTTAAAAA
AAATTGTCCAGAACGATTATTAAAGTATGTAAATGACGTCGCGGAGGGAAAGACAAAAAT
TAATGTATCAGCAATATATCCTTATGACGTAATAAAGTCTTTAAGAACTGCTGGACCTGA
AGTTGCGGAGCAGCAATGGGAAAAGATGGTGAACACCATGGATGTCGGAGGTTTTCTGCC
AATGGTTGATTCATCTGATTCAATGAATGGAGGAATTGGAGTAGATTCAAAAAAAGGTAG
CTTATCATGTAGAGACGTTGCAACGTCGCTTGGACTTTATATTGCAGCAAAGCAAAAGGG
TGCTTTTCATAATCTTATACTCAATTTTGATGCGTATCCTCAATTTTTAGATTTAAACGA
TTTCAAAACTCTGGAAGAAAAGGTAAAAGCAATAGATAAAATGGAATGGGGAGGTAATAC
TAACATTACTGCAGCTTTTGAACTAATTTTGTCTGTAGCACAAAAGAAAAATGTTAAAAA
AGAGGATTTGCCTAAGGCTCTTATTATTTTATCGGACATGGAATTTGATGACGCAGTAAA
TAAATCTAAAGAAGATGAGGACAAGCTGTGCACGATTTATGAAGATTTTAAAAAGAAATA
TGAGGAAGCAGGACTTGAAAGACCATTAGTTATTTTTTGGAATATACAATCAAGAGAAAA
GCATTTTCCAGTTAAGAAGGATGAGGCTGGTACATTACTAGTTTCAGGGTTCTCTCCAAC
AATTGTTAAAAAAATTTTCAGCGGTATGAATATTGAAAAAGCTTGTGATCCCCTAATGCT
TATGTATGACGTAATATATGTCCCGAGGTATAATTTCGAATAAATTTATTTATCTTATCG
TCTTAAAAACTTTGTATATTGTTGTATCCATTGTGTTTGTTAGACATTTGGTGTCTCTTA
ATATAGTTTATTTTGTAATACTTTTGCTCTTGGCTAATTTAACCTTTATCAGTATTTAAA
TATGTGTTCTAATTGTTG
>TRINITY_DN1730_c0_g1_i1
TATAAGTCTGATAAATAATCAATTTCATCTCGTTCAATTAGTAATTTAATATCATTCTCA
CTGATTGGTAACATGTTATAGGTGTTTTTTAAACTTTTAAGAATTTTTTCAAATACAATA
ATTCTTAATCGTTCAAATTTATTTGAAGAAAAACAAACATCATCATCCATAAGGATAAAA
AAAATATAAAAAATAATTTAATAAATCTTTAACTTCTTAGCTCTCCAGTGTCTTCTTTTT
TTATTGTACTGATCTTTAAATTCAGGAAGTTCACTTTTCCATGCAGGTATAGCTCTATTA
CTTCTTCTTGCTCTTACTAGCCTGGTCTTAATAATTTCTGTTTTTCTTGAACCCATCTTA
GGGGGTAAATATCAAAAAATGTTAAATTCTCTATAATTTTGTTTATTTTTTTATGCATCA
TTTTGTGTTTTATTCTGATTTTATTTATTTTCAAAATTTAATAAACTTTACTTTATTTTT
TACATCATTCAAATTTATGCATTTTTTGTATAAATTCAATTTAAAATTTATGCCCATAAA
TGGTCGAAATAAGGGAAACTCACTGGGAAGCTGTACAGGCGAAGACCTTTACAAAGTGGT
TTAACGACAAATTAAGCAAAGGAAATTATAAACTTATAAAAGATATTTATAGTGATCTTC
ATGATGGTGTAGCTTTGGGTAATTTATTAAAGTGTTTGTTGAACACCAATATTAATTTTA
ATCAAAAGCCCTTTACTAGAATACAGAAAGTAGAAAATTTAGAAATTCTTCTTAAATTAT
TAAAAAAGCAAGGATTGCTTTTAGTTAATATTGGTCCAGAAGATATTGTTGATTGTAATA
AAAAGCTTATTCTTGGTCTTATATGGACATTAATTTCTAAACTATCAATATCTGATCTGG
GAGCAGGAGACTTATCATTTAAGGAAGAGCTTCTTAGATGGTGCAAAGAAGCTACAAAAG
ATTATAGGAATGTTAATATTATAGATCTATCTAGAAGTTGGCAAGATGGTCTGGGATTTA
ATGCATTAATACATAGGTTTAGACCGGAATTAATTTCTGATTACAATAATTTAAAATCTG
AAAATAGTCATTTTAATTTAGAACGGGCATTTGATATAGCAGAAAAAAGTCTTCAAATTC
CTAAATTATTGGATATAGAAGATGTCGCTGATGTAGTTAAACCAGATGAAAAATCTATGA
TAACTTATTTGTCGGAATATTATAAAAAATTTTATCAATTTGAAAAAGATCAGATTAGTA
AAAATTTACTTGACAGCTTGTTAAATAAAATTGAGTGGTCACTTCATTGTAGAAATTTCT
ACGAAATTAAGGTTAGAAGTTTTTTGAACAAACAGAAAATTTATCAAGATAAGAAAAAAG
ATCTGAAACTTTTACTTAAAAATGTAAATATTTTAAAAAGTGAAATGCAAGAAATTAATA
GTACGTTATCAGCTGATTATATTAATATATACAGTACTTTCTCAGAAATTAATTTACTTC
ATGATTATTACAATATTAAAAAATACATTCCGCCCTCAGATATTTCTATTGATAAAGTTA
ATTTTTTATACGAAGATATGAATTTGTTTTTATGTAACTGTTTACAAATTGGTGATGTCT
CTGATGCGGAAACTAAGCTTAATAATAAACTTGATTATATTAAAAATATAATTGGTGGCG
ACAATGATTTCGAAAAAAAGCTTATTTTATCAAATGAGATAATTAAAAATGAAGAGAAGT
TTGAACAAAAGCTTGTTGATTCAGATTACAAAAATATAAAAGAAGTAGTTTTACAATACA
TTGAATTTTTAAATTATTTACATAATGAAAATATTATTAAAGAAAATACACTAAAAAAAG
CCTGTGATCTTTTTAATAAATTTGGGACTGAAATATCATTTAAAGATTTTAGAAGTATTA
TTTATAAACTTGGCATATTTTTAGATGATGATTTCCTGAATAAGATTGATTTTAATAACA
ATAAATTAACTAAAGAAGATTTTATTGATACATTTAAAGTTATATTGGCTAGATCATATG
ACCCTATTTTAGTAAAACAAGCACTTTGCAATATTAAAGATGGTGTAGAACTTGATGAAA
ATGAGCATAAGAATTTGTACTGTTTCAATAAAAAAGAAAAAAACCTTAATTTGTCTAAAA
TTATAGATGAATTTTTAAAGTAAATTTATTTTTATTTCTAATTGATTTTATTTGAATTTT
AAAGAAGTTTTATTTTTCTAAAAATGCTAAAAAACATTACTAGTTTACAAGTTTTATATA
CCAATAATATATTCGTCTACGTCTTTAAAAAAAATCGCCAGGTTTTTTTTATCTTTTTCA
TCTAAAGATACCCACAACCTTTTTAGTACAAATTTCATAGAATTTTTCTTTAAGAAAACT
TGATCATTTATTTTTATAAGACTACTTTCTAATTCTTTATTATAACCTTCCAGTGATTTT
AAAAAGATATTAAGTTCTTCTATTGATAGTTCATTTAGTACAGATGTTTCGATATCTTCT
TTTGATGCAATTTCTATAATTCCACGATATAACTTTGGCATAAAAACGGGTATAAAAAAT
CCTAAAATAATTTAAACAAAAAACAATTAGTTTTTATTTCTTCTCAAGATGTAAAAAAAA
CAAATTTTTAGGTCAAAATAATTTAAATAAAAACACAGTTGGTTTTTCTTTATTCTCAAG
ATGTAAAAAAAATAAATCAA
>TRINITY_DN684_c0_g1_i1
ATTTATTCATCCGTCGCCAATCTTTGTTTTAAGTTCATCTCTTTAATCTTTTAATATTAA
GCAGTCCTTTCTTTTGATATAAAAAATTTATTTCTTGACTAAAATATTCTGCTTATTGTA
GTATAGGCTACTACAACATTTTTATTTATTAAATGAAAGCAATCAAAATAATTAATAAAT
AAGAAAATGAAGGATAAAAACACTTATAAATAATCAACCCTTTACCTATTAGTACTTTTA
GTGAAACATTTAAAATTCAAATAAAAAATTGGAAGAAGAAGGGCAGGTAATTTTAGGGAA
ACAAAAAAGTAGATATTTAATTAGAAATAAAGTTGAATACCATCTAAAGTATAACAATAT
GTCTGTCATACAGATCCCTTATTTTTAATATTTATTCTCGTATCTATTTCTTATATTGTA
ATACATTTAGTTATAAAATAAATTTAATTTTTTGTTTTATTATGATGCAACTTATGCACA
CATCTTAGTGCATATATTTAACCCTACTGACCATATTTATATATAATAATGCGCTAGTTT
AACTTCGTTTTACATGCTTAACGGTGTATGTTTAATGCTTTATAAAGCTACAAGCCTGTA
ATTCTTCAAAGTAAAGTTTTTTACCTCTAACATAAGTATTTTGCCTGCTTTTTAGTGTAG
TGTGAGCTTAGGAATGCCAAAGCAATAGAGTTTTATTTTTAGAAACATTTAATTTTGAAT
TTATCTAAATAAACG
>TRINITY_DN947_c0_g2_i1
AAATTTTAGTTAGACAACATATTTCAGAAACAGAAAAATTTTACAAGTTTACTAAATTTG
AAAGAAATTACCTTTTGTTGAAAATTAAAATGCTGAAATAAAATATGGGTTTATGTAATT
ATTATTATTTATAAAACAGACATGCCAACGCCATTAAATTAATACTGCTGATTGCCTTGT
TTTTACTGTTTACATAAAAAAACAGATTGTTAAATGTTAATTAAATTAATTGAGTTTATT
TTTTGATGCTTCAATAACACCTTGTACTTTACAAATTTTTATCAGCTAAAGTGCTATTCA
TGGTACAAAAAGTGGGTTAAGATTTTTTAAAAATTTACCTCCTGCTTTTGAAGAGCAAAA
GAAAAGAAGTTGTAAGAATAACTAGGAAATTAAATGTTTTTAAGGATATTTATAAAACTA
TATAATTGGGTTAAGTATAAGGATGTTGATGGCTAACGATCAAATAGACTCTATAATTTT
AACAAGCAACGATTCTAACTGTGATTTAAAAATTGAACGTATAGAAGATAAAATGTTTAT
TAGATATGTTATACTTTCAAATTTTGATAATTTAATTATAGAATTTATAAAAGAGCAAGA
TCTGGACAAATAACTGTTGATAATTCTATGAAAAGTTTGGTTATGCGTGAAAATACAAGA
TTATCTACAAAAATAGCTGCAGATCGTATGATTGAAAAGAGTTGATGGCGAAATGGTTTC
TAATATTTAAATGGTAGGATTTTAATTAGGCCAAACATTGGCAATAATATCCAAACAAGA
AGAGTGCCACTTCATGAGCATTTAAATACTATAGTCTAT
>TRINITY_DN1561_c1_g1_i1
GTAAAGCAACCCTTCAGATTTTTATATATAAAGCGAAAATATTATTTTTTTTGCATTTTT
TCTCATCGACTTACCTTGCCTGCCTAACCTTAAATACCGTAGCGACATTAAAAAATAGAA
TTTGTTTTTTTAAATTTACTGTGGTACCGTACCACGTTCTTAAACATTAAATTTATTTAT
TTATTTTTGGCGTGCTTGCCAGGAGTTGTGCCTATGACAATAAAGCATTCAATGATGCTG
TGAGAAGACTCGTAAATTCCCAGGTAAAGAGTGTTTTGTTACAATAAGTTTTATTTTTAT
AGGTGTTGCGGTAATTAGAACTACTTTTACTCACGTCTTTTTATTAATTTTCTTATTTAT
ATTTATGTTTAATTAATAAACATAATTTTTTAAAGAAATGAAATCACCAATATGTGACGT
TTTAAACTAATCAAATAAATTATTTGTTCGTTATAAAAATATGGTTTGAGAATTATACCA
GATTT
>TRINITY_DN1111_c0_g2_i1
TCGTTAATATTTTTACCCTTAATGGGAAATATTTGTTCTTGTTTGCAAAAAGATATTCCA
AAATATATTATCTCAGTTGTAGGATTGGAAGAAGATATTAAGAATGTACTTGTTCATATT
GTATCGGGGTTTGATAAAGAAATAAAGCTTACTAAGTTTTCTGAATATGTTATTACTTTT
TATGACATAGAATTAATCATTCATGCTCATATTATTACTCCAATGATAAAAACTCTTATT
GGATTGCATTCTTCTGTTGAATCAGCAGTTATTTACTCTATGGATGCGGATAGTAAAGAA
TCGATTGGTGCAATACGAGAATATGTTGAGGAATCTGAAGTAAGAACTAAAAATGATATT
GTTACAGTTCTTTGTAGAGGATCATACCTTGATAATCCTGAACTAGATACTGTTAAGCAA
ATGTTTACTGGAAATATCCACGACCACTTTGAATTTGTCAAATTTAATAATGAAGAGACT
GATATTTATGTTAAGCAAACATTTGAGAGGATATATAAAATATTAGTAGGAAGGATAGTA
AATTAATTAAAGGTTATAGTAATTATTTTGTATTTTTGAACTATACAATTTTGCTGTATA
GGCAAAATTTAATTATAAATAATGCTTTAATTGTTTAAAAATAAAAAAGATAAACGGGCC
CGGCCGGGGATCGAACCCGGGACCTTCTGCTCCCAAAGCAGATATCATACCGCTAGACTA
CCGGGCCTCAATCCCGACATTTTCAATTATTATGTTATTTAATATTTTTCATATTT
>TRINITY_DN2020_c0_g1_i1
CAGTTGTCTTTACTTCACTTACTTGTAGATCTCTCGTTTTAAATATTGTTACTGTAGGAG
GAGGACTATCGTCATAAATAAATATATTATGCGTTTTGGTTCTTATTATATTTTTAACAA
GCGTAGTAGTTTTTATATTATTTTTAACAAGTGTTTTGGTTTCTACATTATTTTTAAAAA
TCGTACTAGTCTCTATTCTATTTTTAGTTATTGTCTTAGTTTGAATCTCTCTTTTTATTA
CTGTAGTGGTACTAAAGATAGTAGAAGTCAGATCTGTTTTATATTCAACATCCCTGTCAT
AAATCGTAGGTAACTCTAAGGGTACTAAATTTTTTTTAAAAACAGTTTTGGTTACCGAAT
TTGTTTTAGTAATTGTCCTAAAATTTGCTTTGGGTTCTAATAATGTAATACTAGATATTT
CTCGTAATTGCAAAGGTTTATTAATGATCTGCTGCCTTTTACTTAATAATTTATCATTTA
ATATAATCTTATTATCTTGCAGAAAATTCTGCTTACAATTTTCAAAAATATTTGGGTTAA
GTTTCAAATAATCGTATAAAGGTCTGTCTATATTTTTAATATACAACGGATTAGTAATTG
AAGTATACCAGTCATACAGTGTACATCTATCATATAATTTTTTTTGAAAGGTAAAATACT
TGTTATATTTATCTGTCTTTTTTTTAATTAAATTTATATATGCTGGTTTATTAAATATAC
AGAAATCTTCACATTCTCTACTATAAGCCATGCAATTACAATGTTTAGACTCATTAACAA
GGCATAGGTGTAGATCTAATAAAATACAGAAAATAG
>TRINITY_DN2134_c0_g1_i1
AAAAAAAATTTAATATATAATTTAAAAAAACTAATTTGTTGTTTTTTACAAACAAACTTA
ATTAAGTAAAAATATAAATACAATATAACCATACATATTCTAAAATAATTAAAAAATGTT
CAAATATTGAATTATATTCCAATAGTCTGTTTCTAATCCCAAGATTTCTATGATTTATTT
CATTATAAATTTCTTCTGTTTGTAATGCCACTCTTCTCCAAGAATAATTTTTTTTCAAAT
ATTCATATTGTGATACAATTTCTTTTTTATCAAAATCATTTATCTTTTTAACAACTTTTA
GAGCTAAATCTTCCGGTGTTGGTTCGGCAAATGTAATTAACTTTTTTGGTAAAACCTCAT
GTATTCCTCCAACATTTGTAGATACAACATGTAAACCACACATAGATGCTTCTAAAATTG
CTAAACAAAAAGTTTCAGTCAATGAAGTATTCAAAAAAACATCACCCTTTCGTAAAATAT
CCCCCGCGTGTTTATGTTGAACTTCACCTATAATTTTAACACGATTAGATAATTTTTTTT
CATCAACTACTTGTTCAATTTCATCTTTTTTTGGTCCTTTCCCGGCAATAATAATATTTA
TATTTTTGTCTAAAGTACAAATCAATGGAATTGCTTTTATTAATAAATCTATTCCTTTTC
TAAATACTAATCTTGACATAATTATAACAGTTTTTGATTTTTCTTTTTTTAAATCAGGAT
AAAATTTTTTGGCCTCAACTGCATGATGTATAACTTTTACAACACTTTTAGATAATTTAA
TTCTTGTCATAAAATTTTCTTGGGATGTTCTACTTGGACAAATACATCTATCAACAGTTT
TTAGTATAAATTTTGATAATAAATTTACAACTACATTTTCAAATGGTCCTTTTTCAAATA
TTGAATGTTCAGTAATTACAGTTCTTAAATTTAAAGTTCTAGCATGAAATAATCCTTCTA
AACATAAATTTGACATTGTAGAATGGCCGTGCACAATTTCAATATTTTCATATTCGAAAA
TTTTTTTAAAAATATAAAAATTTGCGTATAAGCTTGGAAATGATGTATTAAGTGCCACTA
TTGGTAGATTAAGTTTATAAACCTTTATGTCACGAAATTCTTTGGCTTCTTTCATATTAC
AGTGTTTATGAGTTATTACAATTACTTTATGTCCCAAACTTATAAGATTATTTGTTAGAT
GTCTTATATGTGTTTCAATTCCACCAGTTGATGGATAATAAAAATCAGTGACCATGGCAA
TATTAAACTTTCTAGACATTAAAGGGTAAAATTAATAAATTTATTCGAGATCTGATTCAC
AATCCATTTCTATTGCATGTAATCCTTTTTTAAATGCAAAGTCTATTATTTTATAAATCA
TTCTATGTCTTTCAACTTCACTCTGACCATTAAATTTTTTAGATTTAATTTTTATTTTAA
AATGTGTTTCTAATGAATTTACGTCTTTCATTGATTTATGTCCAACATGAAGATAAGAAA
GATTTTCGACTTTTAATGTACAAAAACCAAAATAATTTTTTATGGCTTCAGAAATTTCTT
TTTGTAAATTTAAAGACATAGGGATTCTTAATATTTTTTATCTTTTATTGAATATATAAT
TAATAAAAAAGAAGTAGGTGTATCTTAATTGTATAATCTAGAAATAAATATAACAAATAT
TACAGGATAATTAAATTTTTTAATATTTAAACAAAACAATATGCTAAAAAATTATAGTGC
AAAAAAATTGTTGAAAATTTTATATTTTTATAGGATATTTAAAGATTTAAACTAAAGTTA
ACTGATTAAATAACAATTTGTATCTTGTTTAATATTTTTTAATAATATTCTGAATATCAG
TAACACTTTCAATCCACTCTTTTTTATTTGTAAAATATAAATTTTGGCTTTTATTTTTTA
CAGAATTCAAATTAGAATAATTTTTTATTTTTTCTTGTAATTCTATACATTTTTGTTTTG
TATACTGGTGTTCTTCTTCTTCTAATTTGTCTTCTATTCTTTTATTAAATCTTATTATAG
ATGATTTAGTACTATAATATTCTTGTAAATAATACTTTGATCTTTCTTCTTTAAACAAAA
TAAAAATAAATTTCATAAATAATTGATTAGGTGAAAATATTGGTTTAATTTCTTGTATCT
TTCCAAATTTATTCAAAAAATTATAAACTGTAATATAGTCATATTTTTTTGGTATATCTT
TTACAAATATAAGATTATTAAATTTATTTTGTTTCTTATATTCATTCTTCTTCATTAAAT
TTTTAGGATGCCCTAATGTCTTCTTTTAAAGAGTTAGAATTTCTGTATAAAAAATTTATA
AGCTCACTCAACAAAAGTATTTTAGAAGATAAAAAAGAAATACATAACATTATATCTAGT
ATGGAAGATAAATGTATAGAAATAATGAAAGAATTTAAATAAAAATTTAAAGTTCTAAGT
ATCTTATAAAATTATTTCTAGTTTTTGATTCCTTAAAAAGTAATGTGACTAAGAGTTTGA
TCTCTTCATTCGACAAAAAAATTGTTCCTGATTTTTGTTTAGAAATCAAATTTTCTAAGT
CACTAGAAAATATAGTACTTATTGATTTAAATTTAGGATAAATGTCAATACATTCTTTAG
GAATATTAAATGACAAATCCAATAAATATTTTAACAAATCTGACATATCGGATACTTTAT
CATTTGTAAGATATTTTATACAAAATATATTCTCTGTAATATTTGTATATAACAAATTAA
AAAAAGAAATTTCAAAGGATAACTGGCTATTCTTGGGTACAAATTTTTTAACTTGTTCTA
AAAAATCATAATATTTGCTTTTAAAATATACTTTTAGAACCATAAGTGAATCTTGTAAGC
TTATTGTTAGTTCTGTAGATTTTTTTATAATTTCGCAATAATATTTTTCTCTTAAAACTG
AGATTTGTGGCAATATTTTCATGTGCGGAAATATTCTTAAAATGGTTGTAGAATCTGTAA
ATCCTATAAAAGTATCTTCATAGTTCATCATTTTGAATAAAGCTCGTTCTATTATTTTTA
AAGCTTTTGGTAATCTTTTTGATTCAATAGTATTGTAAATATTCATGCACAATAAAAATC
TAAATAGTTCATCTGAAACATATTCAGGTAAAAATTTTGGATCAATTTGCTTAGTCAAAG
AAGCTATTCTTTCATTATTAATTTTTACTAATTTTCCAGATTTTTTCGATTTTGAAATTA
TAATTATTTCTTTCATTAAACAATCTAAAATCCATTCATTAATATCTGTAATAAAATATT
CTGTATTTTTAAAAAAATCATTGGTATCAACTAAAAAATTATTTTTTCCACTATTTTCGA
GTAATCTTGTTATTAAATTATTTTTAAAAATTTCATAAAAAATATTTTTTAAGTTTTTTT
TGTTACTTAAAAAATCTCGATTTACAAAACTTACAGATGAAAAATATTGATCTTCATTTA
AATCGTAATCTTCAAAACATTCAAAAATTATATAAAAATGTGTTAAATCATAATAAACTA
ACAATTCACCAGGTAAAATTGTTTCTAATTCATCTTCAAGTATCATTTTTGACATATGTA
AACATTTATTTCGTATTACAGAATGGTTTTCATCTTTAAGCACATCGAAAAGATCATTTA
AGTCATTAGATATTTTAACTATTTTATACACTTTACTATCTAATTTAACATTACAATAAC
TTTCAGGATTAAAATATTTGATAAGGTTATCTTTTGTAATATAGATATCATATATTAAAG
AACTTAAAAAATTCTTACACTTTGTCATTAAAATTTCAGAATCTGTAATATATTCTAACA
TTATTTTTATATCAGATAATTTGTAACATTCTTTTGAACATATATCTATTTTTTTAATTT
CATTTATAATATTAATATATTCAATTTCTAATTTATCAATGTTTTGTTGAATTAGTTGTT
TTTCATTAGATTCTATTTTTAATTCTATTTCAGACATTTCATTTTCACAATCTCTTAATG
CAGTTTTTACATTTTTGTATTCTCTAAAAATGGTATCTAAATCTTGTATTTCTTTATAAA
TATTTTTTATTTCATTTAACATTTAAGGGCAAATTCTAAAATTTTGTAATTTATGCATTA
AATGTTTATTTAAAGTTTTATTTATTTATGTATAAAATATTTTTTTTACTCTTTCATTCA
ATACAAATAATCCTATATTTCATTTAACTAAATGCTTCAAAAAGTCTTTTTTTTCATTGT
TGCTTTTTTCTGTGATTTGTCTTCATCTGTCCATAGACAAGCTTTCTAACGTCATCTTAG
>TRINITY_DN872_c0_g1_i1
TCAATGTCAAACGAACAAAATAAAGAACAATATGAATTTGATGTAAATACAAATCAACTT
ATGGATATCATTATCAAGTCGGTTTATTCGTCTTCAGAGATATTTCTTAGGGAGTTAATT
AGTAACTCGAGTGATGCATGTGATAAATTTAGATCATTGTATTTAGAGTTTCAAGAGCAA
GGAGTAGTGACTGATAATCCGTCAGTTTTAGAGATTCAGGTGATTCCAGATTTAGTAAAT
AAAACATTAACTATTAAAGATAATGGTATTGGTATGAAAAAATCAGATCTTATAAGTTTT
ATTGGTACTATTGCTAGTTCTGGTACTAGAAAATTTAAAGAAGCTTTAGAAAAGAAAGAA
GGTGGAAGTGGAGATATTAATCACTTAATTGGACAATTTGGTCTTGGTTTTTATTCTTCC
TATCTTGTTGCAGAGAAGGTAGATATTATAACTAAACATCCTCTCGATGAAGCATTTGTA
TGGTCATCGAATGGAAGAGAAAGCTATACTATTCAAAAATATGAAGGTGAAGACTTTAAT
CATGGTACATCTGTAATTTTATATATTAAAGAAGGAAATGAAGAATTTTTAGAAAGTAAA
AAAATTATTTCTTTGATAAAGAAACATTCACAATTTGTTCTTTATCCGATATTTACATAC
GAAGAAAAAGAAGTAGAAGTTAAAGATGAAGAAAAGAAAGAAGTTAAAGATGGAGAAGAA
GGCAATGTTGAAGAAAAGAAAGAAGATACTGAAGAACCTGTGGTTGAAGAAGTAGAAGAA
AAACCAGTTAAGAAAACAAAAGTTACTGAAAAAGTTAAAGTGAACACTGATAAACCGCTT
TGGGAGAAAAATATCAAAAATGTACCAGAAGAAGAAATTACAAGTTTCTATAAATCTATT
TCTGGAGACTGGGATAATTATCTTGCTGTTGAATCTTGGACTATTGAAGGTTTTATGACT
CTTAAACTATTGCTTTTTATTCCTAAGAGAAGTAGAATGGATATGTTTTCAGGTAAAAAT
AAAAAGTCTAATAATATAAAATTATATGCAAATAATGTATTTGTTACTGATGATTTTGGT
GATAATATTCCTGAGTGGATGAACTTTGTTGTTGGTGTTGTAGCTAGTAATGACATTTCG
ATGAATGTGTCAAGAGAACTAATCCAAGGACATAATGTTATGAAATTGGTGAAGAAAACA
CTTCCTCAGAAACTTATGGATATGATTACTAAACTATCAAGAGATGAAGAAAAATATTCT
GCATTTTATAAGGAATTTGGTAATTGCTTGAAATTGGCTGTTTCAGAATGCACTGATTCT
CAACAGGAAAAACTTGTCAACTGTCTTAGATATGAAACTTCTAAGTCTGAAGGTAAAATG
AGATCATTTAGTGAATATGTTGACAATATGAAAGAAAATCAAAACCAAATTTACGTTTTG
ACAGGATTATCCAAAACTCAAGTAGAGCAGAATCCAATGTTAGAAGTATTTAAAGATTAT
GAAGTAATTTTTATGTATGATTCTATGGATGAAGTTATGCTTAGAGGACTTAAAAAATAT
AAAGAGAAAGCTGTTCAGAGAATTACTTCAGAGGGGGTCGAAATACCTGAAGAGGCTCAA
GCGAATAAAGAAGAGTTAGAAAAAGAGTTTGAACCAGTAATAAATAAAGTTAAGGAAATA
TTAGGAAGTAATGTAGAAAAGGTCATATTGAATTTTAGATTGGGTTCATTACCTTCTGTT
ATTTCTACAACAAAATATTCTAACTCTGCTGCTATGGAGTCAATCATGAAGTCTCAAATT
ATTGCTGAATCTAATCCACTTGCCGCTATGGCTGCTACATCAAAAAAGATTTTTGAGTTG
AATCCATTTAATCCAATTGTTGTAAGAATGAAAGATTTAGTTGCTGATGAACATAAAGAA
GACTTTAAAGAAATCACCAATTTGCTATTTAATACTATGCTTTTAAATTGTGGATTTGTT
TTACCTGATCCTCAGAGCTATTGCAGTACAATTTATAAGTTTTTATCTAAAAACAATCAT
TAAATGCGTTTAAGTTATTTTTTAATTTTTTAAAAGGTCTCACAATAATAAGCATGAATA
ACAACTGCAATGATTCAATAAAAAGGCGAATTACAGGCTTGAATTAAAAAAGGTAAAACG
GGTTAAATATGCTCTCCGTTACAAAATTAAATTAAGACTTATTTTATTATACACAAATTT
TACTTATAAGTTTAAAT
>TRINITY_DN1478_c0_g1_i1
AAACATAAATCTTACTGGTTTACAATTTTAATAACTATGATACATAAAAAAATATATTAA
TTTTTTTTTTACTTTATATATAAAAAAAAATGCTACCCATTATTTTTATGACAGCAGTCC
TTTGTAACTACTTTCACACAATAGAATATCAAGAGATATCAGAAATACTGCAATTTCATG
TTTTTGATAAAACTGATAGTAAAAAATTTGCAGATATGCATATGAAATTTGAATTAAAGT
TTACTCATAATGCTTTGAAAAAACTTGTAAAAGATGTAGATGACTTAGCTACCATAAAAG
ATAAGCTATTGAATTTTGTAGAAACTTTTTTTGTAGAAGAGGATGACAGACAAAATATAC
CATTTCTAGTTACTGGTAGTGATCCAGATTTTGTAAAAGATTTAGATGAACAGCTTAAAG
AAGTATTTACGTTAATACATGAGAAATGGTATATTTATGCACGTAGAGATTCATTTAGTA
ATACTGATAAATTTGAAGAGGCCAATGACACTTTAAAAATTAAATCTTCGGTTGATCAAA
ATAGTAAAAATAAGAAAAAAGAGATATTTGAACTATTGAAATCTGAAAATATAAAAGAAA
ACGATTTGTATAACAAAATTACGCTTCCGTTTACTTATTTCGTTCCTGGTGGTAGATTTA
AAGAAGCTTATTATTGGGACTCATACTGGATACTTATAGGTTTATTAAGTTGTAACATGA
ATGAATATGCATTTGAACTTACACAATCAATCGCTTTTTTAATAGATAAATTTGGGTATA
TGCCAAACGGAACTAGACAGTATTATTTGGGTAGAAGTCAGCCTCCTTTTTTTCAGTCAA
ATGCTGTTAAGACTTTATAATGCTAATATACACCGCGAATGGATACTCGAGGAAGGTCTT
GAAAGTTTAGAAAAAGAATACAATTGGTGGATGGAAAATAGACATTTTGATAAAGATTTT
AGACTAAACCGATATAAAATAACTAAAATTAACATTCCTCGCCCAGAATCATTCAAAGAA
GATTTTGAATTTAGTGATAAATTTAAAGAGCTATGGGCAGGTGCTGAATCTGGATGGGAT
TTTAGTGCAAGATGGTTTAATGGCGGTGGTAAACTAGAGAACATTAGTACTGGAGATATT
ATTCCTGTAGATTTAAATGTTTACATGTTAATTACTGAAAAAATTATATTATTTTTGAAT
GAAAAAAAACTTGAAAAAAAAGAAGCTTCTGCTACCTTCGATACTTCTACGGTTATAAAT
GATTCAGAAAAAACAATTAACAGTTCTGCGAAAGACCCTAAAGAAGAAGTTAGAAAAAAA
ATTTTACTGTTTAAAAATTATATTTTAGAAAGGGAATCCGCTATTAATTCAATATTATGG
AATCAAGAACAAAAAGTATGGCTTGATTATAATGCAGTTACTAAGACTCATAGCAAGGCT
TTCTTTTTTTCTAATATAACTCCGCTGTTTGTGAACATTAAGATGCCTGAAGGCAACTTA
TATGATATATTAGATATGTATAAAAAAGAGTTATTTAGCTATCCTGGTGGTATTCCTGTA
TCAAATATAGAATCGGCTAAAGATGAGAATGGACAACAGTGGGACTTTCCAAATGTTTGG
GCACCACTGACACAAATGTTTGTTGAATACATGATTAATAAAGATTTTGACGTAGCTTTG
CACGTTGCTAAATCTTTTTATAGAAGTGTTTATAAAGGATTGGGCACTAATAAAGATTTT
CATGAAAAATATAACTGTTTATTGGTCGGTGAAAAAGGACAAGGTGGTGAATATGAGTCA
CAGGAAGGATTTGGATGGACTAATGGTACTGTAGCATGGATGATAAAGATTTTTAAAAAT
AAACTTACAGAGAATGATGACCATAAAAAGTCTTATGAAGATGTTTGTCGTATAATTAGT
TCTAAAAAATCGGAAGATAACGAAGGTGTGGTTGATATATAGATAAATAGTAT
>TRINITY_DN2129_c3_g2_i1
TTAATAGTATTAAATTTTAAGGTTCATATATTTTTGATGTCAATTTCTTATTAAATTGTT
AAATGAAGCAGCTTCTTTAAAAACTGTGTTATTAATCGTGCTACACTTGCAGAACGCTAA
AAAAATTTTTGAACAAATCAAATAGCCAAATTGTGTGATACGAGATATCACACTTATGTT
TATTCTTTAATTTAATTTGTTTTTATTTAACTTGTATCCATAATAATATTAAATTGTTTA
TAGATTAATTCTTTTTAGAGAAACTTCAGTTCATCAGATTTATTTAAGCACTTACAATTT
TTTTAAATTAATTATACATCAAAATCTTTTAATTATTAAATTCTCAGCTAATCTTTTGTA
CCCTTTTGCTACATTTTTTATTATGCTAAATTCTTCTATTAGAAAACTCCCCTTTCCTCA
ATCTCAATATCTGCGCACTACCGGGCGCTAGCATACCACAAAGCCCTTTGCTCGTAGGAA
GATTTGATTTACCCCTCAAGTAGATACTTACTTGGTCTACAACTGATAGGGATAGAGTAT
TGCTCTTACCAGACCAGGGGTTCGTCAGACTTGTGATCGGACAGTGCGATGTGGGTCTAA
TGACGTTGTGGATTCACATCATCCCATGCAAAATATGCTAGAGCTCACTAGCTTGCTGTG
TTCTTTTTCTGGTGGGTCTTTAGATGTAATTTCATACTATAGGTTCTTGAAATAACCTAC
AGATGCTTTCCCCACAGCTATGGCAATTGTGTATTAATTTAATTATTTAATGCCCCTTGC
AGATATTAAAACTTTTACAATCCTAGTAGAGGCTCAAAGAGAAGCTTACGATATAACTAT
ACCGGCATAGCTTTATATAATTTTACTGTACCAACGTCATGTACTTATTTAACCATTCAC
ATTGCTTTAATTTAAATCCATACCATTTGAGCATCAGGAAAATATTACTACCACTGCACT
AACAATGCTTATAGCTTTTTGTTGAACAAATTTATCTTATTTATATTTTTTATGATTTTG
AAAAAGTTAACTTTATAAATTTAAACATTTAAAAATTATTTGTACAATGATCTTGTGTGT
TAAAAAACAAACAAAAATTAAACACCAGCAAAAA
>TRINITY_DN162_c0_g1_i1
AAAAACTATTTATTTACTTTATGTTGTTGCGTCTTTACCTCTATTTTTACTATTCAAATG
TTATTTCAATAAACTTTTAAACAAAAATTTAAACATATGTTAATAGAATATGCCTTGTTA
TCACAACAATTATTATATTTTACAAAACTGATGTAGAATATTTTTATAGTGCATGTATTT
GTCTCTTAATATATTGTAACGCTTTAATTTCTACTATTATAAATATAATTATAATTTAAG
ATCATATAGTCTATGCTTGTTAATTATCTAACATTATACATCTTAAGATATAACACTATT
CACTAGTTAGATGTAAAAATGCTCTTTATTTTAATTTTTAATTCAATATTCTAGATAAAA
TACAATTAAAATTATCAATTAACAAAAATTATAAATTTAAATTTGAATACATTCTTAAAT
GTTACCAGCATATACTAGTCAGTTATCAACTTAATATTAAGAAGAAATCTTTCAATCATT
AATGAACTGTGAAAAGAATTTACTTTGATATTTGTAGCTATAAATGGCTCTAGATATAGT
ATAAATATTTAATATCTCTTTCTATCTTTGTTATAAATTTATAGTTATCTTTATATGTGT
AAGTGGTAAGTCTTTTGACATGGAAGTTTAATATTTAAAAAATAAA
>TRINITY_DN2149_c0_g1_i2
ATGCTAAAAAAGGTCTTTTTGGTTAAGCCACACTACCTGTAAAGTCATTTTATTGTAATG
TAATTTATTTAAATACCCCCATAAGCCATGGCGGTGTCAAATAGAGTAGTCAAATGGCTC
AATCTCTTTATTTATATTTATTTTGATTATTTATTCAGAAAGCATATAAATTGATTTATT
ATAAATTTTACAAAAGGTTGACAAATTAATCTGTGTTAAAAATATGTTTTATAACATCAA
ATAAATTAAAATAAAATTTTTACAGCGTCATTTTGATTTTTTAAAGCTATAAACTGACAC
TTGATTTTAGGATTAATATATATTGTTACATATTTAAGTAATTTTGACGCCTCATTATGA
AAAATAAAGTAAAGGCGGCAATACCAGGTATTGAGTTTACAAGCATTGTTTGTTGTCTAT
AAGTCAAAAAACGATAAAAGAAATGTAGAGAATAGCATATAAGTTGGTGTTGGAGGCAGT
AGTGACTAACAATCTTAGAAGGGAATTTTTTAGTAATCAAGTAAGAATTTAAAAGTTAGA
TCTTAGAAAAAATCAGAAAAAAAAAGCTATTTAGGATTATCGAGAAGTTAGAAAACAGCT
AGTTAAATTAATAACAGAGAATTTGAAAAACAAATTCCAGGATAATCAATTAGGAATTTT
AATAAACAATAAAGCGTGTTGATATGAGAAATGGAACTAAAGATCGGTATAACATTCGCA
GATTTAAACGTCTTGTAAAATATTGTTATTTTGGAAGAGTGTAAAAAGGTTAGCAGAAGC
AGAAAACGCGAGTATATTGATAATGAAAAAAGTTCTTTTTCTTGTTTTGTGTTTGATGAA
AGAAGCGAAGAGCAAATATAAAGAGGAAATAAAGCTAATAGGATTAAAATAAAAACAAAA
GGCAGGTAGAACTACGATATATAGAAATTCTGAAAATATAATAAATAAAAAATCTGACAT
AAGAAAATGTTCGGGTTAGCTAAAAACATGTTTGTTGATAAAATAACTCTTTAATGTTTA
TTAAAGATCAATAACCTGCGAAATTTTGATGTATTAAAACTAGAATACCTAAAGTACCAG
TCACAACCGTTTACACCAACGTTGTGCCGTTTCACTAAACTGATCATCTCCTCGATTGGC
CACATGTATATTAATCCTAAAAGAAAACATTAGAAGACAATTAAGTAAGTATTTGAAGAA
AAAGAAAATAGAATATTGTAAATTGGAGAAGTGTGTGATAGCAATACTTAAATGAAATAA
AAAATGAAACAAGAATAGGCCATTTTTTAAATGCTGATGCCACAGGTAAAAAATTATATT
AAGAATTTAAAAGAAAGAAAGTTTATATGAAAATCAACATCAGACTGAAGACCTTGATTA
GAGCGATACAAAACTCTAATAAAGGGGATGCGAGTTGTATATAAAAAATTTTACAGAATT
AAAAATGACTGAGCTGGAAAGGAACATACACGCTATTTAATGTGCGAAAAATTATTGAAG
CAATACTGGGGTTGAAGTAGTAAACAGTTATAGATTTTAAAAAGGGATTTTACAATGTAG
AGAACAAATAGGATGATAAACATAAAATAGTCTCAGAGTTTAATAAATAGTATACGAATA
AAATCGTATAATTATAAAATACAAAAACCGTCTCAAATTGTACATGAAATAATGACTAGG
ATTTTTGCTGACTTACAGAGAAATGATGAAGTAATATATATGAATGATATTATTATATAC
GCGCAAACAAAATGAAGACATGGTAAATTGGTCATAAAAATATTTAGTTGCATTAAAAGG
TATAAGATGAGGATAAATATTGGTAAAATACAGTTTTATCAAAAAGAAATAGATATCTTA
TTTCACATTGAATGAAAAGGAAATGGAAGTAGATGAGATAAAAAAAGCTATGTACCTAAT
TACTCATATTTTGGAAGTGTAGCAGAATTTAGAAGATTTTTATGAATGACGGGATGGTTT
AGAAATTTTATTCTTGACCTACATTACAGTTGACTGAAATTTTTAAACAAATTTGGAGAC
TTGGAAATAAAGAAATTAAATTAATAAAAAATTATAAGCTAAAAGAAAGTGGTAAGACAA
ATGGAACTTAATGCTCCTAAACTACAAACAAGAGTTTTTATAAAAAATAGATGTAAATTA
TTGCAGATTAAATGCGGTTGTGTTACAACAAAATCATAAAAATAAATAATAGTTGTTTAA
TGGTCGTCTATCAAATTAATGCCTGCGAAAACAGGATGTTGTACTTTTGAAAAAGAAATC
TGTGCAATGTACTGAGGAATTAAAAAGTTTGGATACGAACTTAGAGGAAGAAAATTTAAA
ATCCAAGCGAAGCATAAAACCTTATTTGAAAACAAAATAAATTCTATTTTTATAATAATC
GTGTAAATATGTTGACCGAAAAAAGTATAAAAGTTTGAGTTCACAATTAAATATTTGAAG
CTATAGAAGATAGTTGATGCGTTGAGCAGAATAAACATTGAGTAAGACGCAAATAAAACA
GAGATGGGGATGAGGAATTAAAATAAGTAGAAATTAAATGGATAATACATATTTTAAAAA
AGGATGGAAAGATGTACCTAGACAATTTAGAATGATAAGAAGATAAAAATTTTACAAAAA
AGTTAAATAGAACAATTAATAAATATAATTGTGGTAATATCTACCATTACCATATCAATT
TTGTTTATATCTTTGTTTTTTTTCAATCTATTCTTTATTAATATCATTGCGTGTCCTGTG
TAATATTTATACTAAACAAATAAAGTATTAAAGGACAAATTGAATAAACAACAATGAAAT
CAAGGTACCACCAACAAAAAGGAAACAGTCGTAAAGAATCACGACTTAACACGAATAATC
TTCTTCAAATAAAAATTATACTAATTTTACACATGAGATTACAGGAGGAGGCTCTAGAAC
CTTAAATGTGCTTGAGACTTATTTCGCAACTGACTGAATTCCTGATAAGTACCCCAGAAG
CGTACGAGAAATTGAATCATAGATATATCACAGTAAACTATTATGCGATATGGGAAATGT
TTTACTGGCCTGGTGTTAAAAAGAAAATTTCAGAAACAATCAAAAAACATGAAAAAAGTC
AAGTCGATACTATTGAAAACGTAGGAGTGAACTTGTGTTTGTAGATATCACAAGATGTTT
TAAAAAAATAGCACTCAACTATACAAGTTTTAGAGAAGTATATTTTTATTACGATAGATT
ATTGTATAAGGAAAAAGTGGGAAAGAGATATAGATAAGAAATCGAGCAAAAATGTAACAA
AATTCATCAGTGAAGTTGTATTGCGAGAGAAGAAAGTCTGAAGAAAAAATTATAGATAAC
GATATAGAATTTATTAATGATAAATTCAAAAATCTTTGTAAAAGTCTCGAAATTAAACAT
ATCAAATAAGTGTTGAAAACAGTGGAGAGACAAAGAGAGTAATAAAATTTCAAAGGAAAG
TAATATCAAAATCATGCAATGCAAATTTTAAAAAGGATATCGTTGTTTTTACAGAGTTAT
AAAATACTTAACATGCGATGATTAAATGTAAGTTGTTAGAAGCTGAAAAGTATTACACAG
GTATTGTTATAATAAAAATGCTCTAAAAGAAGTTTAAAGTAAACAGTTTATGAAAGGCAA
AATAGAAACATTTTAGAAAGCACAAAGTAGGTGTTGGTACTTAAAGTATGGTTATTAGAA
AACATGGGATTAATGTTAAATACTATATAAATGTAAGCATGTTGATTATCTCATAACAAT
GGTTTGTGAAATATTTAACATGAAGATTAGCATCCAACAATAAGAGTTAATAAACGAAAA
AATAAGCAGAATATAAAAATACGAAAAATGAAGATTCTTAGACGAAGAAAATAAATGAAA
AATGTGGTGGAATTATGTACATCGTTATATTTAATAGTAGAATTTTGACAAAAGAAAGAA
ATATGGCTTTAAAAATCATTAGAAGGAAAGGAATAACTATCAAAAGGGGGATGTTATACA
ACAGCGGAGTTTAAAAATAAAAATTTTTTAACAAGAAATTCAAACAATCTTATAATTTAG
TTTCTAAAAAGTCTATTTTACGACATAGAAGTGTGTTCTGTATAAGCTTAGCAGGTTTAA
ATATTTAAATGTGGATTTTTATTTGCTTATTTAAAAAAATAAATTTTACCCGGAAATAAA
AAATAGAATTTTTAAATTTTCTTCCAAAATAATAAAATTAATAAACTTTTATAACCCTTA
TGTTAAAAAGAGAAAGGTTTTTGCTTGAGCTTAAAATTATAGCTGAATATAAAGTCGAAA
GAAAAAAAAATTCTGAAAAGATCATTTTTTATCCTTTCTACGTCTCTAGAATAATAAAAG
ATTGTAAAGAAGGAACAGCTATTTAAACTAAGGGTTTTGGTAAAAATTTTTGCTTAATAG
TGTTGATTTTTTGTATCTTGACAAGAAAATTAAAAAGGATCCATTAATAGGTTTAACTAA
ACTAGCGGAAAAAGTTTTTAAAATCAGAAAAAAGAAAGTACTGCTAGGATTATTTGTTAA
AAATTAGTTGTTGTGGGTTATAAAGACAGGAGAAGAGCATGTAAACTATTTTCGTTCAAA
AAAATATTCAAAATAGATTAAGACTAGTAACAGAATGGTACTACAAAGAGGAAAATTACT
TTAAAAGTATTATATGAAGTAGTGAATCTAAGGTATTATTGTTTGAAAAAGTTTATTGCC
GCCGTGAAGATGGTTTTCGATATGACATGAAAAATAAAAAACCTATTGTTAATCTTAGCA
ATAATTCAATCATGGTTCGAGGATGTTTTTCGGTAAAAAGTGTGGAAAATATCAACATTA
TTGAAGGTAAAATGGATAGTTTAGAGTATACAACAATTCTCAATGATAATTTATTTAAAA
GTGCAGTAGATTCAAGTTTTAAATTTTTTAATTCAACAAGATAATGATCCAAAGCACACA
AAGAAGATTTTTAGTTTAAAAATATAGAATTAATCGAATGGCCATCTCAATCATTTGATT
TAAATCCAACTGAGAATCTATGGTGTGTTCTGATGAAAAATGTTGATTCTAAACGGTGTA
AAATATTTAAGAATTGAAAGCTACTGTGGCAGAAGAATGGTGTAAGTACTTAATGAACTG
TGCAAAAAGTTGCTTTGGGACTAAAAAAAATATGAAGCTGCAATTGGGGCGAAAGGTGGT
CATACAAGTTATTAATAAAAAATTCTATTTTTTATTTCTATCTAAGATTTATTTTTATTA
AAATCATCTGGCTATTTGATTGAATTTTAAATCAAAACACTACAATACACGTGAAAATGT
ATTTAATA
>TRINITY_DN1998_c0_g1_i1
GTTAAAAACAAATAAATTTTAACTTGTTACATATAAAAATATATTTAACAAGTAATGTAG
TAAGTAGTACACCACAGGTTGGCAATTTTATTCATATTTTCTCTTTACATCTACAGTGAT
TATATACAATTTTAAATTTACAAAATTTGGATATCTGCTGTATTAAATTTGTTAAAAATA
GTAACATGAATAAACTATTATGCAATTTTGCAATTTCTTTACAAGGTTTGAAAGGTATAG
AAAAGGATAATTTTCAAAATCTTAACACAAGCTGTATATAACCTTTTTGACATATATAGA
AATAATTAAATATTAAATGACATTCAGAAAGTATTTTATGTAATATTAATCTCTTCTGCC
TTTAGTTGAACAAATCTGTCTCTGGATTTTTCGCTTCAACATCTAAACACACTTAAATCT
TTATAATTCATGATTTTGACATTTCGTTAGCTAACATTTTCTAATTATAATTATTATTTA
TAAGTTATGATCTCTTTAAATGGTTTTAATTAAAAGTAGCTTATATTTATACAGTTGCAG
AGTTTTTATGTTTATACCCTAACAATGTTTTGTGATTTAACAAT
>TRINITY_DN400_c0_g1_i1
AAATGTCCAAATTAAATAAATTACACCTTTAAAATGTAAAAAAATTCAATACTAAACCAT
CGATTAAAATATTTTATTTATTAAAAGATACTTGATCATCTGTTGCATCATTATCATCTT
CAGTTTTGTTTGTATAATAAAAACTTATGTAATATTTTAACATAAGAAAAAACATACAAA
ATATCATAATAACACCAAAAAGCATATCCAACTTGGTTGGTGACGCACAAAATCTATTAA
AACATGATTTTATGCTTACTACATTCTCTTCTAATCCATCAATAATAGTTGATCGTTGTG
TCTCAACATTGATGTAGCTATCTGTGGATGAACTATTTCTATTTGCCTCTAAACAAATTA
TAAATAAAATGTAAA
>TRINITY_DN1950_c1_g1_i1
AAAAATCTTTTATAAATTTTTATTATTTGTAAAATTTAAAGCTTGAAAAAACATTTTAAA
AATAAAATCTATGTATAATTTGTCATCACAGAACATTTTTGTTTTAGAAAAAAAATTTAA
AGACATTAAAATAACTAAATTTAGAATTTGAAGTGTTATAATAAAACATAACTTATGATG
AAATATACCAACATTGATTATTAATACTTTAATATTGATCTGATATATTTGGCATTTCTT
TTTATTAAAATTAATTTAGAGCACAGCGTTAAATTATTAATAAT
>TRINITY_DN1951_c0_g1_i1
ATATTTATTTAACAAATAGTTTTAATAATTTGTTTTTTTACCTAATTTATAAAAATATAA
ATAAAAATTTGCCCTTTTTAAAATGCATGATTATGAAGAAGAAAATTCAGATGAAAAGAC
AAAAATCGTTTCACCAGATAAATTATCAAAACCTCTTAATCCCTTTGATATTCCAGTTAG
ACATAAAATAGCTCTTCCGAAGCATTACAAATCAAGTATAACGGAATATAGGAGTGCACT
TGATATTGATCCAAAGCAAGGTTTATTTTTTTATCTAAAAATTCCTTCTCTTATTTTTTC
GGCTGTACTTTCAGGATACCTTTTAGGAAAGTTTAACTTTAGTTTTATTTACATTTTGTT
CGTAGGCTACACTGTTTATTTTATTTATAAAAGAAAAATTAATAAATTTACAAACAGTTT
AAAATCACTAATTAATGACAGTACTAGAAGAGAAAAATCAAGATATACCGGTGAGACAGT
TGAGTGGATGAATTATATTTTAAGTAAATTTTGGAAAGTAGCTGAGCCTGTCATATCTTC
AGATATTTATCAAAACGTAAATAGAGAACTTTTAAAAGTGTGTCCACCATTTTTAAATAA
TTTAAAGTTAACAGAATTTACTTTAGGGAGTAGAGCACCTATAATTGAACAAGTAACATA
TCATTCTAGTAAAGATGATGGTGTTACACTGGATGTTTCGGTTTCTTTTGTACCATTGGA
AGCCAGTAAAGATGCAGTGGAATATTTTCTAGGAGAAGATAAACAGTGGAATTCCAAAAT
AATTTTAAAGGCAAGATTTGGTACTAGAAATAATATAGGGATTAATTTACCTATTTTAGT
TAAAGAAGTAGGATTTAAAGGTAGAGTTAGAGCTACAATAAATTTAATACCTAAAAATAA
TTTTATAAAGGATGTAGAAGTTTGTTTGATGGAGATACCACAGTTTGATTTTACTTTAGT
TCCTCTGAAAACTGTAGATATAATGGATATTCCAGGATTAAGTACATGGATTAAAAAAAC
TATTGTAAATGAAATGTCTAAAATTGTAATAAATCCCAATTCTATAACAATTGATATTGA
TAAAATAGCACAATCTACAGGATATGATATAGGTATAGCATGTATACAGATATTATCTCT
AGAGAATGAAGAAGATGAAAAATTTACTGGAGAAATAGATTTGGATGGAGTGCCTTTATT
CCAGACATCATCTAAAACAGGTCATAATTTAGTATTTAATGAATATTTTTATACTATAAT
TCAGAATGTAGATGAAAAGATTGGTATTAGTTTCTTTGGGGATTCTAGAGCATCAGGTTC
TTTATTCTTAAGGAATGTACATACTGAAGAACCACAAGAAGATGTAGAAACTGTTATTAA
ATTAGAAAAGGCCATAGTTAAAAATACACCAAAAACAAAGATTAAATCCAGAAGATGTAT
TTTTGATAAAATAAGACTTATTAGAGATGAACAAACGTATGCATATCTTAATACTAATCT
TGTATTTTATCCTATTTCTAAACATTTAAAAAAGACGAATAGTGCCATTGTTACATTAAA
ACTTATAGGCATAGAAAACATGCTGGGATTGAATGATGAAAAAAGTGAAATTTATTCAAG
TTATTGCACTGTAATAATATCTCCATTACATAGAGATCAAGGATCTATACCATTAGATTA
TATAAAAAATACATCGAGTGCGGCAGCACTTGTAGTATCAGGAGTATTAAAAGCTGAAGA
GGAAGAAATTAATAATATATCAACAGGTAATGAATCTACATCTACTAGGCTTCTTCCTCC
TTCTGGAAGTACTTTTTATATTTTTGAATCAAAAAGAGTTTTTAATAATAACTCTCCTAA
TTACAATGAGACTTTTAAATTCTTTTCTAGAGATTTATCAGTTGATGTAGTATCAATTTG
TATTATAAATGATCGTAATTCTGAGATAATTGGAAGAATAGGACTGGGATTGAAGGATGT
TATAGAAGGAAAACCAATAAAATATAAATTAAAAGATGCTAGATGTGGAAAACTTGAAAC
ACAAATTAATTTTCAATATGTGGATTTAGAAGATAAAATTGAAGAAATAGTAAAATATAC
ATCCATACAGAAAATAACAGTTGAAACAGTAAGCGAAAAAGGTATTTTTTATGGTGTTGT
AGAAACCAATTCTGATATTTTTACTATGGAACCATTCACCTCTTCACTGCCGATACGAAA
GAGTATTTTTGTACCTGTTCATGATGATGACAAATGTATATTTAGACTTTATAAGGAAAC
AAGTAACGGAGACGTATTTCTAGGTGAGGAAAATTTGAAAATTAATTATACAGAAGAATC
TACTAGAACAGCTTTAATTTTACAAGATGATATTTCTGTTACTTTAAGAATTGAAGGAGA
ATTTTTAGAAGATTACAAAGGAAGTAAGTCTATGAAAGATAACTTAAAAATATTACAAAT
AAAGTTAGGTACATTTTATGGATTAAATGAAGAAGTTTTTGTAGAATTTAGAAATAGAGA
TGGAATAGTAAAAGCTTCTTCTTTCAGTAAGAATCAACAAATTAATAACATATTTACAAT
TTTAACAGGAAATGAAGATTTGTACGCACTTATAAAAAATGCAGATCAGGGAGAAAATCG
TGTTTTAGGACGATTTACTGTTCCATATAGATTTGCAGACGAAAAAATGGTCCTTAATGA
ATATGGTCTTGAAGTTGATATAAAAGTTGAGATACAAACCTGTAAATATACACCACCTTC
AAATCTAAAAAAAGGATTTTTAGAAATTTATATAAAATCAGCAAAAGATTTAAAATCATC
AGAACGTGGAATAGTGAATGCATATGTTAAAATTTTAGTAAATGATAATAACGTATTTAA
AACTAAACCGTCTATTGAAAGTAATAATCCAACATTTTATGAATCATTTGTAATGCCTGT
TGATAAAATCCGTGATGTATTTACAATACAAGTGTATGATCAATATTCAAGCTCTAAAAA
TGCCCTTTTATCATTTGTTGAATTTCCATTGCATAATATTAATGAAGGATTTAGTGAAGT
AGATTTTAAGTTAATTGATTCTAAGAGTTTTAAACACAATAAATCTACTATAAGGATAGG
ATTTAATTTTTGTAGGGACACCAGTACATTAAAAATAAAAAAGAAAGGAATTTTAGGCAA
TTTTTTCGGATTTTGATAATTAAAAACTTTATTTACAGATTTAATATAATAAAAAATTAG
TAATTAAATTAAAAATAACTTAATACAATGTTACAATAAAGTCATTTTGAAGTAAGTGTT
GTAGCAAATATATAAAATTTAACATATTTTGTCATAGATATTTTAAAAAAACTTCAAAAA
TAATAGTTTACTTATTTTCTGTCTTTTAAATAATAAATCAAGTTTCAGATCTAAACATTT
GTAAGCTTAACAACACTAAAACAGTATGTAAAAGCAAATAAATTTAATATTGAAATTTTA
AAAACTAAGATTTTTATTCACCGTCCTGCATACTTTTCGTATACAAAGTACCCGCCTAGA
ACATCAATGAATGAAAAACCTATATCAAAATTTAGTTGGTGTATGCGCTTCTCACACAAA
AGTTTTTGAACATTTTTGTCAAATAAATTTTTAAATCTATCAAATATTTCAGAAAACTTA
GATGTATTAAATTCGGTGAGCACGTCTCTGCCAAAAAGCAACATTATAAAAAATTTACCT
TCATCATTTGAAAAAACACCAAAATCATACATATCACTTGTAATCCCTTGTCCACTTTCA
GTAATGGGACTTTTTTCGAGACATTCTTTAA
>TRINITY_DN1608_c0_g1_i1
ATGATTAAAGTTATCCCTGGCTGAGGATGATGAAATACATAATCTGATTCTCATTTTATA
ATTTTTTATCCTTCTATGAAGATACCTGACCTCTATGACATACAGAAGAAATTTATAACT
GATTGCAAAAAAGTTATTGATAACTCTTCTGTAGGTATTTTTTCTAGTCCTACTGGTACT
GGTAAAACATTATCTTTATTACTTAGTGTACTCGAGTACATAACAGAATTAGAAGAAGAT
GATGTTTTATTAGAAAATCTTATGGAAAACTTTTCTAGAACTAAAATATATTTCTGTTCT
AGAACACATTCTCAATTAAAACAATGTTTGCATGAATTTAAAAATTTAGAAGTAAAAACA
AATTCTGTTATTTTAGGATCTCGGAAAATTTATTGCATAAATAGAGAAATTGATAATAAA
GAGGATATTAATAAAGTTAATCAAAAATGTAAAGATTTGATTAAGCAAGATAATTGTAAA
TATTATAAGCAGGACATGTTTGTGTCTGGTATTTATGACATTGAACAGCTTGTTAAAGAA
GGTAGAAAACATAAAGCGTGTCCTTATTTTTTTAGTAAAAAATATTTTAAAAAGTGTGAA
TTGGTCTTTTTGCCATATAATTTGCTTTTTAATGAAGAAAATAGAAAAAATATAAATATC
AATTTAATTAACAGCATTGTTATTGTTGATGAAGCACACAATATTATCGATACAGTGAAT
AATTTTAATACGATTACAATACATTATGAAATAATAGAAAAATATTTTGTTGCTTTTAAT
AAATACAAAAAGCTCCTGAATTTAAATTCAAAATCTATAAAAATTGTAGTTAATATGTTA
GATATATTACAAAAATTAGTAAAATATAAAAATTCTATTTCTAAAATTATGGAAGTAAAC
GCTTTTTTGTATGATTCTAATTTGTTAAAATATAATATGCTTGATATTGAAGAGAATTTG
AAACAATACAATATTTGTGCAAAGATAGAAGCGTATGGTAAGAATTTACAGAATAAAATT
TTTGACATTATTAAGTTTCTAAGTTTACTTGTAAATTCAGATAAAAATTGTAAGATTGAA
GTAGCAGATAAATATTTAAAAATTTTTCCGATTGATGCAAAATTATATTTTGAACCTTTT
TTTGATTGTCAATCTATCGTTTTTGCAGGTGGAACAATGGAACCGATACAACCCTTGCAA
GATATTTTTAATGCAAAAAATGTTGAATATTTTTCGTATGATTCTATAATTAAAAATTTT
AGAGGATTTATCATTTGTGAATTTGATCATAAAAGATTTGAGTTGACTGAGAAGACAAGA
GATGTCGAAAAGATTCAAATGGAAATAATATTGATTATTAAAAAAATAGCTTGTACGGTT
AAAAAGGGTGGGGTTGTAGTTTTTTTACCATCAAAATATTATCTAGAATTTTTGAGAAAA
TTACTAAAAGATTCTGAAAATTATTTTTTTGAAAATTTTGACACCTTCGAAGATTATACA
AAAGCTACAAAAACGAATAAATGTGTATTATTTGCTGTTATGGGTGGTAAATTGAGTGAA
GGTGTAAATTTTAATGATGACCTATGCAGAGTTTTAGTTATTTTTGGTGTGCCATTTCCA
AATATTTCAGTTGAAATTGCAGAAAAAATTAAATATTTTGGGGAAAATTTTTATTTGCAA
ATGGCGATGAAAAAAGTTAATCAAACAATTGGACGAGCACTTCGTCATGTTAATGATTAT
GCATCTATTTTTTTGATAGATGCAAGATATAATAAATATAAAAAAGATCTTAGTTTATGG
TTTAGACAAAAAGTAAAAGATATAAATTTTGAAACAGCATTAAATGAGACAGGGAAGTTT
CTAGATGAGCATTATTAAGAAATTAAAAAATGTAAAAGATTTGTAAAAAACATTAAAAAT
TAA
>TRINITY_DN500_c0_g1_i1
ATATAATCTAAATTGAATTATTTCCAGCTTCTAAATCAGAAAAATTAAGGCTTATGATGT
TTTTAAAAAGAACTTAAGTAATGAATTGTTTAAACTTTTTGAACGTTTCATCAATTTTAG
TCTTAATTAATGTTAAATATTTAATTACAACACCGACTGTAATGTTTAAGACGAAATAGC
TTCAAAGGTTAACGATAAACTTTCCAATTTTGCTCAGATATTAGAGATAGCTAAAAATTA
GATTTTTTGCATTATCTGATAAAATATGAGTTTTAAAATCGTCATTTGTAATAATCTTAA
TAACTGCATTTAAAATATTCTAAACCAATTAAATGATTTCATATTTTTTTTTGAATATTA
CAAAATCCAAGATCTTTTAAGGTCATGGTGTGTAAGACATACATATTTTTGTTGTATTAT
ATTTGAATAAAACTCATCTGTAATTACTTGTGATTTTTTTTATTATAATTAGAATATTTA
AATCATAACATGTAAACTCTTAAATGAAATGCATTGAATAGTTTTATAATCTAAAAATCT
GCATTTTGTCTTTTTTGTTGTTTTAATATTCTTTTAAATTAATATTTTTATATAAATTGT
CTTCTTCATTGTCATTTAAATTACTATTTTTTGCTAGTTATTTCATTGTTAAAAGTCAGA
ATGTTCATCAGTATCATGATGAATAAAACAAAAATCGACAGAATTATCAGTTTTCCGTTA
CAATTAAGATTAAAATTAAAACCATTCTGTTGCCAAGAAGCTTGTTTATCAGCATATTCA
CTAAGTTCAAATAAGTACAACTACCAATCTTTTTATACAATTCATTTTCAAAAACTGTTT
CGAAACTATTTTGACTATTAAATTCTGTGTAGTTTATCAACACAACAGCCATTAATTATT
TTGTAAAAAAATTCATTATCTTTCCTAGCTGTTATACTTTTTACCTGATAAGTAAACTTG
AATTATAATACATGCGTATTCTTGGGCAGATGAACTACTTTTAATTACCATAAACAGATT
TTTATTAATAATAATCGCCTGAGAAAGATCCATAAACCTCAAAACATCATTACAATTACT
GTAAATTATTGGTTGAAGAATTTTAAATATTGTATTCGCATTACTGTCAAAAAAAATCCT
GATTTTGAAAACTTTCGGCTTTTTGTGTTTTTAGATCGTTCTTTATCATCTCTACTTGGT
GTTAAAAATAATTTATCTTTTTAATAAATACGTTAATCATTTTATGAATAGCGACTATCG
AACCAGAAATTATCATTTATTTAAATAATTCTTCGTATAATATTTATTTGTATTTTATCA
TTACACAATATGTTATAAAGTAGTGTATTTTGTTGTGTATTATCTACCGTACTAATAACG
TTGTATGAATTACTGTAAAATTAGTCATTTAAATAATTTATATTAGAACCAAAAACGCTC
GTTGCAGAAATTAATAAGACACAAAAAAATATTTTTATGGCTCAAAGTTTTTTTTACAAA
TATTTTTAAAATTATATTAAATAAA
>TRINITY_DN2245_c0_g1_i1
AAAAAGTTTTTGATATTTACACTTAAAAAGTTTCCATTTAAGATTTGATTTAAAAAAACC
TAAGAACTTTTACGAGAGTGTATATTTAAATGCGAAAATTTGGTAAACAATTCAAAAAAT
AAATGTTATTTAATTCTAACATGCTTTCTACTATAATTAAATAAGTTGGTCTTTTACAGT
TATAGTTTGTTTTTACAAAACAATGTCACCTGAGATAAGTAGGAATGCTAGACCACTTTT
ATAAAACCAAGGTCTATTTTAAAACAAAAATAATTTATCAAAGATTTTATTGTAAATCAA
>TRINITY_DN1122_c1_g1_i1
AAGTGGAGTTTTAATTTACTTAATATGTTGAAAAAAGTTTTACACACCCCTTTGTTCAAA
AAATAATCTTTTTTAGCTTCCATCTAGGACGTTTAAATAAGAAAAAATGCTATGCTGTAA
TAGGTAATTTGTAAACTTTGTAACTAAGAGAAAATGCTATTTAGAATCTGACAAACTTAT
TTAACTTCAAAAAATAATTAATCAACAAATAAATAAATTCTTATTAGCATTAAATAAGAA
AAAAAAA
>TRINITY_DN2060_c0_g2_i1
GTCTGTCAAATTTTGATAGAATCATATTTTTCATATTGAAAATGAAAATAATAAATTGTG
CCATAATTAAATTTTTATTACAATGTAAATTACTGTTAAATTAACTTTTTAATTATACTA
TAGTCTTAACTGATCCATATGAGAAATTTCTAATAAGTCCTACAAATGGAGTCATACATC
CTCTCAACTCAATTTCTACTTCAGTACCCACTTCACCACGTATATCATATATACTTCTAC
AAATTTCATTAATAATCTTTTTATCTCCTCGTCTAATAATTCGAGACCATATCATTTCTT
GACTGCCTGTTGAATAATTAATCCTGGCGTATAAAAATATTATTTTAACATTGAAATTAA
ATTGCGAAGTTAAATCAATTTTAGGATTAAAAGTTATTATCCTTCTGTGTCCTTTAGACA
ACACTTCTTTTATCTCCATATTTGATTTAGGCGGCGCTTTTTCTATCAACAGTGAACATA
AAAATATTGAACCAAGAAGAACTACCGTAGGATAAAATATACCAGAAAAACAAAATGAAA
ACCTTTGTTTAGTGAATTGCATAAGGGTAAAAATTTTAAATGTTTTTATTTTTAAAAAGT
TTAAATAATTTCAAATTTTTCTTTTAGAAAGACTAGCAGTTGTAGGTGTTCTTCAGTCAA
CTCATCTCTATAATACTGTTTTAAGAGATCTATACTTTTTCTTGTAATTATAGAATAAAA
AATACTTTTTTCATTGAAATGTCTACCATACATTTTAGGCGAATCTGTGTTTTCTATTTT
TATTGCCACCTTTTGACCTTTAGTAGCTTTATCAACTTCCTTTTTATTATTCTCTATCGA
TACAACTTTACCCATTTTAATAATTTCACTATCTTTAAAAATACAGACAGGTGTATCAAC
TTTTAAAGTGCCTTCCTCAACATGTACACCAAGAATAAGAGGAGATCTTTTAGTAAAAAT
ACAATTTTGTACAATACTTAATTTGGCAGGAAAAATAACTTCATTAAAATGAATTTCTTT
AGCCTTTGATTTCATATTATTAATATAATTTGTATATTGATCAAATAAATGATAAATAAT
TTTAGCTTCAAAAATCTTTATATGTAGATTATGAGCCAGGTCTTTAATATCTTTATCAAC
AATGACATCAAAACACAAAACTGCACCATATTCATTATTTTTTTCTTGATTTGATGCAAT
AATTAATAAATCTTTCTTTTTAATCGATCCAATACTCACAGCAGATACCTTAATTTCACT
TTTCTTTAGAAAACTTAAAAGTGCCTCTAAAGAACCTAATGTACTAGCAACTACATGTAC
ACCAGATTCATCTAATTTAATAGAAGAAACTACAGACTGATAGTCTTTATCTAACTTTAA
CTTAACTTCCTCCTCATTATTATTTATTACATACACTCTGCTTCCCGCAATTGCATTATC
ACAATTATGTGCAAAAATTTTAACACCAAGACTAGCCTTTACATTTTTAACTTGCTGATA
TTGGCTCTTAACACGCAACTCTTTTAAGGGCTGGGGAAGAAATAATGTACGAATTGTAGT
AACAACAGGTCCTTCTGTTGTACTAAATCCTATTTGATCCCCAATATTTAATTCTCCGTT
ACTTAAAATAACATCTAATGTATATCCAAATCCTTCTGTATTTTTTACTTCTAAGATTGT
ACATTCTACTTCTTTATTTAAAAGCATTTTAGATTTCATATATTTCTCACAAAGTTCTAA
AATCAAGGATATTAAATCGGGTATCCCTTCTCCAGATATTGCAGAAGTAGGTACTAAAGA
AATAAACTTTTTATCGTTAGGATTTTCAGAAAATAATGTAGCATTTAATCCAATTTCTGC
AAACTTTCTTTTAATATAATCTAAATAGTTTTTAAATTCTTGCTTTGTATTTTTATTTTG
TGCATCAAATGCTTCTCTAAAGTGTCTATATTTTTCAGATTTCCATCCATACAATCTGTC
AATTTTATTAAGTGCCACAACAAAAGGTGTTTTTCGACTTCGTAAAAGTTCTATACTTTC
TAACGTTTGTGGTTCTAGCCCATGGACAATATCAACAACCAATATTGCTAAATTGCATAT
TGAAGAACCTCTAGACCTTAAATTTGTAAAAGATTCATGGCCAGGAGTATCAATTATAAG
TATACCTGGCAAATCACCGGTTTGCTTTCCACATTTTTTTGCTAATTCATACGCAGGGAA
AAAAGTAGCACCTATTTGTTGTGTAATACCACCCGCTTCTTTCTCTTGTACATTACTTTC
TCGTAATTTATCTAATAACTTCGTTTTTCCTGTATCCACATGTCCTAAAATGCAACAAAT
TGGACTTTTATGGGTTGATGATATTTTTTGCTCTTCTTTTTTAGGTAAATCTTTTGGTTT
TTCTTTACTGATCACTACTCTGGAAAAAGATCTTTCTAAATTTCTTTTCTCTTCTTCTTC
ACGATATTTTTCTTCTTCAAGTTGGCGAAGTTTTTCTTCAATAATCGCTTGTGCTTTTTT
TTCTTCCAAAATCATAATTTCTTTTTCTTTTCGTTTCATTTCTTCTTCGCGTTTTCTCTC
AAGTTCTTCTTTTTTCTTCTTTTCATTTTCCTGCATCATTTTTTTTATTTCTGCTATAGA
CATTTTTCCTTTATTAAATCCTTTGGAATTGACCGGCATTTTTTTATTAGAAGGTGGTAT
GGAATTTTTAGTATTTAGAGATCCTTTACCCGTGTCTGATGGTCCTACTGACAAATCTAA
ATTGTTATTTTTTACTTCATTTTGCACCCCATTAGAAATATCATGTAATGAATTTATAAA
ATCATCTTTTTTTTTATTTTTCTTACTTCCCATTAAGGGCCAGGTTAAAATTTTATTTAT
GCCCCGTTATGCCAAAAAATAATATTTTTATCGCAAAAATAAATTCTATAACATCTAAAT
TTGACAAAAATGAGCAGAAAATTCTACACAATTTTTTAATAGAAGAATCTCTTGACAATT
TATTTAATGAAAAGCCCATTTCAAAAAATAAAATAAATTTATTTTTTCTTCTTAAATCAT
TTTCTGAATCTGTTTATGAAAACAAAAAAGAAATTTTGATGCGACATAAAGCCATTCAAA
CACGCGCGCTTATTCTGGACCTTATAAATACTGATTATTCTATTGATATTAAATATATTT
ATAAACCTGAAAAATGGATTTTTGCAATTATTAAGGATATAAATGATTGTTTGATTGATT
ATCCAGATTTAATTAATTTATATAATAAATCACTTATTCAAGAATTTAGGGATATTTTTC
TCAACAAGGTTGAGAAATATGGATCTAATGGAAATCAGCTACTTGTGAATTTTTTATATT
ATATTAAGTTTATAAAGAATTATGTGGATTGTGATTTTACCATTTTCTTAAATGAAATAA
AAAAGCAAATTAATCCTTCAAAGTTGTATAAGGATATTGAGCTTAATAATATTGTTGATG
AATCTTTTGATTAAACATTTATTCATTTTTAAAGTTTTTTTATTTATCCCTATGGTTTCA
CATGGCATTAAAGACACACTGACATACTCAAATATACTTAATGAGGATATAGAGAAGAAA
CTTAACCGAATAAAAATTAATAAAAAATATTTAAATTACATGAATAATATCGAAACATCT
TTTGATAGTAATTCTTCTTCATTCACAAGTGGAGTAAATTCTTTTTATGAAGATTTTGTA
AAGAAAAAGAAAAGTAATAATGTTAATATGGTAGACAATGTAAGGTTAGATGATGATGAA
ATAATACAGGATCTAAATGAAATTTATGATGATGGTGGCCTTATGGTTAGAATACTAGAT
TCTTCTGTTTATATTAATTCTGAAAAATTTAGTAAACATGATAAAGTGTTGGTTAAAATG
GATAAGGATGAATACCTTGGTTCAATTACCGGTGTAGATACTGATGTTGTAATAAAATTT
AGAGATGGAAGAAGAAATAGAATTAAATTGGAAGACATTAAAAATGGAAAAGTTAATATA
ACAAGATATATAAAACAATAAAAGTTTTATTAAATAGTTTAATTTTTAT
>TRINITY_DN2085_c0_g1_i1
TTTTTTATTTGTACTTCTACTTGTAATATCTTATCTAATGTTGTAATATATTTAAGCTTT
GAATAGGGGACAATATATTTAATTAACTTTTATCCCTTAACTATGTAATTTAAAAAAATA
AATATTTGTCGAGTAAGGATAAATATTGTAAGGCAGTAAAAATAATTAATGAACAAAAGT
ATTATATTTTGTTATTAAGTTATAAAAATAAAATATTATTAATCGATCATTGCAGATATT
TAAATTTCTAATATAAAATTCGTGATTTTATTATTAACCCATCAAAATGGTCTTTTTTCT
ACGAAATTGGTTAGTTAAATCTTTCAATGCCTTTTTAAATAATGATATTCATGACTCTAG
CCATCATAATGTACAGATAATTGATGTGCTAGAAATACAAAAGTCTAAAGTATTTTTAAT
AATCAGGGACAGAGATTATTTTGTAAAAGGATGTATTTCAAAAAATAAAAATATTTTTTA
CAAGGGAATGTGCATAAATATAAAAAAATATTACATAGAATATTATTTACAAGAATTTTA
TATCTATATCTTAGATTATATTGATCTGGGATGTATATGCGATAGTTTTAATGAAACATT
GGATATTAATACTAGATTTAAAAAAGAATTAGAAAGTTGTTTATATAAAAGCATAGATTA
TACAGCATTTGTAAAAAATAAAAATGACGATTTTGAATGTTTTGTTTTTAAAAAACAAAC
AAAAAATGAAGAAAAAGTAGATCTTTGTAACTCGAGTAATATTTTTAGTGAAAGTATTTT
AGTAAGCAGTTTAGATGATAATCTACATAAAGACAGTTTCTATAAATCACTTATTAAGAA
ACCAGTAGAAAAAAATATAGTTTTAGAATATGATAAACCAAATTTATTAGACGAGATGAT
AATAACAAATTATAAGCAAAATACTAATGTAAACTCCATAACAAGCCATTGTGAAAATTT
TGCTAATAAAAATACTTTAATACCTAGTTCTTTATCAAGTCTTGGTACATTTGATGAAAA
TTTATCTACCGATATAGAGATTCAGAATTCCAGTTCTATAGAAATCTTATCTACTTTACC
AAATTTAAGTGTTTTAAATGATCAACAAAAAAATTATAAAGAAATAAACTCTAAAATGCA
TGCTTCTAGTATTTCTTCAGATTTAAAGTACATAAGTCCAAAAAAAAGTAAAATCGAAGA
AATAAAAAAATCACCGTATCAGAATAGATTTTTTACTAAAAATATAATAGAAAAGAAAAA
AACTTATAATATTTACCAACACTACTTACCTCAATCTACTACAGAATCAACCAATATAAA
AACTAAAAATCTAGTATTATATAAAACAAATGAAAGAAGAAGTAGAATATTTAATTATTT
AGACAATTTTGCAAAATGTTATAAATTAAAAGATATTCTACTCATGGCAGAATTTTACTG
TAACAATTTATATAAGAAAAATTTTTTGATATTTCTATATAAAATTGTATGGAATAGTAT
CCTACAAGGCTCAGTATTACCAATGAATATGACACATAAGCATCTTTTGAACAGAAAAGT
ATTTTATAAAAATACATTCTTGTATGTTAGCAATAAGAAATTTACATCTAGGCCTTATAT
AAAGAGACGTTTAATGCCAGACACTATACTATTTAATAAGAAAAAAAATATTTTACAGAA
AAAAGTAAAAAATAAAATAAATGTAAATTATAAAATACAGAGAGGGGTTTACGACCTTAG
TATTTTGAAACATGCAGATACAATTACAAATTTAACAAACATGTTTATCACTAAAGATAT
TTACAAATACACAAGCAAAAGTAAAATCAAATATTTTAATATAACAAACAAACAGACACA
ACAATACAATATAAAACCGATAGATGAATATCTATTTTTAACAAATAATGATGATTTATT
TTTTGACATAAATTATAATATTTTTAATTGAAAAAAGAAAAAATATTATCTTTTATGATA
TTTACCTTTTTGCATGTTACAATACTCTTTCCATGTGGTCTCATTAAATCCATAATTAAA
ATAATCAGTAATGTCTTCTCCCGGTTTGTTCCATGGCTTTTCATCAAGTTTGGAAAAATC
AAACTCAAATAAATTTGCTTCTGTGTCCATATTATCTTTATTTTTTTCTATAACAAGCTC
AAGCTCATTTGATTCTTCAGAGCTATGGTAATCTTTATCAATAAAAAAATCTTTATCTTC
CATAAAAGGGGTATGTTCTTACAACAATATTTTAGAAGTACACTGCTAATAAATAATATT
AGAATAATTATATTATGTCACAAGTGTTGAATGCATACACTAACTAAAAAATACAATAAA
ATAATTCTCGTAAATAATATTAACACCTTTCAAAGCACTTGTATAAGTCTTTTAAAAACG
AGAAAAGATTATAATAAAATAATTCTAGTAAATATCATTAACACCTTTCAAAGCACTTAT
ATAAGTCTTTCAAACTCTTAAGCTTCGTGAATGTTTGTAAAACATCTTTCGTACATTTTA
GATATTTTTTTAGAGTCGAAAAAGACTGTCTATTAAGTTCTAAGTTTCGGTAGATTTTAC
ACAACTTCGAAAAAATTTCTCTAAATACTTTTTCTTCGATTTTATTTTCAATATTGAAAT
TTTCCCATTCTTTTACATCACCGATATAATCACCGATGTTAGGAACATGTATAAAATTAT
TATTGTCATCTATTTCAATCTTAAAATATTCTTGTAACATTTTTTTTAATGTGTCATCTT
TTATTTTACTTTTTATGCAACACGACGAATAAGTAAAATTGCCAAAATTAAATAGAAAAA
AATGATAAATTAAATGTGGAATCAGTGATGTCAAATTACATTTCATTAAATATTGATTAT
ATTGCACTAGTAAATTTATATCTGGAATGTTTGCTGTACCTACATATACAAGATCTTGTA
TAAAAGATTTATCAATTTCTACTATTTCATTCTTCAATTTTTGTATGCTTAATAATTTGT
ATTCACACGTTGTCTGACTAGGCAAGCAGTCTAAAAGTGTATTATATTCTTTGTAAATTA
TATTTGATTCGTATACATTGCTGTTACTTATTCCTCCTTTATAAGTCTCTTTAGGTTCAT
TAAGTCCCATTTCCAAGATAACACCAAGAACATTTAATAATTCATCTTCATAATCTAAAA
GTACTTCTTTTTTACTGGGATGAACATTTACATCTATGTATTCAGAAGGTATTCTGATTT
CTAAATAAATAAATGGATATCGTCCTTTTGGTAAAATATTTGAATAAATTTTTCCAATAA
AGGATTTTATACTTTGACTTGTAACAAGTCTATTGTTAATAAAAAGTATAAATTGGAATG
ATTTAAAATTTATCATTGTAGGTGTAAAAATTAGTGTTATAAACTTATTACTGTAGTATC
TTAATGATGATATTTGGTAAATAGTACCTATCTGCTTAGACTTAGATTTGGTTATTAGAT
CATTTTCATCATTAAATTGTAATTCACTAGTAAATTTTATAGTTTTAATAAAATCTAGGT
AATTAATATCACTTATATAATTTATTTTCCCAATAGATACATCATTATAAGAACATGTAC
TATCATTAAATAGAAACTTTATATTTGGATTTTTTATCGCAAAAATATTTGCTAGTTCTG
ACATACTTTTGTAAACAGATAATTTCTTATGGAAACATTTCTCTCTAATTTTATTATTGT
AAAATAAATATTTTATGTATATTGATGTACCAGTATTCATTGATATTGGTTTTAAAGAAT
CTTCTGTAAAGTTCCTTTCATATCCTAATTCCTTGTTTTCTACCTTTGATTTAATTGTGA
GATGTGAAATACATCTAATAGAAGATAATGCTTCCCCTCGAAATCCGAAAAAATTTTCAC
CATAATTTGTAGAATTAGAAAATTTAGATGTGTGATGTGCAAGTGCTAAATTTTTAAAAT
CTTCTTCCTCAATTCCATGGCCGTTATCGTGCACCTCAATATTTAAATTATCTTTACTTA
CATTTATTGATATAAATGTAGATTCTGCATCAATAGAGTTTTCTATCAGTTCTTTTAGTA
CATTGTATGGACTAACAATTACTTCTCCTGCACAAATGCGTTTTTGAATTTCTGGAGGTA
ATTTTGTTATTTTATGCATACAATTTCAGGACAAAAATTTAAAA
>TRINITY_DN1722_c0_g1_i1
ACTAACTTATTTGCATTTCAGTAGAACTTTTTTAATTTACAATTTACTTGAAAAAAATTT
AAGAATAATTCCACATTTAAAAAAAAGGTAAATATGCTTATCATAATGTAAAATATTAAT
AATTAAACATTTGTTATCAATGAGATCTACTGTATTAACGTCTTCTTGTTTGTCTAAAAT
TAAAAAATAACTGCCTTTTTTTACAAAATAAAATAAATTTTTAGGCTGTGCTTTTTTTCT
ATTTTTTCTTAAAAAAATCAACTGACCATCGTATTGTCCAAAAATGAGGCCGGTTTTGCT
ACGGCAAGCGGAATAAAAAAGCGAATTTTTGAGTGTTTTTGTTTTAGTATATGTCTTTTC
TATAGTAAGTAATTTGGTAGCTAAACCCAGTTGATTTGTATACAATATCTCATCGTCTTC
TTGTAAATAAATAATTTTATGCGTGTAAAAACTTTTCAGTAAAGATAAACGATTTTTTAA
ATTAGTATCAACAGAGTAAATATAACCATTTACTGTACTGCAGCATACAATATTGGTACT
GGTTTTGGTTTTTAAATCTGTTAGCATATTATCGCATTCGAGGGGAGGTAATAAACTATT
GTCTTGAACGTTAGTACGAATACATATCGAATTGATAAATGAATCAAAGAAATCAGACTG
TTTCACAATTTTAGTTTTTACACATTTAAAAAGCAATTTTCCGTCAGTACAAATAATAGT
ATCTTTTTCCATTACTTCAAAATCTATTATATTAAAAACATCTAAGGGTATAAAATCATA
ATTTTTATCTTTAAAATTAAACTTACGAATCACGCCATCGCTAAATAAAATAAATACAGA
CAATGAATTTTCTTTTGTATCAACTATCATTTTTCGCACAAATCCAAAATTAAACTCAAA
TTTATCTAAAATTTTCAAACTTAAATCTAAAAAATATATTCTGGCACTACATGATTCAAA
TTTATAAAAAAAATCGGGTGTAAAGTTATCTTTAGTGCAAACTAAAAATAAAGGATTTTT
TATTTTCACAAAAAGACAATGTGTAATACATTCTTTTATATTCCTGTAAAAAAGTCCCGA
TCCAATACTAGCCGATAAATCGTTATATTCTGTGTTTTTATAAAAAATAATTTCTATGTT
CTCAAAACTTAAGGTTTCTTCATTTATAGATTCTAAAATAGATTTAGCAGATGCGATATG
ATTATTAACTATACCATTACTATTGTATACACAACCAACAACACTATTATCTGTTGTAAG
ATCATTTTTAAATAGAATAGGACCTAAAAAATCATTTTCATCTCCAAAAAATTGTATAAT
GCCACTAACAGCAAATACTTTTTTAAAATAATTTAGTTCTTCTAATAAAACATTAAAATT
AAGTGTGCACTCATTTGAATTTATATTAACAATTTTAGAAAGCAAGTGCTTATATCTTAA
AATATGAAGCTTATAAGCCTTTTTAGAGACAAATATCATACAACATCCCCAAATTTTACA
CTTATAGTATTTACCTTCCTTAATAATTAGGCAATAACCTTCATGCATCTTTAAAAGCAT
TTTTCCTAACTCGGAATTGCAACTAAGTAAATCTTTTATATAAACATCTTCTATTAAATT
CTTATTAAATAATTTATCTTTAGAAATCAGTGTAATATCGTTATATTGTTTATTCTTTAT
TATATTTACTTCATCAAAAACATCTAAAGCTTTGGCAAGAATGTTTATATGGCATAAGTT
CATGTGGTGAGTTAAAAATAATCGTAAATCATCATCTTTCTCACAATATTCTTTACTTTC
TCTGTCGTCTATAATAAAATCACACTCCTTAACTGGACATTTCAAACTATAAACTTTAAC
ATTATTGTTGTGGTATGAATTAATAAGGTGATTATCTAAATCCAATTTATCATTATAAAA
TGCTTTACATTGGATATATAAACATTTATAAACCAGTTCTTCTTTATTATTTTTATCCAT
ATGGGTCTAAAA
>TRINITY_DN1457_c0_g1_i1
ATGTATATCTTTCTAAAATAAAATTTTTGATTTTAGAAAAACTTTGTTTGTAAAATAAAT
TTATTATCATTTAATAAAATTTTAGCATAAATACATCAAAATGCTTTTACAAAAATTGGA
ACATGAAGCAGATGCTATTATTGGACTAGTTAAGTTACAAAGAACGAATATTCGTTACAA
AAATAACATTATGTATAATGAACTGACAAGTTTACAAAACAATGTTTTATATAGTGTATT
TAGAAAATCAATATTTCCATCATTAAAAAACAAAAGAGATCTAGGATATTTATTAGGAAT
GTCATTTGAATGTGTTGAAATTTGGTTTAGAAAATTTCGAAAACCGAAAGATCTTTCAAA
TGTAAAACTAGAAAAAATTTCGTCTTATACTATTCTAAATATATATCTCAACGAAGCTGT
AAATCTTAGATCTTCTTACAATAATAATTGAAATAAAAATTTCAAAATATTTTGTTTTAT
TTCGTTTATAAGGTTTGTTTGCATTTTACAATTTGTTGTAATTTAATTATCCCTTAAATA
TGAAGTATGAATTATATGTTAAAGGAGAATTTGAAAATATAAAAGGATTATCTTGTGATC
AGACATATCCTGCCATAGTAACATGTACTGCTTGTGATTATACACATCCTAAAGTAGTTA
TAATAACAGATGAAAGTTCGATCAAAGAAAAGGGTGTTTATAAGTGCAATTGGGAAATGA
AATGTCATTCGTGCAGAAATGATATAAAGATTACAATTAAAAATCCCGAAACACTGACGA
AAACTCTTCTTAAAGACAAATACGATGATGATTTTGAAATAAGTTACAATCCTGTTGTAA
AAGATCGTTGCTCACTATCATTATTTGAAACCAGTGGTGGAGAAATATCTGAAGTAAAAA
AAGTAGGCCTTAATGTACTAACCGAAGATGACCAGTTATTTTTGAACAAAACAGTTGATG
ACAAAAGAACTTTAGCAGATTCATATGGAGGAGGTAAAATGTATTCAATACTCAATTTTG
AATTAGAAATTAAAAGAGTAAAATAAACTTTTTAGTGTAAATATTTATTTTTCAGGTTTG
AATGTTTTAAATAAAACAATAACCATATCTTTAACGGTTATCTCAATATAATAATTTCCT
ATGTAAGTAAAAGCGCCAGAAAAATGTCCTCCAACAATCACACACCATCCTGAGCCAAAA
TCTTTATCAAGCATCTCTTTAAGTTGACTACTCATTTTCGTAGGCTCAATATTCTCAGTT
TTTCCTTTTAAAGTGCTTCTTAGCTTTTCTTTAATTTCTTCTGGAAATTCTGTATTACTA
CTAAATAAAATTTCTTCTTCTTTTGGTTCTTCTTTAGTTTCAGGGTCCGCCATTATTTTG
ATTTTTTTTTACGTTTTATAAAAATATTGAAACGTGTTAGAGAAAAAATTACACAATATT
TAAAATTTGTAATAATCTATTAATAATATAAATATCTTTCATCTTTGTCAAATCGCCTAT
TAAAATAAGACTCCTTTTTGCTCGTGTAAGTGCCACATTTAATCTTTCTTTAGACTCAAT
AACATCGCATTTTACTACAGGATCAAAAACAACAATAATATTATTGGCTTCAGAACCCTG
AAATCTATCAACGGTTTCTACTTGACAATCAGTTAATTCTTTCGTTATTTTAACTTGTGA
ATTAAAATAACACAGAATAGTTGTATCATATACATCCTTTATAAATTTAGAATATTCTAT
AGTAGAAGAATCTATAAAACAAACGGAATCTTCTATAGATCTACCTAGTTGAAGCTTGCC
ATCATAAAAAAGTTCATTTGACAAACGCATAATATTTGGGCCCATTCTGTACTGAATAGT
CAATTCTGAATGATTAACATCAAGTAAATATTCGAATAAAGACATATTAAGATCCGTACA
AGATTTAGATAAAGGTTTTAATTGCAAATGATCCCCAAAAATAACAAATTTTTGACAAAG
AGAAATAGGAATAAGAGTTAAAAGAAGATGTTGTTGTGATCCCTCATCTATGATACAATA
ATCAAACGATCGTTCTAAAAATATTGGATCTCGAAATCCAAAGCAAGTGCTTGCTACAAG
ATCGACATTTCGAAAATAAGTTTTTATTTCTTGCACACTAGAAAAGTTAATATTTTCTTT
ACATGCTCGGTAGCTACGTATAGTTTTTAATCTACTTAATATATTTGTTATAGCAAGATT
TGTGTAACAAACCAGTAGAACCTTTTTATTTAAATATACTAAAATCTTAATTAACAAAAC
AATAACACTGCTTTTTCCAGTTCCCGGCATGCCATGCACTATTTTATAATTTTCGCAATT
CAGTGCGGAATATAATGCAGCCTTCTGATTTTCATTTAAACGTAAAAATTTTGACATATA
AATTTCAGGAATTTGATATTTGTATCTCTTTGGTTCGGGTGGCAACGGAGTAAAATAAGC
AAAGGATGATGAATTGGTTTCTAAGGATAATTTTTTTTGATCATCTATAACGTGATTTAT
CTGTCTATCTAATGATGAAAATATGCCAGAGTCGAGTGACGAGCTTGCAAGATTTTCAGT
ATACTTTTTTTTCAAATCTTTTTCGATTTCGTCATATTTATTTGTACATGTGTCATCAAA
CGAATGTTTATTTAAACAACAATCTCGAGTTTTATTTGCAGTGTTAACATTATTTTTAAC
AATCGTATTATTATTTTTTTCTACAACACTATCACCCATAGCAACCTTAGAAGTTTCTAT
CTCGTCACTGCTAAAATATTCAAACGAATCTTCTTCTTCAAAAAATCCTTTATCTTCATC
AGGCAAAAAAAATCCGCCTGTTTTATTTTTTTGTAAATATCTAAAATAGGCAATGTATAT
TAAACTATATCTCATAAATTTAAAAAACACATCACTATTTCCAAAACTAATATAATAATT
ATTATTTTTTTCTAAATTAATTTTTTCACTAAGTGAAACGTGTAGAAAAATGCTATCCAT
CTCGTTTATAATACCTTTACATAGCTTTACTAAATCTTCGGTGTAGATATTTACATAAAT
ATCATCTACTACAATATTTTTACTATCATAAGCAAAGACTACAATTTGATTGCATTGCTT
TTTAAATTTAACTAAATGCCATGTTTCTTTTAATCTAAAGCTTTCTTCCTTTTCTAACGC
ATTCCACATTTTTTTTAACCAATGAGAATCAGACAGATTAAGAATTTTTTGTATAATTCT
ACATGGATCATATTCACAGCAGCTACAATTAGTAATACTATTGTGCATAGCCAATTTATT
ACGAAGAATCATTAGAGACTTAACTTCAGAATGTTTAATATCTACATTGACAAAATTATT
AGCAGTTATGTAAAAAAGATAAGATTGAAAATTAGTCCTATATTTCTCCTTAAGAATAAG
ACTGTAAAGAATTACTTGTGCTTTATGAGAAATATCCATAGATTTTCCGCTCTTAATTTC
TAAAACAATATTATTTTCTAAACCTACAGCATCGACATTCCCCTTTAAGTTCATTGAAAG
GGAAGCAATGCGCTTTTCACATTCATTAAAAACTAAATTTTGTTTATTAAATGATATAAT
ATTGCCTATTAAAGAAGTTATATCATCTCTAACTACTTTTTCACTGGTATTACAGCAGTA
AATATTCATAAGATTTTTTTTAATTCCAGCACTAATGCTTTTTGTTATGTAGGATAGTTT
AAAATTCTGGTTTAAGATACAATCTTCCATTATTTCATGTAAAATAATCCCATTTACCAA
ACATTTATCATTAAAAGTGAATCCTATGTCAGCTATTTTACCGTTAAGATATGGATTATT
AATACATCGAATACTAGACACAAGATTGGTTATTGTAAGAAGATCATCTTCAATAAAAAG
ATAATTTTCTTCATCATTTACATATACGTGTATATAACTGTCTTTTATAATTTTCTGTAA
ATCTTTGTCGCAGCATAAGCAGCTCATTACGGTTATTTTAGTATTAATTTCGAAATCTAT
CGAGCACCATTCGCCATCAACAGTGCAAACTACATCATCACCATACAATGTGATACTATC
TTCAGATTTAAAAATGTCGCGAATAATAAATTTAATGTTAGATGGTTTAAAAGATTCGGT
TTTTGAATTAATTTCAGCTGATGTGAATGACAATTCGCTTTCTGCTATTTGTAAATCTTT
TTCAAAATTATCTTTATTTGTGTCACTCCAAAAAGAAATAGAAGATTTAAATTCAAATTT
AAATTTTTTATTTGAAATTTCGGACATAAAAAGGGCAATAAAATTTTTTAAATATTAATT
TAAGACACTGTTTTATTGCTACCA
>TRINITY_DN1468_c0_g1_i1
ACATTAGAGTTTAGGGATAAAAATTATACAATTACACCCTTCTTATAATTATGGAAGAAC
TTAAAAAGTATGATAATGAGTATGAAAATAGATCTATTGAAGAAATAGCAGAAAGAACTA
AATTAATAATTTCTGAGACAAGAATTTTGCAAAGCAGAGTAAATAGCATTAAACATGACA
CCGCTACTAAGTCTTCACAAGTTTATGAGAATATGGAAAAAATTCGAATAAATAAACAAT
TACCTTTTCTAGTTGGTACCTTGGTAGAATTGCTAAATAATGGAACCGGTGTTGTTAATA
CATCTACAAGAATTACGTCTTACCTGCCTATGTTGGGCCTTGTAAATGAAAATGAATTGA
AGCCTGGTGACCCTGTAGCTCTGCATAAAGAAACAAATATTATTTTTGAAAAACTGCCTC
CTAATTATGACACTAAAGTGAAAGCTATGGAATTGGATACTAAACCAGATGAAACTTATG
AAGACATTGGTGGGTTAGAAAGACAAATTGAAGAACTGAATGAAGCCATTGTCCTTCCTC
TTACACATCCAGAAAGATTTGCTCGATTAAAAATTAAACCACCTAAAGGTGTATTAATGT
ATGGTCCTCCTGGAACAGGTAAAACATTAATGGCGAGGGCATGTGCAAGTAAGACAAATG
CGACATTTCTTAAATTGGCTGGCCCGCAATTGGTACAAATGTACATAGGAGATGGTGCCA
GGCTTGTTAGAGATGCCTTTGCTTTAGCTAAAGAAAAGTCACCCACTATTATTTTTATTG
ATGAAATTGATGCTATTGGTACTAAAAGAGTTGCATCTGATAAGACAGGTGATAGGGAAG
TGCAAAGAACTATGTTAGAATTACTTAATCAATTGGATGGGTTTACCTCGCATGATAATG
TCAAGATTATTGCTGCTACGAATCGTGTGGATATTTTAGATCCAGCACTTCTTCGAAGCG
GGCGACTTGATAGGAAAATCGAGTTCCCTTTACCGAATTCTGAAGGAAGAAAACGTATAT
TACAGATACATTCGCGAAGAATGAATATTGATCCTCTTGTGAATTTTGATGAAATATCTA
GAAGTACTGAAGGGTTTAATGGTGCACAATGTAAAGCTGTGTGTGTTGAAGCGGGAATGG
CGGCTCTTAAAAAAGATAAAACACAAATCTCTCAAAATGATTTTATGGATGGTATATTAG
AAGTGCTGTCAAGGAAGAAATCAAAATTAATATATTTCACTTAATTAAAATGATGTTTCT
TCGATAAATCATTTTTATGATTTAATATCTTTTTAAGGTATTTGACGTTTATCTCCTTTT
TTATATAAGTTTTCAAAATTCTCCTAATTTATGCTGCTTTCCAAAATAAAAAGAATTGCA
AATTTTTTATTGTTTGGTGTGGTAATGATTTTTTATTTCGAAGGAATTATATTGTTGGGT
TTTTTATTGATTATCATAACATTATTAAGAGTTGGAGATGCTACAAAATACATAAAAAGA
ATTTGGTTTCATTTAACAATATCTGTCCTGTCATTTTTATTTCCAAAACCAATTTATATT
TATTATGATCCCAAAATTTTAAGAAAAACTAAGAATATTGTGATATCTAATCATTTAACT
GAATATGACTGGCTTATGCTTTTTACAGTACTTTATCGACTAAAAAGATTTGATAATATA
TGCATTATTTTAAAAAATAGTCTTAGAAATATTCCTTTGCTTGGATATGGCATGAAATAC
TTTGGATACATTTTTTTAAATAGAAAACTCGAAAAAGATAGAGAAATTATTAGTGAAGGA
ATAAAAAGGCTTAAGAAAAATAATGAATATGATCTTTTATTTTTTCCTGAAGGTACTTAT
TTAGATTCTGTAAGCAGTCAAGTGTGTAAAGAATACATGGATAAAAATCCATGTATTCTT
AATGGACAGATATTTCGACCCACAGAAGTTTTATTGCCCCGTGTTACAGGATTTAATCTT
ATAAAAGAATCTCTTAATGGAGATGCTGATGGAATTATAGATATTACAATGTTAGTAAAT
CCTTACAAGAAATATCCACAGGATTATTACACATACACAAAAACATTAACGGATTTTACA
GATAGGGTAGGTTTTGTATTTTATTTAGATTACATAGAAAATTATAATGATAAAAATTTT
ATTTATAAAAGATTTAAAATTAAAGATGATATTTTCAAGGTTTATAAAAAACTAAAAAAC
AAAAGAATTTCATCTTTATGTGAATTTAAAATGTTAACACAAAAAATTAAAAAAGAAAAT
GATACATTTAAGTATGAAATAATATACGTTCATTCGGAATGGGCACCATTTTTTTATACA
ATATTTATATATACAGTACTTTTTGGCTATCGCCTATGTAAGAAATAAAA
>TRINITY_DN1504_c1_g1_i1
ACACCGACTTAATCAAATGAAGAGTATCAAAACATTGTACAATATTTGAAAAGTAAATAA
ACAGCAATCGAAGTGAATAGACAAGTAAAATATCAATAAAAAAATGGTGTAAAAATTTTA
TGCCAGTAGAATATTTACATCATTTTAAAAATGTAGATGAAAACCACAAGTGTGTTTTGT
TGAGGACACACAGTTTTAAAAATCTTGAAGTACATATTTGCACAGACGAAATATTTATGG
GCGTTATCGTTTATATGAACTGTTCAAGCATTTGTATTTTTCTATATCAAAATCGCTTGT
TAGGGAGGCTCATTCAGAGTGTAATATTTGTACCCAAGCACAGTTCTTAAAACAAAAGAA
AAATTTTAACACATTTTGGCAAGCAGGTTGTTTCAAAAGTTAATAATAGATCTTGTTGAA
ATGAGAAAGTATGCTTGTCAAAATAATGAATACGCTTTGATATTAACTGGTGTAGATAGA
TATTTAAATTATGCAATAACTTTACTGATAAAGCAAATTGTTGTTGAAATTTTAGCAAGT
TAAGAAATTGTTTTTTTTCTAGTTCTGTGATCTTCAGATTTTACATTGTGACGATTGTAA
AGAGTTTACAAGTTTAGTTTTAATTATTTTTACAACCAAATAAAAATACTTTTAGTGTAC
GATAGGCCCGTAAATTTAAGGCCAAAAGAAATAATTAAACACTCGCAAGATATTTACAAA
AGCATTTGTATGACTAAAATAATGCAAATGACAAAAATAGTCGGTTATTATACGAAAATT
GAGCTATGTGTATAATGTGGCTGTTCACTCTGCAACCAATAACTCATCATTTAGTTAATT
TTTGAATAAAATTGGCTTTAAAAAAGTATACACGAAAATTATGATAAATGTATAGAGGAA
AAACGAAAAAATTATGTTAGCTGTAAGG
>TRINITY_DN1695_c0_g1_i1
CTGAACATTACAATGTATATAGTAGTCAAAGAACTAAGAAATAAATTTAAGTATCGCAAA
AAATTTTGTTGAATATGTCTTCATTTGCCATGTTATTGAAATATTATTTTCTTTTATATC
TTTTTAGTTAGCCTTGTATTAGATTAAAACATGAACTAGAATTATACATTAAAAGTATTC
TTATTTTTCTTATCTTAGTTAATATACAACTGACGTATTTA
>TRINITY_DN1826_c0_g1_i1
AAAAATATTGGAAATTTGGAAGTTTTTAAATATGAAAAAAAAGAAGGTTTATTTTTTGTA
AATCCGCCGTACACAAAATTTTTAAAAAATGATATGCATAAAGAAATGAAAATACAAGAA
GAGGATCTAGAAATTCTTATTAAAGATCTTTTACTTGTAAAAAATTGTAAAGTAGAAGAA
TATGAAAATGGAAGATGTACTAAAGAAGGATTTCCTGGTAATTGGAAAGATTTTACAGAT
TTGTGTTTAGATCATAGACTTCCACCATCTTTATGTAGCTTAAAAATAAGTGGTAATAAG
GTTGATTTGTGTTTTATAAAAACAACAGAATCTTTTTTAAATACTTGTATATTTGAGGAT
GATGATGTATATAGCAATTTATATACAATATTATCAGAAATTAATGCTTATGAGATAATT
TATGATGATAAAAATCTTGTATTTATAGAAAATATGGGTATTATTACTCATCTTTACGAT
AAAGCAGAGGATTCAGTTAAATTAATGAAGAAATTTCTAAAAATAGATTTAATAACCATT
AAGCCTTATTTTAGACCTAATGTTTGTATTATTGATGATAATACTTTAGAAGCTTTAAAT
ATACACTCATCTGAAAAATGTGTATTAAGTTTATTTAATTGTTATACAATTCAAGGAAAA
AGACTTTTGTTACAATTTTTTAAACAACCATTAAAAAATATTGATGAGATTGAAGCACGT
TTAGATATTATTGAAGTTCTAAGAGATATAGATTTTGATATTTTAAAAGATTTTCCTGAT
TTATTGAAAATAACTAAAAAAATAACTAAAATTTCTTTACTAGAAATACTTAAATTGCAT
CAAGTTACACAGAAGATTCCTATTCTTCTATCTAAAATGCAAAATCCATTATTAATTAAT
GATTTTTATACTCCGCTAAATAACATAAATATACGAAATATTCTAAATGACATAGAAGAA
GTTATAGATGTTAAGAATTCACAAAGGAATATTATAAAATTTAATAAAAAAATCTGTAAA
ATTACGGAATTATATTCTTCGTTAGATGAAATTAATAAAAAGTGTCAAAATGAATACTTA
AGATTAACAAAATTATCCGATAAAATTAAATATACGGAAGGAGAAGATTTTTTTAAAATA
ACAAGAATTGAATATAAAAAATCAGAATTGATACTAAAAAATAATAATGTTCTTGTTACG
AGTGTATTAAAAACGGGAGTAAATTTTACGACTAAAAGAATGTCAGAGTTAAGTTTAGAA
AGAAATAATATAAAAGAATGTATTAATAAAGAAACAAGTAAAATAGTAAATGATTTACGA
AATAAAATACAAAAATATATAAATGAATTTGAAATATTTAATTATATTGTTGCACTAATA
GATGTATTTAGTGCAATAGGAAGAAAAAGTAGGGATATTGGATATACTAGACCTAAATTT
ATAAATTACAGTAAGGAGATTAATGAAGATAAAAATTATTTTGATAATTCTTCTCAACTG
GAAATTATTGACGGTTTTCATCCAATTTTAGAAGATAAAAATTTTATTACAAATTGTATA
AAATTTGATAAAACAAGACTATGCATAATCACTGGACCTAATATGGGAGGTAAAAGTACA
TTTCTAAAAATGATAGGTGTAATATCTGTTTTGGCACAAGTCGGTTGTTATGTACCTGCT
AAATATACAATACTACCTATATTTGATGGTATTTATATTCGAATAGGTGCGAATGATTGT
ACTTACAAAGGATCATCAACTTTTATGGTTGAAATGAAAGATATTGCTCGGATATGTAGA
ATGTGCACTAATAATTCATTAGTGCTTATTGATGAGTTGGGAAGAGGTACATCTGAAATT
GATGGATTAAGCATAGCAAAAGCTGTAAGAGATTTTTTATTTGAAAAGAAATGTATTACT
TTATTCGCCACACATTTTCCTGAACTGTGTGATGCAAAAACTTTAAATAAAAAAGCACAA
GCTATTCAATTAGCACTTACATATAAAATAGTAGATGGAATATGTGATACATCATGGGGA
CTTAATGTTGCAAAACTGGTTAATTTCCCTGACTCAGTTATAAAAGAAATAGAAAACCAA
CAAAATTAATATAAAACCATATAGTGTTTATTTTGTAAATTATATTTCTAATTTATAAAA
TTCTTTCTCGTTATGTAAAACAACTTCATGTGTTCCAAGTACGAACTTTAGTCCATTTAC
TTGTTCACTAAAAATAACACACCCTGTTGTTATGTCATATACATCAACCCAACTTTTAGA
AATGACAATAAGCTTTTTATAATAAATTTTAAAATCTACCGGCATACTTTTCCATAAAAA
TATTATATTCGTGTTTTTTACTCTTCCTAGTTTGTCTACATAGAATCCTATTGAATCGAA
ACACACAATAAACGTATCATAATCTACTGTAAAAACTGATCTGGCTTTTGAACTGGGTAT
CATTGATAGCAACATAGGAACACATGGATTGTATAACTCTAAAAAATCTTCCGTTTTTAA
TGTCTCCATATCAACTATCTCAAAATCTTTACAAGCTATAACTATTTTAGTTGGACAAAA
TATTATATTATACACTCTAAATCCTACATATAATTTTCGAGATAAATCTAATTTAACTTT
TTTATCTTCTTTTGCAACTTGAAATAAATAAATTAAACTGGATTTACTACTACCGTAATT
TCTTGTTGCTATAAATGATCCTCTAGTGTTTGTTCCATAAAAAAAATCTCCAATATTTTT
TTTAATAGAAAAAGGTTTGATGCTATTCATTGTATTATTAAAATTACAGATACACAATGT
TGAGCCAGATTGAAACATAAGAATTTCATATTGCGAATCATATAATACTTTTTTTGTAAT
CCCTTGATAAATCATTTTTTTATCATTTCCTAATATTTTAAAAATACCATTTTTAGTGGA
AGCTATTAGCATGTCTTCTTGATTTTTTATATATTCAAAATCATCAGTGTGATCTTCTAA
ATTTTCATTTAAAACATGCGAAAATGTCTCTTGTCCATAACAGAGCTTTTTTATCCAAGA
AGTTTGTTCAATAGCACCTTCATCTGAATCATCACTGCCTTCTTCTAGAATTTTGTTCTG
TGACCTAAAAGTAGTAAAACTTTTGAATAAAGGCTCACTGCTTAAGAAATGTTTCTCTAT
TTTTTTTGTATATTCTTTCACTGCGCATCGAAATTCTTTTAATTTAAATAATTTTTCATT
TGTAATAACATCTACGTCTGTTTCATTTTCATTTTGTTCACTAGTAGATTCTAAATCACT
CATCGATTCGCTCATTTCAGCAAAAATAAATTTACTGGTTTGACACGCCGACAAAATATT
CTGAAGGTTAATATTAATTTTTGTAAGCTTTAAATTTGTACAATAATTTTTTTTGATTGA
TAACAAAGCATCTGATAATATACTAATATAAATTTTTCGAACATCAAAATCTTCAAATAA
AATTGTTATTAAATTGTTTTCAGATGTTTCTAATAAAAAAAGAGGAAAGTATTTATCTTC
ATCTCCTTCTAATTTATTAAATCCTACATTTATATCAAAAAATAATAATCTTTCTAAAAA
GAGAGGATCTAATAATATTTTTTGAGTACTAAATTGTCCTTTCGAGCTTTCACAAAATAG
AATACAATGATCAAAAAAATAAATTTTAGAGATTATTGGTGATGCCCAGATCTCAGATTT
AATTAAAAACTCCCCTTCTTTAAGTAAAGCTCTTTTTTTTTGAAATAATCCTAAAGCTAA
CGGATTTTGAAGTCCATCAACATACTGTAATGATTGACTTAATCTGTAAATTTTAAATTG
TCCGCTATAAAATTTAAATAAATTATCTACTTTCAATGTTACTTGCTTCAATTTGTCTAT
TAATAACTCATATTGAGCTTTAAACTCGTCATTTCCTTCATTTTTAAATATTGCTTTTAA
AAGTAAAGGAAGTCTTGAAAGTTTAGTACTAGGCCTGTACAAAAAATTTCTGACGCCTAA
ATATTCAATTTTATTTTGTGCAAGGAAGTTATGTAATCCTTGTTTAAATTCTGGACTGTA
ATGACACACTCTTTCTAATTCATATTCCGCCTTAGGAAGTCGTGAAAAATATCTCTCATA
AAAATTAATAAACTCCATGTACTTGTAGAATATAGTAGCATATTCCAATTTTAAAATACT
AGGATCATCATATTTAGATTTGTCAATACAGAAAGCATTTTCGTCTTGTACATAAAAATA
TGGATCCATTTCTTTACGAACTTCTAAATTTCTTTTTTTCATTTCATTAAAAATCTCTTC
ATGCTTAAGTCTAATTTCATGCATGTTTATAAAAACAGTGTCACAAATTTCATATTTCAC
TTTTGGGCTGAGAAATGAGAAATTAAGTATACACTTTCTAAACTCAGATTCCCAAAGAAT
CATGTCGTCAATGTATAACTTTTCTGAGATAAACATTTCATGTAAAGCTTCTATCCTTTT
TCTTAAATTTGCCATGTTTTTATTTTTTTGTT
>TRINITY_DN938_c0_g1_i1
AATAGCTTTATTTCCTTTAATCAGTGTCCATGTTAAAATGTACAATATTGATTTGGATAT
TGTAAAGTAAAAAACAGCAAGGAGAATTTTACCCTTTAATAACGTTTCTTTTCTTCCATA
GAAAGAATAATATTTAAAGGTAACAGTATAAATTTTGCATCATAATATGTTTGATATTCA
AAAAAATAACATTTATAGTGAAATCAACCGTTATAAAAGAATGATTTTACTAATAATTTG
TCGCGTGGGTTTATGTATTACATTATTAAAATAAAAAAACTAGCTTACGCCATCCTGTTT
AAAACGGGATTACAATACGATATATGCTTCCTTTTATTTCAATCGTATATAATGCCCTTA
ATCGCCGTGTATGTATTATTTAAAATTAAAAAATTAAACTCTCTTAACCAGAATT
>TRINITY_DN482_c0_g1_i1
ATTAAAAAATTATACAATTTTTTTCTAAAAATTTACCCCTATGAATGGCCTATACGCTGC
AAATGATTTAATAAAATCACGAAAAATTAAAAGAAGATCTGATCCATATTACAGAAAGAG
GATCTTGGGTACTAAATATAAGCATTCGAAGATTGGTACAGGACCACAAGCAAAGGGAAT
AGTTTTGGAGAAGACAGGTGTTGAGGCAAAACAGCCAAATTCAGCTATTAGAAAAATTGT
TAAAATTCAGCTTATAAAAACAGGAAAAAAAATTTCTGCATTTGTTCCTTATGATGGTTC
TTTAAATTACATTGAACATAACGATGAAGTGGTGGTAGAAGGTTTTGGTAAGAAGGGTAA
GTCATGCGGAGATATTCCCGGAATTTCTTATAAAGTAGTGAAAGTGCAGAATGTGTCATT
AATGGCTCTTTATAAAGGTAAAAAAGAAAAACCAAGTCGTTAATAAATTATTTATTAAAA
GTTTTTTAGTTTGTTCTTTATCACCCCTATGCCAGAGGTTACAATTATTATTTATGATAA
TGGACTGCCTTCTCAAAATCAGGATTATTTACCAAGTAGAAGTATTTTACAGAAAGAATT
TATTCAGTCATTCATTAATAAAAGGTTTGAAGCAGATTCAGAATCTATGGTTGGTATTGT
ACCTGTTTGTCAAGAGCAATACAATGATATGATTACACCAACAAAACAAAAAGATTATTT
GTATACTTTTTTAAACACATGTGGATTGTACAGAAATCCCGATTATGTTAGATCTCTTTC
TCAAAGTATTAGCTCATTTATGCAGCAAGAAATAACAACGAAAAAATTAATTTTTTTCAT
AGGCACAAAAATTGATAAATCTTTGGAAGAGGACGTGTACAGTAAAATTTTTGAAATTCT
TACACATGGAATTGCAATAACAATAGTGTGTTTTGGTGAAGGTCTTGTTTATTATGATAT
TTTAAGTAAGGAGATAGAATATTATAATTTTAAAGTGGTGCGTGTTTTACCTCAAGATGA
CTACAATAACATTTATAACATTGTTACTGAAAATGAAGAAGAAGATGATCCTGAACTTGC
AGAAGCTATAAGACAATCACTGGAAGAATCAAAAAAGCAACAATAAAAAATTAGTACTAT
TTTTTTATCCTTTTATGGAAACACCGTATTTTTCTAATTTAAACTTTGAATTTCCAGATC
CAGACAATGTAACAATGGATACTGAACGCAAAATTAAGACATATTTAAAAAAGCATTCTA
TAAATTTTCCAGTAGAAAAAGATATAGAGCGATATTCCGATAGATATAACGAATCAATTT
TTACAGATTTAGAAAAAATTAAAAGTTATTTATATCCCGAAATTATGTCGCCAGAAATCT
GCGACTTCTTCCAGTTTAATTTACAATCTGAAGTTGACGAGGTTGATAAGGAGAATATTT
CTGACTTAGAATGGGATGATGAAAATGAATGTGAAACAATAAATAGTTCTGAAGATGGAG
ATTATAAAATCACAGGTGAAGATGATGAAGACTCAAAATCAAGTGAACAAGACAATGGAG
ATGTTATTTAATTAAATTATTTTATGTTTTATTTATTA
>TRINITY_DN13_c0_g1_i1
AGTAAGTCGGGTTATTAGAACTTATGCAATAGAAAACTATCTATATTTTTATGGTCAAAT
TACATCACTGTATTACTATTATAAATTATTGTTCAAACATTATAAACTTTTTTTGTATTT
CCATACTTTTTTGTTTATTCTTTTTTCCTTAGAAAATTCTTTTTCCGTAATCTTAACATT
TGCGCATTTTTAGCACTAGCATGCCAAAGGGCTTTTCTTGGTAAAAAAATATTATTAATT
TTCATTAGGATATTATTATAGGGATGACAACTGGCAGTACGTTACCAGGCTAGGGATTCA
CTGGATATTGTGGTTGGTAAAGCTTATATGGGTATAATGATCGTTATGGATTCGAAATGC
TATAGCTTCATAGCTTGTTGCGTTTTTACCGGGCGGCTCTTCAAATGTAATTTTTACTGT
AGATGGAATGAGATTACAGATGTAATACAGCTATATCAATTACCTTTTTAAACTATTATA
TGCCTTCTTGCAATTTTTGGACATTTACACCATTTAGTTTAAG
>TRINITY_DN1209_c0_g1_i1
GATTTTAATATTTTTCAATATATTTTTTTAGATATAATTTTTTACTTAATGTCTTTAAAA
TATGCTTTTAATTTACATATCATTAATTATTTCTATCCGTCTTTTCAGTGATGGATGATC
AAAGTACATGTAATTAAATAGCTGTGATGAGTCTATATATGCATTATTTTCTACAGTAAG
TTTTATTAATGCATTAATTAAATGTTTTCTATCGTGCTTAGAGACACTATATCTATCAGC
TTCTGTCTCGTCTATATTTGAATAAATGTTATTTATCATCTCTAAATATGGAATAATTGT
TACACTTATAAGTATAAATAGCATTATAAGGTTATTTACATAATCACGATTACTTCTCTC
TACATCCTCATTATTTTGTAATGGTTTTATTAGCTTTTTACTACATGCAATCATAATAAA
CTCTATCACGTACATTGATATACTGATTGCTTTAGAGATAATTACTCTATATAAGATACT
TTTATTTACTATATGCCCTATTTCATGGTACAATACACTTCTAAATTCATTTTTAGAAAG
TAATTTCCAAATATCACCAAATATAAATATAGCCACAGAGTTCATAAAGCCTATTACACC
CACATTGTAAAAGTCGGCTTCAACTTTACAAATTACTACTTCGTAATTTCTTTTAATAAA
ATATTCTAAAATATCTAAAGGTATATTATTGTAATCTATAACTTTTATATTACTCTTTTT
TAATTGTAGAAAACTGTACAGTACAGAAGCTAGTCCTGCGAATAGAGGCCATATAAATAT
TTTATAATATTTATGTTTAGAATATAGTCTATATAATACCTTATACATGATGTATGGTGC
TAATATAAATAGCACTAAATTAGGATGAGAAAGATTATTGGCTATAATGTACAAATACAC
TGTAATGTGTGCTTTATAAGGATACAAAACCTTTCTAATGTAATTCCATCTTGTAGTGGC
AGATGAGTCTACCTGTTTATTAAATTCATATAATTCTGTTTTAATAATTTCTTCTTTTTC
TTGTAATTCATTATTAAACACTTGCTCTAATTTAACTTCTTCTTCTTTGTATTTAATATC
TACAACTTTTACTATACAAATATGAATGGCTATTTTAACTAGACATTTAATTAAAAATAC
TAAATAACCAGTTCTATTTGAAGAAAGATCGTACATTGATAAATATTTTGGAATATTTAT
AAAGAACAGTCTTAGTATTTCATATGATATTATTGAAAAATGAATAAGTAATGAAATGTA
TGCAAAATATTTTAAAGTGTTGTTCAT
>TRINITY_DN1315_c0_g1_i1
AAGTTTTTATTTAATTTTTTCTAGAAAATATTTGTCTTAATACTTCTTCCATGTTATCAC
ACACAATTTGTTTATCTTCATCGTTTAAATCTTTACCAGATTCTATTAGTTGTATATATT
TATCTAATTCTACATGAATTTTTTGTTTATTTTCTTCTTCTTCTTCATCATCACAAAGTA
AATGTTTAAATATTTGTGCCGTTCTATTGGGATCACATCCATCGATAAACGATTTAAATT
TTTTATTTTTAGTAATTTTACCTCTTTTGTAGTCTAAGAATTCATTGGATGGTTTACTAG
ACCAATACACCTTGTCTGGTACACCATATTCCTTAAAAATATTATTATCACATCCTTCTG
TTTCTTTACAATTAAAAAAACCTACAAATTCGTTATGTATAATAATTTTATCTTTATCTG
CTCCTGTCCGTTTTACTATTTCATTTTCAATATCATCTTTTTCACATTTGAATTTTGTAC
CATTGATTGTAGAAAACATGGGAAAAAGCAAATCACAAAATAAATCTTTTTAATTTATAA
TCATATTTAATTAATAAAAGTATATTTTACAAACTAATTAAAAATGAAATTATAAAATCT
TTTGATAATCCACCACTAAGACTGGGATTTAAAATGTTGCCAGGAATCTCAATATCTCTA
TATTCCTGTATTAGTGGTTTAATAGATTTATCAACAACAAATACTTCTTCTAGCTCAATA
TTCTTTTTCTGTGCTACTGCTTTAGTTGATGCAGCTGCTATCTCATTTATTTTCTTTTTA
ATGAGAGAATCACTTTTGTATTCTAAAAGTTCATATACCAAATTTTCTATTTCTTCTAGA
TAATCATTATATTCAACAGGTGTGTCAAAATCTTCTTCTGTTTTTATAAATCTATCTAAT
TGTCTTCTAATTCTACATTCTTTTTCTACTTCTATATCTTCAAAAGTGGCAGACATGTAA
TTAACTTTACGAAGTTCTACACCACATTCAGGACATTTATTTATGCCATTAATGTAATGT
CGTCGTAGACATGATTCGCACATTTTATGAAAACACGGACTAATAAAAAGAACCATTTCA
GGATTCAAATAAGAATCTGTCTTACACACAGGACACGTAGATTCTAACATAAAAGGGTAG
AAAAAATAATT
>TRINITY_DN1752_c0_g1_i1
GGATGAACAACGATTTAGAAATAATAAAAAATCAAGCCACTGTAAATATAGGAACTATTG
GACATGTAGCACACGGAAAATCTACTCTAGTTCAGGCAATTAGTGGTGTTTCAACAATAA
AATTTAAAGCAGAACTGGAAAGAAATATTACCATAAAACTTGGATACGCTAATGCTAAAA
TTTACAAATGCCAAGGAACATGTAAAAGACCGGATTGCTATCAAGCATTTGGTTCTGCCG
CACCTTTAGATAAAAAATGTAAATCTTGCAATGGTACACTTCTTCTTGTAAGACACGTAT
CTTTTGTAGATTGTCCTGGTCACGACGTATTAATGGCCACTATGTTAAGTGGTACGGCTA
TTATGGACGCAGCTTTGTTACTAATAGCAGCTAATGAGCCGTGTCCACAACCGCAAACAA
CTGAACATCTTTGTGCGGTAGAAGTTATGAATCTAAAAAAAATTATTATTGTGCAAAATA
AAATAGATTTGATTTCTCGGGAACAAGCACTAGAACAACATGATCAAATACAGGAATTTT
TGACCAAATCTAAGGCATCTGGTCCTATTATACCTACCGCTGCACAGTTAGGAGTAAATG
TATCAGCCATTTTAGATTATATTGTAAATTACATCCCGCAGCCACAACGTAATGATTCTG
ATAATCCAAAAATGATTATTATTAGGAGTTTTGATGTTAATCGACCTGGTGCTACTATTG
AAGAATTATGTGGAGGTGTTATAGGCGGCAGCTTAGTGAAAGGTGTGCTAAATGTAGGCG
ACGAGGTAGAAATTAGACCAGGGCATATTACTAAAATAGATAAAAAGTTTATATGTCGTC
CTTTTATTTCAAAAATACTATCACTAAAAGCTGAAAATAACAAATTAACAAAAGCCTATC
CTGGTGGTCTTATTGGTGTAGGAACTAAAATTGATCCTAGTTTTTGCAAATCAGATAGAC
TTGTTGGACAAGTAATGGGACTTTTAGGATCTCTGCCACCTATAAGAACAGAAATAATGG
TAAATTACGAATTATTTCAGAAAATTATGTCGCAGGACAAACAAGATTTGAAAGTTGGTG
AACATTTGCAGTTAAATATCGGTAGTACAATAACGGGCGGGATTATTAAAAGCGTTGAAA
AGAATAACGCTTTTTTTGAACTTATTAAACCTACGTGCTGTGATTTAAATGAAAGAATTG
CTATAAGTCGAAAGATTAACAATCATTGGCGACTTATAGGACACGGAATAATTTTAGAAG
GAGATGAAATTGAACCAACTTATTACTAAATAAATGTTTTTGATAAATAACTTTTTAAAT
CGCGTTCTTTTTGTTTTATAGCGTTATAAAAATAAACAGAATTTTTTATTTCGATTTTGT
TTAACTTACAAC
>TRINITY_DN1410_c0_g1_i1
TACCACTCTACACTTTTATTACACTTTAATACACACTTTTAACACCTTACCCTTCTGTTA
TGAATCTTGATCAAGTAAAAAAAGAATTTTTAGAAAAATTAAAAACTTATCCATTTGAAA
CAGATGAGGAAGCTTTATCATGGGGTATCACAGATTATAAACTTAATTATGCTAGTAAAC
CTATACCTCTTGAAACACCATTTTGTATCCAACCGAAAAAAGTAAATAAAAAAATGGCAA
GTACATCTGAAATATTAGAAAATGATACAATCTTCTCTGAATCTACAGAAGATGAGTATT
CTTCTACTGATGAAATATATCATGATGATATTGTTATGAATATTAATTTAAGTATTAAGA
GTAAATTAATTATTGATTCTTGTAATTTAACAATTAATAGAAGTAAAAAATACGGATTAG
TCGGTAGAAATGGAATAGGAAAAACTACTTTTTTAAAAAATATTAAAAAAAGGAAATTTG
GTATACCTAGAGGTATTAAAATATACATGATTGAACAAGAATGTAATCTTGATATCACAG
TACTAGAACATGTGGGAGAGAATGGTGGTCGTATTTTGTCAGGATTTGGGTTTACAAAAG
AAATGTTTAATTTTAATTTAAAAGATCTTAGTGGTGGCTGGCGTATGAGGGCTCATCTAG
CAAAGGCCATAAATATAAATCCTGATTTACTTTTATTAGATGAACCCACTAACTATTTGG
ATATTAATGCCCTAAATTGGCTTGAAAAACAAATAAAAGATCTTAAGACCGTTATTATTG
TCTCGCACGATAGAACATTTCTAAATAACGTAGTCGACGAAATTTTACATTTAAATGACT
ACAAGATTGATATTTACAAGGGAAATTACGACGCATTTGTAGCACAGAGAAATAATCGAT
TGTTACAGTTGAAAAGAGAATATGAAAATCAATTAAGACAGAGAGAGCATTTGCAAAGTT
TTATCGATAGATTTAGAGCTAGTGCTGCAAGAGCAGCACTAGCGCAATCTAAAATTAAAC
AACTGGCCAAAATGCCACCACTTATTCCTCCTAAAAAAGATCCTATTATTAAATTTACCT
TTGATTGTACAGTGTGTAAAGGTATTCTAGTTGAAATGCGTGATGTAAAGTTTTCGTATG
TACAAGGTAAGCAGATTTTTGAAAATGTTACTATTTCTATAACTAATAAATCTAGAATAG
TAGTAGTAGGTGCTAACGGACAAGGTAAATCTACATTTTTAAAGATGTTAACTAATAATT
TGCAGAATTGTGATGGTTATATTATTAAAGCTTCATCACTCCGTGTCGGATATTTCGCAC
AGCATCATGTAGACAATCTAAATATTAATGAAAAAGTTTTAGATTTAATGCTTAAGAAAT
ATACGTTGGAAGAAAGCAAGCGTGCGTTAGCGAATTTCGGTTTAAATGTAGATAATCAAA
GAATAGGTACTTTATCAGGCGGACAAAAGAGCAGGTTGACTATGGCACTTATAAATGGTC
TTAAGCCCAACTTATTGGTGTTTGATGAACCTACTAATCATCTTGATATGGAATCTATAG
AAGCATTGGCTGAATGTATACGAAAGTTTGAGGGTGGTGTAGTTTGTGTTAGTCACGATC
TTAATTTTGTAAGTAAAGCTTTTTCTGAGGTATATGTTTGTGAAAATAAGACACTTAAGT
ATTTTAGGGGAAGTGCCGCTGATTATAAAGAGAGTATTAAAAGTTAATTTTATATTTAA
>TRINITY_DN650_c1_g1_i1
AATTAATCTTAGGGCGATATTCTTTAAAGCTATGGCTTTCGATTTTCAAGATTAATATTT
GCTGTAGTTTAGAGCTATTTAATTTAAAATATTTTTTAGGCAGACATTTCAAATATAATC
TGTCAGCCGACGACGCAAGAGTTGTTCTAAGACTATCCGTAAGACAAGAATTCAGAAAAA
GAACGAGGATTAATCAAAAGAAGTGACAGCAAAAAAAATATTCACTAAATAATGATCAAA
GCATTGAATCTTTTAATCTAGGAGTCACAAAAAGTGATATTTGGAAATGTTAAAGACCTC
ATCGTGTATTTAATATAATATGAGTATTTAAAGATATACCTTAACTATAGGCTGAAAAAG
AAACACACTGAAAACAAAACAACTCTTGAAGAAAAGACAATCGAACTCCTGAAGGAAACA
GGAAACAAACTCTCAATTAATAGCATTCATTCAGACCTTTTACATTCCCCGACATCTCAG
AGAGGGGGTCTCACATAATCAACTAAATTAGATGACGTAAAGAAGCTAATGACTTTCTTA
CAACTATGT
>TRINITY_DN396_c0_g1_i1
ATTCTTGAACTTTTTAAAATTTTGTTGTAGAGGCCACCACTATTAGAACGGATGGGTGAG
CGAGATATCGATCAGCTGTACATGATTTTGGCGGTGATGAAAACCGATTTACGAGATAAA
TGTGGCATAATGAAGGTTAATTTGGAAAATTTTGTATATGAGTTGTTGATATTGTTATAA
AATTAACCCCAATTATGGAAAATTCTTACATGGGGTGATACTAAAACAAGAGTCAGCAAG
AGAGCACTGCTGTCAAGAGGCTGGGAGATTGTTAGAAGAAGTAGAGAGGATTATGTATGC
TTTAGATTTAGAAGGGTTATAGAAGGCAGAATGGAAGAGATTAATTTTTGAGAGGGGAAG
TATGGATTTAAAAAAAATTATGGTCAGGAATATTACAAAGGAGGATAAAAAGCAAGAAAT
AAGAAAAAAATTAATTATGTTGGTGAGAAAAGGAGAAGATAAAAGAATGAGAGAAAAGAA
TTTAATTGATATGGGGGAGATGATTACGAATAGTGTGAAGGTGGATAATAAGAATAACAG
TGGGGGTAGACAAGAGACCGCAGAGAAGGTGTTTTTACGGATCTGGTCTAATATCTGCCC
TAAAAAACACCTGGTCTAATATCTGCCCCAGAATACAGAAAAGAGTGTAGTGATAATAAA
AAAATTAAAGAAAACCGAATTTTTGTATGACAAAATTTTTTTATTACTATACAGCAATAA
GAAACATAAAACTTGACAATATATTTGATTTGAAATCGTCTTTAAACATTAATTCTAAGA
GTAATCCAGGCAGCCGAATTTTACTTATACCATTCATAGACTTTGTAACTCGTTTCATTT
TGTTCCAAAAAGACTCAATGTTTTGAGTGTGAACTCCAGAATTAGGATCAACAAAATAAA
GGGACCTGGTCTAATTTCTGCTATAAAAGGGCAAATATTGGACCAGGTCCGAACTTTGTT
CTTAAGCTTGT
>TRINITY_DN1941_c3_g1_i1
CCGATATTAATTGATCAATAAAATTATCTAATTCAATAAGTTGATTTAAAAATTATTTAG
AGAGCTAAGTTTTTTAATATTTTTTTAAATATCGTAAAAAGTTTGATTTTTTGTTTTTAT
AAAAAGTGTTTCAAAAATATGACTAAATTTAAAAACTTAATACCGTGTGTATAGATCCGA
AGCTTCATATTATTTTATAACTCTTTTTTTGTAACTAAACGCCAGATTTTGACAAGTTTT
TATTTTTATTAAATTCCATACAGCTTGTATAGCAGCTCATAATTCTTCCTTAGTTTTTAT
AATTAATTTAGATAATTTCTGTTTTATAATGGTCCAAAGTTTCCTATTGGGTTTAAATCT
AGAGATTGTGGTGGACAAAAAATCAACTCGATTTTTTTTGGTAAAGTAGTTCTCGGCAAG
TATTAATGTATATTTACGATTATTATCTTGTTGAAAAATAAATGTTTCTATTCCCATTTT
TTCGGCTGATGAACGTAGATTGTTAGCCAAAATATCTATATTTGCTATAAAATTTATAAT
ACCATCTATAAAAACCAACCTCCCTACTCCATGATATGAGAAACATCCCCACATCATTAC
AAGGACTCTCCTATATTTAACTGTAGCAATGATTTTTTTGGAGAAAGACCTGTATAGGGC
TTTCTCCAGTAAAAACTCTATTGTCATTTTTAATAAGATTAAATTTACTTTCTTCAAAAT
CAATAATGGCCTTTATAATTTCATTAGACGTGTATATAATTTTTTCTGAATTTTTTTTCC
TTACTAAAATATATTTTTTTTAATAAAACAGGCTTTTTTAGGCCAGGGATGCATAAAAAG
AATAAAAATTTAGTGTAATTTTTATAATTGAATGAAATATCACTTTTTGCTTCTTTGTAA
AAACTCAACTGATAACTTTCTCAAAAAAGTTTTATGTTTTTTTTTTATTTAAAGTCATAA
TAATATTAATATCATCCTTAACAAAAAATCTTTAGCCCCCCGCATTTTGTTTTAAATGCA
CAAATTGTCCAGTTTTTTGTATTTAGAAGGGGGTTTTGAGACAGTACTCTTAGATACACA
AATTTGTTCGGCTATTTTAGCTTGTGTCATTTTTTGATCGTAAAGGCAATAAATTTTCAA
TCTGAGCTCAGGCGTAAGTTGCATTAGACATTTAAAAAATTGTAAAATAAACGAGATTTG
GAGGGAAAACCTACAGATCATTTTTTAATTTCCTTAAAAAAAATAGCCATGTTTTTGAAA
CACTTTTTTTATAAAAAACAGAAAATCAAACTTTGTACGGCAGCCAAGAAAAATATAATA
AATAAAGCTTTAAATAACTTTTTTAAATAAACATATTGAATCAGATAATTCTATTGATCA
ATTTATATCCGTAAAATTTGTATTTCGTTTTTTTAAACAAACTGTATATGGCCGAATAAC
GTCTAATAAACCGTTTACAAATAATTGTGCGGAAGGGATT
>TRINITY_DN1545_c0_g3_i1
GCTTGTTTATTTGTTTGTTTGTTTACATGAAACGTGTAAAACTATAAAAAGAAATTCTAA
ATAAATAAGAATGTCATTTATAAATACCTCTCTAAGTCTTCCAGACCCAACCGGGTAACA
GTGTAAAATTTCCCGAGATTATCAAAAAACTATAAATTGTACTAAAAAGCATTTTTTTTA
AAAACTCAGTTTGTACAAAATAATCCCAAAAACAAAAATTGTTCAGACCCAAATTTCGAT
TCTATTAAATTTGTTT
>TRINITY_DN1485_c5_g1_i1
ATCGTTTCATTTTTATTTGCAAAACACGACAGTTTGTTGCCATTTTTTAAATTTTTGTTA
CGACCTTAAAAAAATATCCGTTTTTTCAGTAGATTTAGATTATCTTAGCTGCTATACAAT
GTCTGGTCGCAATCTTACTTCTTCCTAGTAAAATACTAATTTGACTAAAGCTTTTACTTG
ATATGTAATAAGCATCTATTAATCATTTTTCACTGCAGGTTAAAAATTTTCCTTCGCTCA
TAAGGGCTAAAATTATTTTTTTTAAAAAATCTTAAAAACGTCCTCAAGTATACATTTTAC
AAACATTA
>TRINITY_DN1038_c1_g1_i1
TTAACAATATAAATTTTTATTATTTAGAAATGAAAATTAAGAAATATTTTCTCAAAAGGT
TAAAAATGTCAATTTTTCGTGCAAAAACAAAACTTGAAGCAGATCAAGTAATTCTTTACA
AAAGGTAAATAGTCTTTCATTGTTTCTTTTTTAACTCAAATTGAAACAATTTTTTATAAA
TTAGATGTCTCAATCCTGTTAAATTCAAATTCCTTTATTCGAGCTGCCTTTATTAAATTA
ATTTTTGCCGATTGTAG
>TRINITY_DN151_c0_g1_i1
TTTGTTTATTTCTTTTTTTTGTAATTAAAAAATTAATAAAAAAAACATAAGATATTTGTC
TTGATTTGAAAACAAAAGATCTATGAAATTATAGTACAATTCTTTTATTAATTAAATACA
GGTTTTGTACCTAAAGTTGAAGTTTTTTTTGAACTGTAGTTAATTTTCAAATACTTCTGA
TAGTAAAATTGTATTATTTATATTAACATATAAAATAAACTCTTGTAAGCTGGTTAAATT
TTTTGTTTTATCAAAACGCCACCAAAAAACCTATGTATCAAAACTTTGTTGTATTTGTTT
GATGTTTGCTTACATTCTTTAATCAGTTTTTATATTCGCTATTGTTGTGTCGTAAAAGTT
GTTTAATTTGTAGTATTATTTATTATATGCCAAATATTTTAATCTGTTTTTATTTTCCTA
ATCGGAATTTCAGAAAAAAAATTTTTCTGGCTATTATACCGCGTATTTGTTATAACAGCG
TGGTAGAATGACTATTTTTTATTTATTTGATTTATTTTAGCATTTTAGAAAATTTACTAT
TTTTAAAAGAATTTTATTAAAAATTCATAATTAAAAGAAAAATAATAAAAAGTATTTTAG
AATAAAATTTTAAAAAGGGAACTTATCCCTGAAAGCATTAAAATGATTGGCTTTCTGTTG
ATGTTGATTGTTGAATTTCCATTGATGTTGAACTTTGAATTTCCATTGATGTCGATGATT
GGTCTTGTATATACATTGTTTGATTGAGCGATACGGTTGTCATATTTTCGTTTAATAATA
TATCTGTTCTTGAGTTATTTTGCATTTTGAAAATTAAAAAGAATGATATTAGACCTATAA
TAACCACTAATACAATACATAATATGACTATACAACATGTACTATATTTCTTCCGTGAAT
TTCGTATGGCTGGTTGCTCTGCAGTTCCTTCCTCTAATCCGGCCTGGTTTAAATTTTCAT
TTCTACAATAACGACTAAACGTAACCTTTTTAATTGAAGAAGAAGTTTCTGATGTTGATG
CATTTGCTGTTAAAATAAAATCACTGTAGTAGTAAGGCACTAAGAGCACAAAATATTTAA
CAAAAATTGTAAAACAGTATCCAATAAAAAACAAAATAAAAGCACCTCTATTCTCAAGTA
TGTTTGATAGACAGCTTTTCATATTTAGGGTCTTTTAAAAAATTATTTATATACTTTAAA
TAAATAAATTTAAAGTAAAAAACAAAAGAAAATAAAAGTAAAAATAA
>TRINITY_DN1500_c0_g1_i1
GTTTGTTGCCTAGCAAGACATTGTAAATAAAATATATTAAAAAATATAAATATTTATAGA
ATTCCATTTCTTGTTTTATTTTAAATATAACCTAGATTTATTTTATATTAAATACACTAT
AAGCTTCTTTACAAATGTATTTTAATAGTTTATCAACTCAATTTAAATAAAAAATAAAAA
CTTATTAATTTACAAAAAAGTATAATTTTATATTAAAAATACGCATAAACATCTAATATT
GCATAGATATAATATTTTTAAACATTTATTGACCTACTATTTCATTTTCTAGCCTATTCT
TCTTTAAATCGGTAAGATTTATAGTAGATTTAACAAGTTCACAAAGGTAAATGTAACTTG
AATAAACTTCTAAGTTGTCATTCAAACTAGGTACAGAATTTAATATTTCTTGTAATAAAT
TTAGTATTTCATAATTATATTCCTTTTCATCGTTTATTATTGCCTCTAAGTAATTCTCAA
TAACACTTAAACAATTAAAATACACATACATTGAATTTTTTATAATATTAATATTTTCTC
TTAAACTTCCCGCTGATTCTACACGTGCATCTCGAATTAGATTTTCTACTCCCACCTCCT
CTGCTTCTTCCGCTTCAATTTTACTATTAATGTGTATAAAATCTTTTTGTTTATTTAATT
TAAATACTTGTATTGGTAAATCAAAATCATCTGCATGAATATTAATAATCACAAGATATG
GATTATCTATTACTTTTAAAAAGGATCTAGTAATTTCTATATCATTTTTATACATTTTTG
GACCAGTGTGGTACCATCCTACAATAACCTCCTTAGAATTTACTTTATGGAACAATTCAT
ACATGTTCTGTAAATATGACGTGTCATAAAACCATCCATTTTCATTTTCTTCAAATGGAA
TTGCAAAACTGTTTGTAATATGTATCTCGTCAGATACTTCTCCCAATAAAACGCCTACCA
CTCTATCAGCATCTAGTCTTTTATAATGATCAACAGCAGAAAGTAAAACAAGTGGGTGTA
CAATAACAGTAGAATTTCTAATAATCCTACTTTCTTGTGTTTTTATTATATTTTCCATTT
TAAGGGTGCATATTTGTTTACTTCAAAATATTAAAATAATATTTTATGCATAGAAAATTA
ACATAAAAATTCATTTTTTATTTATATGCTTCTTACATAAAAGACAATATAAAGCCATTT
TATAAAGCAATTAATACGCTTCTTACATAAAAATCCATTTTTTATTTTACATGCTCCTCG
CATTAAAATTTCATTCTTTTTTTTTATAAATTTACTACTAATGTACAAGCCTTTACATAA
AACAATTTATTTTTTATTCATAAGCTCTCCACGAAGGATATTATAAATCTTTATTTTCTT
TTTTAACAAATTAATTTTCGTACAATAAGTTACACTTTTAATATAATTTTTATCTTCAAC
ATCTAAAAAATAAAAATTATTAAATCTGCATAAAATAATAATAATAAACTGCTCCGAAAT
TTCTAACAAAAGATAAATTAAATAGTACAAAACATAAAAAATATAATAAGGCATAATATT
AATAAATGTAAGTATTAAAATACTGAATAATATAACACCAATAATAATTTGATCTACATT
TAAAGTAATTTTATCATATCTTTTTTTTACTACATTATACGATTTATCACTAAATAAGCT
TAATAACTCAATTAATGTATTTAAATTAAATTTATAAATTTTAAATATAAAATTTATACC
AATTTTCATTAATACTTTATCTAAGTTAGTTACTAGAGAAATAATATAAAAATATTTAAA
AAGCATAACCTGGCACTGATTTATACTTTCAAATACTAGTGCAAGATTTTTCTTAATAAT
TGTATTTTGTTTTAAACCCATTGGCTGATTTTTAATATAAAAAATGGCATATACAGGCAA
GTTAATAAAAATAACATACATGTAATTTTTCATAAGAAAGCGTAATAAGACAGAGAAAAA
ATATGAAAAAAATAGTTCATAGGATCCAAAAAAATAAAATCTGCATTTAAATAAATTATT
TATGCATGTCCTTTTTTCATTAATTATTTCTACTTGTGCATTTTGAATAATCAACTTTGT
TAATTTAAAGAACTGCATCTCAAATGTGTCTTTGTTTTTATTTGTAAGTGTATACTTAAC
ATTGTTATCGTATATGTTAATAGATAATATATTTTTTACTTGTTTTGTAAAATTTATTCT
GATTTTTCCCTGGTTACAACAGAAATAAAATACAGTATTCTTGTTTACTTTTTTATCGTA
TAAGTTATACTTCCCTTTGATAATTACAACCTTATTAAACATATAAGGGTTATGTACTAT
AAAATAAACAAA
>TRINITY_DN109_c0_g1_i1
TATTTTTTTATGATCTTTTCACCAAATTTAAATCAAGAACAGTAAAAATCATAAGAAATA
TTTTCCCTTTTTCTCTCCTAATATTTAGTTATTTATTTTTACCCCTCATGGAATTAAATC
TCACTGACACTTTTAAAACCAAAGAAGATCTTATACAGCACATAACTGACTATGCATCAG
AAACGCATTTTAAATTTAATATTACAGAGACACCTCGTACACTCTCTTTTGTATGTAAAG
GGAAACAAGAATTCAATTGTGATGCTTCTATAGTCACTTGCTTTAAAAAGAAAGATAACT
GTTTTTCTATAAAAAGAATGAATTTAAAACACAAATGTCCGATAGCGAATAACGAATTCG
CAAATACAGACGAATTTCTTAGAAATGAAATATTTAATAATATAACGGATTATTCTTCTA
TTAGAGTAGGAGAGATTGTTTCTATTTTGTACCACAGAGGGATACGTGTAGGATATTCTT
CTGTGTATAATTTACTAAAAAGTAAAAATACGGAGGATATTAAATTATCTTTTTACAGGA
AGTTATCTTCTGATAATAAATCTAATGATATGACTAATTCAATAACAGAAGAATTTTGTA
CAGAATTATCAAATATTAACTTTGATAAATTAGATGTATGTTATTGTAGTAATATGTTAT
TCTACAAAATTAAGAATTACATAGACATTTTATATCCTTTAGTAGAAATAAAATATCATA
AAAGAAAAGAAGGTATAGTAATATTTGGTGTTTTATATGACCCGATTGATGAACCAGTAA
TTTATTCTTGTGTAGTATCAGATAATAACAGTGATGAAGAAGCTATAAAATACTTTTTAT
ATAACACTAATCATTCAGATTATATTATTGAATATGATCCATTGCTTATAAAAATATTAG
AAGATTTAAAAATTAACTATTTTGTAAAAACAAGGGATATTTGTAAATATTTATATTCTA
ATATAAATAATAAAGGGGATATAGAAACATACTGGAATATTTGTAATGGAATAAATTGTA
AAAATACTAATGATAATTTAGAAGATAAAGAAAATAACAATAATTTACAAATAAAACAAA
AACCTATTACATCGCAATTTATGTCACAAATGTTACATCTTGATGAAATAAGATTTATAA
AATCTAAATCTAATATAAAATTACTAAACATAAATAATTTACCTGAATGTGATGTAGATT
ACATAAATTACGGCGTGTTTTCTCTTTCGTTTTACGAGTGTATTAATGCAATAATCAAAT
TAAGTAACGATAATTTAAAATTAAAAAAAAAGTTTGTAAGACATGACCCGAAAAGTTTAT
TTGGTTACAATGTAGTAAGTAGAATTGAAAGAAATGAGAGTAGTATTCTTAAGGAAGAAT
GTAAAGTAGATCTAGAAAATGGTATTTGTGAATGTGGAATGTACCAAGATCTTCTTATTC
CCTGTGTACATGCTTGTAAATGTATTAGGGAAGAAAGGCTTGACCCCTTTTTATATGTTA
GTAGTGTATATTCTAAAGAACAATATAATAAATTAGATGAAATATTACCGGTAATGAATA
TTAATATTAAAATGTCATCTGATAAATTTATTTTGAAGAAAGGGCCTGGAAGACCAAAAA
AAAATAATGGTAAAGAAATGGAAATAATAGTTGAATAAATTAATTTAATTTGTTAAAATA
GCGGTATAATTTTATATATTTGCAAATAAGCTCATTTTAATATAAGTA
>TRINITY_DN671_c0_g1_i1
ACCTGATTTTTATTAAAATAATATTTTATTAGTATTCTTCCGATTGTTGGTTCAATTTTG
TAGTATCAACAAGCATATCATGGTTTATTGGTTCAGCATTGTGATTAAAAGCAAACAAAG
TGTTTAATTCTCCTATTGTTGTATTAACACGCTTAAATCCATCTTTTTTATCTTTAATAA
TTACTTCAACAGGTGTGTCTTTCTCATATGCTTTTAAAGCCATATTCAATATTACTGGAC
TTCCTTCATCATAGTCATTTTTAATAGTTTCTATTCGTCCCTTCTCATCTTCGTTTTTTT
CGTATTTAAATCTTTGATAAATATTCTGTGCTTTACATTTGCTAAGAATAACTGAATTAA
ATGAATCCATTTTCTTTCCTACACTTAAACAATATCCATCTTCTGTTTTAAATTTAAACC
TTCCATCTTCTGCTAAGGGCTCCCATTTCGTATAAACGTATTTATTATCACAAAATTGTA
TTTCTTTGCTGAATATTTTAGTGCACAGTTCTTTACCATTAACTTTTAGATATTTTTTGT
CCCTGTCATATTCCACAATTGAAAGATCTTTGTTGCTCCCCAAATCTGTTTTAGCTACCC
ATCTTAGCTTATTTGTTCCAGTATCAGCAAGTCTTAAGTCTTTATTTCCTTCTGGTACGA
GCTCGCCTTTAAGTGAAGCAAAGCTGTGCGAAATAAAAAAAAATATCA
>TRINITY_DN120_c0_g1_i1
ACAGAATTTTGGCAATCAGACTAGTTCTTCTTGGTCATGATTTTTAACAGTGCCATAAAT
TATATCACAAGCCCTTTCATTTACGTAAATAGCTCTACTTAAAATGCTAATTTTATCAAA
TCCTGCTTTTTTTACAAAACTAGGTTTTGGCTATGATTACTATATTTTAAAACATTACTA
TTACACGAAATATGAAACCTTAAACACATCTTTATCTGTACATCTAAAAACGGCTTTCGT
GATATG
>TRINITY_DN1581_c0_g1_i1
AAACAGCATTTTTTAGACATCAGTGATATATTGAAAAATAGCATAAACAAATAATACTAA
AATAAATTAAAAAAAGATATATGTATTTAAAATAACATACATCGAACTTTAAATTTAATA
TTACCATATAAATCATTATAAAAAATATTTAATTTATCAATTCATTTCTTAATGTCTCAT
ACTTACCCTTCAAAATCTCTAATCCTTTTCTTAAAATATCTACTGGTCTACCAAATCCTT
CGACAACTTCTACGCACATTTTAACTTCGGTAATTTCATCTATAAGATTCGCCTCTTCTT
CTTTACACTCATTATCTACATCTGTTTCTCTCCAGTATGTAGTACTCCTACTTCTATTAC
CACTATCATATTCAAAGCCGACTACTGATACTGGACTCCACTTACTGTGAATCTTTCCTA
CACCCTTAAACGCTTTACAAATTACTTTTAGATTTTGCCGTGTACCCAATTTACAGATAA
CTGGCGAACTTCTAATTACCACATCATCCTGACTTTTAAGATCTTTACATGTTACAACCA
TAGGCATATCAGTATTATTAGAAACATTAAGTGTCAAGGAGACACTACACTTATCACATA
TATCATCACAAGCATAGTCATCTCTAAAGACAAGATCCTTTTTAGTGTACAATGGTACTA
ATCCTAGTCTATGGCTTATCATTTCATCGGGTAATGAAGTGTTATTTATTTCTATTTCTA
CAAGATCAATAGTAACAGTAGGAACTTCTGAAATAAGAATCCTACGCAAAGCGTTGGCAT
AAGATACATATGTATCACGTAAGGTGAATTTTATTATGTTATCAGTAGACTCTTCTATAA
GTATCTTCATATCAAAAAAGGGTATTAACAGAAAAAACAGATTTATTCTTTGTAAGCATA
TAGTTTTGTACAGCACACTAGTCCACAAAATACTGTAATTTGTAAACAAAAAGAATACAA
AAATGAACTATTAAAATATAAAAGTACAGGAATAGCAATTAGGAATACAAATTTATAAAT
TAGTAAAATTTCTGAATGAAAATAAAACAGACTAAGAAGTGTAAATGTGATGGTTAAAAA
AATCGATAAATTATTTAGTATTTTATATTTCATTTTTAGGAGGGTAAAAAAGTATTTGTA
GTTAACATTGCACAAAATTAAATATTTAAAAAAAATTTATTTTTTTCCTTTTAAAATAAA
TATTGTCTCTCCTAAAATTTTTCTAATTTTTTTTATTTGAACTGTATATCCCTTTGCCTC
TATTTTTTTAATTATTTCTTTTGGTTTATTAGCTTCAATAACTAATAAATAAAATATATT
ACATTCTATTTCTTTTATAAATCTGTTTATGATAGCACATCCATCTACCCCTCCTCCAAT
AATTGAACAATTTGAATTTAAAACGTATGGAGGATTGAATATTATTATATCTATTAAATC
CTGTCGGATACAATTTAAAAGGTCCATGCGTACCAAATTACCCTCTTTTTGTTTTTTTAA
TGCTTTTAAATTTAAATCTGAACCTATTATTACATTAGATTTGTCTAAAGAATTAGTAAT
AAATCCTGTACTAGTCCCAAGATCAATAACTAATGAATTTTGTATATTTTCCTCTTGTAA
TACATCAACTAAAGTATAACTATCTTCATCAGGTGAATACCAATCAAAAGAATTCATATT
AAAGGGTAAATATTTGTTTGGTCATCAAAACAACCCAACATCTTAAAGATAGTAAATTAT
ATCTTTCTTTTCTTAATATGCTTATCACTAATTGTAAAATCTAGTTTAATTTCTTTAGCA
TGTAAAATAACATAATCATTGTTAGATATTACACATATGACTTTATTTTTAAATTCATTT
GTCAGCTCTTTAATTTTAACATATTTATTAACAAATAAAATTTCAGCTAAATGTTCATCT
TTGTTTCTATTAAAATCTGCTCTACAATAATAAATAAAAAATTTAAAGTAATTTAACAAA
TTCATCTCTTCATTTGCTTTAACCGGACATTTTAAATAATTCACTGAATTATCAATTGAG
GGAAATGTAATATTAAAATTATTGAAATCTTCTATAATTTTAAACAAAAGACAAGAAGAA
TATGAAGGTGGTTCGGTGACTTGTATAGAATTTGTGTGTAAAGGAACAAAAGTTTCTACT
TCCTCTGATATTTTCTTGAAGTAATTTTCGTGTTTGCAAAGCTTTGTACTTAATGTTTTA
TACAACAACATCTCTTTATTATCTAATCTTTTGTATTCTTGTTCTTTCATATCATTCCAA
TCTACAATGGATGAATTCTTTTTTATGTACTTGTCAATATAATATTTGTTAAGAGAAACA
AATTCCTTGTACAAATATTTATTAAAAGGGATAATTACAGACAAATCATTATTAGATCTT
AATAAATTATACTTCGACTTTAGTTCAAAATACGCTTTAATATAAGCAGGATAGTCTTCT
TTTATATCACTATTTATGATATGTAAGAGTTCATGTAACTCAAAAAATAATATTTTATCA
AATTTAAAACCATAATGTCTAAAAGAATTTGTATTCTGATTCAATGGAACATAAATATCA
AAATACTTAATTATAATCATTAAGGGTACAAATAAATTCTAAATATCACAATTTAAAAAT
CTATTAGACAAAATATAAAAGTTAATTTCTTTTGATGATTTAACTAAATATTTTTGATTT
AATTTATA
>TRINITY_DN611_c0_g2_i1
AAAAGTTGTTTTTTAAAAAAATTGAAACGTTTTTAGAAAATGTGCTTGTACTAATACAAC
ACACCAATTGTTTAAAAGCGAATTTTTATTTGTAAAGCTATTCTTTTGTTCTAAAGGTTT
CTGCTTGCTATACTTTTCATGTGTAAAAACAATATAAAAAAATTTAAAATCCGTTTGTGT
TGAAAACTACACAACAACTCTAGTGTAAATTTTTAAACTTTTGCATCTTCATTGATTATT
TTTTTCAAAAATAATTTTTCGTGTCTACCTGGGAAACCCCCTATGCCTAGTAGAACAAAT
TATTAATACTTTCAATTTTTTT
>TRINITY_DN2083_c0_g1_i1
ATTTTTCCAAAAGAAACAGAAAAAATTGAAAAAGTAACAGTTTCGCAACAGTTTGAAAAT
AACGTCATTATCAAAAGGAAAAGAAAGCGTAGATGGTTTTACTACTTTATGTGTATAACT
ATTTCTTTTATTATTTCCAGGGTTCTTCTTATTGTATTTTCTGTGTCCAATTTTGACTTC
AAAAATTATGTTCTTTATCAGGTTTCTTATAACACTAAGAGGCCACATTCTATTTATCTT
GAGGCGGTGCACAACAGTGCTTTTTCACCTTTAAATATTCAAATTCTTGAAGGAGTTGTC
AGTTTGTATTCTAGTACGCAAGATTCTAAAAATAGGGAATTAATGGCAGAAATACATATT
CCGCTTATTGATGTTGTAAAATATCAAACTTTACAATTTAAAGGAGATATTGTATGGAAG
AATATTAGACCAAAAGCTATTTATAGTTGTTTAAAGCATAAAAAAAATATTGGTGTACAC
TTTACTGGTAATATTTGGTTTAGATTTTGTTATGTTAAGTTTAAAAAGTCACATTCTCAA
GATGTAACATTTACGCATCCTTTTTTTAGCAAGTCAACAGAAGAAAAAAATGCACCATTG
AATATTAAGAAAGTTCAATTTTATAATTTAAATGAAACTGTTCAGATTGATGTAGAACTT
GAGCTTTGTAATATTATGATTCCTAAATTTCTTAATGTAAAATCTGAAGAGTTTACATTG
AACTTTGAAGGGGATTTACCATTTCAGATAACATTTTATGAACAAAGAATTAAAGATGGA
AGGTTTTCTTTTCCTATAAATTTAAAAGTTAATTTTCTAAAAAAGGATTTTAACATTTAC
AGGGCGGCGTTATGGAAATATTTGCGTCGTGATAGTCTTCTTTGGTCGCTAAGTGCAATT
GATATTCTACATAATTATGACAAACAATTTATTGATTCTTATCTGATAAATATAGGAGAT
AGCTTTTGCGATAATACCGTAGCGAAAAGTAAAAGTAAGAAAAAAATAGTTGAATCTCCG
CGTTTTTTATTAAGAGATGTAAGGGGGACAAAAAATTATTTAGAAGGGATGATTTATATT
GAAACCTTTCTATTTCCTTATGTTAATATTAATACTGCTTTTGAATATAAAAATTGCTAC
AAGAATTTTATTATCAAGAACGGTTCTACAGTTTTTGCTAAAATTGGTTTTGAAGCCGTC
AATTCTAGAGAATTTGTTAAGATTAAATTTAGACTGACATTTCAAAATTTTTCAGAGTTT
GTTGAGTGTTTGTTTGTTGGGAAAGAAGCAATTGTATTGTTTGATGAAACTACAGATGGA
TTTTTTGAAGGTTTATATCTAAAATTAGATGGAGGAGAATTATATTTGATTTCGGAAAGA
GATTATATTCTTTTGTACAAAAAGGGTTCTGTAAATAAGCCTTTTCCATTTAGTATTAGT
TTGGATCATCAAGTACAAGCACAGGACAACACTATTGCTGTAAGTTCTAAGATTAATTTT
AACAAAAGAAATGATTCTGAATCAGATCTTTTTTTGTCTTTAATGGTGCCGGATTTCAGC
TTTGAATTGCTTGGTGATAATGTGAGATTTGAAGTATATGTATTGTCAGCAGAGTTGGTT
TTTTATGGGAATGGAATGATTGATGGAAGTTTATTAACAAGCATGGAAATCAATATAAAC
AAAAATATCAAAAATTTCGTAGAATTACATGACATGTTTTCAGAAGTTATTGTTTTAAGA
TTTTCTGATTATTGTAAATGGATTTTACCAAGAGCTGACGAAAATCAGAAGAAACTTGAA
TTGTTTTCTTTACAAGATTTAAGTGTGAGTTTAGAAAAAGTTGTTAGTTTTGATCCGCCA
AGGGTAGGAATTAGGCTGTGTAATACGTCAAGATCGCCGAGCAATATGCAAGGCTTGTGT
ATTTTTAATCATTTTAAACTTTTTAAAGGACCTTTTGTAAGACTTGTTTTTTCAGGGGCA
GAATATGTTCGAAATGATCATATTATATTATTAGAAGATATGTTTTTTGATTTGAACTAT
CATAATGGTGATTTAAAATTATTTATTGATGATTGTTTTTTTGGTGTCAGTCTCTTTTCT
ACTCAAGAAATTAGTATTTTAATTTCAAATTTATTTAGAGCCGGGATGGATCAAAATATG
TTAGGAAATATTGTAGGTCTTTTTTTAAACAAAGTTTTGGATGCAAAAAATGATCAAAGT
AATAATGTTATTGATTCTGCAATGCTTTGTTGTATTAAAGTCGATTCATTAGGGGATAGT
GATGCATTGTCAACCAATGTAACGTTAACAGTTGGCCTTAAAAAAGAAATTTTAAGTTCT
CTTAAAATTGGACAGTTGAATTTTACGAATTTTGATCTAAACTATATGAATGAGTCAAAA
AGAGGCATTGCTTTTGTTTATATAGAAAAAGGATATATTGAAAATTATGATTGTATTATT
GTTAAGCTACACTTAACTGACGGATTTTTGGATGAAAGCGACGGTGGTTTCTTAACTGCT
TGTTTTAACAATAAATACAAAAAATGCAAGACTGAAGATTCAGAATGTGAGTTAACGAAG
ACTCAACTTTTGAAAATTATTAATTCATTTCTTACACCTTTATTTGCTAAGGACAAAAAA
GAAGATCATTCGTATGTTCAACTAACAAATATTATTCTTGATGCTAGGGAATCTACGATT
GATTTAGGTGGTTTTGTTAAGGGTAAAAATATAATTTTTGAAATCGAAAATTTCGGGTTA
AGGGACTTTATAAGATACACTATCAATAATCTTCTATCTAAATTATTTTATTGTCTTCCT
AACAAACTATCTCTTAGTGTGAATTCTGAGCAAATAGAACTTTTATCTTTTAAAAATTTA
GAATTTGTTAAACCTGGGAATAAGCCGTTTGGACCGCTTAGTGATATATTATCTTTTACT
ATTTGTAATGTTAATTCAAAGCGCGAGTATGAAATGGTCGATCCGAGTATACAAATATAT
GAATCCGAGGCAATTAAAATCGTGCAAAAAAAATATAGTTTATTGAAAAAAAGGTGGATT
GAAATTGTTAGTAAAACGAGCTTTCAAGACATTGTAGACAAAGCAAAATTAAAAAAGTTT
CTAATTGAACAGAGTAATTTAAAGGATTTAGATGATTTATGTTATCAAAAATTTGGTGTA
GAAGAGATTAGGAAACTTAAAAAGCAACTTTTTAAGCTTTTATTTGTTGAAAAGGACACA
TATTCTTTAATTTTAAAGGTTGATTTATATTGTAGAACAGATTCTTGTAATTTTAATCTG
CAAAAAATTCGTTTTTCTTCGCCGCTTATAAACGTATTAATGAAAATCATTAAGCCTGCG
TTGCCGAAAGCGAGAGGAATACCGTTTATTGGAGATCCTATTCCAATATCTTTTTTCGGT
ATCTCAAAAAAATTGGGAGTTAATCTTTGCGTAATTTCTCCGAGCGATTTAAGATGTAAA
TTTAAATGCCGAGATTTAGTACTTCTCGACGACGCAACGATACCAAGTTTCTGCACTTAT
GACGGATATATTAATATATCATGGAGTAATAGTGTAAGTATCCGCATAATACGTGCATTT
TCTTGTTTTTTTTCACAAGAAAGTCCTTTTGAAATTACCTTAAGTAATAAAAAACAAAAA
ATACTTTACAAGATTAATGCTCATTTTGAAGCAATTAAATTTTACGTCGCCGTGTTTATT
AAAGTAGTAGGTAAGGTATTTGATTTTACAACATCTATCATTCAAGATTCAAGTGCTGCA
GCTTATAATTCGCTATTGGGTCAAACTGTTAAAAAATTGGTTGTTAGTTTATATTCAGGA
TTTTCAAATGGCTTTAAATGGTTTTTCGAACTATTTGGAATTGCAAAAAGACATCAAGAG
TGCCAACGAGTGTAAGTCAATGGGAATTAAATTTTTTATGTGAATTTTTATTTAATTGTC
AGTTTTTTGTAA
>TRINITY_DN1417_c0_g1_i1
AGTATTATTTTATAGCTGAGTGATAAATTAATAATTAGTTGTGTAAGTAATTTAAAGCGT
TAAACAATAGTTAAAGATATTAAATTAATAATAAAAGAATGATGTTACTAAAAATGGTCT
ATAGCAATAAAAATGCACGCACTAATTAAAAAATGTTAAAATTTATAATAAATAGAATGA
TGTTGATAAAAGCAGCATAAACAATTTTAAATGGTAAACATTAATTAAAGATATTAAACT
TTTTAATAAATCAATTAAAACAAAGAATAAAAAACATAAATTCATTAAATCTTTAAATTA
CTAAATTCTTTAGATAAATCTTCATATTCCTTTTTATCCTCTTCAAGTTTACTTAAAATA
CTTTTAAAATCATCTAAACTGTATTCTATCTGATTATTATTTATTCTAACATTAATGGTA
TTTTTTTCTGCTTCTTTATTTCCTATGACACATACAAAATAATATGCTTTATTAATTAAA
ATCTTAAGATTTTTATTAATAGTGTTATTATCTCTTAACACTTCACATCTAAAACTTTTA
AAATAATCTTTAACTTTCTCTGTATATTTTTCATCTGCTAATGACACTATACCTATTTGT
CTGGGATTAAGCCAAAATGGTAATTTCTTACCATAACTTTCAATCAAAATAGCAATAAAT
CTCTCTACTGACCCCAAAATAGCTCTATGAATAATAACTGGTGTATTCTGATTTCCATCA
TTATTTCGATATTTAAGTTTAAATCTTTGAGGTAACTGGAAATCTAACTGAATAGTGCCA
CACTGTATTCTTCTACCAAGTGCATCTTGCAAAATAATATCAATTTTAGGACCATAAAAT
GCGCCATCTCCTTCATTAAGCGTATAATTAAGATTAGATTCTCTAATGGCCAATTCAAGG
GCTTTTTCTGCCAAATCCCATTCTTCAATCTCCCCAATAAATTTATCGGGTCTAGTACTT
AAAAAAAGGCTAAATTGAAAATTAAAAATTCCATAAATATGTTTTAAAAAATCAAGACAA
TTTGAAATCTCTTCTTTGACTTGTTCCTTAGTACAGAAAATATGTGCATCATCCTGTTGA
AATCTTCTAACACGTGTCAGTCCTGTAAGTGCACCACTTAACTCATTTCTATGTAAAACA
CCAAAATCTGCATATCTAATAGGTAAATCTCTAAATGAATGATCAACATTCTTAAACATT
AAACAGTGACCTGGACAATTCATCGGTTTCATAGCCATATTTTCATTTTCTAACATAAAA
ATATTATCCTTATAATTTTCATAATGTCCCGATTCTTTCCATAACTCAATACTAAAAATA
TTTGGTGTTATCACTTCTTGGAATCCTCTTTTTAAATATTCAGATCTCATTAAATCACAC
AACTTGTTGTATAAAAAAGTACCATTGGGAAGGAAAAAACAGGAACCAGGAGAATATTCA
TGAAAAAAGAAAAGGTCTAATTCTCTACCTAATTTTCTATGATCTTTTTTTATAGCTTCA
TCCCTCATTTTTAAATATTTACTCATCAAGTCTTTATTAGGAAAACTAATAGCATAAATT
CTTTGTACCTGCTTATCGTTGTGGTGTACAGAAGAATTCTTTAATATTTTTACTGATTTT
ACTAATCCAGTAGAAGGAATGTGTGGGCCTTGACACAAATCATAAAAACCTCCATTTTTA
TAAACAGTAGAACCATGTTCTACTTTTGTATTCACAAAATGTAATTTATATTCATTATTC
ACATACATCTTCTGTAAATCTGCCTTAGAATAATATACCTTTTCATATTTATAGTTCTTT
TTAACAATCTTTTTAAATTCACTTTCAATATTTTTATAATCTTCTTGAGACAAGGGAGTG
TCAATGTCTATATCATAAAAAAATCCTTCTTCTATTGGTGGTCCATTTATAAGCTTACAA
GAAGGATATAAATTAACTAAGGCATTACCAAGGATATGTGCTGAACTGTGCCAGAAAATA
TCCTTACACTCATCAAAAGAATGAAAAGACAATTTGCAATCTGCTGTTAAACAAGTACTG
AGATCTGATAAAACACCATCAATTTTACAAATCATGATATTTTCTAAATTTGTATTTTCC
ACTAAAAAATCATGCGCTGAAATATTTTCTTCGACTTTATAAACTTTTTTATCAAAAAAA
ATATTTAACATTTAAGGGTATTAAAAATATCAAATATTTAATTCGTATGTGTATATAATG
AATATGTGCTGTACAAAAGATGCTTATACCTTATGAAATAAATTTGTATATTTTATTCTT
TTAAACACAAGTAACTTTAAAGTTTACAATGTGTTAACCGCCGATTAAAACTTATAGATC
TATTTATGTAAATAATTTATTATATTTAAAATACAATAAATAATATTTAATTAAAAACCC
ACAACCCGTCATCTTTTATTCTATATTGTTGCATATTTATTTACATATCTATTTACTTGT
TATTAAAAATATAAATTATGTTTAATTTATAAACATAAATTTTGTTTATTTTTTAATAAA
AACCTTTTAATCTATTATTTACATAATTTTTAAATAAAAACAATAATTTTTTATTTAAAG
CAAATCTTGTGGTATTGATAAAACTTCTAATGCGGATATTTCTTTTGATATTCCATCTTG
TGCATTTTTAGCTAAATTTAGTAAATCTTCATCTTTTTGAGTTTGTAAATTCTTACATAA
CTTTGAAAGATTTAAAACTAAACTATTTAATAGTTCTTTTAACTGGAGTACCTCATTTGA
CTCGGGTTCCGAATTTACAAATAAGATGTCCGTGTTTGTATTAGTATGCTTTTCAATGTT
ATTTAACAATTCATTTGTAACTTCATATTTATTTTTTTTACTAATTAATTCTTTTTGAAG
ATTATTTAATAGTTTTATATTTTCCTCGTGTCGAAATATAAATTCAGAAGAAATGGCATT
TTTATCTAACTCAAGTACAAACATACTTTTTGTAAATTGTATAAAAACAAAAAAATAATT
GATCATAAAAAGTAAAAGACTT
>TRINITY_DN1085_c0_g1_i1
AGGAATAAATTCAGATTTTTTTATAACTGACAATTATTTGTTTGTTAAAAGAAACAAACT
GCTTATAAAATATTCACTATCTCATGAATTAATAGATTTTAAATCTACAGAATATCAAAT
TATTAGAATTTTTAATGATTTTGTGTATTTGTATAATGGATCAGAAATTTATAAAGCATC
TAATTTCTACGATACAGATTCTTACTACAAAATTTTTGAAGAGAAAAATATTAAAGATTT
TTATATTTTCAATGATATTATTTTTTTTATACACGAAAAAAATAATTTAATTTTTTTTAG
AGAATTTGAAATTACATCCTACTGTTGGTCTGAAAAATTTTTATTTTTTTCTAATAAAAA
TGGACTTTTTAAGATCGATTTAATTACCAATTTTAAGTCTGTTATTACAGATATTCCTGT
AGATTTAATTTATACAGTTGGAGATATATTGATTTACACTAAATCGAATAAAATTTATAT
AAATACACCTTCAGTAAAAAGAACAGTACACAAACACGATTTTAAAATTACTAATATGAT
TTTGAATGATAATCTGTTGTATATTTATACAGAAGATAATAAGTTAAGCATACTTAATAT
TTATAAAGATCATATTAGATATATAAATGAATATTCTAGTACAAACATAAAAATGTGTGT
GTATAATAATTGTGTTTATATTCTTAATGACGTTGAATTGATTATTTATGACATTGAGAC
TGGTGAAGACAAGATTTTCTATAATGTGCCTAATATTTGTAAAAGTAAACTTGTATCAGA
AGAGATTGAGAATATACATAGTGTTATTGTAGAACCTGTTTATTTAATAATGATTTATAT
GATTCAATAGTAATATATAAAAATATTATATTTTTATTATCTAATGATGATCTATGTTGT
GTTTATCGATTTGATAAAGTTTTATTAATTTTTTATACTGGTAAAAGTATTTGCGCTGTT
TTTAGAAATAGAATTGAAGTTTATAGATTTATAAATAAAAAGTTAATGTTTATTAGAAGA
TTGAAAAGTACTAAACAGAAAATTGACAATATTTTGGAAGAAAATGAACTTTTTTATTTT
ATTTGTGGAAATAAGCTTATAAAAAATGATCTTATAAACATAATAATAGATGAAAGTTAT
AAATAA
>TRINITY_DN1939_c0_g1_i1
AATGTTGCACATTATTGTATAAATTTTTAATATTTTCTACCTCAAGCAGGAAGAAAGCAA
AGTTAGTAAAAGTGTTATTGATAATTATATTTTTATTTAAAGATGACAATCTTTATTTGT
GCTTAGTATATCTAAGATGAAATATTTAAGCATATGAGCATTATTATTGAAATGTATTCC
TAGACTTTTCTAAATAATAATTACAGCCTACCTTATAAAACATATTACACTTGTTGTATA
AATGTCTTGTAATATATTTCTATGTGCATAGAAATATATTTAACTTTCTTTATTAAATTA
ACTTAATATATATCTTTTTATATAATCTAAGACAATTAATTTTATACTTAAACTTATTAT
ATTGACACCCTTAAATGTATCAAAAATTTATAAAGAAAATCCTCTCTCTGCAATTATTGA
CTATTAACGAAATAGAACAATTATGTGAGAAAGTTATAGAAATACTTATTAAAGAATCAA
ACTTTCCTAATATTTCAAGCCCGGTTTCGGTGTGTGGCGATATACATGGCCAGATATTTG
ATTTGGTAGATCTTTTTCGACGAGAAGGAGATCCTAGCAAACAAAAATATATATTTTTGG
GTAATTATGTCGATCGAGGAGAATACAGTACTGAGTGTATATTCTTGCTTATAATTTATA
AAATTTTATATCCAAGTAATATTTTTTTAGTGCGAGGTAATCATGAGCAGAAAAATATTT
CAAAGACTTATGGCTTGTATCATGAAACACTAAAAAAGTATAACGTGAATATTTGGAGAC
TTTTATGCGAGGTATTCTCTTTTTTTAATATTGGATGTATCGTAGACGGAAGAATTTTTT
GTGTGCACGGAGGAATATCTCCTAAAACTATATCTTTAGATAAATTAAAAAGATTAAATA
GATTTGTAATTAATGCGAACAATGAATATGAAGATATTTTATGGAGTGATCCACATGACG
ACAAGGGATTTAAGGAAAGTAATCGACACAAAGGGTTTCTTTTTGGCGGTGATGTTAGTA
ATATTTTTTTGGAGTGTAACGATTTGACGAATATAATAAGAAGTCATCAATTCGCTTTTG
AAGGCTATAAATTTCATTTTCCTGATCGAAATGTCGTAACTGTTTGGGGTGCACCTGATT
ATTTAGGCAAATTTGGTAATCCAGGCAGTTTTATGAAGGTTGAAGAAGATTTAGAAATAT
CTTGTCAACGATTAGTTATTTATAATAATGCAATAAGGAATGTAGATAATATGAAGGACC
TTTATAGTGAGAAATATTAAGATTGTGTATGAAATTTCAATAAAGTTTTTTAGTTACAAG
AATACAGTTGTTAATTATTATTTTATAGATCATTGAAAGTCAATATAATTGATCATTACC
GAGAAATATAAATTTTAAAGCTTTTGTTTTTTAATTTAAATTGAAATTAATATTACAGGA
ATAAGGATGTTTTTATAGTGTTCTGTCAAATATATCAGATTTTATATGTTTGACAGAAAC
ACTTTTTAGTAATTTTTATAAATAAACCCATGTTTTTTTACAACAAATATAAAATAGTAT
AATTGATGAAATAAAAAAGTAATTAAAAAATAACTTTTTAAAAAATTATTTACGACGTCT
TTTGTTTTTTCCTAAATCATTTCGTTCATTTGTTTCCATGTAAGCCATTCCATCCACCCC
TGTAGACCCTTTTAAAATACCAGAATAAACACCAATTTCTTCATTATCTGCTTCAGTATC
GCTTTCTAATTCTTTGTCTGATGACAACAATACCGATACTAGTAATTCTTTTTGTTGGCT
TTTGCTTTTGTATACTCTATTTTCATTTTTATATATTTCCGGTATTTCAGTAATTATATT
AAAACTGTACCCTTGATCTACTAAAAATTGTTGTCTTTTTGACGAATAGAACATTTCATC
AGTATCTTTACTCACCAATGAATAAAAAAAAACTTTAAAATCTGGATCATTACGTCTTTT
TGCTCGTAAAATACGACCAAGTCTTTGCGCTTCTTGCCTTCTAGAACCAAAATGTGAAGA
AATCTGTATTAAACACGTTGCTTCAGGCAAGTCAATAGAAGTATCGCCTACTTTACTTAA
AAAAATTGTGTTAATTAATGGATTAGTTTGAAATTGCTTTAAAATTCGCATTCTTTCTGT
TTGTCCAGTGGGTCCATAAATAAAAGGTTTGCCTAGTTTTAAAGCATATGATTTTAAAGC
TGCCACACTATCTGAAAATACTATAATTTTATCACCTTTAGCTTCGTGTCTACTAATTAA
ATATTCACACGCTTGAAATTTTGTCGGGTTCATAATTGATAAAAGTCTTTTTTTACGACT
TGTTTGAATTAAATATTCTTTGTAGAATTCTCCTGTCATACCGCACCAAACTTCAAAACA
TTCAACCTTTGCTATATGCCCTTTGGCACTAAGATCTTGCCAATCTGCCTCGTAAAGCTT
TGGTCCTATTAAAAAATTTAAATCTTCAATTTTATCATCTTCACGTACTAAAGTGGCAGT
CAACCCTAATTTACAATGGTGAGTAACTAAAGATATAACCTTTCTAAACATCATAGCAGG
AACTACATGTACTTCATCAAGAAGAAGTAGCCCCCATTCAGTTGATTGTATGAGATCCAT
AATCTTTTGAGCTTCTGGTGATCTTTTGCCGTTATAAGCTAACATTGTATAAGTTGTAAT
AATAATACCACATTTATCTTTATACCATTCTTTGTACTCTGAAGTAAATCTACAAATATT
GTCTCCGGAAATATTAGTAAATAACATTGTTTGTTGTCTCCATTGTTCAACTGATACAGC
AGAAGTACATAGAATAAGACAAGATTTTTTTATAGTAGTTAGTGCTGTAATTCCTACCAA
TGTTTTACCTGATCCACATGGCAGCACAATAATTCCAGATCTAGCTCTACCATTACAAAA
CATTTTATTAAGACAGGTCTCCTGATATGATCGTATCATAGTTGAAGGTTTAAGATCAAT
AAAAAAACTTTCAAGCACTGTATCATTTTTAAAATCGTACTCTTCAATAAGAGGATAGTC
AATTTCTATACAACGTTTTTTAACAAGTTCAACATTTATGACCTCAACCGAATTATCTGT
CACAAACAGATTGGATCTTATAATTTTATCATCAATAAGTTTCTTTAAAATGTCATTATT
TGCGGCTTCTATAAAATATTTATTAAATTGAATTACCAGTTTAATTTTTCCGTAACTTAA
CGTACATTCAACTATAAAATTTTTAACAGAACGAGGCATTATATTTTTAGAGAAATAAGA
TAAAGTAGACAAAATATCATCTGTTGATAAACCTACACTTACAGCCGCATACAAAGAATA
AGCTGTTATTTGATATTCATGAATATATTTTGGTCTACTGACGGGCTCAGCAATTGCAAT
AAGAAAATCACTAGCTTGTTTAGAATTTTGTTTAAAAGTTTCTAAAATAATTAAAGCATC
ATAATTTATCCAAAGTGAAAAATTTTCATGATCGTCTTTTAAAATAATTTCTTCTACAGG
AAATTGATGCTTTTGAGCTTTTTTTGGAAGCATAACATTGTTCATGAAGGGGCGGAAAAC
TGTTGTTTTATAGATATGTTA
>TRINITY_DN215_c0_g1_i1
TCACTGTAAGAGGACGGGGTCTGCTTTTAAAAATTATATAAATAATAGTGTAAAAATTAG
AAAGCTTATGAAATCTAATTTAGCCAAATTTATGTTATTAAAAACTTATAAGGTTAATCC
ATTGTATAGCTGTTTGATCTTTTTTTAAACCTAGAAAATAAAATCTTTGTTGCTTTTTTA
ATCTTTTGAATTTCATTTTTTGGTGTAGAAAAATAAAAATTTTAGACCCACATTTTGGTC
AATTTTG
>TRINITY_DN1056_c1_g1_i1
AAAAATGTAAGGAGCAATATTTTTGACAACTGTGAGGATTCTAGTAATTATTTAATAGAA
AACAATTTAATTAGCAAAATTATTGCATGCAGCAATGCCAAAACATATCAAAAAATGACA
AAAGACGCGGACTATACTGATGGGTTTGTATATAAATGAACTTACTATTGATGTATAAGT
AAGTCTGCTGTTTTTGATGGATGCTATTTGAAAACTCCAAGATTTGAAATTAATTGAAAA
TTTTAGAAATTTAGATTTTTAGCACGAGATTGCTTTAATTGTACAATGAATGACTTTGAA
ATTTCTAAATTTACGTGTCAAAAGTTGAAATCGAAAATTTATAAT
>TRINITY_DN1355_c0_g1_i1
AGAATCTTTAAATAAAAAAGATATTGATGGTCTTTTAACATTTTTAATGGATATAGATAA
TCTTGTGATAAATAAAGATTTAATAGATTTACTTAATAGTTTTTATGAGAAAGAAAAAGA
AATTAGTAACGTAGTGTTATCTTTGAATACTCTAAAAAATGAAAAATGTATGAAAAGAAA
AAGTAAAGAGTCGGGATATTTTGAATATAAATACTAAATTAATGTAGTAGAAAGTTAATT
TTTAAGATTATAAATAAAGTTTAGTAAATTGTTTTTATGTGAATATGCAATTTTTTTTGA
ATTTATCTACGAGTCAATGAAGTATTGTTAATAGTTAACGTATAAATTAATAATTTTAAT
TTTAATAAATTAAAATAAGTAACATTTCAGTGCTAATATTTATTGTTTGAAAGAGAATAA
AAACTTGAAGGACAAGAAGATTAATGAAGTTTTTTATTTATGCATACGTTAATTTAGTAT
TGGTCTTTTATCAATAAACATTAAAATA
>TRINITY_DN89_c0_g1_i1
ATGAAGCAGCTTTCAAATTTATGTAAGGCAATTAATAACGCATCACGAGCCGGTAAAAGA
CAGTTACTGTTACACGAAAGTAATAATATTACAAGAAATTTTTTGAAACAGATGCTAAAA
CACGGATACATCACTAAATACTCTTATGTAGATGATAAGAGAAAAGGAAAAACAATTATT
TGGTTAAATGGACGGCTTAATAAATGTGGTGCAATATGTCCTAACTACAAGGTAGAAACT
GAGCATATTGAAAATTATAGATCTCGCCTTCTACCAGCTAGACAGTTTGGACATGTTCTT
TTTACTACTGAAAAAGGAATGCTTGATCATAACGAGTGTATAAGTAGTAATGTTGGAGGA
AGTATTTTGGGATTTTTTTATTAAATTAAAAAGTTATTTATAAAAAA
>TRINITY_DN1918_c9_g1_i1
GATGTGTTCTCTTTAATTTATTATTTTTATTTCTCCATATTGCGTGATTTGGGGTGTCTG
GTTAATAGATTTTGCAATAAAGGTTAAAAAAATCAATTAAAAACTGTTAAATCTTATATA
ATTTTTAACCCTCACACCCGGATTTTTTCCTGAAAACCTTATTTTACATGCTATATAGTA
TTATTTTCTTTTTTAATATTTGAAAGATAATATTGACATTTTTGTAAGTATTAAATAAAT
GATATTTTAAATGTTATTTCTATAAATCCGAAAGAAAAAAACCCACATGATTTTCTAGAA
CACAAAGATGGTTAAAAAAATTTGTCAGTAACAACTATAAAAATGGTGATAGTAGATTTA
TTGCAACAAAAATAATTGATGTACTACGAAAGTTTGCTTTGGAAAGGCCAGGCATGATAC
TGCTGCTGTATCGCTCCGCTGAACTGAGTTGTGTTCTTA
>TRINITY_DN705_c0_g1_i1
ATCAATTTAGTACTACTAGTCCTATTAGCTGTAAGAACAGAGTATATAAAACATTATTCA
GCAGATTTATACATGTGCGATATCTCAGAATCAGAAGTTATAAATAGAAAAATAACATCC
TGTGCGAAAGACATGGCAACATTTTTTGAATTTCAAAAAAATACAGACGATACAGAAATA
ATTAGGTCACCGAGAGACAACAATGTATGGGATGTTGGTGCAGCAAACTATGTAAAAATC
TTTACGTTTCATGGCGGATCCAATCAGAGATTTAAATTTGAAAATGTTGGTCAAAATAAG
TATAGGCTGCTACTTAACGGAAAATGTATTGAATACAATCCTCTAAGTGATCAGTATGAT
TTAAATACGTGCAGTGTGGACAATAATCAGTTGTTTAGTATATTTGAGACTATACAAGAA
GATCCTATTCATAACACTTCTCTACTTGAGGATTCGTCGACAGGAAAACATGATCATATC
AACACACCATTTGACAGGGAAAAGAAACTGTATAATTTTGCTAGCAAACGCCACGCAGGA
CGTCATCATTCTCATGAGCACTCTGGGGGTCACCACAGAGGTACACACCATCATGGCCAC
CATCGAATACCTAAACAAACCATTTCTGGTGAATTTTAATTAAATATTCATTTAAAATAT
TTAAAAACCTACTTTTTAAGCAATTTATAGTACAACAACTCATACTGACACAATATATTA
TATTAAAAATCGGTCATATAATAAAAATTGTCATTTGTAGTAAATTAATAAACTAAAAAG
TGGCTTTATTACAAAAAATGTTAGATTTCATTTTGAATACAGATTATTTTGTAACTAGAC
AAGCATTTTTGTACAAAAGAAAAATG
>TRINITY_DN796_c0_g1_i1
TTTTCTAAGAAAAGGGTTAAGTAGTGTATGGACAAGACAAAAAAAATAAAACAAAGCGTA
GAAGAAACAATAAAATCGAGAATTTAAAAGGAAAACATTAATATTGTATTGCAATAGGTA
ATCTGAAAACTTTGTAATTAATAATCTGACGACCTGAGATTTCTTCATAAAAAGTCAATC
AACAAATAAATAAATTGTTATTATTATATGATTCTTTAAGGATGTTTTGGA
>TRINITY_DN1492_c1_g1_i1
AAAAAATAATTTTTTTTCATGCTTACTTAAAGATTTCCACTATATAATCAATTAAATTGT
TTTTGGGTTGATACAAGTTTGTAGTTCGGCTTTTCAATTAACGTTAGTGTAAATATCTAG
TTTTGAACATCTCTTAGTTTTTTTAAATTAGTGTTTGTATAATATTTTTTACTTCAGGAA
TTTTTAAATGTTAAAAAATGACTATTTTTTTGTGATGCTTGCCTTCGTGTGTAGATTTTC
TTAATAGCAACAAATTATTATTTAGCTTTAGAAACATTGCAAATAAAACTTTCCTTCCTA
GAAAGTATTGTTTTTTAGATTTCTTTTTGTCTTTTCTTTGTATAATTTTAATTTGTTTTA
CATCGTGATTTAACTTCTTATAGTATTTAGGTTCTATGTCTCATAATTCTACATAATATT
TAAGTAATAAGTCACTAAGTTAGTTCACTCCTCATTAAACTTGGCTATGTAAAGTGCTTT
TACATAAATTATTTATACATTTCTTTACTTTGCTTGTAATTAATTTTTAATCAGTTCTTG
TAAGTTTACTTAATTGCCCTTTTTAACGTAGAAATTTGTAGCTTAGTAGTTTAAAAATTA
ATTCATAATTTCTATCATCAAAATTGAAGTAATAAAAAAACAGTTGCAATTAAAACACAA
GCCTAAAATTTAGTGTAATTAACAGTAACAATTTTTTAATTTAAGACTTAGTATTTTGCA
TTCTAAACTTCAACATTGAAAGATGAAGATTTCTAAGTTATTCACTTTAAGGCAACTTTT
ATAATCAAATTTCTAGTTACATTTTTAATATAATAATTATGATTACTGTTAAAATATCTT
ATAGATTTACATAAAGATACACATACATAAACTATCATTACTAAATTGATTCTTCTAAAT
GCCTTGTATATACTTTATGA
>TRINITY_DN558_c1_g1_i1
TAGCTAAACATTTTATGATGATTACACTAGTGAAAATTTATCTTTGCATTTTACGGACAT
GTACAATTTTTTGTTGGCTGATGATGAAATGATATTTGAATGTGATGAAAAAATTATTTC
TGTCATCTGCCTAGTTAAACTACATATTCTAGTCGATTTCGTATTTTCATACGACGAATT
AATGTTTTTAAAACATTTATATTAAAAATGATTTA
>TRINITY_DN594_c0_g1_i1
AATTGTTTATTAATTTTATATCACTACAGTACTGTTAAATATTTATGTATCAAATATAAA
TAATCATAAAATGTTATAAAATAACATCTTAAGCCTATAATACTAATTACTGTTCTCTTC
TAACATTTTTTTATATAACCTTTCTACCTCATTTACTTCTATTTTGTTTAAATTTAACAT
CTTAAGCAATTTATATTCACAATCTTTCTTTATTGAATCTAAAAGATCCTTATTCTCTAT
ATTAATTCTATTAATAATATTTTTAACTGTACTAAGATAATTATTATTATTAACAGTCAT
TCTTTTATGTGCGGTAGTAGCATGTAAATTTGTATTTAAATATTTAGTAATCTCATTAAT
TATGTTTAAATCTATTTCCCCTTCTTCTATAACAACATGTGGATTATCATGTTTTGCCTC
ACTAAGCTGTACAGAACTGATAATACAATATCCACATTCTTGTTTTTTTACTAAACAATA
TATTTCATATCTAGATGGTTTTAAATCACAGTTCAGTAGAATATATAATTTATTATGAGA
CATGTTTGATAATATACTTTTTGTTTCATTGAACTCATTTTCGTGTATTTCAATATCAAA
AAATGAAAAATTTTTCGTTAAACACGATAGTAATTTTTTAGCATCATTTA
>TRINITY_DN2089_c1_g1_i1
AAATACAGATACATTTCGTTTTCATATTCTTTACTCGAAGGAAAAAATGTTAGCTTAGAA
AATTCTATAATTTCAATAATTCGTGACAAAGTAAATGAGAATTTTGGTGAACACGTTTTG
TATAGATTACAAAATTTAGCATTATTAGAATATTTACATGAAAATAATATTTTTGTTATA
CGAGTTGATAGAGATATTTGTAAATTTATACTGTTTAGTTTGGTATCAGTTGGGCAAATT
AATGGAATGAAAGTTAATTTTAAAATTTTATTTGTATCTGGGATATATAAAAAATTACTA
AAAAGATTAAGAGATAGTATCTCTAAACCTGAAAATAAAAATATATGTTAAAGTTTTATT
AGATAAATTTAAAATACATAGGTGCATTGGCTTTGCATCATTTTATTGTTCATTAATTAG
CGGTAAATTGTCCCATAAATTTGTATAAGCTTCGTTTTTTACACATTTTATTTTAGGAAA
TGTAAGCATAGGTCTTCTTTGATTTTTTTTATTATCATTTTCATCAGAATCTTCTTCTAC
CCATTCTTCGTTTTCACTATCTTCATCTTCATTGTCACTATCTTCTGATCTTATACTCTC
TCCATCCTCATCATCTTCCCATGTACTATCTTCTTCATAATCAATATTAAATATTCTTTT
TAAACTATTTCTATGTTGTAGGTACAATTTCTGCGATCTATAAATAGGTGGTCGGAAATC
TGTAGATAGTTTTATAAATATTTTTTTAACTGGATTTACTAGATCCTTTCTTCGCCTTAG
AGAATTATAATTTGGATTTTTAAGATTGTACAAATATACAGAATTATCAAAGGGCAATAC
GTGAAACATAGAATGCTGACTAGCAGATGTCTTTTCTCTTTTAGTCACGAAATTCAAAAT
TGATGAATCATTAATGCTTTCTCTGGATTTATTATTAACTTTTAGTATATTTTCTATGTT
ACTAGATACTTTTTTAAAATTAATATCACAATTTTTACATTTTTCAAGCAATTTATATAC
AATTTTTATAGCGTAATCTGGATGGAAATCGCTTATTGCGTCAATATTCTCGTAAAAATC
TTTTACTAAGTTTTTTTGTGAATGCTTAATTACTTTTTTATTTAATAATTTTATCGTCTG
TGTTGAGAGATTATCGTTATTAATTAGTTTAAACATTCCCTCTTTAGCAGTAAACCATTC
ATTTAAGGCTACTTTTAAATTCTTTAGATTTTTATTTCTTTTTTGTTTTTTTACTTTATA
ATTGTAAAGTAAATTACACAATTCTGATAAATCTACATTTTTTTTGTTATGAACGAGTAA
AGCGAGCAAGTCTTTTGGTATATTTTGATCATCAGATAATTTCCACTGTTTTAGTAAATC
TAAAACATAAGGATGTGATAGCATTAAGGGTTAAATCAACCATGTATTTATTTTATAGTG
CATTTTTATTGTTACTTTGCTATGTAAAAAGTGGAAATATATTGAAACATAAATCATCAA
TCAAAATCTTTAGGTACAATTTTGATTCGAAATAAATTGTCCTTAGAGAATAGTCTTCCC
AATCTTTTTTTATATTTATTTTTTTATAAATTGTATGTTGTACATTTATTACTTTAAGCA
AAGTTTCAGATATTTCTCCTTGTAAATTTCTTATTAAAAATATTTTAAGAAGATTAAAAT
TTTTGAAAAAGTCTATCTTTAAGATTATCTTATTTTTAACAATGTAAGTGTATTTGAATA
AAATGACTAGTATGCCATTTTGTGTAATTGAAGATTCTTTATATTTACAAAATGAATTTT
TCTGTTTTCTCAAATAGTAGTAAACATCTCCCTTGCTTTTATGCTTTTTTAAAATTTCTT
TAAAATTTTCATTAAACGTGTTGATTTTATTTATTTTTTCTTTAATTTTGTTTACAAGAG
TCTTTTCATTTGTAGATATTTTTGTATTGCGCAAAAAATTTACAATCTCTTTAAATCCTG
TTGTATTATAATTCTCATCTAAATCTATTCGTAACATATCTGAATCTAGAAATATATTGT
ATTTGTAATTTATAAAATAATGGTTGTTTAAAACCTTAAAAGTGTAGTTCTTTAACTTTA
TTGATTTTCCTGATACAAAAGTCATAACTAATTTATAGTGTACTTTATAGTGTTCACTCT
CAAATGTAGGAACAGCATTGTAAGGTATAACACACTTGTAATAAAATTCAAGATTTATAG
GTTCATAAAAAATAGGGAGAGATGTTAGTATTTTTTCCTTTATTATTGGTGTGTAAACAT
GTGCTTCGATATGGATGTACAAACAATCGGGAATATTTAGTGGACTTAGGGATATTTTAC
AAATAAGTATTGAATTTTGAGAAATCTTGTTAAATGTGACAGATGATTCCATAAGGGAAA
TTTTGTTTGTATTGTAATTTTTATATTACAATAATATTTATGTTCAAAAGATTCATTTTT
ATAACTCTGTGCTTTACATTAATTGTATCTTTTAATTTTGTATTTTACAAGCTTTGTATT
TTTTATTTTTATTTACAAGATTTATATTTTTATTTTCTTTTAAATTTATTTTTAAAATAT
TTTATAGCATAAAACACATGGCAAAAGAATCTTTATCAAACACCGATATTTCAAACAGTA
AAATTTTATACAAAGAAGATTTAAAAACAGAAGAATACAATTTACTAAAAGCTGAAAACA
CAACACTAAAAGGTGAAATAAGTCTTTTAAGACAAAACATGCTCCAATTGGAAAAATCTA
ATTATGAATTAAGATTAGAAAAAAGTGAGACAAACAAGTCAATGTATCTTAACTCTAAAA
AAGCAGATTTAGAGCTACTAAAAATTCAATGCAAAATAAATGAAAATAAACCTTCAATAT
TTAAAAGATCTGCTAATTCAAATTATATTGATGTTAAATGGGCCTTAGAACACTCTAACT
CTGATATAAATTTTAAATTAGAACCATTTGAATACAATAGGCTTAAGTTTTTTAAAGAAT
ACTTTTACAATGATTTTTATCAATTTGACACTAAAGAAATTATAAAATATATTGACAAGT
TTAGCAAAGAAAAATATAAAAAATTTTTAGATTATTTTGAACTTTTTGCATGTAAATTGG
ATGTATTTAATAGATTTTTTCATTTAGTATTTATTAATAATCACTTTATTGATAAAAAAG
TATTACTTTTTGATCAAATACCACTAGATTGGATTATTAACTTTAGAAATGGTGATGCAT
TGCCTTTACTTAAAGAATTTATTGAGCGTTACACTGAAAAAATGATTATATTTATGTATC
GGGTTATTTTTGAAAGGCCTTTTATAACTAATTTATTAATTAATACAAAAACTTTTACTA
AAATGATTAGTCAAAATGATTACACAGTTAAATTTTTAAAAAATATAATAAGTGAAAAGG
GAGGATTAAATCTTATAAATAAACATAATATTCATTTATTTGATAAAGAGCAGCTTAAAA
AGATTTACAAAGATGATTATATGGACATTTTATAAATAAAAAGACAATTTATAATATAGG
ACTTTATTGCATAAAGAAGTTAAATTCCGAATTATTATCTTGATCATAATCTTTCCTGTA
TTTTACGCCAGTAGAAGATTCATCTACTGAATTATTTGCATCTTTTAAAATCGAATCAAA
CATGCCTCCTGATTTATTGGTCTGAAATATACTAGCAAAGGAAGAATTTCCCACTTCTGT
CAGATTGTTAATGTTATTTTGTATTGGTATTTTAGAATTATCTATTAAATTATTTAAAGA
TGGTTGATTATTAAAATTATTTGAAGATGGT
>TRINITY_DN2062_c3_g1_i2
ATTTGACTTCACAGAGTATAATTAAAGTTACTAATAAAAAAGGAAGTAAAGAACATTTTA
ACCAATCCGAAGTATAGGTTCTAATGAAGTCATCTGTATTTTAAAATTAAAGCATATTTG
TAATCATTAGTATTAAAATCTACATTTTAAAGAGCGATTAAATAAGATAGTAACTTTGTA
TAAAAAAATGAGAAAGTGTCCCAGTTAAAAAAATGCATAAGTTAAAAAGGGTTGATTTTG
CTTTAGATAAAGTTTTATGAGTCAGTCAGTGGCACAAAGTTATATTTGTATATAAAAAAA
TTAATTTAGATGGTTTTGAGTATTATTGGTGCATTTAAACAAAGATGAAATTTTATATAG
TAAACTTATACAGGGCGGAGTAGACATTATGGTTTAGCCCAGTTTTTGTTTCAATAAACA
ATTGATTTTACAAATTGTTAGTAATAAAATGAACAGGTTGCTTATTATAGAATACTTAAA
TTCCTTTATTAACATTTATTAAAAATAAAAACAATAATTTTAATGACTTAAGTTGCAATT
AAAATTACATTTTTCAACAGGATGATGCATCTTGCCATCGAACTTATCCAACTCAGACGT
GGTTTAAAAATAGTAACATTTATTGCATGTATTTGCCACAATTAAGTCTAGATTTTAATC
CTGTTGAAAATTATAGTCAGGTATGCCAAAAATGATTTATGAAGACGGTAAACAATATTC
AAGAATACATCTGCAATATTCATAGCAGCGTAAAGATTTACATCTACTATTCTCTTAAAA
ATGTCAATTGAATGCAGAATCGCATGATGACGCCGTTTAAAAAAGGAATGATAAAATCAA
TTAATAATTTCTCATGCTCTAGTTTTATATCTTTCGTGCATTTTGCTCATCAATTTTGGG
GTTTATAAAATTTTGTTTTTTCAAAAATTAAATCAACAACCTCAAGAATATAAGATTGCT
TGATCCAATATTCTTCTTACAAATTCTTTTTTTTTGGTTTTCTCTTTAATCATGTAATGA
TTAAGAAATGCATCTCGTGATATTAAACATTTTTTGATAACTTTATTTATTTTTAAACAT
ACTATAATCACAATTTTTTAACTATAGAAAGATCTTTTGCCATGATTAAATTAAAATTCT
TTTATAATTTGTTAAAAATTTACCCCCAAATCAAAACTTTTGTTCTTTTTTTAAGACATT
TTTAATTCATTAAACTTTTATATATACTTACGAAATTTTCTTTCTTATATTTGAAAAAAG
TGTGTATATACTTGAGAATACTCTTTAGTTTGTAAGTTAATATTGTCTTGATGAAAAAGC
TAAATGTTAAATAGGATTGCTTTACTTTCGGCTGCTTTTTCACTCTTCCCTAAAAAAATG
ATTAATAAATGGGGTTTACAACACTCAGATACACTAAAAAAGGTTATAAATATTTATTTT
TTACCCTTAAAAATGAAATTTCAAATATTTAGAAAGAAAGAACTCAAAAACTTGAATTTT
AATTTTGATGCTTTAAACGAATACTTTTTAGTAAAAAACTCCGAATAAATAACATTTATT
GAAGACGATTTAATAAAGGTTTCAGACAAGTTATTAATAGATTATCTTTATAATTGTTAA
TTGGCATGTATCTTATTATACATGAATTAATAAGCTTTTTGGTTCTACATCTAAAAGGTT
ATAAGCCTTTAAACCAGATCGTGTTCCTTCAATAGTATTTATGTAAAGTCCAGTGGCCAA
GTCTTTAAGCCATTTGCTGTGATTAACAGTTTTGTGCACATATACACATTCATTTAAGCT
ATTATAGTTTTTCCAACAATTGCTGTAAATTGTTGTATCTTTTTTTACCAGATTTTTGAT
TTTAATTTAAGTTTAGACATGTTCCTATTATCTACTTGAAATAATAAAACTTCTTTATTC
TCTTCTTTTTTAACTAAACCAAACATCAAGACACCGTTAACTATATATCCTTTTTCCTAT
TTTTGATTCATCTATTTCTATAAT
>TRINITY_DN1700_c0_g1_i1
AGCAAATATTTTAATAAATAAATTATAATTTATGATTTATTGATTCCTGATATTTGTTCC
TGGCATCTTCTACTTTTTTAGAATATAAAACAGAACCACTAAAACAATTTTCTAAAATTT
TGTCAACTTCTAATACTAGCCTAGGTCCAATTTCTTTCATATCATTTCCATCTATAACAT
AGTTTCTAATCCATATTTTGTCATCAAGCCAGTAAAAACACAAAGCTCTATCTTTAATTT
CATTCGATTTAAAAACTTCGGTAAATACTTTTTTAATAGAAACAAGAAAATCTATCTTAT
CAAAATCTTCACTGAACATTAAAACATGTCCACAATCCTTAAAACAATTCACAGCAAATT
TCAAATTTTTCATAGTGTATAAATTCAATACATTAAATTTTATAGAAATTCCATGTCTAA
GTCCAAACCAAACTCGCTCATTTCTTTTTGTAGTCTCAAAATAAATTATTGATTCGCATT
TATGTAAATCAACTAAGTCAACCAGTGCTCTTATGTTCTGTTTAATATCATATTTGCTTT
CTTCTTCACATTTAATAAATTTACAAATATCTTTAATTAGATATCTGGTCTGAGAAGATG
ATCCCCTACTGCTTAAAATTAATACTGTCATAAATTGGGATAAAAAATATAAAAATTTAA
CAAATAAAATTTATTTCGCCTTTTCTAGTGCTTCTAGGCCAACTCTAAAAAAATCTACAT
TGTATTCTAATACTTTTTTTAAAACTCCTTGTACTCCATCATCTCCTAAAAAATCATTCA
TTGCAGACAAAGCTTGTACACATGACTTATTAAACAATTCTTCAAATCTCTCACACTCTT
CCCTATTTTCACTACTTTCATTTTCTTTTGCATTTTCTAAATCGTACCTATAAATTTTAG
CATTTTCTCTTTCTTTATTGGCTATTTCAATCTTTTGTTTACAATTCTTCAGTACGCCCA
TTTCTTTTGCACAATTTTCATTAAATTTCATTTTTGCTTCAGATATTTTACGATAAGCAG
TAGCCATTTTATTATTTTCTCTAAGTAACTTGTCATTATCTTCATCTGCAAAATTTGAAC
ATATAATGCTCATGGCTTCAAATACATCATGATTATCTAAAAAATTTAAATTAGATACAC
TGCTTATAATACTAAGTCCTTGGTACAATTTCTTCTTTGCATTACCCCCATGTTCATAAT
TCATAAGTGAGGCTATACTTGAACCTACCTTATTAAAATTATCCCTATATTTTTTATATT
TTCGTTCAGTCTCAATATATTCTTCAGGAAAATTAACATGCTTGTATTCAATTCTTCTGA
CTTTCATCAAAATTTTTTTCTTAATGTCAGCCATTTTCATGGGTAGAAAATCTTTTTTTA
TATTTTTATTTTTAACAAATAAAAATAAGATTTATGATAGGGAAAATTAAAAGGAGGCAT
GCTCTATAAAATATCATTTTCATTAGAAAAATCAAGGTAGTCTGAATAATAATAGTCTGT
ATATGCTCTAATTTGGTCTTGAATTTTTTTGGTTGGTGGAAGTTCACTTTCATTTATTTC
TTCTAATTGCTTTTCAAGATTTTCAAATTTATTTTGTAAATTTTCAGTCTTTATTAACAT
GTCTTTAAGTGATGAAGTTGTTTTTACTGATTTAGAACTATCTGCAGACTTTTTATCTTC
TTCCTTTTTTTGATAATTATTTTTTGGAATTCTTTTTATATCGTCTGTAAAGATTTCGTC
TTTTTTAGGAGGTGCAAAAAATCTATTAGGAATGCTTAACTTAGGTGTATTATTAAACAT
CTTATTTTTAATAGTAACTTCGGGTATCTCATCATATTCGTTCGCTAATTTAAAAGGTCT
ACGAAGATTACCTGTATCCAAAAATAATGTGGAGTCATTTTCACCACGAACTTTTGTTTC
TCCCGCATCCCCAAACACTTCATTATACATTATTTCTTTATTTTTAGGTACCGTCAAGTT
GTTGTTATTTTGTAATTTAAAGTTTAATAAACTATCATTATCTTCTTTTACAGTTCTAAA
ACTTTCATTAAAGTGTCTTTCTTCTTCATTAAGTGTTTGTTCTTTTTCATTATTATTTAT
TTTAGTAATTGTAGCATCGAACTTTTTATCTTTGTTGTCTATTAACATATTTTGATATTT
CATGTTCTGTGCCAATAATGATTCTACTTTTTGCATCAAAGTGGTAGAAATTTCATTATT
TCCTGCTATAGCCGTTTCTCTTTCTTTTTGTAATTTTTTATTTTCAATCTTAAGCTTTTC
TATATTTTTCTTAATTTCGTCTATTTCTTCTTGCCTTTTTTCTTTATTAATCTTTTCCAT
TCTATATTTTTTCTTGTATTTTTTACACCTTTTTTTGTACGCCTGTTCTTTACTTTGTGT
TGTAACCAAAGATAAATCTGAATTTGTAAAATCATTCTTATCTAGTTTTTCAACATTTTC
GTAGTTAATCATTCTTGCTAGTTGCGCATTTAAATACTCATTTTGTTTGTTAGTTGCCTT
ATAAAGCCTTTCATAATAGGAAGATTTTTCTCTAATCTCTTCAATCATTTCTTCTTCTTT
TTTTGCTTTATTTATCATTTTAGCAAGCTCTGCATTACAAATTTCAAGTGCCTTTTCTTT
AATATCAATCTTTTTTTTTAGAGATTCATTTGTTTTCTCGAGATTAAGAATTTTTTTATT
TAAACATTCTTTTTCTTTATCAGTCTCTTTAAGCTGAACCTGTTGATTTTTAAGATTTTT
GTCTTTTTCTAGTAATTTTTCTTTTAAAATATTTAGTTCTTTTTCAAATGTCTGAACTCT
GTCATATGCTTTATTTCTTAATATTTCTAATTCTTTATTAACATTTTTTAAACTTTCACA
GGATTTTTGTTCTAATTCTAATTTCTCTTTTGAAGCAATCAATAGATTTTTCTGATCTTT
AATAACTCTACTTAATTCCGAATTACTTCTTTTAGTAAAATCCAAATCACTTTCTAATTT
ATTAATTTTCAAGTACAATGTTTGTTTTTCCTCTTCATGCTTTTTTATTTTGGACCGTTC
ACTTTGACATAGATTTTTTATTTCTGCTTTTTCTGCACATTCATCCTTTAAAATTTTCAT
TAGTGATTCACATACTAAAGCATTTTTAACATCTCCACTAATAATTTTGTCTTTTACTCC
TTCAAAATCTTTTGTTTCTAACATTAATTGAATATCTTTATAAAGATCTAATAATTCAGT
AAGTAGTGTTATTAATTCTTTTTTATCAGATGAAATAGTTTTACTTTCTTGATTAAAAAC
TAAAGGTTTCTTGTCTTTCATATTTATAAATTCTTCAATTTCTTTGTTTACTTGTTCATA
ATCATGCATGTTTCAAATTTCTGGGTTTATAAATAATAATTTGCATAAATAAAATATTTG
TTACATT
>TRINITY_DN1164_c2_g1_i1
ATAAACATGTTAAATGAGAAATTTTAGTCTTCTGTGACCAAACAATTTCCTTTAGGGTAG
TAAGGTAATGAAAAATAAAAATCTTTTCCTACATTTTCTTCCAGTGAACTAAATAACATT
TTGCTTGTTTCATAATAATTTAAATTTTCAAAACAAACACTAAAAAAGATATTTTTTACA
TTTAAAAATAATTTCATACAACAGTTTACAGCTCTTACTCATTTTACCTTTTTTTTGGAT
AAAGAATTACAAAAGGAAAGTTACAATACTTGTGTTTATTGTTACATTTTTCCAACTGTA
CATACCTTAAGTTA
>TRINITY_DN998_c0_g1_i1
ATGAGAGAAATAATTCACCTACAAACAGGTCAGTGTGGTAATCAAATAGGAGGTAAATTC
TGGGAAACTATTTCTAGTGAACACGGAATAGCTAATGACGGAAGATATGAAGGTACATCT
GATAATCAATTGGAAAGAATTAGTGTATATTATAACGAATCTTTTTGTAGGAAGTATGTT
CCTAGAGCAGTTTTGGTTGATTTAGAACCAGGAACGATGGAGACTATTAAACAAGGACCT
TTTGGTAGTTTATTTAGACCAGATAATTTTGTATTTGGTCAATCAGGTGCAGGAAATAAT
TGGGCTAAGGGTCACTACACGGAAGGTGCTGAACTTATTGACAGTGTTATGGATATAGTA
AGGAAAGAAGCAGAAAGTGCAGATTGTTTGCAAGGATTTCAAATTACACATTCTTTAGGA
GGAGGAACAGGTGCAGGAATGGGAACTCTTTTACTTTCTAAGATTAGAGAAGAATTTTCT
GATAGAATGATTTGTACTTTTTCAGTAGTGCCTTCTCCAAAAGTAAGTGATACTGTAGTT
GAGCCTTATAATGCAACACTTAGTATTCATCAATTAGTAGAAAATGCAGATATTACGTTC
TGTATAGATAATGAGGCATTATATGATATCTGTCTAAAAACTTTAAAGCTTAATAATCCT
GGATATGGAGATCTTAATCATTTAGTTTCCCTCGTTATGAGTGGCGTGACTACGTGCCTT
AGATTCCCAGGACAACTTAATGCAGATTTAAGAAAGCTAGCAGTAAATATGATCCCTTTT
CCAAGATTGCATTTCTTCGTGGTAAGCTTTGCTCCTCTTATCGCTAAAGATACTCAACAG
TTTAAAACTTATTCAGTCTCCGAACTAACACATCAGATGTTTGACAGTAGAAATATGATG
ACTGCTTGTGATCCTAAAAAAGGTAGATATCTTACTGTAGCAGCCGTGTTTAGAGGTAAA
GTCTCTATGAAAGATGTAGATGAACAAATGGCTTCTGTTCAGAATAAAACAGGAAACTTG
TTTGTAGAATGGATACCTAGTAATGTTAAAACAGCTGTATGTGATATAGCACCAGAAGGA
TTTGAAATGACTGGTACTTTTATGGGAAATACAACTGCTATACAAGAACTTTTTAAGCGT
GTATCAGAACAATTTAGCTTGATGTTTAGGAAAAAAGCTTTCTTACATTGGTACACTGGA
GAGGGAATGGATGAAATGGAATTTTCGGAAGCAGAATCTAACATGAATGATTTATTATCT
GAATATCAACAATATCAAGAAGCAACTATTGAAGATTCAGAAGACTTATTCGTTAATTAA
AAGTAAACTTTTATAAAATTTTATGTTTTTGTTT
>TRINITY_DN320_c0_g1_i1
ACTTTTAAGATATATAAAAACTCTCTTTTTTAATTAAGTAAAAGATAAATAAAAAAAAGG
CTTGTTTTATACAAAATTGAAAAATTTAAATGACAAACATAAAAGATGCTTAAAGTTAAT
ATTTTATTTTTGATAGCTAGAAAGGGTACAATAAGATACAAGATAACTTTAAATAAAAGT
TATCTAGAGATAAAAAATTATAATATTTCCTGTTTTTTATGCTGAGGCTATGCTTTCTGG
CTTTACCACATCTACTATTTGATTTTGTCTAACACACTCATAAATATTCATGGGTACTGA
AGTTTTAAAAATTTGCAATGTATCTTTGTACATGCAACATTTTTTTATTTAATATGAAAA
GGTAACTATTTAACAATATAACTTAATTAACAAACTTTAAATAATTGTAAAAGTTTATTG
CAATTTTTTGGCTTTCTCATTTATAATGTTTCCCAATATAAATCCAAGTAATCCAACACT
TGCTGGAATAAACTCAAGCACAACTAATTTAAAAAATAGCTCTGCATTTTTCGCATCTGC
AAGACTTATTACACCACAAATAACTCCTACAGCTGTACTTGAAAAATAAAATCCACTTCC
TACAATCATTCCAGAGCATAACAACATATAATTATTTATAATTGTGTTTTTCATTACATT
CATTGTTACAGACATACCTATACAATGTAATATTGTAATAATTAATCCTGCCTCGCATAT
CACTGTTCCAAAAATACTTTTGTTACTAACTCTTGGGGTGCTTATACAAACACCTGACAC
ATATTTGGCTATAGATGACATTCCCCTAACAGTACCCAATATACCTAAAATAAGACACAT
TATTATTCCTACATATCCAATAGCAGAATAATTATCTTCTTTCTTTAATACAATTGTCAA
AATTGGTACAATAAAAATTGATGAATAAAATAAAACTTTTAACATTTG
>TRINITY_DN2154_c2_g1_i1
AACTCGGGGGTAAAAAATTTAAAATTGAGACTGATCACAAAGTTTTAGTTAAATTTAGAA
ACAAACCAGGCTTTGAAAATAATAGAGATAACCGATGGATTGAAAAGATACAAGAGTTTG
ATTTCACTATTGAATAAAGAAAATCGGAAGGGATGATAATAGCGTATGTGTTAAGTTGAG
TTTATACACAGGAAGAGAAAGAAAAGAAAAAGATGATCCAAAATAGTAAAGAATAAACAG
GTAGAAGGTAAAGGTATTATACATGTAAAAGAAAAAGACGGTAAAAGTTTTTGATATTTG
ATAATGGCAGGGAAAGAAGAAATACCATTAGAAGAAAAAATGCAATGCTAATAAAAGAGC
GCCATTTGAGTTCAAACCATAGAGGGCACACAGCAGTTTATAATGTTTTAGGAAATGATT
ACTATTGGCCGGATATTAAGGATCATATAAAAAAGAAGACTAGAAATTCTGAGACTAGCC
AAAAATACAATAAGAAAACTAGAGGGTGGATGAAACTTTATAAGTACGATTAGGTACTTG
GAAAAAATTAAGTTTGATTTAATAGAGTTTAAAGAAGAAGAATACTTTATGCTGGTAATC
GTTAATTATTTTACCAGAAGAATGTGAGATTGGCCATTAAGAAGCAAAAGCGCTCAGGGT
AAAGTGGAATTTATAAAAGATTTATATAGATAAGGGAAAAAATCCGAGACAATAGTAACA
GATAACGGTAAAGAATTTCAAAATGATCTACTAAGAAAATTGTATTGTAATTTAGATGAT
GTAGATTCATTGTAAAGTAAGCGTTGAATTCTACACAAGCGAGCGGTAAAGTTTAGAAGA
TTATTAGAACAATCAGAGAAAGTATATTAAAAAGCAATAAGAAAAGATTTATTGACAAAT
TAGCAGAATTTATAGAAAAGT
>TRINITY_DN2371_c0_g1_i1
AAACAAACATTGAATTTTAATTTAGTGATAATTCTGAAAAATACATTAGATAACATAAAA
ACACTTGATAATAAAATTTATTTGCCAACGAAAGGGCAAAACAAAAGAACTAAGAACAGA
TCAAAATAAAAAGGAAACATTTTTATGAAAACATTTCTAATTCTAATATATCGATTGAGG
TAATGGATTTTTTAATAATAATTAAAATAATAAATGTAGATAAAGATTTTTATGATTATT
TGTCTTTGGTAATATCACAGAACAATTTGATGCTAAAAAGTAACACAAGTAGTACATATT
TTACTACCGAGATTGGCCAATTAAGATTACCCTAGATGAAAATTTTTGTCTATTTTTTTC
TACCAAATTTGCTTTATTAAGAGGTTCACCACGCAATAGATT
>TRINITY_DN1444_c0_g1_i1
AAATTTCTCTAGTAAAAAAATAATAAACAAATTCTACGTCTTTTATAAATTAATTTAATA
AAAAAATATTAATTTTTATTCTGTAAAAGCTTCTGTTTACCGATCAAAAAAGTTTTCCAA
TTAGCAATGAGTACATCCAAATTGTATTCCTCCACTTTAGATGTACTTAAATCATCAATA
TATTTATTCAAATCATATTCTTTAATCATTTCTTTCTCTGTACTATTTAATTTAATAAAA
GGTCTCCAGATAAATTTATCAAATACATTGTAAACTTTTTTAAACAATAATTTACCGTTA
TTATTAAAAAGTTGTAAAACACCCGATTCATTGGAAATGGCGGCTAAATACAGTCCAGAT
GTAGACCATTGTAATTTAGTACATTTTCTGTGTAAATATACACATCTTAATTCTCCCTTA
TCGTAAAATTCTAAATTTTCAGTAAAATCATCAAAAATGCATGAGACATTACCAAACAAA
GATAATAAAATATCTCCATTCTTTTCAATCTCTTTAAATTTACTAAACACTTTGTCTAAT
CTTCTATAAAACACTAAATTATTGCTACTAAAAACAACTATCATTTTATCTGACACTACA
TAACTTTTAGGTTTGTTATCAAAAGTAATAGCAAATATTTTATCATCACAATAAATTTCT
AGAGAATACAAACGTGAATCCTTAATTTTTTTAGTAATAAAAGCATATCCTAAGGAATTT
ACGAATCCAAAATAAATATTTTCAATATTCGCTTGTGTTTTGACAGTTTTATGTCCATTT
GTTTGGTAAATTATTTTTTGAGATTTACCCTTAAAAAAGTTAAATGACTGATTGTCATTA
CATTTAACTACATTTAAATCCTTTGGAAAATCTAAAAATTGATTAGATCTTAGACAGTAG
GCTTTTTTAGAATTAAAAAAATATACAAGATATTCTTCTGCACCAAAAGCTATTTCTTCT
AATTCTCTAGAAATTAATATAATCCCTTTATAAATATCAATAATATAAACATAGTGTTGT
GTATACACTGCCATGAATGTATCACTATTACTAAACAATACATCAGAAATATCTGAATCA
AAATAAAAATCATTAAAAGGTTGTGTAAAATCTTGAACATAACACTTCAATGCATTTTTA
AATCTGTTAATCATAAAAATACCAGTACTTGATATTTTAATATTACCATTAATTTTATTT
CTGTAATCAGTTAACACATCTTCATTTTTTATTTTAAGAAGTGACAAGGCACTGTCATTC
AAAATAATAAACTGCTCTTCTTTGTAAAAATTATTTTCAATCAAATTAAAATAATCGAGA
TTTGGTAAATTTTCGTATTCTAAAAGTGGCTTGTTTAACAAGTTTCGTATTTCAGTGGTA
AAAAATGCCTTGCAGCTATGAGATTTATTTATATCATCAATGGCAAATGAAGCTTTTTCT
TTAGTATTAAATGATGCAATACATTTATTTTCTCTCAGTACAAAATCTTCTGGCTTGTAT
TTTGTGACATCTATTTCTTCTCCAAAAATAAAAATCTCATAGCCCA
>TRINITY_DN1238_c0_g1_i1
AACAAACAAATTTTTTAATTTTTTATGAAAATATAAATACAAAGCCAATTTGCATAGATA
CAAAACCAAATATAAAGTATATTTTCTTATTTCTATCACTTGTGAATTCATTAAGAAAGC
TATTTTTTAGTGATCTACTCAGAAAAAAAAAGAAGCTAATGTATGAATATAAGGTTATTA
GAAAACTAATAAATCTTATTCTAGGAATTAATTGTAGAATTAATATTGTAAAATATTTAT
ATCCTGAATAACAAACCATATCAAGAACTTTAAGATTAATATTCATAAAATAAGCCAATC
CTTTTACAACAGCAATAAATATCATTTCTAGAAATACAAGCCTAGAAAATATAAATCCGA
TTTTTTCGGGAGTAAAGCAATTCTGTATGCCGTAATACATTCCCTTAACAAGGATGTATG
TAAAAAAACTCATTATCGGAATGTACAAGTCTGGCCTGTTTGTAGAGTCATCTTCCCAAT
TAAAAATATAAGGAAATATAATCATAAGACTTTTCTTGTAAACATAAGTATTGTCTATAT
TGAAGTATGATCTTAAAAAACTTAGATCTAATTTTCTTGATACATAAGAACTTCCATTTT
TTAGAGCTTCTTTGCCAAACTCAATATCCATAGGGTAAAAAAAATAATTAATTGAATTGT
AAAACAACACTTAAATATGTTCATTAACTAAAATTGCATGTAAATATTAAGTTATAATTT
GTCTAATAAAGTATAGAAAAAACACACATAAGAAAAATCCGAAAACTTTTAATCAAAAAA
TATTCGTAAGATTATAAGACATAATAATGATGTTTAATATTTGTACATAGTTTAACATCC
AAAAGAAATGAGCAAAACAGAAAGATTAATTTATAAACATATATGTGCTCTACCAATTTA
GTAGATCGCAAATATAAATTTAAATTATTTAATATGTTCATTAATATAATCAATTAATTC
ATCAAAAAAGATTTTATGTATACTGTTGATATTATTATTTTCTAAATAATCATCAATACA
AGATTTCAAATTATAGATACTTATTTCAGATTTATCAATTATTTCTATATTTGTATCAAA
ATCCATAAAAGGGTGATAAATAATTTTAAATTTACTAACAACGGTAAATTTGTATAACTA
ATGAATATCTATTACAAAGACTATATTTTGATACAAGCTTTTATTGTTCAAAAACAATAA
AATTTAATAAATTAAATG
>TRINITY_DN1239_c0_g1_i1
TTTCTTAAAATCTATTAATTTTTTCTTTAAATCACAGCTTTTTGCAAATTGCTCTTTACC
ATCAATAATATTAACTACTTTTGAAGTATCTTTATCTAAATCACTAAAATCAACACTCTT
AGGAAGTTTATTACAAAATTCATCCTTTAAAGTGTCGTTTTTGATACTTGATTCGTTATT
ATTTTCAAGTGTACAACATCGATTTTCATCACTGCAATAAATAAATATCGTAAGTAGAAA
AAAAAACATGGGTAAATTTTTATTTTACTTTATAAAAGAAAATAAATTAAAATTTTACAA
GCCTGGTTAACATATGCAAACTTTTTTAGTATTTATCAAATTAAAATTGTCAACAACACT
TTTATTTACCTCTTCAAAGTCTTGAATCGGGTCCAAACATAAAGTATTAAATAATTAATT
CTTCAGATAATGA
>TRINITY_DN1620_c0_g1_i1
AATATTAAGCTGTCTGGTAAAGATATTTTAAATGAAGACATGATTTCTACATCTCATTTC
CATTTTTCTGTACCAGGTCTTTTAAGAATACTAGTATCTGCTATTTTAACGGTTTTATTT
GTATTATCTTCATTTTACGTATTTGAGAAATGTTTATCTCCCCTGATTATAAGTAGACAT
CACGAAACAAATTTATTTTTCGGATATAAACTAATTCTTTCTTTTTTTGTTTACTGTTCA
GTTTATATGTCAATAGATTTAATTATTTTAGTTTATAATAGATGTATATTCACTAGCAGC
TATAGAAAGAATATATCATCATTGGTTATTTATAAAAAAAGTAATATAATCAAAATAAGT
ATATCACTTTGTATATATTGTTTACTACTGTACTGTTATGACTATTTTATAATACCGATA
GATGTTCAAAAAAACAATATTATAAAAGATACCGAACCAGATTTTAAGCTGAGCCAATAC
ATAGTAACTAACTTTTCTACTATTGTACTATCAATATCTACAGTATGTATATTATATCTA
GCAAAATCTATAACGATGTGTATTGTAGAACTCAAAATGTTTTTTTCACATTACAGAGAA
CGAATCGAAATAAATGAAGAAAATATACAAATTATTGAAATGTTAAATAGAAGCACCGGC
TTAAAAATGTTCCCCAATCTTCAGACATGGGGTCATTATGTATTTAAAACGATTTCTCCC
AACGATGATATTTTGACATTTGAGAAATGCGAGTCTGTCTTTGGTACAAGTTATACTAAC
GGAATATTTGGTTTATTCGACGCCAATAACGATTTGACAATAACAGCAGGCGAATTTGTG
ACAGGATATTATGGCGTTATACGCGAAAAATATTTTTTGAATCAAGCACTTTTACAAAAA
AATAATCTCTTTTATAAGCTTAATATAATTGTATCTATAATGTGTCTACCCTTTGCTGTA
TTCGTCGGCATATCATTTTTGGGATTCGCAAAATATTTTGCTAATCTTTTTTCAATAATT
TCAGGAATTATACTTTCTCTAAGTTTTGTATTTTCATCTGTTGTAGGTGATATTTTTAGA
TCTTTAATATTCATTTTTATTGTTCGGCCATTTGAAGCTGGTGACTATGTCAAAATTAAC
GATAAAATTTTTATTGTAGAAGAACTTGGATTATTGTACAGCTCATTTCTAATTGATAGC
TTACTAACATACGTGCAAAATTCACAACTTATGTCTAAGCACATTGTTAATTACAGAGTC
AGTGAAATAGAAGAAAAAATTTACAAATTTAAATTTAATATTAAATCTTTTAAAGAGAAA
GCAGAAATGCTAAATAGAAAAATTAAAAAGATTTTAAAATCAGATACACAAGTTTACACA
GGTAAATATCTAATTAATAATTATATTATATTAAATGATGATATTATGACTGTTGAGATT
GTCATTTATTTTAAAATAAGATACCAGTACATTAAAGGGTTGCTAAAAAACGAAGATGAT
TTCTTATTAACCTTACATGACATATTTAGGGATTTAGATTTAA
>TRINITY_DN1052_c0_g1_i1
GAACTAAAAGTTTACAATTATTTTTAATATCTTATAAAATTTTAATGTTTTCAGATCACT
TTACATTTACAAAAGCTAAGAGATATTATATTTTTATGGTTAATGTATTATTTTTGTTTT
TCTTTATCTTTTAAGTCACTGTACACTTTCCAGTAGTTTAGGTGCTGATAGGGCGTATTT
TGAAAGTGGTCTTTAGTAAGGAATTTTTCTAGTTTATTTTTTACTTCTAAGAAGGATTTC
CTTTTAGTTTCTAATGAAGACTTCTTTTTAATTTCCAAAAAAGACTTCTTTTTAACTTCT
AAAGGCAATTTCTTTTTAATTTCTAATGAAGATTTCTTTTTAACTTCTAAAGGCAA
>TRINITY_DN1157_c0_g2_i1
AAAAGATTTTTAATTTAAAATCGTTTCTTTTTGTACCTTTAAATTAAATATAAAATAACA
TGTTGAACTATATTAGTTTTTTCATCTTTGCATAAGTTAGCAAAGTAGTACTTCGTATAC
CTTAGTTATTGTTGTTTTATACCTCTCAGGTTTATTATATTAATTTTAGCTTTTTTTTAA
TAGTTACCTCATTTTCTGCAATTATTTTCTCAGCTAGTGCAGTTACAGCTTTAGCCACTT
CTTCCTGGTAATATCCTCGCTTTTGTTTTAAAAAGATAACTATAAGGTCTTCTTCAATAT
AATAAGCTGAATGTATGCTTTTAGAAGATTTAATTTTCAAATCTCTCATACACTTTGTAA
TATTTGGTTACAAAATCATCCCATGTCATTGTATAAAAAACCATTTTTATCTAACATTTA
TAGATTAGTCACAGTTTATTTGAAAGAAGATCGTTTTTTATTAGCTTTTCATTCTCGACT
ATGGTAAGTTGGTCTTGGTTGACAATAACAACTTCCATTATAAATTTTTTAAAGTAAAAG
AATACCATACATATTATAATTAATTTTATATTTGTTAATTTTGTTTAATTTTTATTTCAG
CTTTATCATTTTCTATGATCTCCTATATTGTATGTCCCAATACCTTCTTTATCCCTTTTA
GCCCGTATTTAAAAAATAGCTTGAAATGAATACACCTGCCCACCTCGTTGTGTCTTTTCA
AAATCAAAAGCTAGAATTTAATGATACTTGAGAGCTAAATGATCCACGTCTTTCTATGAG
ATTTACAGTGGGGACAATGTCTCCTTGTTTATAAAATATATTTCTAACCTTTAAGAATAA
TAAATTGCTTTAATCTTACCTTGTAGTTTCCTTTTACTAGTCACTTAGGAAAGTCCTCAA
TGCTAGGTGATTCATTCCCTTTGGTTAATAAAAAACTTTCCATAATTACTTTTTTTCTAT
TTCGTTGTAAAATGTCACTTTCTAAAACTTTAACAACAACTTATAAAACATTCCTTCTAC
AAAGGTAGTTAAATAAATAATATTTACATTTATCAATTATTCTCACGTTACATTATAAAA
TAACTTGCATTAATGAATATACGAATTATTAAGATTTACTTAGTCGTGTTTAAATACTAT
TTAAATTTATATTTTCTATATTTACTCTTCTATTACCATTTTATAATAATACATCTTTTT
GTATTACTTTTTAATTTTTAAAGCTTAGAGAGTGCTCTTTTTAATTTATAAATAAAGGAA
GACATAATTTGTAATAAATATAAATAGTATATTTCTAACCTTGTACATAACATAATTTTA
TAACTATTATATTTCTATCTAATTTTTATCAATTTCGTTATT
>TRINITY_DN1440_c0_g1_i1
AAAAATAATAAATTTATTTTACTATCATCTTTTCACATGGTTTATTTTCTGTTCTACATT
TTCTTACATAGTCACTATGTGTACTTAATACATTTATAATACTATCACAGTATTCTTTGT
ATATTCCTTTACTTATCTTTTTTAGTTCATTTATAAGAATATTAGATATTTCTACAAATC
CATACATATCACTGTATTTATTTGATATTTCTAGTAAAAAAGACTTAATTTCTCCTAGTA
CAAATACAGCATCAACTGTAGTAATATTCAATGAGTCATATGTCTGTGTCTCATCTGATT
CTCCTGTACTTACAGTCTGTTTTATTAATTCTAGTAAATAATATTGTACTGGTACAAAAT
ATTTACCATTAATAATATTTTTAATAATTCTAAGTCTAAAAATAATACTAGAAGGTGTAT
TATGTCTATCTAAAATAGAAATTAATATATCAATAAGGATTCTATAGTCAGTTGGTTTTT
TTATAATTTTAGTGAGTATTTCTATCTTAAATATTAATTTTAATTTACTGGTATCTTGTA
GTGCATCTTGTTTAAAAGAATCTAGTTCTTTAGAAATGTCTAGTTTAGAAAGGTTTGTAG
AATTAATTTGTGTTATATTTTTAAAAAGAAATTCTATG
>TRINITY_DN1869_c0_g1_i1
AATTATTTATTTTTTTGCTAAAATTGTTCTAATGTTAGGGACCTTACTCCATTTAACACC
CAAAAATACGAGGGTTAAACAAAAAATGCTTGTTATAGGAATAAGTAGCTTAAGAATAAA
TGGAGTAATTTTTATATCAAATATCGATAGTATAAAATTAGCATCAGTGGAATAACTTGG
GAATAAATATTCTGGTGTGCCATGACAAAGAATATAAAAGATATCCTTTTTAAGGTCAGA
TTTTACTATAATTTTAAAAAAAAGATCCAAATCTCTATTTTTGTGTTCTATTTCTTTAGA
CCTCGTTACAATATTCGCCCACGCATCAAAATTAAAAGTTGGAAATAAAAAATAGCAATT
CATTATGAGATAACCTGTTTTGATATATTTTTTTAACATTTCTTTTAACCCTTCTTTTAG
TAAAGCGTGAAATATTGAATGAGGTGATAAAATTAGATAATTGTGTAATGCCTGCAACAA
GAGTAAAAAATTTTCTCTCAAAGGTAGTGAAGATATTAATAAGTTAACGAAAATCAACAA
AGACAAAGATATTATAATAACACCATAGAGCATTAACATAATCTCCAAGGGTATTGCAAA
TCCTTTGTTCAAAAACAAATGATTAATAAAATCTATGGACAGGAAAAACATACAGACCAA
AAATTTCTCTAAAAATCTGTAGAATAAATGAGAATAGACCGAATACTTACCTGTAAATAT
TTCCAGCGACCAAATAATATGTTGTTGTACATTAATACTAAAAAACATAGTATAGATAAT
AACACTTGATATAAATTCATTTAAATAAAGAAGATAGGCTAACGCAAATTTTTCGCTTAA
TTTAAGATTTTTAAAATCAATGCGGCTGCTGTTGGCGAAAAATTTCACAATTTTTGTAAA
ATCTCCAAAAAATGCTAAAAAAATGAATAACGAAGCGAATAAAATGAAAACGAATAATGT
TCTTATCAACATATGTCCTTTTAAAAGTAGTTTTGCATTATGATTAAATAATATAAAAGA
ATGCCTAATACTAAAATTATTAATAATAACACTATTATTATTGCACGACTGCGGCAAAAA
AAGTTGTTCTGAAGCATTCTTTCGCACAATTTCTTTTACAATTGGGTCGTATTTTATGGC
TACTTGCGAATTCTCATCCTTAGAATGAAGCACAAACAAGAATTCAGAAATAGACATATG
TTTTAAAGGCTCGATCCCATTATTTATCAAAAAACCAGCTATTTTATCAGCAGCACCGGA
ATAAAAAAGACCTCCTTTGGTTAAAAAAATTAGATCGCCGAATAAATAGTAAAGCCCCTG
ACCAGGCTGATGCACAGTCATTATAACTATTTTATCATTTTTCTCAGCATATGCCTTTAA
ATTTTCTACGATTATAAGGGCACTGTTAGAATCTAAGCCTGTAGTTGGTTCGTCCAATAT
AAGTATTTCTGGTTTATTAGCCAATGTAATTGCTATCATAGCTCTTTTTCTTTCGCCTCC
AGACAAAGTTTTTAAAGGCGCATCTTTTTTATGAAAAATAGAACTATTTTTCATTGCTTG
ATTTGCAAGTGCTTCTTTTTCTTTTTGCGTCTTACTGCTATCAAATGATAGGTTATACAT
AATAGATTCGTATAATGTATAATCTGGATAGTAAATATCATCCTGTGGTAAAAATGCTAT
CATTTTAATCCATTTTTTCCAATCTCTTTCTTGACCATTATATGTAATAATGCCTGATGT
TTTGCAATTTGATGATAAACTACCAATAAGCAACTCAAAAAAATGAGTTTTACCACATCC
ACTTGCTCCCATAACGGCAGTGATTCTTCCCGACTTGACTTCTCCTGACAGGCCATTAAT
AATCCTAGCATATTCTGTATGAATCTTTTTATCTTTATTTTTTACCTCATACACTAAGTT
TTCATAAGTAAGAATGTTTTTACAATCAGTCATACCCTGCACAAAAAAAAATTATTTATA
TTAGAAAGGAGAATTTTTAAATTAAAAACCATTATTTTATAAAATTGAGCTGTATGACAT
TTGAATACGTTTGATCAAAATAAATATATACATGATAATATAGATTAAAATTATTAATAG
ATGATGTCTTATAGATTATTTCACATGTCAAAAATTTTATTTTAAATTGGTTTTAATTGG
TTTTTTAGAAAACAGCATTTAATGATTAATTAAAGATAAAAAATAATTTATTGTTTTTAA
ATTAATTTACCTGTCAAAAATTTTACCGTTTGTGATATTTTTGACAGTATTGACAAATGT
CAAAAAAATGCAATTTTAATTTATTAACTAAAATATTAGATACAATTATTTATGATATAA
AGCTTTTAATAAATTATATTTTTGATGGTTTCCATTCATCAACTTTGGTATTTCTCCTTA
TTCTTTTTGTTTTAATTTTTTACGAAGTTTGTAAATGTTAGCAGTAAAAAAATTTTATAA
AGTATTTTTTGCACGAACTGACAAGTTTAAATTTGATTTTGCAAAAGTTTTTATAAACTA
ACGTGTATTTACAAAAGTCTAAATATCTCAGATGTTTTATTGTCACATAAAATACTTAGC
AACTTAGAAGTATGTATTTAATTTTAATTGATATGTTAAATTATTCTTTCTTTTAAAAAT
GTATTATTTTTTAGAAATTATAAATGTTTTAAAAAGGTTAACAACACAAAAATAAAGATG
CTATGATAATTTCAATTTATATTAATTAATATGACTTTAAGATTATATTATTACAATAAA
AGAATATTTTGTAAGGGTTAATAAACTATTACTTTTATTTTTTACAAGTAATAGATTTTA
ATATTTTTCAATA
>TRINITY_DN2113_c0_g1_i1
TTTAAAGTTTTAATATAGTTATTCTATTGTAACAAAAAGATCTTAATACCTAAAATACAG
AAAAATTATCAATAATTCTTTTTGCTTTACATTTAAAATTACTACTAGTAACGACAAATC
AAATACTTATAAACAAATAATAAGAGGTCTTAAGTTTGCCACAAATATTTTATGGTGGTA
ATTAAAGTTTACATTCAACACAACTTAAAGTTTCTTAATGTATAATTAATTTTAACATTC
TACTTGTTTTTAAATAAATGATAGTTTGTGATTGAAAGCTTTCGTTTAGCGTAAAAAAGT
TGTAGAAAACAAAAAATTAAATTATTTGTTGCATGTAAAAGTCTTTTTGTTGTGTCAAAA
AATTAGCTAACAATTACTAAAAGGTATCTCTAGATTAATATTTTGCGCCTTACTATAACA
CGGGGACAAACATTACGATAAATAGTTACGATTATAAAACGCAAACTTTATAGAATTTAG
TCAAAAATAAACTTTAATTCAAATAGGTTTGTTTAAAAAAATTATAAAATTTTGTATTTT
TAAGCAATTCTCCGCTCTTTACATAGTCTTCAGACTTCATGCATGCAATAAATGCCAGAT
TATTTTCTCCTTCTTTAATAGCATTTTCTGCAATTTCCTTTAAATATTTCTTATTGCATA
ACAAATCTACAAATAATAAAGATTTCCAATTTTTTGATTTGTAAAAACATTCTGTAGCAT
TAACTAAATCTTTACATTTTAAATATTCATTACCAACCCTGTCATACATCAAAGATGTAT
TTGACATTTCATATGCTTCTTGTAATCTACCCAATTTAATTAAAATTTCAAATTTTTGAC
TGTCACTTGTACAAATATTTAATGCGTCATTATACATATTAAGAGATTCAAAAAATGATA
TTGCACGAATCCTAAAACCTTCTTTGATATCAGTCTTGTCATTATTCAATACTTTAATCT
GAAAGTTAATAAAATCAAAATCTAATTTGATTGCATTCACTTTTTTATGATTAATAATTA
GTAAATGATTCTCAAACATCCCACCAATTAGTCCATTTACCGTACCAAAGTTGTACAAGT
AAGGGGTTTCTTGTAATATTAAATAAAAACCTCTTCCTTCAGATTCAAAAACGAAAAGAT
TTTCATTTAAACAAAATGTATTTACTTTCGCATCAAAATTATTTATAAATTTAAATGAAT
CAGGAATTCCAGTATCATCAATATCTAAATCCTGTTCTAAGTAGGCATCAATAATTTCAC
CATTAAATTCCCAAACAAAAATTTCTTTTTCTTTTACAAATATCAGAAATTTATCATTTG
CAATCATTTTATTCGCAATAAAATTAAAAGTATAAATTTTGTTACCGTTGAGTGTATAAA
CAACTATATTATGAGTCGTTTGAACATAAATATACTTATTAACACATAAAATACTCTTAA
GGTTACCAACTTTGAAAGCATTAGTTCTCTCATATTTTTCAAAAAATTCAATATTTCCAT
CGCGAGCAATTAAAAAGTTTTCATTTGAAACAAAATGTAAATTAGTTCCAATGCCATTAA
TTTTCTTTCTAAATCCCAATGAAGAGTGTACATAAAAATTATTATCATCGCATACAGCAA
TAGTTTTTGAATTGTCCGATACACTCAGCGAGGAAGGATAGAACCCAAGCTCTGCTATTT
TCTTTAAGTTGTATAAATCATCACATCTACAACTATATATCATATTTTGTACAGTAAAGA
ACAATTTATTATTTTTCATTGTAAGTAAAGAAAGTCCTGTTTTAACTTTATTAAATATCA
ACTCTTCATCAGTTCCTATCATAATACTACCGTTATTTTCCTTAAATTGCCAAACTCTTC
CGCTATTTAAATTAATAATTTCTTTATTCTCATACGTATTCATATCCCATAATCTGTAAG
AACCATCTTCAGAACATGATACAATAAAAGGCAATTTTGTAAATACATAAACATTTATAA
TATTATTTGTATGCCCTTTAAATGTACTTATACAATTTCCATTATTTAAATCCCATACTT
TTACAGTAAGATCATCTGAACCACTAACGAAATATGTATCATCTTTGCAAAAAGAAAGCG
TGTTTATGCCACTCTTATGTCCTTTAAATGTTTTAATACACAATCCACTTTCTTTATCCC
ATAATTTAATAGTTCCATCTAAAGAACAAGATATAAATTGCTTAGAATTTTTAGGATTAT
AGCAAATATCCATAACAAAATGTGTGTGCCCACTAAAAACATGCTTGTTTTTTATAGCCG
GTCCTATTTCCCATAATTTAATTGTACTGTCATCACTACAAGATAAAAATTCTGTATTTG
CAGAGTTTACTATAATTTTTCTTATAAAATCCTCATGTGCATCAAATACATTAAGCTTTT
GTAAATTATTAAGTTCATACACATATATTCTTCCATCATCAGCACCAATTAATACAGTAT
TGTTCTTTTCTATTAATGCTAAAGTTCTTATAGGAAATTCTGTAACCTGTGTCTCATTAA
TTAAACTACATTTAATAGGATTCCATGTCTGGAGATATCCATTATAAAGACCAACAATTG
CAAGTTGCTTATTTGTGTGCATTTCAATAGCCTTTACTCTAACACTTCTAACTTTTTTAA
TTGTTTGTGTTTGTAATTTCATTTTAAGGGATAAAAATTATTTATGCTATATTTTATTTT
TATACTAAAAAAGTGCATGGACAGTTTTTTATAAAATAAAGAAACAAAATATTTTTTTTA
AATTTCATAATTGTTTATTCTTGATTTTTATCTAGAGTATTAAGCATTTCATTTGCTTGC
AAAGATAGGGATTTTAGTTGTGCATCAATTAAATGATCAATTTTGTTATAATCTTTTAGA
GTTTGGTACATCATTTCTATTTGTTTACTTTGAATTTCAATAATCTGAAAAACTTTGTTA
ATTTCTAGTTCCTGCTTTTTATCTTTTGTATGAGAATTTGGTATTGCTTGACAAATAAAA
AAACGTCCTTTTTTATAACTTTTAGTATTGTAATCCGACATATCAAAACCTTTTTCTTTA
AATAAACAACCATCATTCTCTACCACCATTTTTTCTTTTAAATTATCGACATCGTATGAT
TTCTTTTCCGATAAAGTTGTTATTTTTAGTTTATAGAAAAAGTTATCCATAAAATTTATG
TATTCGTCATTCACGATTTCAATAGGCTTGGAGTTAATGTTGTTATAAACAATAAAATTA
TAAATAATTTTTAAAGCTTCAGAATCTTTAAATTTCGAATCAGACTGCTCTAAAAATAAT
TTTTTTAGTCTTGATATGTAAACATCAATATTTTTAGCATTTACATCATCTTCATGAAAA
ATACATTTTAAAAGTAAAACCTTTAACCCAAAATAATTAACTTTTTGGTTTGTTATTGTT
TTACAAAAATCTTTATAATTTTCTATACAGAGCTTTTTTGTGCTACACACTTTTACACTT
CCTCTGTCGTATGTATATGTTCTTTCTTTATATTTTATTGTGCCATCATTAGAATCTTTC
TGTTCAGACACACATGAAAAAATGTTTTCTGCTGCATTTAAACATACTGAAGATACATTA
TCATTTTTATATTCTATATCTACTCGTTTTTGTAATCTTTTTTTATTATAATTAAATAGA
TTGATGATGTCATCAATGTTTTTTAAATTTGATTTGTATACCTTATTATTAAAAAATTTA
TGATTTTTTACTAAAAATGTAATCCAGCATATTTTTATATTAAAATTTTTATCAATCCAT
ATCATATCACTTTCTAGAAACTCAGAAATACATTGTAAAAATTTTGATTCTGTTAAAATT
AACAAAAGCTTATTGAATAAAATGCACAAAAAATCAAGGTTTTTACTAAATTGTGTAATA
AAAACTTTTAAAGGTAAAATTTCAGAAAAATCTGATACAGAAAGGATCTCTTCTCCTATA
TATTGATCGATTATTTCAATAATAAATGGAAAATTATTTAGTTCTTTGTTTGTAATTAAA
TCGGTAGAAAAATGAATATTTTTCGCCACTTTTTTTATAAAAACCATTTTTTGACCAGCA
ATAGAGTAGCCTATTGTCGTATTTACATCTAAAAAAGAAAGTTGAGGTGTTTTAAAGATT
TCATATTGTTCTATAAATTCTGTTTCACTTTTTTTCATCTTTTGTTTACCAAAAATTTAT
TTGTATATAAACAAGTTATACGTCAAACAAAACTTTTTTAAAATATAATTTTAAAAAAAT
TGCGAAATCTTTATTTTATCAGAAAATATTACGCAACTAATTATCTTTGTTTGTTTGTTT
ATTAAATTTTATTAAGAAATAAAAGAATACATTTCAAACATCATAGTACATTATTAAATC
GGATTTATTATGTTTATATTTAAATATAAACCAAAATTTTATTCTATAAATGTTAATTAC
AATTAAACACATAACATCGTATCCTTGAACTCAATTTTAATTTTTTTCATTCTTGTTTTT
TAATGCATTATAAATGTTTCTTAATATTTGTAATATTAATAACAAATAATCTTTTGTTTT
ATATCAGATATTTAAAACAGTATTAATAGTTTATTAAAATATTACAGACTACAATTTACC
TTAAAAATTACTATATTATTTTTTCCAATAGTTGATTGAATATCTGCATATCATATATGT
TTATTATAAATTATTAATATGTTTGTAAAAGGTTTCATCAAAATCCATTAATTTGATTTT
TTCTAAAACATAAAACTTCGTGTTCCATGTTTTTTATAAAAAACTCCATTAGCTTTCTTC
TATGCATATTTTTTTTATAATGTCATTTTTTATGAGCACAAATCTGGCTTCACGTGAAAA
AAAGATTCTTTTAATTGCTCGGACATATGATTGTCCTCGTCTAGATTCTCTCACTAGATA
TTTGGACCATTCTCAAAATTATTATAAAGTATTATTTTTGGATAACGACAAAGTATTAAA
TAGATATGTAAAGAAAAACTTCAGAGGACAGTGTCCGCTTATATTTGTAGATAACATTTA
TCGTGGTAATGGCGTGGATGTAATACAGTCAATTGATAAAACACTTACATTTCATGACTG
GTTTTAATAATAAACATTTGTTATTTTAATTAATTTATTCTATCTATTTTACATTTTATT
GTAAAATACATCCCAGTAAAAAATAAAGCAGCATGAACTAAACTGGGTTTTTCTGTTTCA
ATGATTATAATATCTTCAGTGCACTGAATTTTTACTGAATTTAATAAGTCTATACCACCA
TATTCGTATATTTTTGTTGATATAAAAGAATGCAATTTGGAATGTTCTATTGTTTTATTA
GAAGAACTTAAATTAGATTTTAACTTACAATTTATATTTTAATAGCATAGAAGGGATAGA
ATATTTAAATAAATTAACAAATCTTTATTATTTATTTTTTGCATCTTCTAGTTCTAAATA
CAATTTTGTTTTTTCTTCTATTAGTTCATTATTTTCTTGTATCACTTCTTCCAAAGCTTC
TTTCAGATCTTTTATCTCTTGATTTTCTTTACCTTCTATAATTTCTATACATTTTGAGAG
ATCATACTTTAAATTATAATCTGTCGTAGTGTTATACACATCTTTAATAAAATTTAAAAC
ACTTTCTTTGTCATTTTTTTTCTTTTTCATAATTTTACCTTTTTTTACGTTGGTAGTGTC
GTGCAAAATA
>TRINITY_DN1504_c0_g1_i1
ATAATAAAAATCTTAAATTTTTTAAAGAGATATATTTAAAAATTTATTATCAGGAGCCCA
GCTGGTTACACGATAAACATATTGTAAAAATTAAGTTGAACCTAGCTGGTTTGCGATATA
TAATATTGTAAGAATAGGCCGGGATTGACTGCGTACATAAAGATAACGCCTTAATAAGCC
ATAGGTTGGTATTTATTGATACAAATTTGTCAAAGAGTTTTTTTATGTATATTTGCATTT
TGTTACTTAACAGGAAGAATTAGCAAATTTATGAGATTTTGTCAGAGTCTAATTCATTTT
TTACTAATCAAGCACTATACGCACGCAATTTTAGTTTATTTTATAAATGCCGGGCTTTTT
ATTTAAATTTACAAATGACATGAGATTAAGAAATTAGACTAAAACGAATAATTAAAATTC
TAATGCTTTATTTAAAGAGCTAGAATAGGATTAAAACAAGAAAAATTTAAATATATCAAT
AAGGCTAGATATTTTTGATGGTATTTTAGTATAAAAGTTAAGCAGATATTACAAAGGTTA
GGTTAATGATCTTTTTAAAAATAGCTATATTTTGGAAAGTCTGCAGATAACTTATATTAA
AAAAACAATTCAGGTAAAACATAATTTATTTTTGGATACTATTGTTTTACTAAAATTATA
TTAAACGATAAGAGGCTGTTATTATGTTATTTTAACCCTACATTTAAAAAAATTTTAATT
ACTGTAAGAAGTTTAGAATAAA
>TRINITY_DN1338_c2_g1_i1
AGAAGTTTATTATTGTAAAATAAAATCATTAATTATTTAGCTTTACTTTTATAAAATGCT
TTATTTTAATTTTTAAAATCAATTTTTTGCTGATTTTCTTCAAAACTTACAAATTTGTTT
CTAATTTAATTTAATAATTTTAAAATTTTGAAAATAAGTTCTGCATTTTAGAAGGTCAGG
AGTAGCTTGCGTACAAAAATAATCAAGTCTGTAGCCTATAACATTTCGTCTTATTACCGA
CTAGACGAATAATTATTTTTGCTTTAAGCATACAATTTTTGTATTGAAATAAGTAATTTA
AAAAAATCTTAATTTATAAAACAGTAAAATAGAAAAATAATAAAAGTGTATCATAATTGT
TGAGATCAGCACATAGGTAAAAGAATAATCATATCTTCTTATAATGTGAAACAAATGATT
AGTTCCTCTAAATGGTGTATTTAGAAACAATGACTATAAATAGCACTTTTAAATAAAGAT
TAGTTTACGTATGAATCGACGATAAGCAGTAAAACTATTGTACAAAAAATAAATTTGTAC
AATTACAGCATAAGCTTAAATTAATCTGTTACTACACTTATTTCCTAAAGGTAATGATTG
GGTTACAGAAGACTTAGGTTTCTTATTCAACATTATTATTTTATTTAACCTGCTTAAATA
TTTTTATTCTCACTCTAAAACTTTTGTGTTTCAGAGTTCCAATTTATATTCGATTGCTTT
ACTTTATTAAACCCGGTTATTAAGTAATTCTGTGTCACCGATGACATACACAAACT
>TRINITY_DN1760_c1_g1_i1
TTGACATATTTCACGCCTAAAAAATAGCTTTTATGTTGTGGTTTTGAAATAGTACTTGTC
GTCTGCGGTAGCTTTAAATCCTCTAATTATCAAGCTCAAAAAAAGATTAAGAAAATTAAC
AAAACAAATCTAATGTATAACGTTTCACAAAGCTAAAAGCATTTAAGCCAAATTTAATAA
ATAAACATGAACAATACAAATATTTCTTCTTCTTTTAATGCATTTCCCGCCCACCAGAAT
TCTGGTGACATTATTATCTCTCACAGAAGTTATTTTTTTCTTTTTTAAGAAAATTCACTG
TAACAATTGTTGTAATATTGGTTTTTAATAATCTAATTCCTTTGTTTCCAAAGTTTTATT
CATACAAATGTCATAAAATACATCAAATAGGGGTTTCCGGGTTTTAAACCTATCAGTATT
AGACAATGAAATGACATTTTTGATCATTGAAATTTAATCCTAACAAGAATAATTTTTTAA
ATTTTACCCTGAATGAATTTTTAAAAAAATAATAAAACGGTTAGGTCGATGAATCCTTAC
ATGAAGTACTACAATGACCGACAAGGACATTTTAATAAACAACAATACAATAAATTAATT
TTCACAAGTAAACCACGTAATTATCTAGGCTTTTCTTAGCTTTAATTGCCTATCTGCAAA
TAGTGCCACACTAGAATATCCAATGATGTAAAAATTAACGCTTATAAACTAAAAATATTT
AAATAGAAGAGGAAAGGTATGACTCTTATGAAGTACGAATAACAGCCATTATTAATAATT
TACAAATAGTATAATTAGAAAAAATATAAAAATACGAGTTGCTAGCAAGGAAATTGGAAT
TTATACCTAAATTTAAGTTTAGAATAATTCCATCTTTAATGACTAGGAATATCTTAGTTA
CAAAAGATTATAATAAGCATATGCAAGAGATTAATATAGACAAAAAAAGCACATTTTCAG
TTTAGGATAATAAATAGACGCTTGAAAGCATATTACTTGAATATAAACTTGGTTGGAGAG
AGGATGGATGCTCAATTGTGGACACGACAAGTGTACTACAGAAAGTTGCTTCTAGTGTTG
CAGGTACAAAAAACATGTATGTTTTATATTTTATTTCCTAAAAATTTACCTCATAGGGTA
AAATTAGTTAAATAAAAAAAAAATTAATTTGTTACATATAAAAATATATTTGACAACAAT
GTAGTAGTATACCACAGTGTAAGAATTTAATTTATATTTTCTCTTTATATCTGTATGGAT
AATATACAATTCAACTTTACATAATTTTATACCTAATTCACTAAATTTATTAAAAATAGT
AACATAAATAAGTTCTTGTACAAATATTGCAATTGCTTTTGAAAATTTAAAAGCTGTATC
AAAGACTATCTTTTGAGTCTTAAAACATGCTGTATATAAATTTTAAATATTATTTCATTT
TTAATAAAATTAAAAAGAATAATTAGTGATATTAATTTCTTATGTCTTAAG
>TRINITY_DN1846_c0_g1_i1
ATCAAAACATTTTAACTCTAAGTTGTATGACAGTATCAGTAAGATAAATAAATCATCTGA
TAAAAAAGTGGTAGAAGGATTAAATGAACTGATTAACATGGAAGACGATGAGGAAATATT
TGACTGTGTAATGATTAAAGATGCATTGCTTAAACATTTTAGGTCAACAAACATTCACGT
CAGAAGATTATGTTCAGATCTTTTATTGAAAATTATCAAACATAAAGATGATAATTTAGA
AAATGTATTGGCTGTCTGGTTTTTAAAATTTGTAGAGGATCAAACATACAACTCTGATGT
TATTATTTGCAAGGAACATTTTAATTTTAATAAAATTATTCCAAGCATTTTAAATATATT
GGATTGGGAAAATAATTTGACAATTAGTTTAAAAATATTTATTATGGCACTAAAAAGAAA
TAAAGATAACAAACTTAATGAATATCATAAATACTTTCTGACTAAGTTAGATTATTTGCA
GTATAATTCTAATGTGATTCTCAAGTATATTTACATTGTTTTAGAATACATAGGGCCGAT
AGAAGATGTTTATAAAAAAATTGATCAAATTATCACACCTGTTTTAATACAAACAAAGTC
AATAATTTTGCTTAAAATTTACAAAAAACTGTCGAAGTGCATAAATAGAGATATTGAATT
TTTAGAAAATTCAATTTTAGAAGAGGTTCTAGAAAAATGCCAGGCAGACAAAATTCAATT
TGACTTTGATAAATTAAAGCCAAAAAATATAGAAAGTTTTAAAATACTTCTGAGATTCTG
TCCTTGTAAATTGACTTTTTTTAAGCTTAATTATAAAAGATTAAATTTTGATAATCTCTG
TGTATATAATATTGTAGACGATTTTAAAGATATTGATAACAATTTTAGTGAATCAAAGCA
TATTCTTGAAAATGTCATTCAAAGTCACAATTTAACTAATGATGAATTTAAAGATTTAGA
AGAATACATTAATAATTTTAAAATTTTTAAAGGCATTAATAAGTCTAGTCATTCTACTTT
AATAACAGTTTGTGATTGTAAAAAGTCCTCTTTGTTTATTTATAAAAATTTAGTTGATAC
AATTATTGATTTAAATGATATTGATAAAATTGAGAGGGCTTATCAACTTAATTTAGTTTT
AAACAGACAATTTTTCAAAAAAGAAACAATTTTAAATTTGAAATTGTCTCCCTATGTATT
TGATAAAGAAGATTTGCAAGATATTGAATTTTTACCTTTATTAATTAAAAAGTATCCTGA
TGATTATACAGATAAAGATTTAAAAAAAGTTCTAACAGTAGACAACTTTACAGATTTTTT
GAAAATCAAAAAATTTACACAAGCAGTTAAAAAGTGGCTTTTAAAACAAAATGTTAAAAA
TTTAACAATAGAATCATACAGAAATATTGCATTGCAAGACTATGATCTTTTATTCTATTA
TTATGGAATGATTGATTTTATAAGATATATTAATTACAATGAATTATGTAACTTATATTT
AGATTGTATTTATAATATTGTAGAAATGGATATTTTTGATTTAAATGAATTTAGTAATGA
AATTATCAAAACTCTTGGAACATACCAAATTTTAATAACTGTTGAATATAATGATTTATA
TTATTGTGATATTCCTCATTTTTACAAGGATATACAATTAATTAGACCTAAAAATACAAA
AATAAGATTTATTAGAGATTTTTATAAACAATATATGAAATCTGATGTTGACAAATTGAT
ATATTTGGTCTGTAACGCCATTTTAAATGAATCCAGTAGTACAGTTTATATAAAAGAAGT
CAAACATATTGACTTAAAAGAGAACAATTATTTTTTGTATAAAGTCTATAAAGACTTAAA
TGTTAATTACAAAGAACCTTTTAATAGAAATAATAAGCTTATTGATCTTTTAGAAGAAGA
GATAGACATTGTATATATTTCAAATTCTCATGAAAACGATAAAAATAAATCTTTTAATGA
TGATTTGTCGATCGATAGTTTAAAACTTTCTAATGACCACACATTATTAAATATGAAAGA
AAACAACATTTGCGCATCTGATAGTAGTCAAATGTCTAAAGTTATTCAATCTATTTATGA
AGTAACACTTAATAATCCTAAAGTTATCGATCAGAAAATATTAAGAGGGAAAAAACTAGC
TGTAAAAGACACTTCAGTTTTATCCGATAAAGCGCTAGTAATGTTTATTGAGAATTTAAA
AAACAATTTTGATGTTTACGCATGTTTAGATTATATTGAAAATGATATTCCACTTTTAAC
ATCTTCTGATCGTTTAAAATGTTTTTTACCTTTATTTGATCTTATAACAAATCATTTTGC
TAATACAATTATTAACAACTTTAGTATTTCTCAGGTTGACGAAGTAATTTCCGATGATGA
ATTGTATAATTTTCTGATATCTTGTATACCTAAAAGAATGGATTTATATAAAATTTTATT
ACCAGATACTTTAATGAAGATTAGAAACTTGAATATACAATTTTTTTTCGGTAAAATATT
GGCGAAACGGCACGCATTAGATTTTAATACACTTTTTGTTGAATCATCAATTTCTTATAG
AAAGAAGTGGATTTTTCTCTTTCCGAATTTATTTATAAAGTATAATAAATTAAATAAAAA
AAAATCTACAAAAAATGTACAAGTTAATATATCAGATTTATTGATTGCTGAAACAAAAAA
AATTTATTAAAGATGTAGAATGTAAAGTTATAAAAAAAAGCAGCGGATTACAAATTATTA
TAAATTATTTATTGGATAATAATAATTTTCAGTGTGAAATTTTTTATCCTACGGCATATC
CATTACAAAGTCCTATATTTCTTACTAATGTAGAAAAAAAAAGTTTATTGAATCTTAAAA
TATCAGAAATGTTAAATCGCACTTCTAAGTTTATGGAAGTAATAAGTTTATGGAAGGTAA
ACGTTGATCAAAAGGTTTTAGGAGGCAAAGAATGTTATATCTGCTATTTTATTTTACACT
TACAAGACGGATCTTTTCCAAATTATGTTTGTTTACACTGTGAGAATAAATATCATACAA
AGTGTGTTAAAAAATGGATTGAAGAATATAGAAAAACGAACTGTCCTTTATGTAGAAAAA
TACTGCCACTTTATTAAGAGAATAAATCAATTTATTAGAAATCAGAATATTTTATTTCTC
CTTGAATAAAATAACTACATTTAGGTAATTTTGTCTGTGTACAGAGTATTTTAAAAATAT
CTTGATTTATTACAACACAATAGCCTAAAACAGGACTTTTAATAATCTCTTCAGAAGTTT
TTGCATCAGAAATTCCTAATACACAGTTATTTTCTAATTTAACATCTTTGATTTCCAATA
TATCCAATTTTCTTGTCCCTCCCAAAGGAAGAGCACTTTCTGGCGCTAAACATTCTTCTC
CTACGCGCACAACGTTCCATTTCCTTTTGACACAAAATGAATAAGGCGTATATTCGTTGT
TTAATCCATTAAAATACCTAGTGATACTTTTATCTACTGAGCTATCATTTATATATCCAC
TTAAAGGTATAAACATTTTATTGATAGGCACATCTATCATATGAAATTTTCTTTCATCAC
CCACACAAATTAATTTATCTACATTAAACATTTTTACTATTTCCTGATAATATTTACTAG
TTTCTTCTGGACATAAAATAAGATGTAAATCATCTACTTTTTTTTTATCTATAGCTTCTT
TAAGCCGAGACAATAGTAGCGTATACAGATCTTTATTCTTTATTTCTGTACTACCATAGT
AAAAAGAGAGAACATTGGATAATTTAAAATGTTCGTTATATTCTACAAGCGTATCTACAT
GGATAGTTGAGAGACTACCAGGAAAAATGTTCCCTTTTTTTAAGTCAATCTCTGTAAACA
AAACTTTTTTATGTAATCGTATAAAATAGTTTATAATTGTCGTACAAAAAGTCGTTCGTC
CCTTACCGACAACCATGAAAGTCTTATCGTTACATTCCTTATTAATAAGTGAAGTAAACA
ATTTCAGTATATCCGGTACATTAGTATTATTAGAAATAAATTGTAAATCACATGTTCCAT
CAATTTTTAGTTTACAACCTGTGTATGTAAAAATCACGGTTTTAGTATTTTTTATAGTGT
ACCATTTTTCATTAATAAGTTCTTGACCTTTAATTTCTGCCGATCCAGACATCACCATAA
CTTTAAATTTTTGCGTATCATTGACTTCTACACGATATTCTTGATTT
>TRINITY_DN369_c0_g1_i1
TAGCATATTTATATAAAAAATTCTTTTTTTCATATTTGCTAAGATATTGTAAATGAAAAT
AATTCATAGTTATTTTAGTGGGACGTTTCATTTTTTAAATTTTTAAATATTTCTTTGATT
GCTTATTATTACTTCAAAAACAAATTTGAACAAAAAAAAAGCTTTCAATTTTAGTAAAAA
AAAATTTTTTAATATTAGACCAATTCTTGCAGAAAATACCAACCCGGTACGTAAAAAGGC
TAAGAGCGACAATAAAATTTTTTGTCAAAAAAAGTTAAAAACATTTAATTTTCATGTCGA
CGTTTTCTTTCATTTTTTTTATCCTTATCTTTTTTATATCCTGTTGGACTGTAAGACGGA
GACGTTGGACTGTAAGACAGCGATGTTGGACTGTAAGACGGAGAAGTTGGACTGTAAGAC
GGAGAAGTTGGACTGTAAGACGGAGAAGTTGGACTGTAAGACGGAGAAGTTGGACTGTAA
GACGGAGAAGT
>TRINITY_DN1061_c0_g1_i1
TTAAAAGTAAAAAAAAGGAAAAAATAATTATTTACATAATGCAAAAAATACGCTTAAACG
TTTAACCAAATATTTCTACTACATTTCTAGCGTAATATTTTATTTGTTAAAAAATAAGAA
AATTTGAACGAATGAAAACATCCGCAAACACAAAAAAGAATAAGATTAACATACAAACGA
ACTGTTACGATACTAAACACCAAGCACTTGTTTAGATTGGCCATATTAAATGACTTTGTT
TGTAAAAAGCATTTAAAAATATTATTTGATGTTTAATTACAATTTTTGTGATTATTTGAC
GTGACTGCGAGCAACTTTAAATTAAAATAAAGAAAAAAACAGCAATAGAAGAAAAACCAC
CAGGCCACCAAAAACTCCATTGTAAAACAAAACATCAATATTCCGCTTAAAAGCCAACAT
>TRINITY_DN1486_c0_g1_i1
ATGAATTTTGAAGATCAAAAAATTGACAAACAAATAGTTAAAATATTAAAAGATAATAAT
ATCATTTATATGACACCTATACAACATAAAACAGTACCTTTAATATTAAATGGCCATGAT
ATTTTAGGAATTTCTAGTACCGGTACCGGTAAAACATTTTCGTTTTTAGTACCTATTTTA
CACAATTTATTAAATACAAATAAATCTTTTTACTGCTTAATAATTACTCCTACACGAGAA
TTGGCACTACAAATTGATAAAACTGTTAAGTTATTTAAATCACTGGGTGTTAAAAGCCTA
GCACTTATTGGCGGGGAAAAAATTGAAGATCAACTTAATCAACTAAAAACGCATCCGCAC
ATTGTCATTGGTACGCCAGGCCGATTACATAAAATTGGTAAAAATTTAAAAATTAATAGA
TTTCGAGTACTTGTATTGGATGAAGCAGATAAATATTTTGAAGATGATTTTATTGAAGAA
ATGGCTTTTATATTAGAAAATTTAAGAAAAAAAAGACAGACATTATTGTTTACAGCTACA
ATTACAAATAATTTAAAACAGAAGAGTTTGGAAATTCTTAAGAATTTTAAAGAAATTGAT
TTATCAACTAATGTTAAAGTTGAGAAACTAGACGAATTTTATTTTTTTGTAGCAAGAAAG
TATAAAGAATGTTTTTTGTATTCACTGCTCAAAAACAAGCAAGATCTAAAAATAATAATT
TTTGTAAATATGAAAATTACAACTTTGATACTTTCATCATTAATGAAGTCTTTTGGTATT
GATGTAGAGACGCTTAACGGTGATCAAGACCAGCAAGCACGTATAGAGATTATAGATGGA
TTTATAAAAAATAAATATAATGTACTAATTACTACAGATGTGGGAAGTAGAGGACTTGAT
GTATGCGATGTAGATTTCGTTATAAATTACGATTTACCGCAGAATAATAAAGATTATGTG
CACCGAGTAGGACGAACAGCTCGTGCGGGAAAGAAAGGCGTGGCGCTAACTTTAGTTACC
CAGTATGATGTATCAATTTTTCAAAAAATCGAATATTTCCTAAATAGGAAACTTAATTTA
TTTACTTTTAATGAAAATTATCATCAATTTGAAGAAATTATTGATACAAAATTGCTTAAA
GTTAAGGAAGAAGTTAAATTAAATAAAACTGAGAAAAAAAAATTTAGACCAAAAAAGTAT
AAAAAAAATTAAATTAATTTCATTTTTGTTTCTTTGCTGTCTAAAGTTATATCCCAATTA
TAATTTTCTCCAATATTTAAAATTTTAGTTGGTCCAATATCCCTAAAAAATGGTTCAAAT
TTCTGTGATCGAATGAAATAATAATCAGGTGCACACAACATGTTCAAGTTTTCCACATTA
TAACAAACATTTTTTACATTTAACATTGGCAAAAAGGACCTTTGAAAAATAAGATGGTAA
CACAATCTTTCAAGTTTATCTTTTGAAAAAAGTAAATCTCCACAAATATCATTTTTTGAA
CTACCTTCATTTTTACAAATTTCTTTATCACATAAAAGATCTAGGACTTGAAGTGTATTA
ACACAAAAAAGCTTATCTTCTAATTTAAATTGACATGGATTATTTAATGAAATATGTATT
TGCCCGTCAATTGTTCTAGAATTCATTGGATAAACTTCTACACACTCAAAATCTTCCATT
GTAGGCACATGTATAAAATGTGTAAGGCGTGACTTACTAGATATAATATCTTCTGGTACT
TTACAACCAATAAAAATTACAACATCTGCATCATAATCTATTTTTTCATTAATATTTTGT
ATTACTTTAATCTTACACTTCAAGTCTTTATTGGAATCTCCGTGATCTAAAATCGGTAAG
CAATGTATTTCTGAGACTAAAAATTCATTATCTCCTAAATTTTTACCTTTTAAAACTACA
AGCTGTCCATGAAAAAGTGAAAATCGTTTACAATAATTTAGATTTAGTTTTATTGGAGTG
TCGTTACTTTCATTATCGTTATTATAAATATATATATCTTTTTCAGGAGTTATAAAAATT
ACGCCATATGTAAAATAAGAACTCTCTGACTGAAATGTGACTGGCTTAAATTCTTTATTA
AGAATCTCTAAGAAATATTTTTTATTTTCTTGTATTCTTGATTTAATGTATAAATATCTG
TCCATTTTTTTTATATAAAAGTACTGATTCTTTTTTGGTCTTTCATAAGTTATTTTTAGT
GGTGTTTTCTTTTTCAATGAATTAAGAAAATCTTCACCTGAGCGCATAACGGTAAATAAA
TACAGTTTAGTGAAGTAGTAAAAAAAGGCCTATGCTGAAGTTGAATGAAAGAAATTGATT
ATTGTAAATTTTTCTTTATATTATTTAGTTCAAAACTATTATATAATACCTTATAGGTTT
TAAT
>TRINITY_DN548_c0_g1_i1
TTAATTTGCAAATTACTCTATTCACAGTGTAAGACAAAAATGTAAAATGTGATGTTTTTG
TAATAAAAGCTAATGTTAATTCTTAATTTTTATCCTCAAATGTTTGAAGGTCTAAATAAA
TTATACTTAGAAAACCATAATATAAAAAAGTCGTAATTTTTTATTATTCGCTTTCTAAGC
TATACCAATAATATGCATCCCTATAAACCTCATACATAAAATCAAACACCTCCCAATCAT
CATCGTCTGTATCAAAAAATTGAAAAAAAATACATTTATCGTTATTTTTCCATATAACCT
TAGTAGACTCAATTTCATTTGCTCCCATTTTCTTCTCAAGATATTCATTCTCAACATATT
CATTAGGAAATAGTTCTATTTTTATACAACAAATATACTCCTTTCTATATTCGACTTTAA
AAGATTTAAGCCATGATAGATCTAATTTAGAGTCAATATATGGCAAAATTTCTTCATTAA
CTCCAAAATTTTCAAATGCTTTGGTCCAAAACTCAGTAAAAAGACCGTCCTCTTGTTTAG
ACAACAATAAATCATCTCTCTGATTGAGAAGATTTTTAATTCTATTAAAACCTTCAATAG
CCAATTCAAATTCTTTTTGGGCTTGTAATGTGTGTTGTTTATCAAGCTCTTGTTGTATGT
CTTCTAAAACAGTAAGATCATACATAGGGGTAAAATTATTAAATCGTTTTCTTAAATAAA
ACATTCTACCAACTCAGTAATTTTATTATGTTTAGTTAATCGTTAAGTCTGAAAATAAAA
AACAAGAAAAAATATTACGATAATATTCTAAAGGCACATGTCTGTTATTATTTACCCACA
TATCATTTATTTTAATTTATTTTACTATAAATATTAATTTCTATTTTATTCAATCGGAAT
TACGAAGAA
>TRINITY_DN1806_c0_g1_i1
ACTTGTCTTCTACTTTTTGAATTTTTTTTATTTTAAATGAAGCATAAATTTATAGAAAAT
TTCTTAAACCATAAAATTTTACATGTTACCGCCAAAAAGAAAAAAAAATGTTAAAATAGA
CAGCACAGAAAAATTTGAAGTTATTGATACTGAAGATCTTGATCCATTGTATCTTGATGA
ATTTACACTACCACCTATTGATTCTGGTATGGAAGCAGAAGAAGAAAAAGAAGTTCATCT
TAAAAAAATTATAGAACAAAAAACTGGTGAAATTCCAGTTCCAGTAATTTTTGAAACTGA
GAATCTTTTTGTAAAAAAATACATACATCCAGAAACATATGTGAAATATCATAAAGATGT
TAATATTGAATATTGCAAATCTGAAGAAGACAAAAATCTAATGTTAAGTTATAATATAAA
TGAAGAAGAATACAATTTAATTATACAACACATTAAAAAAGAAATTGATGGAAGTAAAAG
AGTATCAAGTGAAGATAATATTTTATATGAAAATGAAGTCTATAAAACAGTTTATGATGC
TATAAAATATAAGTTTTTACTACGTGAGGATTTAAATGAATCATCTTCTTATGTTTGCTT
TAGAAAAAGAATTATTAAGCCTAGTAGAAAAAATAGAAGAAGTGAGACACAAGCAAAAGA
AAAAATAAGTCGATTATATACTGAATTTAATTTAATTCAAACAATGTGTGATTTAAGTAA
AAAGAAACATGAGATAGATAATGAAATACTTAAAAATGATCTAGAAATTATTAACAAAGT
TAATGAAATAACTTTCAAATATGAAAACACTAAAAATAAAATTCGTAATGTTTTAAACTG
TAAAGAAATAACGAAGAAGAATTTTGTTCTACAAGGAGATATCTTTCATAATATTTTGTA
TAATAGAGACAATATTAAAGCGCTAAAACGTAAGTTAAACAGTAAGTTGACATTCAATGA
TGAAGATATAAAAAAAGAGTGGATAGCTTATCAAAAATACAAAAGTGATGAATTGTAAAA
ATATTTATATTTATTTTTACAAATAATCGTTCCAATTTTTTTTATTTGTATAACAATTAT
TTCCTTTTACGTAATTTTTTATAATTTCTACTATTTCTCCATCTAAAAATCTTGTATTTA
GTGTTTTTTCATAAATAAGTTTAAGTAATTCTTTTGTATTTTTTTTATAAAATTCTAAAC
GGCGACTAAGTGCGCCTATTCGCATAATATTATATTCCTCTTTTTTTTCTAATATGGTGT
GTTTCTTTTTGTGTCTATAGTATACACTCATACTACTAAAATCTATATTGCAAATCTTAC
AGCACCAAACTTTTTCACCACTTGAATTTTTATTTAAATTTGGAACGTGCGTTCTACAAT
GCGAATATACACCTCCTTTCGAAACATTAACTTCATTATATTTCTGGCATCCTATCCACA
TACATTTATATTCTGTCTGGTCTTTAAGATGATTAAGTTTTATGTGATTAAACATATCAT
CAATATTCGTTTCTCTGCATCCATCCCATTTACATTCATATCCATTGTCTATACTTGATT
TGTTTTTTAAACTGTCTAGACTTGGTTCTGAGTTATTATTTTTACCCGACCTGACATTTT
GATAATTTACAGAAGTTTGATTATACAAAAGAGTATCATCTTCTTTATTGTTATCCATAA
GGGGTATTTTAAACTCTTTAAGAATAAATAAATTAACATATATTTTTTTTTTCACTTA
>TRINITY_DN517_c0_g1_i1
ATAAATTTTTATTTATTAGTAAAATATTAAGAATGTCATAACTTAAAAATAAACTTTTAA
GATCCCACAAACACGCTTCAATGTTTACTAAATTTTTTCGACCAATTAAAAATTTTTCCT
TAAGAATCTTAAGATTTTTTAACAAACTTGCTTTAGTATGATCTAAAATCGCGATTACTC
TCAGTAAATTGCTTATCTCAGTAATCATATTTTCTAACGGTAGATTTGTCATAAGTTTTG
CAATTTTATAATTAAGGTAACTAATTCTATCATCAAAAAAGATTAATCCACGCAATTTTA
TATTAATTTCATCAAAAGAATTACTAATTTCGTTAAAAACAACTAACATATGTCTCAAAC
AAGTTATTATAATTTGAAACTCACAGCTATCAGTATTTCGAAGCCCAAGAATGTTTTGAA
ACATAGAAATAATAGTTAATTCGGCGTATTTTACAGGAATTAATTTGTCTGAGCACATCT
TTTTGATTTTTTTAAATTTTTCTTTGTCTTTGTCAGAAATATTTGTAAAACTTAGTAAAT
AAAAATTCTTAAAAAATGTTATATTTTTCATTTGCGGAAAATTTAAATAATAACGATCCG
AAACAAAAAATAATCTCTCAAGTTTTTTTACTAAAAGACAGATTTTAGCCTCATAACTTT
TGATTAACGTATCCCTAACAATGGGATTTGATGCAGAATCTGTGTGTTTAACTATAACTT
TACAAGTACATCGTTCTAAAGTGCAATTTGTACACTTAACAGACGGTATAGCTTCTGAAG
TGTTATACATATTTGAGTTCTTTTTAGCGCATAATTTATTTTCCTTTAAAAAATCAGTAT
TTGAAGCACAGTTACTCAGAGAATCTCTACTTTTTAGACTTAATTTTAAAGGCAAATCAG
AAGGATTGAAACTTGAACTTTCCTCAGTCTTAATGCCATGACAATTGGGAGTTTTTACAG
AATCGTAATTATTTTTTGAATGACAACTTGTAGTAGCAATTTTTTTTAGAGTGTTGTCTG
AATTATTTTCAAGTGATGAAAAATTATTACAGCTTCTTTTAAAACAGTTTTTAAGATCTT
CGGTAGGATCTAATTTTTTCCTTTTTCCTGTTAACTGAGGTGTCGAATCACTAAGGTCAT
CAGCATTTTTATTTGTGCCTAATAACGACAACCTTATCAGCTTAAAAAACATAATGATGT
AAATAAAAATGCA
>TRINITY_DN1780_c0_g1_i1
AAATTTATTGAATAAGCAATTCTGTATTGGCATCATTTATACTATCGAATACAATTGTAC
CAATATGTTGTCCTAAATGTAAATGACTATTTTGATCATCCTCTCTGTTCAAAAGATCAA
TCCTGTTTCTTTCCTTCATTTTAATTTTTTCGGCCATAAAAGCGTCAATGTATTCATTTA
ACCTATTTAATTTATCAGGATGAAATAATTGCATTATTTTTTTTTTACCGTTTTTAGTAA
CTTTAAGATCAATACTATTGAATGTATCTTTCCACAATTTTAAAAAAACCTCATTACGGG
GCTTATATTTCATAAGAATGCTTATTCTGTAAATAAGATTTTTAGAATAATTTGCTATTT
CTTTTATAAAGTTATCTAATTTAGCTTTACGCTTTGGCATCTTTTGATGAAATATAAACT
TTTTTACGTACCTTTTAAATAACTTCATATATTTTTTTTGATTGTCAAAGACCAATGATT
TCGCAAATGGCAATGTTTTAGAAAAACTTTCATTACCAATTATCAAATAAAATAAATTTT
CTGAGGCACGCAATACATTTTTTTTTCGAGGGAATTTCAAGTGCATTAAAATCAAATAAA
AAGTCCCTATCTGAAAAATTAAGGTAATTATGTTCAGCTTTTAGCATTTTATTTTTTTGA
TCTTTTGCTTCATCATTTTCGCCAGAATTAAAATCAATGAAATATACATTTGGGGGTTCA
GACAAAAGTTCCTCTTTATCATCAAAATTTGCTGAATGTTTTTTTCTAATTAAATTCTTA
TGATTTTTTTTAACAGCCAAGAATAACTGACCATAGTAAACGCCCTGTCCTGCACTTTTT
ATGCTGATAAAAAAAAGAAAAAGTAAA
>TRINITY_DN1838_c0_g1_i1
TAAAAACAATGAAAAAACTTGTTTTTATAATTAGAAAGTTGTCCAAAGGATTGGTTTATT
TAAGGTTACTTTGCATCAGAACGCATTTAAATTATTATGTCAGCGAGTTTTATAAAATTT
AGACACAAAAAACACTTTATAGAATAATTAATTTAATAGCAAACACTAAATTATCGCTAA
GTTAGTAAATAAAAATTACATTTTTGGAAAAGTTAAAAGAAACTTCCTAATTCCTCAACG
TAATTTTCCAAATTATCGGGATCATCAATTCCCAACTCTTGAAACATTATCCTTGCATTT
TCTTTGTCAAAAGAAACATCCTTTCCTCCTATGCTGCATTTAACGTTTAAATTAGTTAGT
AGTGATATACTTTGAAATAATTGTAATAACGTTTCTTCACCTGACGAAATTATAGACTGC
CGATTTTTAACTAAGTTGCGGTAAAAACCTTTTAAAGTCATGTTATTATGACCTAAATAT
AAATTAGAAAACTCTTGTATATTATTTAATAATTCAATATGTACAAGTTTTTTCTTTTTA
TAATTTTTAAAATACTTCTCAGCTTTATAATAAATAAGAATGTATAGCAAATTATTAACT
TCCTCACACATAGGCGTCATCATGAAATGAATCTTAGAAAGTTTCACTTTAATAGGCAAT
ATATCAATGCTATTCGTATCTTTTGTAAGAGAAATGATTTCTTCAACGTCTAAAATATTA
TAATGGCCTAATAAATGCATTAATATAATATGTGAAG
>TRINITY_DN1438_c1_g1_i1
ACTTTGTAGGCATAATACTAGGTATAATTATATTTTCATTGATCTTTATGTATTTTCATA
AAGAAAAACAATCACAATCGAAGCCTATTACGGTTTTAACAATGAACTCTGAAGTTGTAG
AAAACTATAAGTGGAGTGACATTTATGCTGCGTTAAAAGAAAAAAACAAAGGTTATCAGA
ATGAAAAAATCGTAAGATTATTTTATTACGCGTCGCTTATTTTTAAACAGGCTGCAAAAA
CTAATGAATTCGACGTTTTTACTTTTTTTGTTAGACGAGGAAGTAGAGTAAAACAAATAT
TTGGGTTTGGTGAATTATTTAAAGAATGTCTTGAGAAAAATCCCTTCACTGAAAGTGAAC
CGGGGACTACAAGTGATATGTATAGTTTTGGTGTCGAATTGAATGATAAAGGTGAATTTA
TTATAGATTTACCTACTAAAAGATACAATCTCACTAAATTTAACATGTCTAAGTTTTCTA
AAATATTTGAGAGATTTAAAAATTTATTTGACGAAAATGTTCAAAAACTTCTGTGTGAAA
AAACTATACTCGATAAATATCATAATATAAATTATTCAGTCATTGATGTTCTAGGCGGAT
ACTTTATATACAAAAAGTATGAAAATCAATAAATAACGATTTTAGTTTTAAAAATTTAAA
TAAAGTTGCAATATCTAATTCTGTCTTATTGCACAGAAATAAATTAATATTCTCAAATTT
TATTTGAAAAAAAAACGGTACCAAATATTCATGCTTATGTTTCAAGCATTTTTATTAGGA
TGAAAAATAAGTTTAAGTTTTTTTAATTTTTGCCCTTATGCAAACAAATATTTATAATCC
TATATTATATTTACAGACATCGCCAAACTAAGGAATTTTCTTCAAGAAAAAATATTATTC
TTTAAAGAATGCATAACCAAATTGCAATACAATGTGGAGTTTGTTGTTGAAAATTGTACA
TCTAAACTTTTAGTATAAGATGTCTGAGGAAAGGTTGTCAGAAAAGACATACGTTGTTTA
TGACAAATAAACCATCGTGCTTGGTTGTACACTTGCTTTGTTGTTTTATCTTAGACGTAA
GCTATCTTTAATTGTGACAATTCTTTTTCTTTTCAAATGCAACAATTGAAAAATATTAAT
CCCTGCTTTTTGTATGTTATAAAAAATATTTAAAAGAAATCGCGTTTTACTCAGCAGAGC
CGGTATTGTAGTTGAGGTGGGTGAAAGTGCTTTGTATTGCCGAAGAATTATAAAAAATTC
TACAAGCTCTGACGATACAAGAGATATCATATGGATTGTAGGAAGGATAGATAGAACAAA
CGAGTGTAACTTTTTATGTTTGCGTGACAAATAGAATTATTGCTTTACTGACAGAAGCAA
TATGTATTGTTAAAACTAAAACGATAGTATGCTATATACTAATTGGCATGCCATATATCC
GGCTGTCTCAGGAAATTCTAATTTTGGGGACAATATTGTAAACCATTAGATTGGATATAA
AGCAAGTAAGACATGTCTTCTAGTCCAACAATATAGAAGCTTTTTTAGTCCATATGAAAG
TAACAATGAGAAAAGAGAATGGCGTTTCATGGGGACAACATTGTTAATTGGCTGACTCAG
TATTCTTTTAAACGAAGATATATTTTAGGTAAGAATATTAAGAAGTTGCAAATATATTTA
TAGTAGTTTTAAAGCCCTTTTGAACTACATCATTAAATT
>TRINITY_DN2193_c0_g1_i1
TGACCAACGGTTTTAATAATGGTTTACATAATTAATGCTTAACCAAAGAAATTCTGAAGT
ATCACGGTGGTGTTAAAAATTGGTCATTACTAATTATAAAAAAAGTTTTGTCATTCTAGC
ACCACTTACAGGAAGTTTTCTAGAAGTAAAAAATCTTCAAAAATACAACTTCCCGTGCAT
TTATAAACATTTTTAAGTTAAACTTTTTATTAATCTCGTAAAGAGTTTTCTATAGACTCT
TTGCGTGCTGATACTTGCTGCTGTTTAGGTCTTTGCCGTAACTAGGCAATGACGCGCGAT
TATTGGTGCATGAAATATAAAAAGGTTTGTTG
>TRINITY_DN875_c0_g1_i1
CCATAAACTTTCTATAGGATTCATGTCTAAGGATTGTGCAGGCCAATCTAGTAAATAATT
AATGGAAATGATTATTTAAATTTTCAACCCCTAAAAAATATTTTATAAAATGTAGTCAGT
TATCAACAGGAAACCCGATATTACAAATACAGTCAATAAAATAAAAGATGAATACAAAAA
TAACAAAGGTTTTTAGTCTTTAGCAAAAAAATTTAAGCTTTTAATTTTCAGTTTTAGTCT
TTTTTTATAAATTTCCAAATTGTTGTAAATAAAGTTTTAAGATCGTAGCCATTAACTACC
ATAAAAACCAGAATATTAATAGTTAGCATTTCAATAAATTGATACCATTCAGCATCATAT
AAAATGAGTACACAAAACGCAATGAAAATTGATATCATAAGAGAAATTATTTGTAATAAC
ATTGCATGTTTTATTATAAAGCTTTTAAATCTTTTACTTGTTGATAAATCATCGTGTTGA
GATAAATGTTGTAATCTATTGCCTGTCATTGAGTTATTCTCGGCTTGGGTCATCCGATTA
ATTGAATTTCTAATGTCATCGGTGGTAGTTTCAGCATCTAAAGGGACAGTTAATATTGTC
TGCTCATGTGTACTAGCTAAAACATTCAAAAGAAATACAATTGCATACATGGGGGGTAAG
TG
>TRINITY_DN1567_c0_g1_i1
TCTCCTCTGTTGTGATAGGAGCTTTTTCTTTCTCCTCTGTTGTGATAGGAGCTTTTTCTT
TCTCCTCTGTTGTGATAGGAGCTTTTTCTTTCTCCTCTGTTGCGATAGGAGCTTTTTCTT
TCTCCTCTGTTGTGATAGGAGCTCTTTCTTTCTCCTCTGTTGCGATAGCAGCCCCTTCTA
ACACTTCAGATAAAAAATACTTAGATATCCTGTCCAGCACCCAGTTTTTTACAAAACTGG
GCAGAGCACCTTTAATTGTCTCAGTAAGCGTAAATACCCGAGGTAGAAATAGAGACTTTT
TATCAGTTTTTATAGCATCAACTACACTTTCTGCCACATTATTAACATCTAACGTACCAT
AATCTTTAATCTCTTTAAACATATCAGTATTAATTTTATAAGGATACACAATCAGTGTAT
CATGTCCTTCCCGTTGCAAACCTTCATTAAAGGTGTGTATAAAACTTTTACATGCACAGT
ACATAGAGTAATATTCCATACCATTAAATGCTAATACAGAATCTATAAATACAAATTTCT
TATGCTTCACATTCTTAAAAAACCACAGGTGACTACTTATGTTGAGTGCTATCATTTCAC
ACATCTCTTTAAATTCTGCATCTTTAACCAGCTTGGGCCCCATACTCATCCCTACATTAG
CAATAAATACGTCAACCGTAAAAGGCTGAGGTCTCTCTTTTAACAAGTCACATCGAACAT
AACTAACGTTAGGAAGTTCACTAAGCTCTTGACACATGTCAGAACTATCAACGACCACAA
CTTCTTCACAAATATTAACTAGAATCTTTACAAGGGCTAGTCCTAATCCTCCATTTCCAC
CTGAAATACCAACTATTGAACCCAATAAATTCATTGGGATTAAGAAAAAAAATTATTTAA
ATAGTCGCTTAATTATTTAAAAA
>TRINITY_DN723_c1_g1_i1
ATCTAAATGTATTGTTATTACAACGATATCTAACATTTTTTATAGTTTAGAAAGGTGCTT
TACAAAAAAAGGCTATCTATTGAAATTAATTAAGTAGAAAAAGAAAAGAAACTGTAAAAA
AATATTGCTAGTGCTTTTGTGGTGTAATTTTCATAATAATTATTCATAAGAAAGAAATAA
AAGGTTTTATATTTAAAATTTA
>TRINITY_DN1011_c0_g1_i1
GATGAATTTAATAAATTAAAAACATTTATTTTTACATAAAAATAATATAAAGGAAATTTA
AAGTAAGATTTTAAAAACAATTATATTAAATAAATATAGTAAATTTACAATATCAATTTA
TTCTTCTTTTACTGGCATACAACAGAATATCATGTAAGTACTTATTAATGAATAGATTCC
CAATAATAATCCACATAAAATTATACTATTACTAGTCACAACAACACACCCTCTACAATT
TCTATATCCTTTCCTCATTACAAATACATTATCAATAATTATAAATAGTCCTAAAACAAG
TAGAATCTTTGAAAAGATATATAAACCTAAATTATTAAATTCACTTACATTTAAAAATAA
TAAAATAAGTATTCGACCATTTGGCTACGGGTCTACATACAGACGTAAGAAATACAATAG
CAACACATAAAATTAAAATAATTTGACCATAAAAATAGCGAGGAGCAAATATTGACATTA
ATATAAGATTTGTACCATTTGTTAAATAAAATTAAGTAATTTTCACTTACTATTTCCATT
TTGTCTGTAACAATGATCATAGGGGTATTTGAAGAATAGCATAAACAAAATATGATTAAA
TAAAGTATGAAAAGTTAGAAATGATTATAATAAAAGCTATTTAAAATTAGTTAAAAATAA
TCATACCATTTTTTAAAACTTAACAAATAGTCAATTTGGTTTTATATGACTAAAAAATTG
CAAAATTATTTTTAACCACATTTACATTCTTTTTGTGATTATTTTTAATGAGTTTAAGAT
TTATATCAAAAAATAATCAAACTATATGCAACGTTATAAAAAACCTAAGTTTGTATTTTA
ATTTTTTCTATATACATCTAAGTCTTAAAAGCATAATTGATGGAGCCTAGGTCTAAACAA
CGCTTGTTCTTTAAAAAGCAGTAAACAGGCTGAGGTGTGGGAAATGCTGTTGT
>TRINITY_DN1844_c0_g1_i1
TAAAATTTATACTTAAATATTATTTCCTGAAACATATTTTCAAATCGTTCTATAGTAACC
AATAGGCTGCTGCTACAATGTTATGATCCTTACTAAGAGAAGAACTTGAAAATAAAATTG
CTCGAAACAAGACTAATGCTCTGTTTTAAAAAAATACAACAAATTTTCACAAAATAATAA
CAAAGAAGAATAAAAAATTAGATCATTCATTTTCTATTCTTTTATCTATAGAAACTCATT
TTTTTAAAAGTAGGGAAAAACTAAAAATATTTTTTTTTATTAACTTGAAAATTATATTAA
AAAATTGATTCTAAATGTAAAATGCAAGCTATATGAGTATTTAAATGTAATTTTACAGTA
TTAAACATATAATTATATTTTAATTCCAAGCGAGTTAACTTCCATTACTTTAATAGACGT
TTTTCTAAACACACCATCATACCCTGTAGACCAGTCATCCCCAAGCCCATATACGTATAA
TTTACCATCGGTGCTAAATCCACCAGCAGTAACAGGAAGATCTTCCGTTTTTGTAAAAGT
CTTTACTCGACTTAAATTATCGTAAAAAATCAAATCACCATTTCCACCTGCTGTAACTAG
AATATTAGAATTCTTAGGAAAGATACTTACTGTATTCACAGAATAAACTTTTGTATCTTT
TCTATGACTTCTAAATGTAATACCGTTATAAATAGAAGTAGTATTAATCATTTCACACTT
TCCTTCAATGCTTCCTACAAGTACATTTTTGTCATCAGATCCAACATTAAGACATTTTAT
CATGTAACTAAATCTTGGTGTGTGTTTCTTTTTACTATCCATATTGTTAATATTACAACT
ATACATAGCATTAGTAGATGTACCATAAGCTAATAAATTATTCTGTAAATCCATACAATA
AATTTTACCATCACACTCAATTGTTTTCGTACATTGCGCAGATCTTGTATCCCATATTTT
TATAGTTTTATCCCAGCTGGCAGTAATAACTGAATTATATAACGATCTAACACTTTTTAT
TCCATCATTGTGCGCTTTAAAGTTATTTGAAATTCCCTTCTCCAAATCTATAAAGTGTAG
GGTACCGTCCGCACTACCCCCAAAACAATGAACAGGCGTATCCTTACTAAAAGAACATGA
AAGCATCGGTTTAGAATACTGTATATTTTTCATAAAACCGTTAGGAGAAATAGGATTATA
TAAAGAAATACTTCCATCCCAGCTTGATGCTATCATCATGTTATGTAATGTACTAAATGA
GAACTCTGAGACGGTATCTGTAGGTGGAGATTGTATTTCGAAAATTTTTGCATTTGATGA
AAGCATTTAAAGGGTATAAAAAATATCAATAAAATATTTAATTAGATTCCTGTTTAAATT
TTTTAGAGAATACATTCTTGTAGTACAGTACAAAGAAATCAATATACAATATTACTTGTA
TAATACCAGTGGTAACGTGTAATGTACCAATTCTTCTACCAGCAAGGCTTTTTATTATAA
AATTAAGAGTGTAAAAAAATCTGTATCCACCCAATAAAAATATAAAATTAGAAGTCATAC
TTTCACATTCACCTTCTTCTTGAATTTGGACAAGTTGAGGAAGAATACTTACACTTTCTA
GTATTAGCGAAAAGACATATAAATATTCTGATAAAAAGTCATATATGCCTTTTGTAGAAG
GCTTAAGAAATGCGGAAATAATAGCAATGGGAATAAGAATGGTCCTTATTTTAAACACAT
CAGTTTTTTTGTCATAAGAAGCATAGTACTTTTTTCTAATCAAGTAAAAAACAATGCATT
GAAAACTTACAAAAGTTAACTTAAGAACAAAATTGTAAACACTTAATAAATCATAAAATC
TAACTTCAAAAATATCGAAATATCTAAAAATAAATACTAGTAGATATAAAAACTGTGTTT
TAAAGCTTAATCCTGAACATGATTTGGTTTTTTCCATTTTATATGCTATTACAACTTTAC
TTAAAATATGAACAAAATCTCCTAGAAATCTCATTGTGTTTGCAACGGAATCTAATTTCA
TGGGGTTAAAAAAATAAAAAATATACAACTTTTAAAGATCT
>TRINITY_DN1804_c2_g2_i2
AACAAAACGTTTTTACGTCGACGGCTTTCCCATTTACTCTGTTAAAAGAAGTGTTTTCAT
GTAATAATTTATATTTATTGATTTGCACTCTTGGTGCTTTGTTGTACGTATGGTTTCTGT
GTGAACGCCTTATGCTGTTTTCCATATATTTTCTCGTAATCGAACTTATTTATATTTTTA
AGTTTAAAAATATAATAAATAAACTAAACATAAAATAATATTTGTTAGTATTAGTGTAAA
TTTCAGTAAAAATTAAATCATCTATGTTATAGTTATACCACAGTTATCTTCTGTTTTTTG
GCAAACTTCTTCGTCTTATCTTGCTCTTCTTGAGCATTCGCATGTGGGCTCTTTATTCTT
TTATATTTTACTTTAAAATTAAAAATTTAGATCCTTTCTAGCCATCGTAGCCCGCCCGAA
CGAAATGTTCCTTAACCGTCTAATACTACGAGTGCTTTCTGAACTGTCACTAATACAAAG
TCGCATCCAAGCATAAATTTGAAATGTTCTATTGCCCATAAAGAAGCCAACTGCTGGAAA
TGGCTGGCAGTGAATTATTCTTTAGGTAGTACTTGACCAAACTACCAAAAATAGAAGACT
TTTTATTTAATTGTTTATTTAATTTCATTTTTAGACAATTTTTAATCTATTTATAGCTTG
TATTTTAAATAAATCAAAAAAAAATAGACACAAGCTAATTATTTTTCAAAATTCATGTTT
AATCAGTTTCATATTTGTAACATAGTATCTAACGTCACCAGTTAATACAAGAAAATATAT
TATGGTTATCCATAACAAAACTTTGTAATCTGAGACTAAAAGATTTTAAAAATGCAAGGT
TTGGATTTACAAAATAGCTAATCTTATCTTCTCCTTTTTTTCAATAAATTCAAAATATTA
TTTTACCCATTAATGTTATCGAGAAAGTGTTGCTATATTTTATTAATATGCTTAGTATCA
ACAACATTTTTTATATGTATATTTTGCAAATACACTAGCATCTTTGGATCACATTCAGAT
TCATCAACTAAGATATCTCTAAAAGATACTGTATTAGATAAATTTGATACTGATATTGCA
TTTGAAGCATACAAAAAAATACATAAGGAAATTAAATTTACTAAAGAAGAATTCGTGTTT
ATGGCTAAAGCTTATTATTG
>TRINITY_DN1660_c0_g1_i1
ATATTTATTTTTTTGATCAAAAATTTATATTAAAACATATTTTCTACAAAAATTTTAAAT
ACATTTACCAAAATAATATGAATTTATAAACCTGTTATAGCACATTATGTAAACTATTTT
ACATTAAAATTTATTATTTCTATAATTTAGAAATTTAGCTAGAAAATACAAAACTTTAAT
CAAATTTTCTTATAAAGAAATTTTTATGAAACCAGTCTTATATGTAATTTGGTAGATCTT
TAATTTCTAAATGAATACATTGATCAATAAAATTGCAATAGACTAATAACTCTATTTTTT
TTGATGTTTCGAATCTTGACAACATAGCCCGTGCCACTTCATTTTTTGCTAGCAAAACGA
ATTCTCCACTATCGTCACGCACAAGATATTTTACAACAAAAAATCTTTCAGGTGGAGAAT
TACATTCACATTTAAACAAAGATTCTTCTTGCGCTTTTTTACATTTAATACACACATCGA
TGTAATAACCCTGAAATGGATGATGTCTTAATATTTTTACTTGTATTTTATAATATCCAG
GTTTTTTAATTTCGTTTATTAGTTTTAGCTCAATAGAACTGTATACATTTTCTGAGAAAG
AAATAACTTTATCAGCTAGAAAATTAGATCGAGCTTTAATTTCTTTTATAACATTAATAT
CAGTTATTTCTGTTATTTTTGATAAAGGAGAATCAGATAAATCTGCAGATATTTTTGATA
CATCTACCTTTACTTTTAGATTTTCAAGATTATAAAAAGAATTGATAACCAAAGACACAG
CTACCTTAGATATGTTATCCCAAGTCTTAACATACAATACCATATTATTGGTGTAATAAG
CCTTATTTTTAGTTAATTGAATTAATGGATTAACAGTATAATCGATAAACCCAAGTATTA
CCAGATTTTTACTCTCTTTTTGTTTATAAATTAATTTACCATTAAATTTAATATATTCTG
TCACTTGAAGATCTTTAATACATTTTAAAGAATGTTGTAAACTATTATACGTATTCTTTT
TAATATTGTTACTATCTTGTATTTTTTTTATACTTCCTTTTTTGTCTAAAATGTACAGAT
CTAATTTAAAGTGCTTTATTCCACAAATTGAAATTGTCTCACCCAAATTAAAGCAATCTT
TATGAATGGCTTTAGGACTGAATATTTTTACAAAAATATAATCATCTGATGGATCATCTT
GTACTTTTAGAGTCATAACTAAATCTTCTCCTTTAGTTTGCCGCCATGGATAAATTTCTA
ATATTTTACATAATATGTTGTAGCTTTGTCCTGTAGTTAAATTACGAATCTTAGTAAATA
CGATTGAAGCATTATTTTGTGGCTGGTGATCGTCCATCAAAAATAAGGGCTAGTAAAGAA
AAGAATATGTTTAGAAGATTATAATCTATAATATTGACTTTAAAAAATAA
>TRINITY_DN1406_c2_g3_i1
TGCTTTATCTTTATGTATAATTACTTGTTTGATGAAGGACAATGTTAAACAATTTTTAAA
TTGTAAATTTTATTTAAGAAATGTGATAGTATTGGCGGGAAGTTAGCCAGTGCACAGAAA
GTTCTCTATTACACTTACTACCCGATAGAAAAGGGTTTGATTAGTATAAAATGTACTTTA
TTTATACTTGTAGAAAATGATTCCTATTAAGCGAATTCGAGTTATCGGGGTTCCTATCCT
GCATTGGCATGTAGTTATTGTTTAATGTTAAACATCCAGTAGTTTCAGATACGAATGAAA
TCATGATGTCTTTAGTTTGTTTATTTGTTTGTTTACATGTTTCATGTAAAACTATAAAAA
CAAATCCTAAATAAATAAAAATGTCATTTATAATTACCTCTTCTAAGTCTTCCAGACCCA
AACGGGCAAGCAATGTACCATTTCCTGAGAAGCTGTATAAAAATTATCTTTTTAAAGTTC
ATATTTTCAGTTTTCTTTTCTACCTGAAAAATCATTCATGACTTATTAATAATCTTTTTT
CATAGAATAGGATTTTGTCTGGTTGTTTACTTATCAGCTCTAAAACATTCGTTT
>TRINITY_DN2091_c0_g7_i1
GAACATGCCATAGATTTTCTATAGGATTCATATCTGGTGATTGTGCAGGTCAATCTAATG
TCAGTTTTTTTTCTCTTACAAGAGTCTCTAATACATTTACTCGTATATTTCAGATCATTA
CCTGTTGCAAAATATAGTTTTTTAATTTAAATTTTTAACGAAAGGCGCAAGATGTGTATC
TATTCATTATTCTACCAATTATACATATATTTTCAACACCCGCTGTCGAAAAAAACATGC
CCAAAACATGATACTACCATCACCATGTTTTACTGTATTTTAAAATTTTTTTATTATATC
CTCGACCAACTTTTCTTCGCACATAAACTCTTCCATCAGATCAAAATAAGTTTTTATCGT
TTCAACACTAAAAATAATTTTATTCCATCTTTTATCAAAGTAGCAAGTGTGTTTGCTTCC
CAATGTTTTTTTTCCAAAATATGCTTTTTGGACAAAAATGGTTTTTTACATGTAATCCTA
TCATGTAATCTCATTTTACACAAATTATCTCTTATAAATCGATCGGATATATTTTTTTTG
TAGTTTTTTTAAAATTCGCAGCAAGCTTAATATTACCGATCTGTAGCTCGGCTTTTTTTT
TCAAATAGGATATATCAATACTATTAATTAATGAAGGTCTACCAGATTTTCTTGTCTTTC
AATTTGTTTCGTTTTATTAATTTTTTCTTGAGTTTGACACTGTTTACTGGCTTGTCGAGA
TCTTTTTTGCAATTTCTTTTTGTTTTCTGCCCATTTCAAAGTAAATATCTCTTTCAAATT
TTTCACTTAAAGATAATTTTTGTAACGTAGGAGATGTCACAGCCAGAAGAAGACCCCATC
CCATGCGCAGCTCAGCTTAAATTTTAAGAAAATTTTTGGATCGGATTAAAAATTTCTATG
TATCGACGATTTCTATCAATAATACTAATATTTGATTTGTTTTTTTCCTGCATGGGTCAG
AAAATTATCAAAATTTTATAAAATAAAACGTTATTGTTCCTCGACAACTTCATAATTTAA
TTCTCTCGCTTCTTTAGCAACATAAAAATCTTTTTGCTTTTATTTTAATTACTTTTTTGT
TTCCGGGCCTAAACTTTAGCAGGAAAGGTGTTATTGATAAAAAACTCGATAAGTTATTCT
CTTTTAAAATATGCAATTCTATTCTTAACATAGTAACTAAAGTAAATTAAAACATTTTGT
ATAAAATCGAGTACTTTTAAATAAAATAATAACTTAAGTTGGTTTCAAAACGATTACCAA
TTTTATGTACACGCTATAACTATTTTTATGTCTAAAAATAAAAATTCTTGTGAGGTCCAA
ATAGGGCAAGTTTAGAAGTTTTTTGCCAGCTGTCCAACGTCACTTGCTCAGAAAAATTAT
TTTTTTAGACTTATCTGTAATG
>TRINITY_DN1743_c0_g2_i1
TTTATCCATTTTTACTTCTTCTTCATTCATAATTTCTACATTTTCTTCATTTATAATTTC
CATATATTCTTGATTTTTAGGTTGCATAAAGCCTTCTGGATTTAAATTACTAGAAATAGT
ATTTCCTTCATCATTCACATTATTTTCCATTTCTTTTTTATTTTTTTTCTCATCTCCATT
TGTCATCATTTCTTGGGGATAATTATTTTCACTATTTATGCTAAATTTATTTTCATTACC
GTTAATAAACAAATCAGCTCCGATTTCTTGATAATTTATAACATCTTTTAAAGTATCAGG
AGACTCTTTGACAATGTTATTCTTATCAATTAACTCATTATAATCTGTATGTCGCACCCG
AAGAGTTCTCTCGTGTATTTTTATACTATCACCCAATTCGAAATCATATTTATAACCAAT
TTTTAGTTCTTCATTTTTTAGTGTAACGTCCTCACCAAAAACAAGTATCTTTTTTTTATC
TAAAAATATTTTAATATGTAATTCGAGAATTGAAGGTATTTGAATTCGTATGCTATTAAA
CAGTCCACTGCCTATTGATATTATGTCTGCATTGGTGTGATAAGATTTTATTTTATTATT
TTTTAGATTGTAGAAGTCTAGTGTATACTTGTAACTCATTTTAAGGGTAAAAAATATTCG
TTATTTTGTAGAAA
>TRINITY_DN413_c0_g1_i1
AAATATTTAGGTATCATGAAATCTTCAATAATCAGAACATCCGAGAAATATATACAGTTT
GATTCAAAAAAAAATATTCTTTTTACAGGTAAAGATAATTTTGATAAATAACTATTGTTT
TGATTTATTAAGACAATTTTTGCAGTACAACTATTAAATTTTACAGCTTTTTTAAAGCTA
GACCTTTAATTATTTTTTTCTGTTTTAAAAAAAAAGGAAT
>TRINITY_DN2327_c0_g1_i1
AGGAGTGCCCGAACTACAAATAGTATTGAAGGATTTTGCCGACATTATAAATAGCTTGGT
AAAAACTGAACAGTCTTCTTTTTATCTTATCGTAAAAGAATTAACTATTGAACAAGATGT
TACCGAAAATAAGCTTTTGAAATCTTTACATGGTGATACTAGTATTTTTATAGAAACTGA
TAAAAGAACGAAAGAAATTATAAAAAACTATGATGAATATTACGGTGTTGAATTTTTTAA
AAAAAATAGTTTTTTGTTTTAGGTTGTAAATTAGATTAAAAATTTTTCT
>TRINITY_DN328_c0_g1_i1
GGGGAATAGTTACTTAGCACAAGAGTTTTATTTTTAAATGTGCAGGTATTTCAGAGTTGT
TATACAAGTAAACTAAGCAAGTGCTTACGATGTTACAACACTATAAATTAATTTAAGAGT
AATTAAATTCAATAAAGCTATGACTTTTTTTTTTAAGATTGATGCTTGCTGTAAGGAGCA
AAATACACTGTTCCACCAAAAATGAAGGCTTTGATATTTTTAAAAATATACCCAAAA
>TRINITY_DN1312_c0_g1_i1
GGTAAGATATTTATTTTATTTGTAAATTAAAACCAACTGCCATACCTAGACCCCGAATTT
AAAAGCTGCCTTAATCTTGATAATCCACTAGTTTCAGAAGTAGAAGGCGGAATTTCAGGC
TGAGTATCTGATTTATTAGAATATGCATGACCGCCATCGGGATGATCAAGATAAGCACCA
TTTTCTTTACCTGAATCTGTAGATGTGTTGTAATTTGAATGCAATGCATTGTGATCGTTA
AGTTCAGACGGCCCTGTTCGGTTATGTCCATCCCATCCTTCTGTATATCTGCTACTATCA
TTTATAATAGAAAACTTTCCTTTAGTTGGATCAACAACTGCTGACTTTTTATTTACTGGC
GCATTTTCATAAAATTTTTGTATAAGTGAAGGATCACTTGCCAAATTATCTATTGGACTC
TCGCTGTCAGGTCGCTCATGTAAAAGCGCATTTCTTTTTTGCATTTCGCCTTCATTTAGT
GCGGCCAAACGAAGGTCATTTAATCTCTGTAATTCAAGTTTGTCATGTTCAACAAAACCA
AGTGAGTGCGGGGTGACTGCAATTATAGGCATTATATCTTTTACTAATTCCTCTTTTGGT
GAGTGTAAAATTACGTCAATTTCGGCTTTTTGTTTTGCTAGCAGATCAGCCTTTGCTCGT
TTTTCTTTAGCTTCTAATCGTTTTAATTTTTCTTTCAAAACTGATGCTTCGTGCTTTGCA
CTAAGGCTTTCTTTTTCAGATTCAAGTGCACCCACTTGCATCTCGACAATTTGTTGATCA
ACACTTTTTGCAGTACCTGTCTGTAGTGCATTAGATAGAGCTGGTATAGATGTATATGCT
TTACCATCGCCTTTATGTAAGACATCTTCAGTTATTACCATAGCTTTTATACCTGTATCA
CCCAATGAATGTCCCACTGCGTGTCCTCCTTGACCACTAGAAAATGTGCCATCTGTATCG
TGTAATAAATGACTTCCTTGTACACTTGTACATTTTATGTACAATCTAAATAGGAAGAAT
AAAGTATACAAATAAATTTTCATTAAATTTTTAGTATTATTTATTTTTTACTAAAATATT
TATTGTTTCAGATTCAAACAAAACATTGTTTGTAAAAATAAAATGATGTTATTGATGAAT
CTATCATTCTACATGAATAAATTGAAAGTTATATATAGTTAAAATTATAGATTTTAATGT
ATATTTATAGA
>TRINITY_DN1294_c0_g1_i1
AAAAAAAAATTTAACAAGTCAAATATTGATAATTTACACCCTTTAAAAAAAAAGTAAATG
TAGCTCCTTCTTACCTAAAATGACTAAAACTCCTTTACACTATAAAACTTAGTTTTTGTA
ACAGTAGCCCATGAATATAAAAAATTGTTTATTAGTTTTACTATCATTTTTGATAATCGT
TTTAGTAAACGAGCTATTCCAAGTACTTTTCTTAGCAAACCAGATCAACATGAACACAGA
TGACTTTCAACAAGTCAAGAAAGGAATGATAAAACGTACATTTTTAGTGATTTTTCAAAT
TTTTTGTTATCTTTGTGCTACACTGCTTGCGAGCTTAAAAGATTATCCGGTACTGAATCA
TCACGATTCAAATAGAATTATTTTTAATGATGCTCAAGCACACAACAATTTTAAGAATTC
TTTTTTGATGTCAATTTTTTATTTAATAAGTCGCCTATGGAACACGTATGTAAATACAAT
AAAAAAATATAAAGGATTAGTAATACTTTATCTTGCAATACCAATATTTCTTGTACGCAA
AGATAAACATAATGAATATTTTATTACATTTATTCCATTATTAATTTACATTTTATTACA
TTACATGTACAAAGCAACTAGAATTATTAAGATAATTATTATTTTATCTATAGTATTGTG
TGCTAATTATTATGTCTTTTTTAAAAATAAAATAAAAGTAATCTCTTTACCAAATATAGT
AGTTCCTTTTGAAATAAAAAGTTTATTGGATAATATGGGGTTTAACACAGAATATTGTTA
TGTTAAATCAAAAGATTATAATGTAAGTGTAAAAAGAGTCTTTAGTAATGTTACTATAAT
TTTATGGGGTGATATTTTTGATATTTTATTTGCTGAGGAATTTACGTGCATT
>TRINITY_DN82_c0_g1_i1
AATATAATAATTTTACTGTTTATTGATAAATTCTTATTAAAAAGGTGTCAATTTGTCAGA
TTATTTTTTAAAGCACACACATTTTTTTCCAAATTACACAAACATCAAATTTATTAATAA
TTATTAAATCTACAGCTTAATATTTTGTGCCTTTTGTTTATTTTTTATTGCCTAATCTCC
TTCTCTAAAAACACCCTGTTCCTTTATCTAACAAAAGCGTATTATCAACGCTTGCATACT
TCAAAAGCCTCGCTTAGTAGGAAGATATTTTAAATTTCTGTAAGAATATTATAGGGGCCG
ACAACTAGTAGTACGCTACTAGACCAACGTTTCACTAAACTTGTACGTGCAAAGGCAGTA
TGAGTAAAATGAGCATGACTAACTCTCACCATCTCACACGAACTAAAAGAGCTTTACTGA
CCTGCTACGCCCTTCCCGGGCAATTCAGGTATAATTTCTTACTATAGGTCTCCAAATAGG
ACCAACAAATACTTCCACAGCTACTGCACTTGCTGTGCCTAACAAAAGATGCTCTGCTTT
TATCTACATCTTTTAAGACACTTACAATTCTTAATCTACACCTACAGAGAATATTACGTT
AGAACTTAACTGACAAATATTCTTATATTAATTTGTGGTATCCCACAAGACAAACAAACA
AATAAAAAGACTAACTAGCAATCTTAATATGTATATTCAACATTATTAGGATTGTTTGTA
TCATAATTGGTAATCAATGTTTATATTTTAATTTGTTATTTGTATATTTAATTAGTTTTT
ATTTATTTATTAACAATTAAAACTAT
>TRINITY_DN20_c0_g1_i1
AAGAAAATTTTAATAAATTGCAAAAAGACAATATCATTATCGTTTCTTATTAACATAAAA
CGTAATAAATAAGACAAAATAAGTTTTTTAGTTCTGCATTTAACTAGTATTTAATTTTTT
ACAGCTGCCCAAATTCCCCTATTATATTTGTAAGAACATCAGTAGTTGGATCGACAAAGA
ACTTAGAATGACTGACTGTTCTATGTATCATAATATATCTCTAACCTTGGTGAATCTTCT
CCACTTATCTGAATAAACAATTGAATTTTATTTTCAAATTTTTTAATTAATTTATCTAAC
AAATTTTTACTTCTATTTGGCACAAAAAGTAACACACCGTTCTTCTCTATAGATTTTTAA
CCATCACAAACACTATCGACTGTATGTCCTCAGTTTTTCTTGCAAAATTTATTTTCATCC
ATTTCAACAATTATATTTTTTCCTTCTAAAAAATCATTTTTTTTATTTAAATACTTAAAA
TATAGATTATGTGCTATCATAGTATTTAAAACAGCGATAATCGTTTTACATTTTACATCC
AGAATTTTAGCAATATGGAACGGATTTAACTTAAACATCCATAAACCAGGAATCTTTAAA
ATCAATAGAGAAACAAGTTTCCGTTCATAAAAACTGTATCATAAAATAAAGATCTCTCTG
CTGTACACTTTTTGTTTGTACATCCTACTACATTCTTTTTATTACCTCAAAATTTAACTC
AACCTTTGATTATATTACATTTTCTTTTTAGTAAAATATTTTTAATAGTTTCCTAACTTC
TCAGTGTTCAACACTTAAAAGACACGGG
>TRINITY_DN833_c0_g2_i1
TATTTTAATTATTTTAGAAAGTCTAAAAGATCTTATATCAAATTTAAAAGTCAATGTTAT
TTATTTTAGTAATTGATGACAAACTGAATGAAATAAAGATAAAAAAGATATAAAATACAT
ATTGTTAAACATCCATAAAATACGATACGCAAAACGCGTCGACTTTTTTTTGTGGATGAC
GAAGTATCTTTATTTGAACATTTGGGATTATAATTTAATTTTTTTTTATTACAAAATCCC
TTACAAATCCATTCTTTTTTTATAAAATCGTAATAAAAGGGACATACATCTACTGTAAAA
GATCTTCCATTCTTATCAAGAATATCAATAGTAAAAAAAAATAATTTTTTTTTTTCTTTA
CATAGATCTGTTATATCAATATAAATTGTTTTATCTTTAAAATATAAACAATAAGAATTT
TCTGCATCCTTATTTTTTTTGGTCTCTTCATTTGTGTAACTAAAACACTGCACATCCTTT
GTATTATCTTTGTCTATACTATTGTTAATAGATAAATCTTTACATAATTTTAGCTTGTGG
TTTATAATTCTACTTATTTCACTTCCAACAAAAATTTCTAAGATATCTTTCTTTTCTTTC
CTGCAGAGACAAGTCATTATTGTATTCTTTATTGTTGCAAAAAAACTAAAAATCAACATA
AGGATTTAATTAAAAGGATTTTTATCAAAAAATAAATTAAA
>TRINITY_DN2495_c0_g1_i1
GAAAGATTGAAAGAAAATACAGTCACAGAAATGTGTGGAGAAAATACAGAACCGGAAATG
TGCGGAGAAAATACAGTCACAGAAATGTGCGGAGAAAGCACAGCTACGGAAATGTGAAAA
AAATACGGCTACGGAAATCTGCCCGACTAGTGAGAAAGTTGTGTTAAATCTTTCAAAAAA
CAAAAATTAAACAAAAAATCATTTATTTTAATTA
>TRINITY_DN1651_c0_g1_i1
CTTTATTAGATTTTTTAGCTTTTAGAAAGACACCTGATACAGTTTATAAGTTTAAAATAT
GTGTAACAAATGTATTATCTTTGCAGAATATAAACCACAATTTAAATACAATATACGAGT
ACATTTCATACGAGCAGGGCAAGTCATTGTCTGTATGCACCCAGTATTTTATAGATAACG
AATTGGCTTCGTCCTTCTCTTTAATAAAAGATCCTTGTATAGAAAACTTTTTTATTAAAT
TGATCGGAACACTAAACAAAGAGAATCTAAAAAAGCTTGTTGTAGTGAATATTCTTACTA
GTAAGGTATGTCCAATATACTCAGAGAGACTTGTTGCATATAACATGGAGGTAGATACAT
TTTATATTAAATTTTTAACTGATAATTTCTGTAAAGATAAAATGTATAGATACGCTACTC
TTCTTCTTTTTAATCTTCCTGTGTTCAGTAAGTTTTATAAAGCACGATTACCCTATAAAA
TAATCCAATACATTAATACAAGTGAGGATGTAGAAGCATTTGGGATGTATATGATGTTTA
TACTTAAAGAACAAACGAATAGGAGAGTGTATTCACTAGAATACAATAATAACATAGTAC
AAAACATTAATACAGTAACAAATGCTGCAAGTTTTTACAATCTGGACAGTAACATTTCAT
ACGTTAATTTTGAAGACATAAAATCTGTCCGTAAACATGAAGATTATAAAGATTTGGACT
TTAGAAATAAGAAAGTCACATATTACAGAGCGATATTGTCACTTAATGCGATTGATGAGA
TTACAGAGACAATTGTACATGAATTTACTGAAATATTTACCAACACACATGAAAATATAG
ATTTTTTAAAATTTTTAATTAAAACGTATCCTTTTGTTATAGGAAAATATATGGGTACAT
ATAAGCATCACACGAATGACTGGAGTGTAAAAGAAGTATATAACACCCTCATATCAAAAA
CTAAAGAATCTAAAACTTCTAATCGATATACACCGATGAAAATTACTGGTAATTTTTTAC
AGAAAATAATAGATCTAGAAGTTAAAGACGAGGAAATATATTTTTTTGTCTTTTTTGTAA
ACAGGAAGGAACTTTTTACTAATTTTAAAAATATTGAACGGCTTATGGATGATAATTTAT
ATTTTCATGGTACAATAATTAATTTGTTACTTAACAAATAGGATTTGAATATTTATTTTA
TTGTGTGTTTTTTGGTGTTAAGGCATTAATGTTTATTGAATTTTTTTAACCTTTTTAAAT
TTTTGGTTTCGCTTTTGTAAAATTCGAATTTAAAAGAAAAACTAAAAACCTTTCAATTAT
TTTATACCCTTTATGAACATTGATTTTCTTTCAACACCATCGTACAAGTGTATCAAAATC
TTTATTAATGATATTGTATCTTCAATACAAAAAGATAAGCAAATTGAAAATAATAATATA
ATTAATATTTTAGAAAATATTTATAATATTATTCATAGTGTACCGCTATCAAATGAAAAA
GGAAGATATGCTAATCCCAATTCTAAGGATGTATTTAATAAAATCTTAGAGGTTGATGTT
ACTTCCTTTTTTGATTTCAATATAAATAGTACATTGGATATTAATAATCTGTTAGAATTA
AATAAATATTTACATAGCTCATTTGGTAACAGTAAAAGATTAGACTACGGAACAGGACAT
GAACTTAATTTTTTATGTTTTTGTTATGTTGCTTATAAATCTAATATTTTAAGTATCAAT
GAAATATACTTAGTATTCAAACAATACTGGAGAATATCAAAATATTTTATAAATAAGTTT
AATTTGGAACCTGCCGGGTCTAAAGGATCTTGGTCGTTGGATGATTATCAATTATTACCT
TTTGTATTCGGTGTTGCAGAAAATGGAGACTTTTTTCATAATTTACGTCTAATTAATAAA
AGTGTAGTGCTTTTACAGTTACGGAATATTGATGACTATATTAAAATGTATGATAGAGAA
GTATTAAGAAGACATGTAGTTACTAAAAGCTTTATATACGGAAAATATCTAATACAATAA
TAATTAATAAAATCAATATAAATAACTTTATATTAATAATTTTTTATTAAAACTCGGCAT
CGAGCGAAAATGTGTCATTGCCATTTTCAATTCCTACAAAGGCTTTTTGATATTGTGACT
CTCTTTTATCAAAGAAATTGGTTTTCCCTACTAAACTTATATTTTCCATAAAATCGAAGG
GATTCAGTGTATTGTAATATTTCTCAAGTCCTAAATTAATTAATAATCTATCAGCTACAA
ATTCAATATATTGACACATAAGCTTACAATTCATCCCAATAAGATTTACCGGTAAACTGA
CACTTAGAAATTCTTTCTCTATTTCTACCGCTTCTTTCACTATATCAAGAATGTGTGGCG
ATTTATTAATTAAATATTGATTTAGCAAACAAGCGAAGTCACAATGCAACCCTTCATCCC
TAGAAATTAATTCATTAGAGAAAGTAAGACCAGGCATAAGACCTCTGTTCTTTAGCCAGA
AGATTGACGCAAATGCGCCGGAAAAAAATATTCCTTCTACGCACGCAAAAGCAATGACGC
GTGTCGCGAATGATGATTTTTCATCTTTAATCCATTTAAGTGCCCAGTCAGCTTTCTTTT
TTATACATGGAATAGTACTTATCGCATTAAAGAGATGTGTTTTTTCATCTTGATCTGTAA
TATAAGCATCTATTAATAATGAATACATCTCACTATGAATATTTTCTATGGCTACTTGAA
ATCCATAAAAGCACTTTGCTTCTAATATTGTCACTTCATTAGCGAATCTCTCAACTAAAT
TGGCGTTAACAATACCATCTGACGCGGCAAAAAATGCTAAAATATTTGAAATAAAGTATC
TTTCTTTATCATTTAATGATAACCAATCATTTCTGTCGGCAGTTAGATCAACTTCTTCTA
CCGTCCAGAATGATGACTCGGCTTTTTTATACATCTGCCATATGTCATGATATTTAATAG
GAAATAAAACATACCTTTCTTCATTTGGATTTAATAAAGGCTCAATTTGATTGTCCTTTG
TCATTATGGGGGTATGAAAAATTTTATATAAAAGTTTTATAATTGATTTTTTTGTAATGT
TAGTTTTTTTATTTGAAGATATGATTAAATTTTCATATTTTTGTAATTTTTTATTTTCCC
GCCAAAATGATTTTTAGAAAATATTGTAACAAGAAAATATT
>TRINITY_DN1104_c0_g1_i2
ATTATTATTTATTATTGTTGTATTCATGTCTTTTCACACTTTCATTTTGTTAAGATGTAA
TATTTATTTTAATATTTGTAAACTATTTAACATTCTAAAACGTTTTAAATTATTTTTTTT
AGTGTATATTTTTTCATTTTTCTGTTCTATTACATCTTATGACTTTTTACTCTATTTATT
TCTCAAAGTTTTTCAACATTCTTAGTAGTTTTTCTTAAATTTGCAAATTATTGGGGTAAA
TTGATACTTGTCAAATGAGAGTTTTTTTTAAATATAAACACATTTCAAGATTAAATTACG
AAATCATTGCATTTTTTTACTATTAAGTTTGCATGTAATTTTGTTTATCAAACGTTAACT
CTAAAAATTTAACAAATAATATTAATTCGATAAAATTATATTTATAAACAAAATAAATGC
AAAAAGATTTAGAAATATTTTGAAGGAAATTTTTAATTAAGAAATAGAACATAAAAATAG
TTAGAAATGATTTTTTTATAATGTAATCAATAACATTATTGTTGAAAATTTGATACAATA
AAAT
>TRINITY_DN2396_c0_g1_i1
AAAAAATTATTTATGTTTTGTATTTTGCTATCAAATGTAAGTTTGGTTTTTATAAATGAT
ATGCAAGATACAGACAGCTCAGATTTGGAAGAATATAATACCCACAGAGCAGTGAGATTA
CTTTTTATGAATTGGTGTGACGAAAGAGTAAACATAAATGATTATGATCAGACACCTCAC
TTTGGATTTTTTGGACATCGCGATTCCTTCTTAGGACGTATTGAATTGCAAGCTATTTTA
ATCCTTCTTTTTATCATTCTATTTTCCTTTCTTAAGATTTTAATAGGAAAAATGACGT
>TRINITY_DN2479_c0_g1_i1
AAAAACACTATTTCTCATTGCACTCATATAAGATGTGGCAGACAATATTCTTAAATATAC
AATTTAGAAGAAATTTAGAAAACTTAAAATTTTATTAATTTTAGGGTAAATATTATACAA
TGCGTGTCAACATCTTAAGACACATAAAAAAAAATCTATTTGTGCAAAAATTAAAACGTG
TGTCATATAAATTCGTTTTAAATCTTATTTTATATAAGTCTAATCTGTTT
>TRINITY_DN1549_c0_g1_i1
ACAATCTCAAATAGTAACACTTTATAAGGAAGGTTACTCTCGGGTGCAAATTCTTCAAAA
ACTTAGTGTACACAAGAGCAATGTCAGTAGAACCCTCGCAAGATATAATAAAACATGGTA
CTTTTAATTATTTAAAAAAAAATTGGAAGGCCTGCATAAATTGAAAACTAGGATTTTGTT
GAGCTAGAGAAAATTTTAATTAAAAATCCAAAAACGCCATTGCGCATATGGACCTACAAG
ATTTCTGGGCATCTAGGAAAGACTGATCTCACACAATTATTAAAAACATGCTTAATAATT
AAGTTATATATGCATATAGTTTAATTAACAAGCCTCTTTTGATAAAAAAGCATATTTTGC
TTAGGAGAGAAAACCCCGGTAGGATGTTGGCCCTGCCTGACAATGATATAAAGTTTATAA
TCTTTTCAGATGAGAGTAAATTTAATATGTTTTACTCTGATAGGCGGGGTCAACGTCTAA
AGGAAGCCCGATATAGGCCTTATTTTTAAAAACTTTTCATCAACTGTAAAATTAGGAGAT
GGCTGGTCATCGCATGGGGCTGTTTCTCATACCATGACATAGTGAGGTTGGTGTTTATTG
ATGAAACAATAGATTACGCACTATATGTAAATATATTAGCGAACACCCCTGGAAAATTGA
GAAAGATAATGGGTGTTAAGGGGTTTATTTTTCAGCAAAATAATGATCCAAAGCATACCT
CGAAGCTTGAAACGACGTATTTTAGAGAAAAAGATTTCTGTGCTTTCGTGGCCTCCACAA
TCGCCTGACTTGAACACAATTAAAACACTTTGGGTCATTGTCAAGTAAAAAATTGCTTAT
TTAATACCAAAAAATAAAGACTAGCACAAGGAGAATATGCGTACAGCTTAAGAAATTTGC
GAAAAGTTGTGCATGAATTTTAAGAATCGTATTTTTTCAATCTATAGAGCATGAGATCTT
CATACGAAGTATTAATCAAAAATTTGCATTATTTTTTCTATAATTTATTTAATTTATATA
AATAAAAGGCTATTTTACAAGCATAGGACAAAATATACAAGAACCAAATGCTTGTGAATA
ATAAAATAACAATTTACAACTTTTTCTTTTTGCAGTATTTATTTGTAAGATATTTGAGTT
GCATTATTTTTTTTACAAACTGTATTTAAAGCTTCCTGAAATGATTAATTTATATAAAAA
ATATAATATTTTTAATTTGAGAAAATAAGATATCTTCTACACTAGTTTACTTAAACATTT
TCTATAGTTCATCACAATAAATAAGGATTTTTAAATTGTGCGCAACTTTTTTTAACATTT
TTCAAAAAAAGAAAATGAAATAAAAAGTTGGCAATAAACCTTTGTTAAATATCCTTGGTC
TTTTCTTGGTTTTTAAATCCATCCCTGTCGTAATCAAAAAAATTATGTTATTCACTGCTA
AAAATTAAATAAGAATAACAGCTACACTTATTAATCCTAATTTTTTCATGCCTTGTTTAA
AACCTTATAAACCAGCTTAATTGAGCTTTTGATAAAATTCTTGTTTTTAATAGATTTACA
ATATTTTTTTAAAAAATTATTATACTTTTAATTAATTCTTTTTTTTCGGATTTTAATTAA
AAAATTAACA
>TRINITY_DN346_c0_g1_i1
GGAAACTAGAATTTGTGGGTGTTAGCTAAAAACATCCTTCCTGATAAAAAAATTCTTTTA
TATTTATTGGCAGCCAAAAATCTTAGATGTCCTGATATGTCAAGGCCAGAATATTCAAAG
TACCAATCAAAGCCGTTTTACCAAAGTCGTGTTGTTTCACATAATTGACCTTTTTTTAAT
TTGACACATGCTGATCACAAAACTTTTAGTCGATTTTTTAAGTATAAATTTTATGTTTTT
TGAGTAATTTTTTTAATTTTACT
>TRINITY_DN1927_c0_g1_i1
ATACCTTTTTTTCATTTATTTTCTTAATTTTATAAAAAATATTTTTTTTTATCCTTATGT
TTTTTATAGGTTTATTTTTTGCATTGCTTAACTCCACGATTTACTTTACAAAAGTTGATC
AAAGAAATTTCCATAAAGCAGTTATTATTTTACCAAATAAATATCTCTCTGAAGGCCCTA
GTATATTTTTTTTTAAAAAAAACAACACTGGAGGTGAAAACAATGTTGGCACTTTTATCA
TTGCGGAAACAATAGAAAATCTTTATTTAAAAGATTTTAATGATACTGATCAAGAAATTA
AATTATTAAAAGCACGGTGGACTAATAAGAAAAAGCAAGAAGAATCATTTTATTACTTAG
AAAATATCTCTTACCCTTCTTCAAGTTGCTTAATAAAGATAGTAAAAAATAAAAATACTA
TTTTTAAATCAAAAGAATTTAAAATTCCTAAAGTTGTAAAACTTTTGCAATTGCATGATT
TAAATTTACATGAGGAAAAAACTACTAAACGCGAAACGCCAAAAAAATTAAACAAAAATA
ATGTTAATAGTCGTAATAATTGTGATTATAATGATATTAATAAAAGTGGTAGTAATTTTA
ATGGAAAGCATAGTCTTAATAATAGTAATAATAGTAAAAATATTAAAAGTGTTAAAAGTG
GTGTTAAAAGTG
>TRINITY_DN1439_c0_g2_i1
TTTTATTTTTAAAATTTTAACCCTCAAAATGAGATTATTTGTATTTCTAACTACAAAATT
GCATAAATATATATTTGGGAGATGGAAGGATATTTTTCATGAAGCAATCGTAATTAATAA
ATAGAATGTGTACTGGTGAATTAAATAATTTTATATTGTTTATTATTGTACTATATTTTC
TTTATGTAAATCCTTTAGTATTATTTTCTTTATGTAAATTCTTAAATATTATTCTCTTTA
TGTAAAATATGTAATATTTTATACTACATTTCATTTTTTTTATTAATCACTTTATTTCTC
CTTTTTCTAAATTATTTTTATTGGTCATCCTGTAAATATATATTTATTATTTCGAGTAGA
ACATGACAACTACTGCTTTTAAAAATTTAAGGGCGATTATACAACTAATTAGTGTACTAT
TAATATTAATAAATATTCCAATACCAGCTGTACTATTGTATAACACTAGATTTACAACAA
TAGAAATAGATAACTTGAACTTGGGATATTTATCCCTATCATTTTTGTACAAGGTGCTTT
TAATTTTTAATATAACACTAGGGATGTTTGCTAGTTGCGGAACGAATAGTAAAGTTAAGT
TCTACATGAGATTGTATCTGTTTTTCACATTTTTGTTTATGTTGGGTCTTATAACTTATA
TTTTATATGTAAGAAATTTCTATCAGAATCATTTACTTACTACTTACACGACTAAAACAG
CTTTATCTGTACAACAGAAGGTTATTATGTCCAGTTTATTATTTTGTTCTACAGGTATAG
ATTGTGATAAAATACTAAAAGAGAGGAGTGAACTATTTATAAAGATATACTTAAGTATAG
GATCCTTATCCTTTATATTACATTTTATAAGTTTTGTGCTAATAAAAATCGCTGTTAATA
TTTCAATAGAAAAACCTCATGAAGGCCCTAAGTTTGTAACAATAACAAGGGCGGGTATGA
ACACTGAATCATTAAGGAATAAGAGAGTAATGAATATTGAGGAACCTGCCGTGGTACAAT
CTTGCATTATATAGATTAAATGACTTAGTATATCGATAAATTTAAAATATTTTATAATTA
TGTTATGTTGTTTTATTAGTATATTTCTATTACACAGTAAAATATAGAATGACTTACTTA
TTTCTTTTTACAATTTTAAAAATTCATGCTTTATTAAATTATTTAACAATTCTTATATTA
TAATGTATATTAGTCTTCTATAGTTTTTAAATGTACAACTACCATTTTTATCTACTTTAT
TATTTCCTTTATTTTTACCCCCATGTCATACGAGAATAATAATAGAAACTGGTCAAATGA
CAATAATGATTCTAAAAGATCATATCAAAGAGACAGAAGAGGATTTAATGAATATCAGGA
TGCTAGACTTAATCAACAAAAAAGAGTGAGAGATGAATTTGCGCAGAGAAGACACTATAA
CTCTTCTTATTCTCAAAATAGAGGATTTTATCCTCCAGAAAGAAGTTTTTATTCTCCAGA
AAAAAGATTTCCTGAGCAAAGACGTCGATATCAAAATTATCAACCAATGTATTACGATAA
TCGCCCAAATCAAGCAAATTACGATAATCGCCCAAATCAGGCAAATTACGACAATCGACA
ACATCGAGTAAATTATGAAACTGGAAGGAGAACATTTGATTACCAGAGAAGCCACGATAT
GGCTTATAGAAGGCCTATAGGTGGTGTTAAAAGAAGTTATAAAAGATCAAAAGAACAGCT
TGATAAAGAACTAAGTATTTATATGGCTGCTGGAAAATAAATAATCATGTTTTTTATACA
TTTTAAAGACTTATTTAATATTTGACACAGATTAATTATACATTTTAATTAAAATATATG
ACTCATAAAACACTGTTTATTTTTAAGATTCTTGTAACATAAACTGCTGCAACTATATAC
AAACAAATGATTTATTTCTAACATTTAATTCTTTTTACAACGATGAATTCTGTTCATTAA
TTTGTATTAAATTTACCATTTTCCGTAAATTTATTATTTCTAACTCGGATGGAGACACTA
TCTCAAATACAATTTTTCTTTTTAAAAAATCTTCCATCCACTCATATTCATTTTCGAGTG
GCATTTTATGCAGAAAATTAAATATTTTAAGTGAATTTTCCTCATTGATTTTTATTTGTT
CAAATTGTAATGGCCCTTGTGATTTGATAAAATCAATTTGAGATTTTAGACACTTAATAT
TTGTAATCTCAGGACTGTCTAATTTATTTTTAATAGCTTTTAATGTAGAAGTCACGTATT
CCTTTCTTTTTAATAAATCTTCTTGGTATACTTTACTGTACTTTATTTGTTTACTTTTCA
TATCTGCTATGTAATTTAATAAATAGTTATACAATGTTTCTTTATATTTACTTTTTATTT
CTTCTATTTTATAAACAGGTACATAATGTTTAGTAGGTTTATATGGCTGTGGAATAGGAA
CAAGAGATTGTAATTCTGAGTTAATGTCCTGTAAAATATTTATTATTCTCATTTTAAGGG
TAGATTTTAAATAACAAATAGTAAATAATATTAAATGTGATTTATTAATCTTTGTATATT
TATAACTGGGAAAAAGTGTTTATGATAGATTATTATTTGGTAGATAAAAATACAGTTAAA
CTGAAAACTACTTTAAACAAAGAACTTGTACAAGATGTTTATAGAAATATGTTAATTCTA
CGTCTTATCGAAGAATATGCTAACTCTAAGTATAAAAAAGGAAATATAAGAGGCTTCTGT
CATTTAGTAATAGGACAGGAAAACATTTATATGAGTTTACAAAAGGTACTAGATAAAAAT
GATAAAGTCATAGGATCTTATAGATGCCATGGATTAGCATTTATTTGTGGAATCAGTATA
GAAAGTATTATAGGGGAATTATTAGGAAAGGCTATTGGTAATTGCAAAGGAAAAGGAGGA
TCGATGCATTTGTATAATGACCAATTTTATGGGGGACACGGTATAGTAGGTGCGCAGGTA
TCGCTTGGTACAGGATTGGGATTTGCTTTACAATATAAAAAAGTAAAAAATGTAGCATTT
GTATTTTTCGGGGATGGTGCTGCAAATCAGGGACAGGTCTGGGAGTCGTTCAATATGGCT
GCATTATGGAAACTTCCTGTGGTTTATGTATGTGAAAATAATCATTATAGTATGTGGACA
CCTGAAAGTAATTCCACTACATATCCTGAATATTTTAAAAGGGGATATAATATTCCAGGT
ATACGTCTTACAGATAAAAACATAACTCAACTGATTGATGTATTTACATTTGCTAGACAA
CATGCAATAGAAAAAGGACCTATCATCTTGCAAATTGATACGTACAGGACATGTGGGCAC
TCCTGTTTAGATGTTAACGATTTTTACAGATCCACGGAGGAAATTAATGAAAAAAAAAAT
AATGACTGCCTTAAAGAAGCAAAAAATAACTTACAAAAATTTGCGACTTGTGAAGAAGTA
AAAATTATCGAAGATGAGGTAATTTCCTGCTTTGAAGAAGGTGTTAAAAAAGTTATTTTT
TCTAAAGAACCCGATATCGATGAACTTTTAAAAGATGTTTATTCTGAATAAATTTATTTT
TATTAAAATTAAATAAAAGGTTAAAATTTTTTATATTGTTTCTTTAATTTGTAATTAAGC
ATAAAAAAATAATTAGCTAGAGATATAGTCCTAATTTTATATGTAAAAAGGTCAACAATA
TTAAATAGCGAGTTTGGCCATGTATAATTTTTAGTCATTGTGGTGATATTTATTTATATA
GGCTCTTTTGGTGTTTTTTCATCTTTTTTACATTATTTACGTCAATAAAAGCAGTTGCTT
TTCCAGTCAGTGTATTACAGTCCTAGTTACTTCATCCTGGTCATATTTTCGCCTCGTTCC
AAAATAATACACTCTAAGATTTTTTTAGCACAATAGACTGGATGTATGATTTCAAGGGTG
CGATAAATTTCTACCTCCTTAGTGTAATTCTTATGATTTTTGGTTACCACACTATCCCAT
ATTGTTAGAAATTAATCTTATTTAATATTTATGTATTAGCTTCAATTCATTTGATAGAAA
ATAATACTTCATAAGCTTTTTTTTCAACTATTCCCATTCAAATATTATTGGTAGTATTTA
TCTCAAATATTATTATTTTTTTCATTTTCTTTTCAAATTCAAAAATATTGGCTAATTATA
ATACCATAATATTTGTAAGTATTTTTATGCCTACTCTTATTTCAGCTTTATCATTTTTCA
TGATCTCTTGTATTGAATTGTTCCGCATCTTTTTTATTTTTTTAAAACCGTATTTAATAC
ACAAGTAAAAGATGAATGCGTCTAATTACCTCGTTGTGTTTTTTGCACATTCAAACTCAA
CATTCGCTCACATTTAGTAGCTAAATGTCTCACATTCTTCCTATGAGATCCACAATGAAA
ATATTATCTCTTCTATTCGCAGAATACATTTTTATTTAGAGGGATTTAATGTTAAAACTT
TAACTTTAAATAATATGATTTGAACTGTTTGCTGGTCAATTAATGTAATAGATGTAAAAT
GAGCGACAAATTAATATATAAAA
>TRINITY_DN698_c0_g1_i1
TCATGATACTAACCATTACGGCCATAATAGGATGTATGAATTATGCAAGGATTATTTCTT
TACCATACCCAGAACTATTGTGAGAGATGTTGTTGCAAGCTTGTAATACTTGTAAAACAT
CACAGCCTTTAGAGCAGAAAGAACCATTTAAGCATGTTACGGCCATCTACTCCTTTGAAC
ACATTATGATAGACTTAATCGACCTTAAGGGTTATAAAACAACAAGTCGAAGAATTTTAA
CCTGTGCTG
>TRINITY_DN1014_c0_g1_i1
AAGTCCTACGGCTTTGGAATATCTACGACTCATTTTAAGGGTAAAAAATAAAAATTTTAA
AATAAAAAAATCTACTAAAACTAACAGTTATTTAATTTTCTTCATTTCATCTTCAATTAA
TTGCATTCTCTCTACAACAGTAGGATGACTGTTGTAAAATGTAGAATACAAGCTATCAGG
AGATAAGTTACCTTTGTTTTCCTTACTTAGCTTAACTAATGCACTAGAAAGCTCTTTTCC
ATAACCCTGTTTAACAGCATAAACATCTGCCTCCCTTTCAAAACTTCTCGATAAAACATT
ATTAGACAAAGAGATAGGTATTTCTGCAATATTTAAAAAATAAACAACATACATTAACTT
TATAATCAGTGGTTCATTCTGATAAAATAATGCCTTGCTAAAATACTCGTTATTAAGTAA
CTGATTTGTAGACCAAAAATAAAATAATTGTTGAATTAAGGCACAAAAAACAAGCTTAAG
TGTATGACTTTTGTACCAATGGCCAAATTCATGGCAAAGAACAGCAAGTATCTCATCTTC
ATCCATTTGATTCTTTAACGTGTCATAAAGCACTATTCTCTTTTCTTTAAAAAGACCTAT
AAAATACGCATTGGAATGAGAAGATCTTTTAGATCCATCCATGACTAGAACTTTAGATGC
TTTAAATCCTATCTTTTTACAAAGACTAGTAATTTTCTCTTTTAAAGTTCCTTCTTCAAG
TTCAGTAAACTTATTAAATAGTGGCTGTATATAAACAGGATAAATTACTACCATGACAAG
CTGTGTGATAGACATAAATACCCACAAATATAACCAAAATGAGTTTAGATAACTTGAAAT
AAGATTCAGCGCAACATGTAATATAAAAAAAAAGATTATATTAAAAATTAACGTACTTTT
TACAAGATCTGTAAAAAACAAAAGAAGAGACATCTTATTGAATCCATGAATGTGTTCAAT
GCGAAATGTACTGTACAAGCGAAAAGGAATGTCAAAAATAGTATTTAAGTTATAGTTAGC
TAGAAAAAAAAATACTTGACTCATGTAAGAATTTCTAAAATAATTATCATACAACAGCTG
ATTGATTCTGTATTTAACAATAATAACCTCCTTGATTGTTAAAATTATACATTTAAAAAT
TGAGAAAAAAAATTTATCCTTGTTGTAATCCTGCATTTGCCTGTACTCCTCTTCTGTTGA
TAAACTTTTAGCGACTTTGGATCTTTCTTTAAATAATGAAATAATATTTCGAAGTGTAAG
ATAAATTTCTACTAATGCATTAAACAGCATAAATAAGACAATTGCGTGTTCAAACATTTT
AGGGGTAAAAATGCAAAATTATTTTTAAAGATACTTTGTTATTTGGGTAAGTTTAAAAAT
AATGAGCTGCCATGTATGTTTAACCTTTGATATAAATTTACTTATGATTTTCACATGTCG
ATTGATTTATGTTTACTTTTATTTTGTAGTTAAAGACAACAAAATAAAAATATTTTAAAA
GATAATTTATATTTCGAAACACCATTTTACCAAATTACTATAAAATTTTAAAAACCTGCC
TAATTAAACTTAAAAATTAATGTTGTAAATATTTAAAGTTTATTAAAA
>TRINITY_DN1932_c0_g1_i1
TTTGTATTTTTTAACGACTTTCGCCTATCAACAATTTTCAATAAAATTTACAATTTTATT
GAAAATATATTTAGGTTAGTCATTTAAATAAATTGTAGGAAATTTTGTTTTTTTGCAATC
ACACGTCAAATAAATCGTTTTTTTTTTATAAATAGAAAATAATTATTTCTGCACGATTTA
TGTAAATTTTATTGACCCCATAAATGAGAAATCTAGATAAAATATGTAAAATTTGCCACG
TAGAAGAATCTGAAAATGAGAAGCTATTATATCCATGCAAATGTACTGGTAGTATTAAAT
TTACTCATGCTTCATGTCTATTTATGTTTATTAAAAGTAGTGGTAAAGAATATTGTACAA
TTTGTAAGCATAAATATGAATTTGAAGAGATTTACAAAGAAGGTACGCCTGATAGACTAC
CAATCACAATATTATTTAAAGAAGCTTTACTCCTGTTTACAAGCATATTTAACTATATTG
TTAAATTAATTCGTATATTTATATTTTTGAGTATTGTCATTTTTACAAATGGATTTTTAT
TTTTGTATCTTTTCGAAATTAAGTATTTAGATTTCCTTTTAAACTTTTATATTTTATTTG
GATCCGGAATATTTATTTCTTTAGCTTCATTCTCTTTAAGCCATCTTTTTAATATTTTTT
CTAAAAGCGTCAGTGTTAGAAGATCCAGAAGAGTCCATAGAATAGATTCAATGAGTGTAC
TAAGCTCAATGGCTAGTGAAGCGCTTTCTCAGAGTGATTCACCTAGAAATTTATTAGTTA
ACATTGCAGAAGAAAGGGATTTATCTTTTATAGGCACACAAAGACATCTTCAGGCTGAGC
AACACGAACAAGCTGAAGATAGTACTAGTAGTAATTTTTCCTACAATGATACCTATAAGA
TTTTGTTTAATAAGACTTTATTGCCTAAATGTTGTAACTTTGTATTTTTCTTGGTGATAT
TTAAAATTTTATATAAGTATGTGTCATTTGAACTTTTTGACTGTACTTTTACATTTTTTT
TACGATCCATTAATTTATATGATTTTACTAAAATGGTAATTGCGCTTTACAGCTTTTTTC
TACTAGTTATTTTAGGTGCAAAAAGGTGGATAATTTTGTTTAGATTTTTTAAGATTATTA
ACTTTTTATTTCTCAGCTTTCTTATGAGCTTATATATTGACGGGATATGTGTACATTTTT
TATATTCCCTTATTATCAATAATGGAATATTAGTAGATTTTTCTATGTATTCACACGGGT
TTGTATACAGCTTTTTATTTCATTTTATTTTAGGATATTTTATTAATCGATTTTTAAAGA
GATATATTTCTTTCTATGCAAAGAATTTTAGACCTGGTCTTTTTTGGAACTTAGCAGATC
CCTCTAATGGAGTAGATTTTTATTATAAGTTATCTTCCATTCCTTTTTATGTTTTGGCTA
AAGGGATTATGCACTTTATTGTATTTCATTTACTTGTCTGTTCTCAGTTTTTATTTATAA
TCAGATCAGAGATTAGTAGAAGTTTTAAGATTTCAAATTTACTAAGATTACTGTTATATT
TAAAAATAGGAAATTTCTATATTGATTTATCTTTTAATTTTTTTAATATGATAGCATTAT
TAAATACATATGTTATTAGACATATTTCAAGATACATAGGGATGCAAAACTTTTTATTTA
ATGAAGATATCGGCGATATTAAGAATAGAAATGTATTTTTAAAATGGTGTCCTAATAAGC
ACAAATTTTATGACGTTAATTTGGTACATAAAAAGTACAATACTAAAGTTTCACTTGAAG
ATGTTGATAAATATTTTGGCAAAAATAATAACAAGGATTTTGGAATATTTTTTGTTCCAA
AGTTTTTTAAGATTTATCAGTTCTCGATGCCTCTTTTAATGACTACTACTACATCATTTA
GTGTAATGTTGTTGACTAAAATATTAAGGATTTTTACAGATGTAATAATATCTAAATATA
AAAGAATGCATACAATAAGGGATATATTATTTGCATTATTATATGCCATCATATTGTATA
CAATATCACTGTGTGCTAGCAAAAGTAATATAAAGACTTTGCCTAAAAATATAATATTAT
TTATATATTTAAATTTCGTGTGGCCTTTGTGGATTACATTTATTGTGGTAGCCCAATATG
GATCAACAGATATGAGTATTTTACCATTTTCTACATTTATGATTTTAGTAACTAGCTCTT
CTTTTTTACGCACTTTATTTAAAATGACAATTTTTACGATACCACTACAAAATTATTCTA
TGATATACATTATTAGAAAGCTTTATGCTTTTACTACGTCAGTTACTATTTGTATATCTT
TTATGAAATATTCTAGTATGATTATTAATACGACTATAAGTCTATTGCAACATATCTCTA
TTTTCTATATTTTATTATTTATTCTTTCTATTTTACTAATTAATGGACAGCTTAAAGAAT
TTTATCAGAGTAAATGCAAGGATATTAAACGTAGAAATTTTTTGGTTAGTCGAAAGATTA
G
>TRINITY_DN2173_c0_g1_i1
ACAAACATAAAAACTATATGAAAATGAGAGATGAATTTAAGGAACAAAATACTATAAGAC
AAAAAAGTGATGATAAAAATTAAAATTTAATTTATGTAAAAAGCATAATAGAAATTTTTT
ACCAACATGGTCACGCTACTGCTATACAAGACATTTGCATTTAATATTTATACTTGTTTT
ATTTCTGATGTTTTAATGTGTTTAAGCACATTATAAATTGTGCTTTTCTTTTTATTACAG
TATAGCTTAAAACAAGCCTTAATGCATATATTAAATGGT
>TRINITY_DN2218_c0_g1_i1
ATATATTTATTTTTACAAGTATTGTCTCTTAAAAGTATACCTTGCAATATCACACAATAA
TTTAAAAACTATATAAAAAAGCCTTAAGTCTTTATTAATTCGCCAATTTACATTACATTG
TGTATTTTATATTTTAATTTATCGCTATCCGCCTTTATTAACATATTTCTATCTACCATA
TAATTTAACATATCAATCCATTCTTCCTTAGGAGGCCTTGTTTTAGAACTATAAGATGTT
TTAATAGCAGCTGATGGTGTAAATGAACTTTCTTGAAATATCCTTTTAAATCTCTCATAC
ATTTTTTTAATATTGTAAATTTTGCCAGTAAGATGTCCTGTATACGCATATTCACCAGGT
ACAATAGAACTCCTAGGCGATTGTGTCGATTTTATAGATAAATCATATATTACAGAATCC
TCCACAGAGAATTCTTCTGTTGAAACGGTATTTAGATTTAACCTAGTTGGTGAAGAATCA
GTTTGCTCAGATTTATTTCTAGAACCAGATGTCAATAAAAGATCTACTATTTCGTTATCT
TTTATTGTATTACCAGAATCTAATGGCGAGCTTTGTTCTTCGTAAACTTTCATTTCCTTT
TCGAGATTATTTATTTCTGTTTCTAAGGCTTCTATTTTATTAATTACATTTAAAAACAAA
TCTTTTACTGATTTCTTTAGCTCAAAAAGCTTTTCTTCAATTTTGTATATTTTTAGTGTT
TCAGTTCGCTCTACTGTTGACATTTTAAGGGACTTAAAAAATAGAAGTTACCCCATTTGT
TTTGAATACAATAACGATATGTTTACGCTAGAAAACAAGCGTGACTTTAAACGTAAAAAA
ATCGTACACTAATGTAAAAACTAGTGGGAAAAAATTAACCTATCTTTGGTTTTTAAATTA
ATCTCTAATAGAAATAAATATAAACATAGGCTTAAGGGAACATTAGCAAAGTAATTATCT
ACACTTAAAATTAAAGAGTAAAAATTTAGTCTATTGTGTGTGCTAG
>TRINITY_DN2006_c0_g1_i1
AAATTTGTGATCCAACTGTAAGCAAAATAACAATTTAACGATATAATTTTTTAAATTGAT
AGTGATATAACAAATTGTACAATATTATACAAAAATTAATACACTATGGGATGCACACGC
AAATAGGCTTTATATTCCTTTTAAAATATTTGTTTTACACCTAACAACATCAATTTTGCT
TTTTCTAAATTTATAGATCATCATTAAAACATCTTGTAATTGAAATACAAAAAAATTTAA
AAATCCCTATGAAAGAAAGAATAGAAAAGTTAAAACGCAAAGGATATTTTAAATCTGCAT
TAATTGACGAAAAAGGATTTGGAACATTTATAAGGAAACATAAAATGCAAAATATGTATC
TTTGTAAAGCAAAAAAATACAAAGGAGAAGGAGATTTGGTTATAAAATCGAATAAACTTA
AAGCAATTGACATGTACGTTAATGCTATGATAAATTATATCAAAGGATATAGAGAAGAAG
AACTAAATTTGAATAAAGAAAATATTATTGGGTTTTATAACGGGCTCTACAAATATTCAA
TAGAAATTTACAATATGATAGAGGAAACATCGGTTTACAAACTTTTTGTACAAAGGGTCT
TGGTAGCTGTAAAGTTTCATATTTTAGGATTAGAAACAAAACATGCTGAAAATGAATTAG
GTAAAAATGTATATGAGCTGTACACGCTTTTTACAAAAAGTTCGGATTTTTATAAAATTG
ACGATCTTGAAGATTTGTATAAAAAAATGTAAATGTTATTGTTTAAACTACTTAGGCGAG
GTAAAGTTTTCTTAAAGATTTTTTATATTTGAAAATAAACTTTACGAAATGGCTATAATC
TGGCAGCTGTTAAGAATAAATTTATTATTCTTGCAGTATCTTGTGTTTTAACAACAGTAA
TGGTGAAATGTGTTAAACCGGTTTTATAACCAGAATGTCTTAATACTTCCTTTATGCTGT
CTTTAACTAGAAACATTTATTTTTGTGTAATATTTTAAAGGTAATAATAAGGAATTTTAA
GATGATACATCTATTTTATTTTTTACAATATAATATTGTTATATAAATTATTAAACATTT
TCGTATTTTTCCTAAATCAAACAATAATAATGCACTGATATTTTAGTATTTTTAAATCAA
TTTATACATCTTTTTGTTGTATATAAATTTCAATCTTTTAACTTTTACCCTCAAATGGAA
GATCTTGAATTTTTAACGCTAAAAATTCTAAAATCTGCTGAAACTTTTACATCAAATGAT
TTTATTAAAGCATATAATATTATTTATTTACACTGTACAGAAAAAACACCAACATACGAA
ATTAAGGGAATTGTAATTTATCAAGTACTTAAAGATATTTTAGCCAATTATTTTGATTCT
TTGAGACCTGTTACATCGTTAAAGGGATTTTTTAATCTATGTCAAAACCTAGAAAAAAGT
TATTTTTTATTAGAACGTGTATATTTCTACCTAGAACGATTTTTTATTAACGTTAATTGC
AATAAAAATGAAAGTGATATAATGCACATCCGTACATTATATTATTCTTTATTTTATAAA
AAATATTTTTATGCAAGTATTTCAACCTTAGAAGAATATTTTTTTTTCGAATTACATGCA
TTAAGGGAATCTTATTATAAAAAAGAGACTTATGAAAATATAAACGAATTATGTAAAACA
GTTTGCTATCTAAGAAATATTTATTTTTACAGTGAAAATCATGAAGAATATATTTGTTTT
CTTGATAAATATTATAACTCGTTTACTCAAACATCTGATGTTTGTGAAATTAATAAATTA
GTAAGAAAAACCAATGTTGAATTAAAGATTGCTAAATTATTGTTTGATTTTTCAAGTAAA
GAGTCTTATTATGAAATTACAAAATTTATTGCAAAAAAATTTAAACGACTTTTAGATTGG
ATTTTTTATGACGAACAGCCAGACAATTTAGCTACAGACATTTATAAAATACCGAAATTT
TTTGGTAGATTTAAAAAGATAGAAAATATTTTACATTTTATGGAAGATATTTACTGCACT
ACTTTTTTATTAAGAGTTGAACCACATTTATTACAATGTTTAGATAATTTAAAAGATTTA
AAATCAATTTTTGGTTTTTATATTGAATTTCGCAATACTTTTATTAGTGATAGCATAAAC
ATCGAAAGTTTAGAAGATATTTTTTTGAAAAAAATTGTTGAAAAAATTCAGGATTTAGAA
AATGTTCCAGATTTTTTTGCTAGATTAATAAGAGAAATTAGTTTTAAAACACAAAATTGT
GAATCTTTAATTAATAATATTTTTATTCTTATAAATAAAATTGAACAAAAAGCTTTGATT
ATTAAAAAATTAAGCCATGAATGTCTTGAAAGAATCATTAATGACAGGACTGATTTAAAT
AAAGAAATGAGAATTTTTAGATACTGTAAATTTCATTGTGGATCATCTGGCATTTCTTGG
CTTAATTTGATTTTACAGGCATACGGTCTGCCAATTACTGAGAATTTTGGACTCGGCGGG
CAAGAATTTGATTTTAATACAAATTTACATTTGATTACAAAAGGATTTTGTAATTTAGAA
GTTATGACTTGTAATTTACATCCAAAACTTACAAATTTGTGCGATATTTTATTAAAGCGT
TTTCATGTAAAATATCCTAGATCAGACATCAATTGTTGTTACAAAGCTTCTTCGTTAATA
ATTGAGATTCACAACATAGACATAAAATTAAGTACAGATAAAGTGTCACTATTAATGTAT
TTGATGGATGAACCAGATCTTAAAGTTTTAAAAGCGGTTAGTAAAGATTCTTGTTTTTAT
GAAAATATTGATTTTTTAGAAAAATGCGGACTTATTATTGTTAAAGATAATTATGGATAT
GTAAATCCAAATCGAAATGATGTCATCAATAAATGTTTACAAATAAAGGAAAATGAAACT
TATGATTTACAAAATTACAGAAGTGACAACACAAAATATAAAAGTTATAGAAGAGAAGGC
TCAAACACATTCATAGATTTATTTTATTATAAAATACCAGAAAAGAACAGAATTGTAAAT
TGTAAAAATAATGATTTAGGATTAGATTATGCTGTAGAATCATTTATTATGAAATTAATG
AAAAAATTAAAAATTGCTAAAATTTCTTTTGTAGAATCAGAAGTAAAGAAAAAATTCAAA
TTTTTTACTCAGTTTAGTGATACAATCAAACATTTGGTAACAAAAGATTTTCTAGATATT
AAGGATGATGATGTCATATATTTACCATAAATTATAGTTACGTATTATTATTGTAGAAAA
TTTAAAGTATATAAACTTAATTAAGCACCTGTAGAAAGAATGAATAGAGTACTTGTTAAA
CTATAAAAAAGAGATAATGATTTGCTTTAGATGCTGTAGATGTGAATTTACTACTTTTTT
TAAAATAAATTTAATTTCGCTTTATTCATTAAAACATAAATTAGGAGAGTTTTTTTGTTT
TTAACAATATCTGTAAATCAAATCTTCTCCAGAGGTATTAATTCTCCAAAATCACACACA
GATAAGACAAAGCAATTTGTTGTTTAAAAAATAATATTGTGATTTTTAAATTTTATAAAT
TTATTTATTTTCTTTATACTTTAAGAAAAAAGTATATCATTTGTAAATTATTAATATGAA
AAACACCTATAAATTGGAAATTTTATCAAGTCTTGTGATCCACAACAATTTTACTTACTC
CGTTTAAGCATGTTTATCTTCCATTATTAACTAATTTTTGCTATGTTTTTTAAGATTGTA
TCTAAGCTGATTTTTTCTACAGAAGTAATACAATAATATTTTAAAATTTTTATCTTATTC
TGTTACAACATTTTTTATTTTAAATTATCCATTCTACA
>TRINITY_DN1248_c0_g1_i1
TAATTAACAGCATCCCGATAAAGCTTTACACTTGTCGTTGACGACAAATCTCCTTTAATA
TTAGATTTGATATTTAAAAAATAGTGAATAATTTGTTCATTGCGTAGCATTATCGCATTT
AAATCTACTGGAACAATATTAATAATATCATTAGTATGCAAAAGATTGTCGTCAATTAAC
CATCTAGATGAAAAATCCCAGCCAGATTCGGCGGCAGTTGCTATATTACTGTAGATGTTT
TTACTATAATTAGAATTTTTATAGGTTTTAAGATCATCTTTATAGGACTCAAATCTAGGT
TTATCGCTATAAACTTTATAAACATTAAAAGTATTCTCAGTTTCTTCCCCTGTAACTTTA
ACTTTCATAAAAAATCTATGTTCTTCAATAGCGGCGTCTAATCCTTTGCTAAGAATAAAA
TTTCTTATTTTTTGATTCTCAGTATTCTCATACAAATAAAATAGCATATGCGGGAAAAAT
GGTGGCTGTGACCGATTTAAATAATATTTTCTTGTACCATTAGGAATAAATCCTTCACTT
TCGATAATATTTACGAAGCTTTTAATTAAATTAAAAGCTTCATCTTCTAAATCACAGGCC
ACTAATCCTATAACTATCCAATAAGTGTCCCAGTAGTACATTTCATTAAATCTACTACCC
AAAACAAAAAAATTTCCATCAAATTTTAGATATGTATCTTTTTGATTATCTTCTAAAGTT
TCATATTTTTTATAGTAAGTTCCCCAAAGTTCGTAGATTCGCGAGCACATTTTTTTTTGA
TCATCATTAAGTGTGTCAAACCATTGGGGTAATTTTGACGAAAGATTAACTTTAACAAGC
GCATCAGAAGGCTCTTTAAAATGAAGATTCTTGATTTTCTGAAAATCCTCACGTAAAACA
TCAAATTTATCCAATTTATTGTCTAAAAAGTCTTGTTTAAGTTCTTCTATAGTTGTATTA
TGACGTTCTAAAAATTTTGATATAGCAGAATTTAAAGTTTTAAAACCACATTTTAATTCT
AAATTTACGTAACTTTTTGAGTCTGTATTACTATCTCCAAGTATGTTTAATAAGCATATT
GCATTCTCGTATACTTTTTCGTTTGCTAATAAACAGTTAAAAATAACAAAAAA
>TRINITY_DN1961_c0_g2_i2
AAGTGTGATTTTATTCATATTTTTATTAAAATGAAAACGGGTTATCTGTTAAATTGTCAT
ATGCCTTGACAATATATAAGGCCCAGGGACAGTCTTTCGAAAAGGTTGGTGTGTATCCTG
CTAATTAAGTTTTATTGTTTCCAACTACATGTAGCCCCTTTCGAATATGTTTGCAATGTA
AAATACAACTGGCTACACTACTTAAAAGAAAACAAAAGATATTGTCATTTAAATACTTCT
TTATACTGTAAACAAGATGTTTAGCTATAGAAATTTTCAATAGGCATAAGGGGTCCCTTT
TAAATTATCAAGAAAGATAAAAATTACGAAGTGTTCTGTTCATAGGACAGGATGCTTTAG
ATATTGTTTATTAGAATTTTCCAAATGTAAATTATTTTAAATTGACAAAAATTTTTTTTC
ATTTAAAAATGCATTTATTATAAAAAATTTATTAAGTAAATCTACTCCTCATTTTTTAAT
CTTTCCTCTATTTCTCTTTTTATAATACCATAAACTGAATTTTCATTTTTTAGATCAATA
GCATCCATAATTTTTTTATAATTTTCAAATATTGTATAAAATTCTTCTAATACATTTGAA
GATGAATGATTTAAACCTGATTTTTCCATTTCATGCATTTCAGATTTATAAATCAATAAT
CTAGGATGGCAAGTTTCTGCATAAGCTTTGCAAATTATAAATGCATAAAATAATTCGACC
ATGTTACTAACAGTAATAAACTCACATCTTGATAAAGTATTATAAAATGTTTTGACTTTT
TCGGCTTCTTCAGAGATTAATTTGTCATTAAAAAATAATTTTCTATATTTTAAATACTTA
TTGTTAATATCATTATTAATTTCGCTAGGTAACTTTGGTGTATTGTTTTTCAACCAAAAT
ATTAATACTTTGTAATAGAAACTTGGTGTATCACTAGTAATTTTATCAATAATTGCCCCA
ATAGTATTCTTAGAAAGCGTGTTATACAAAATCATAATTGCACATGCTTTTGCCGAGGTA
ATTTCTAAAAATTCCTTACAAAATTTTTCAGATTTGGCACGAATATCTGTTGGTTCTTGA
TTTTGTTCCATTTCCTTGTTCCAATTAGCAATTATTCTTTTCCGTTGACAATTTAAGCAC
TTTGTTGTATTAAAATTTTCATGTTTTACATTTTCACAATTCTCCCTTGATGTATCAATT
AAAGAAATACCATTAATTTTATTTAAATATTCAAACTTAACGAAATCAAAATTATCAAAA
TACTTATTAAACTCTTCTTGATCAACTATACATTCTATTGCTCGCAATAAATTACTTTTA
AAATGATTATCTAGATCTAGATCTTTTCCTGGTATTTTGATTGTATCTATTTCACCATCT
TTCATACTTGGAATATGAATTACGGGCTGATAATTTTCATCTAGGGCTAAAAAATTCCAG
TTTAGTATTGGAGACCTTGATAAATCTAAATCTGGAATTATATGTAAAGATGGATATTTT
TTTTTAATCGAATTTGTTATCTGTTGGCACGCATTTTGTATTAGTTTAGCGTAAATGTTA
TAAAATTTGAAATTTATATAAGAAATTTTCCCAG
>TRINITY_DN1692_c0_g1_i1
AAATTTTTAATTTTATTTTTGTGTGACGACACTTTCTGACCTTGCATCTTTAAGTTCTCG
CTTTACAAAAATTTTTTTTATAGTTTTAAAAATCATACAAGACCAATAAATATGTAACAG
ATATAAAATAAACAAGCACACACCGCAAATTACAGTTTCTATATTTAATGATTTTTTGAT
AAAAAGCACAGCCGGATATAAAATCCAATAAGGATAAAAAAATATGCGACTTGTTATAAA
AACAAATGTAAATATTACAAATCCAATATTAGCAAATAAAACCTTATTCGTGTACAGAAA
AAGCTTACTAGATTCTAAGAAAGGATCTGAAACATCATGTAAACCCATAACCACAATCCC
AACACGTGCATAGTCAGTTAGAAAAGATAAACATATCAATGAAATTGTTGCTAGATGATG
CAATAAAAGCTCTAATCTATCTTTGTTGTAATAAGTACTTATTAAATATAGAAATTCAAC
AAAATAATAAGAAAACTCTACTAGGTAATAAAATAAGACCTTTTTCGGATATGGAAGTGG
TCCAAAGGTTAAATGATATGTATTTACATTACCTGCCCACTGCTCATTTGACAATACAAA
ATATCCGTAAATTGAAGAAAACCCATAAAAAAATATTTTAAAAATACATGTTTGGGCTTT
TATATGCTCATATCCAAAAAGCTTGTTTGTGATTTTTTTAATGATAAATGATCTCAATAC
AATCAGTATATTGCATATTAGAAACGAATATAAAAGACTAGAAAAAATTGAGATATTGGC
CACTTCTCCACGATACATAAAATTTTTATTTTGTTTTTTTCTTATTTATTAGTTTGAAAC
ATTTAATAATAGCGTCATTTTCAGACAAAACAATTTTTTTTAATTAATTAAAAATTAATG
CAATGTTAGTAAACAAACATATTAAATATTTTATTTTTAAATAGCCCTATGAGTGTAATA
AATGAAACACCTGAAAACAACTTACCTACGGAAGATGAGATTGATCAATTAGCAAATTCA
AGAACAGGATTACTGAGTTATTTTAAAGTTGCTAAGGTTGAAATGCCTAAATTTTTTATA
CTTGGTATTATGTTTGGATTAATTAACTTTGTGTATTCATTTTTAAGAATTTTAAAAGAT
TTATTTGTGATGGTAAGGCAAGATCAGAATTCAATTATGTTTATGAAAATTTTTTATGTT
CTTCCTATATCTTTTGCATCTGTAATTTTAATACAGTGGCTTATGCAAAATAAACCTGTA
TCATCGATTTTTAATCTATTTCTAATAATTTTTACTGCATTTTTCTTCGGACTAGGGGCA
ATCTTTTTGTTTGAAGAGAAAGTAACACCATCTAGCTTTTTATTTAGAGATATTTTCGCT
GATAACAAAGGTGCATTGAAGGGATTGAACTTTATAAAATATTTTTTAATTACAGCTAAC
GAGCCCGTTTCAACTTGTATTTTTATAATAGCAGAAATGTGGGGCAGTTTACTTATGGCT
TATTTATACATGAGTTTTTTAAATGAAAGTTGTACTATCAGACAGTTTACAAGATTTTTA
CCACCTTTTTACATAATAGCAAATTTAGCTTTACTAGTATCTGGATTAGCCAGTAGTTCT
TTCAGAGAATTGCGAAAAGGATTTAGCTATGAGCAAAATCAGTTATTATATTCTTCGGTT
TTTATTGCCATGGGCGGTATATGTCTAATATTAATGTACATGAAATATTATTTCGAGAAT
AAAATAATGAGTGTACCAATATTTATACCTTCTAATACGATAAAAAAGAAACAAAAAGTT
AGTGTAGGTTTCTCCGAAGGTATTAGTATAATGATGAAATCAAAATTATTAATGTCACTT
TGTATAATAGTCTTTTTTTACAATATAACATTTAATTTAATTGAATCTGTCTATAAAGCA
GGAATTAAAGCTGCGTCAAAAAGTTTAGGATTAGAGGTAGGAGAATACTCCGGCAAATTT
AATACAATAGATCAAATATTGGTAGCAGTTACTGTAATAACACTTAATTTGTCAGCATTT
TCTACTTTAGTAGAAAGTAGTGGATGGATTACTATGGGACTCTTAACACCTTTATTCTTG
TTGTTGGGGTCAATAATCGTTATGGGAGCATCAATCTACAATTCTGCCATTGAAGGACTT
GCTTTTTCATGGATTTCTGTATTTTTTAAAAAAATGTCGTACATTTATACGATCGAAAAT
TACAGTGGAATGTTCTTTTTAGCATTCATAAAAGTATTAAAATATTCAGCCTTTGATATT
TGTAAAGAGAAAATGGGTATGAGAATCGATCCTGCACACAGGGCACGGTTTAAAAGTGTT
TATGATGGTATTTTTAATAAATTAGGAAAATCTATTGGTTCATTATATGGACTAGCCATA
TTAGTAGCACTTGATACTGATAATGTAAGGAAGGGTAGTCCAATCACATTAACGATTGCA
ATAATATTGATTTATATTTGGATTAGAGCTATAATCTATTTAGCGGGTGCATATAACGTT
TCAATTAAAAATAATACAAGTGTAGACATAGATTTAATAAAAGACGACAAAAAAGAAAAC
GCAGAATAAATAAATTGTATATAAAATTTACTGTTTGTTTACAACTAATTTTTGCCTAAG
TTTATATTGTTTATATTCCTTTTCACAATTCTTAATAAAAAAGGCCTCATATATTGTCAG
TAAAATAAACGCAAATCCTAATGTAAATAATTCCAAGATCACAAATTCTAGTAAATTTAA
ATTATAAAGTTTAAAATAAATCAGCGATGATCCAATGAAAAAAAGAAAAAATTTAAGTGT
TAATTTCATAAAAGGGTAAAATAAAAATCAAGATTGAACTGTAAGTTTATACCCACAATC
ACATGTATAAAAAACAGTCTGTCCTTCATCAGCAGATCGTAATTGTGCAGTATTATACAT
CATCTCTTCTGCATTACAACCAGGACACTGGTATTTAATTTTAGCTCCTTTAACTTCTTT
CAGTTCAACTTCTTCTTCTATTTTGAATGTTTTTTGCATAACTACAGTATCAAGATGTGA
TGTGTCTAGTATAGCACTGCATCTAACACATTTAATTTCACTACTATCTTTTTCTACGGT
TATAATTGTACCACATTTACAAAACATGGGTATGAAAATGAAACTTATTTTCATTAAACA
GTATTAATAAAAAATTTCTGTTAAGTAAAATATCATAGATTTAAAATTTAAGTTTTTTAA
TTGCATAGATTTAG
>TRINITY_DN2100_c0_g1_i1
AAAGAAGAATAGGAATGAATAAAATAAAGGAAAAAACTACATGGTTTAGCACTGAAGGGC
CTACAAAAGAAGATGAAGAAAAAGTTAAAAATCTTTTAGTACTAGAAATCAATAAGAACG
ACACAGATATACCACATTACAACAAATAAATTATTAAAATTACAAGGTTAAAATTTTACC
CCTAAATGGAAAATTCTTTTTCTTTGCAGTTTAACAAAATGACACAGTTGAAAACTGTAC
AAGACTATGAGGCTGAAATCACAAGGTTACAAAACGAAAACTGGGAAATAAAACATCAAC
TTGCATTCTTAAAATCCAATGCTCCTTTAAATGTAGATGATGATATACAAAAATTATTAT
ACGATTCAAAAACTTCTATAGACATTTTAGAAAATGAAAATAAAAATTTTCAAAAACAAA
TTGATCATCTTAAAGAGATTATAAGATCTAATGGTATTGAAAAAGAAAAAATGTTAAAAG
ATTACAATGATAAAATTAATGATACAGAAGGTAAATTATTGAGCCTTGAAGATGAAAATC
AAAGATTAATTACACACATTGAAAATGTTAAAAATAAATATGAAAGCGTTTTACAAGAGC
ATAAATTATGTGATCAAAAAATTGAAAATTTTAAACATGAACAAGGAAATGTTTATCATG
AACTTGAAAAGTTTAGAAATGAAAATGAATGTTTAAAAAATGAAATTAATAATCTCAGAA
CAGAAAATTTATCTTTAAAAAATGAGATTAATAAGATTAATTCTAATTATCTTAATTTAC
AAAAAGAAAATTTTGATATTAAAAATGATAAGGCGACTTATTATTCAGAAGGAGAAAAAT
TACTAAAAGAAAATGAACATTTACAAACACAGTACAAAATTATTTATGACGAACGCGGTA
ATCTTCTAAATATGAATAGTGAATATAAAAATAAACTTGCTTCTCTTGAAAATGAATGTA
GAAAATTAGAAAAGAATGTTGCTGCGTTGAATAATGAACTCGAAAATTATAAAGAAACAG
AACTTTATATTAAAGAATTACAAAGAAATTTTAATAAAGAAACGCGTAACAAACAAAACT
TGGCTATTGAAAATGAAAAAATTAAAGAAGATTTGGAAATGGCAAATAAAAAAATTGAAA
TTTTAAATAATGAAAAAAGAGCTATGAGATACAAACTCAAACAAGATGATGGATATATTT
TTAAACATGCTATAACAGAATTAAATAAGTGTTATTCTGTAGTTAATGAAATTAATGAGA
AAGTTAAAAAACTACAGTATAGTAAAGAAACTCTAGGGTTTTTACAAAGTTTAAATATTA
AAAGTAAAAATATTAATTTTATAGTTAATTCATTTAAAACTATTTACGGGAAAATGAAAG
ATAGGATTGAAGTCTTAAGGCGTGAGGCCCACGATTTAAATAAATTTGGCAAGAATGAAA
AATTACTAAAAGTTATAAAAGAATTTACTGAAGAATTTAGAAATGCAAAATTGGATCTTG
ATTCTACCAAAAAATATTTAGAACAAAAAAATATAGAAATAAAAGAGATGAAAAAACAAA
AATTAAGCCTAGAAAAAATGTATAATAATTTGTTGCAAAAATATAATCATACCGTCTGTA
AGCTGTAGTATATGCACAGTAAAACTAGTAATAATGTATAAAATTTTAGACACCGCCATC
ATTTTTTTTATATTTTAGCTTAAGTTTATTAACAACATCAAAAGCTTTTGGAAAATCTTT
TTCTATTTTTCTTCTAATTTGTTTATTTTCAGCTTCTAGCTGATTAAGCTGTCGGACTAT
AGTATCCATATTGCGTGGAATTTCTCTAAATCGTTCGTTGTCTACATTGATAGATAATTC
ATGATATCTGTACATAAGAGCACTCTTACTTCCTGATGAATTTGCCCTCCTTTTCTTCAA
TTCTCTAACCAAGTGTTCTTCTCTACTTTGAACTAATATTAGTAATTTATCAATTTTATT
ATATTGTTTTTGGTTGGTTCTAAGATCAGCTGGTGAAAATGGCGATTTAAAACATTCTGG
ACAAAAGTTTCGTTTTTCTACATGTCTTCTGATACATAAAAAGCAAAATATATGTTTACA
TGGAAGCCAATGTGGAATACTACACTCTGATTTGCATATAAGACATAGTTTTGACATATT
TGAAGGGTAAGCAGATTTATATAATATAATAAAAGGATTGTAGTTATATGTTATTAATTA
TTTAAACATTTACAAAAATCTATAAAGTTTCTAGTTTAAATACAATAATTTCATAGTTAC
AAATTTTACTCCTTTTTCAAACCCTATATGGGAAATGTTGTGTCGAAGAAGAAATCTACA
CGTGATGTATTAAAAAATCTTGACAAAATGATTATTAAATTTGAGAATAACAAGAAATCG
ATTGTTAAATCCCAGTCCACTGCAAATTGTTTAACTTTTTATGTATTTTTCATTTTACTA
ACCTTGTCTTTGATATATGCTTTTTGTGACGAACAAAGTTTAGTTTTATTTGCAATCTTT
CCAGTTATTTCAGTATGTCTTTTAAAATTTGCTTTATCTGTTTTTTACAATTGGCGTTTA
GAAAATATTTTACTGAAATTAGAAGATTTGAGAGAGCAGCAAAAAGAATATATTAAAATT
CTTAAAGAAGAGGATGATTATAAAGCTACAATGGAATTACTAGAAAAATATGAAGGAAGT
ACTTTACGCAATACGTCATTCAGCAGATTGTCACAAAAGAAACCCAATGTAATTGAAAAA
GTAGCTGACATTGTTTTGGGGGATGACCCAACAAAAATGTATGCATTGATTTGCGCTCAC
TGTCATTATCATAATGGAATGGTACATCCTGAGGATAGGATGACAGAATATATTTGTTAT
AATTGTGGAACTAAAAACAAGAGAACTTTTTCTTCAAACAAAGAGTTGTAAGTTTATGCT
CTAATTTATTTAATAAATTTTTAATAAATAATTTTGCTAATTTGTTTGTTTTACAAAATT
CTTATACCCTTATGAAAGTTATTCTACGAGTTTATAATATTGGCGATCCAGAAATAGTAA
AACTTTTAAATAATGTCTTGAAAAAAGAATTTCTTGGGATTTGGCATACTTCTATTGAAG
TATACGGAAAAGAATTTTTTTATGATAATCAAATATGTAAAGTTCTTCCTAATTGTTCAA
AGCACAAAATTCCACACACAATACATGATATGGGAACCACAGAAATTTTAGAAGAAGAGT
TTGAACTTTTTTTAGCTAATTTAAATGAAAAATATGGGTTAAATACCTACGATCTTTTAT
TTAACAATTGTAACCATTTTACAAATGATTGCATACTATTTCTAGTAAACAAATCAATTC
CTTCTTACATCACTGATGTTCATGAGACAGCTATTGAAAACGAATGTATCTTAAATATTG
TAAAAATGTTTCTTGGAAATGAAGGATATAAATAAACTTTTATTTTTTATTAGATTTTTT
ACCATTTTTCTGTTTTGGTCTCACAGGAATTTTATCACAATAGTCATGTACTTCTTCTTT
AGTTAACTTTCTAATTTTAACAACAGTTCCTTCATTTTCATATTCCTTAGTTTCAAAATC
TTTACTAAACTTTAACCTTACAACTTTTTCTTTTAGGTCAACAAATGCAGAATCTTTTAC
AATTTTTTTAATATTAGAAATATCCAAATCATCAGCAGCTTCATAGCGAAACAATTTATC
AGCATAATCATCTTTTAGTGCATTTCTGGCGTCTTGAAGTTTTTGCTGTTCAGTTAGGTT
TTCTTTTTGTAATAAAAAATCTTTTTTTCGCATAATGATAAGATTGTTACTTTCATTTTT
TAATCGCTTAGCTTTTTCATCGATATCTTCCTCAATGTTACATGGAATTTCCATTTTAAG
AGCATTTTCCACAGCTTCTTCATTTTTCAATTCGACAAAAACAGATCCACTAAATTTTTT
ATTTTTTTGCCTTCTCATTCTAATAAGTAGTGGATTCATAGAAGCTAGAATGTTTTCTAT
GTCTTCTAAAGTACTCTCTTTATTAAACCCCGAAATATATAAACATCTGGAATCTATATC
TGTATCACATACATAGTTTTTAAATTCCTCTGTTTCAATCTTTTTTAAACAATCGTCTTT
ACATTCAACAGTTTTGCTATCCGCTATAGATTTTTTTATTAAATCTTCATCAGCATTTAA
TTCTTTCATTTTTTTAAATGTAAGAATTGTATCAATTGGTATAAATCCATTATTTAAAAG
GGATTGCTGCTTCATAAAAGCATCTACACGAAAGTTTGCATCGCTAAAATAAAACTCAAT
TTGCTTTTTTATTTTTTCGAGTGA
>TRINITY_DN441_c0_g1_i1
AATGTGTTATATGTTGTCACCTAAAAAGTTGCTTATCAAAAATATGGTTTATTTATAATG
TAAATATATATTTGAACCTGTCAAATATCTTAAGCCGAGCAAAACATTGATATTTAACAT
GTGTCTTGCGTTCCAACAGCATAAATTACTAAGGTATAAAATATAGCACTTAAAATATAA
AAAAATTAATTCAATATTCTTAAAAAGAAGGGTTAAAAAATAAATATTCATATATAAACT
TTTATTGTATCATCAA
>TRINITY_DN235_c0_g1_i1
AAATGAGAAATATTTATTTTTAATTATAAAATATATTTAAACAAAAAAATTTAATTATAC
TTAGTTTAATAAAAAATCTACACAAATAGTATAGCTAAGCAAAGAGTTCCAATAAAAAAA
TTTAATATATTTAAAAGACATCGAATGTTTAAAAGTAGATTAAGTGAGGAGATTTTTATA
TGTCAAAAAAATTGAAATGTTATAAGAAATTATTACATTTTAGAAACAT
>TRINITY_DN1572_c0_g1_i1
AATAAAAAAATTTAACAAATTTGTTTTATTAAAAAGTAAAATACATTTTAGTAGCAAATA
TTCTCAAAAAAGCTATTTATTGTATAATTCAAATATGTTCTCTGGATTTAGATCTTTAAA
GTAATTCTCTCTTTCTTCAAATTCTTCACTAAAAAAATATCCACTACTCTTGTCAATATT
TAACTGCAGCAATTTCGTAGTATTTTTATCCTTGTAATTTAGTACATGAAAATTATACAC
AAAATAATCACTCAAAAAAGAGGAAACCATTTTTTCATATTTTTCGTTAGTTTTAAGTAA
ATCTAAAACTTTAAAAGATGCAATGTCTTCTAAAGAATATTCCATATCATACATATTGTA
TTTATCACATTTACTTATTACACAAATAAAAGGGACTTCCATTCTAAATATAGAAATATA
AGTAAAAAGATAGGATGGTAAAAGGGATGTATTGAAAAATACAAGATCTATAAGATTAAC
AATAACAACATTAATATCTTTTTTTGTTAAAAAATGAATGAGTCTTGTAAGGCTATCACC
CGTTATAAAAAATTCAACTTGCCCAGGAAGATCAATTATAAGATAATTTTCTCTATTTTC
TAGAAAATTATAGTAAAAATCTTCAATGTTATTAACAAAGTCTTTTAAAATATTTTTAGT
AGCACCATTAGGACCCATTTTATTTTTAATTTGGTAGTCTTTAACAGTACAAGAGACATT
ATAATCGTATAGACCAGTATAAATATTTCCAGGATCAAGATTAATGAGATACGGATTTCT
GTGTTTTATGTCTTCTGCCTTTTTTTGTACGTATGTTGACTTTCCACTTCCCGGTGGTCC
AATAACAATTTCACAGTAAATCATAAAAGGGGAAAAAATTAATAAAAAAATGCACAAAGT
GCCAGAGATCCATAAAAAATAGTGATTATGCAAGCACATCTCCTATTTTACATCTCTACT
TTTCTAAATATTAACTCCTTGCGGATATGTCAGGTGTTAAACTGACTAGAACAGATACTA
CACTTGATCAAAGCCGATAACTTTGAGAGCGAGGGGTAAAAAAAAAAAGTAATTTTATGG
AAAATTATTAGAACTGAATTGAACTTTAAACATTCATAAGAATGTATTTTTTATTACATT
GTTATTTATAATGTAGTATTTTTTTTATTTTATTTTTTCATAATAGAAACTTCTTTAAAG
ATGTCAAACCATTGTATTTATTTCACTCAAAAAGAATGCAGTCTTTAAATGTCTAATTTT
AAATATTCGTATTTTTCTTAATGCAACAATATGCTTATTTAGTAATTATCATTTTCTCGT
GTAATTTATTAACATTTAACCAATAATTAATGACAAAAAATATCACTTTATGTGCTTTAA
ATCTAGTTTAGAAAATAAAAAGATAATCCCATACAAAAATAAATATTCATTTTTTATTTA
CAAAATTAAATGACTAATTAATTAAATAACACTTGTTGCAGACCTATCAGATTTATTTAA
AATCTATTTGCTGAAACATTTTTGTTTAAATAATATTTTACAAACAATACATGAATAAAA
CAGTACAAATTATTGTACTTATAACATTTTACTATCTAACATCATTAGGATTAGGATTCT
TTACTACATATTTTTTATCAAAATCTGCTTATAATTTTAGATTTCCTCTTTTTAAAAGTT
CACTACAAAACCTAACACATTTTATTATAAGTTCATGCATTTTAAAAATAAAAAATAATG
CCTCTAAAAAATCAGGATACATTTACACAACCATTCCTTGTGCCATAACAGGTGCCGTAG
ACATAGGGCTAAGTTCATATTCACTTAGAAACGTATCTTTAGCATTTTATACAATGGTTA
AATCATCAGCACCCGTCTTTATTCTGCTATCGGGCATGGCCTTTGGAATAGAGAAGCCGT
CTATAAGATTTTTTCTTATAATTTTTACAATAGGCCTTGGTGTGTTTATGACGTCATTTA
AAAACTCAAATTTTGATTTTACTGGGTTTGGAATAATATCGTTTGCATCATTTATGGCAG
GGTTTCGATGGGCATTTATTCAGTATTTATTACAAAAACGTGGTGTAAAAAAAGGAGGGA
TGTACGGCACTATTAGAGATTTAAGTCTTCCTATAGCTTGTATACTTTTTATTATGTCTT
ATTACAACGAAGGATTTATTGAAATTATACAGTCAGAATTCTTTAATAATTCTAAGGCAG
CAGCGAAAAATCTCTCATTTATTATAGGAAGTGGCATTCTTTCATTTTCGCTAATATGCT
CAGAATTTACACTTGTATCAAAAACAAGTGTAGTATTTTTAAGTGTAAGTAGCATTGTAA
AAGAATTAATTATCATTATTACTTCATTGTATAAAAAAGAAATAGAACTAAATAATATAA
ATTATATAGGATTAGCAATTAGTATAATAGGAATAATGTGTTATAATCTAAAAAGAAAAT
AGGTTTTGTGTTCATTTAAAATCGAACACAAAGGGATTCGAACCCTTAACCTTCAGTTCC
GTAGACTGACGCTCTGCCGTTGAGCTATGTGTCCTAAAAAAATAATTTTGTAATACAATG
TTAATAAACAATAAATAATATTTTCGTAACAAAAAAGTACAATTTATCTTTATTTTGTCT
AATTATTATATAAACAATCATTGATCTTAAATCTTCATTACTCAACCCATTCTTCTTCAC
TATCCCACTGATAGTTTAAATCAAAAATATTTTCTATTAAATGGTCATCCTGTCTTAGAG
TTCTTCCTTTATTTTTGTAAAATGCTTTAAATTTTTTAATTCCTAATTTTCTAAATTTCT
TCCTTTCATTTTCATTCATGTCGTACCATTCAAGAATTAAAATGTTAAGAATATGATCAG
CATCTAAATTTAAATCCATATTCCAAATTGAATGTTTAATAAATTCCATAAATCCATTAC
ATCTAAATCTAAATGTATCCAATATAATTTCAGAATTAATTTCACTTATTTCTTCAGCAC
AATCATTGTAATTTTGTATTAAAAATAACATTCTGTCTTTAATGTATTTTAAATATTCTT
TTTCAGTTTTTTTTATAAATTCTGTTGTGTCATCAATTTCTTGTTGTTTATCTTCCAATA
CTTCAGCATAAAACTCGCTCCATGTTTTAACAAGCGGTACATTCAAATTATTTTGGTTCA
GTTTTTTTATTACATAATTTATTCGATCAGTTTCATGCGAAAACATTACAGCAGAGGACA
AAGCGGTATCTTTCTCACATTTACTATCTTTGTACTTTTTATTTTCAATATATTTCTTTT
TATCTATTATTTTTTCTTTAGATATTTTTTGTTTTTTAGAAATATTCTTTTTACTAAATT
TTGATTTTTTTAACATTTAAAGGGTATTTCCTTATTATGCCGCTTATATTTTTTTTATTT
TTTAGTCCCCCAATGGCTGTAAGATCTGCTTCAAAAGAACTTAAAAAAAAGGCTCCTAAG
AAGCTTAAAGATTTAAATGCACCGAAGGCTCCTCTGACACCTTATTTAAAATGGGGTCAA
GAACAAAGAGAAAAAGATCCAGAAATCAAATCATTACCGGTTGGTCAACAAGGAAAGAAG
CTTAGTTTGATGTGGCAAAATGTTAGTGATGAAATAAAAGAAAAATACAAAAGTGTTTAC
CAGAAGGAAAAAGAAGCTTACTTAAAAGAATTTGAGGACTACAAGAAAACTGATAGTTAT
AAAGAATGGTTTAAACAAAAAGAAGCATTATCAAAAGAAGATGGATCTACCGGGAAAAGA
AAGAAAAGAAGTGCACAGAGTGCATATAATGTTTATTTTAAGGAAGAATATCCAATTATG
GCTAGTAGTATGAATACTGATGGAGAAAGTAAGCCTTCTATGAAAGACGTCACAGCAAAA
GTAGCTGAAAAATGGAAGAATTTTAGTGATGCAGAAAAAGCGGCGTATCAGGAAAGAGCT
GATGCTATAAATAAAGAGAAAAAGGAAGCAGAATTTATGTCTAAAGAAGAATCAAAGGAA
GAAGAAGAAGATTCTGAAGATGAATAATTTAATGAATAAAATTTATTTGGTTTTTACGTG
CAGGTTGAATTTTATTCAGACAAATGTCAAAAAAATCATTATAAATTAATTTTTTAAAAT
TTTGCGCATAATTACAAAACAGTTACTTTTAAAAATTTGCAAACAATTCTTTATAAATTA
ATT
>TRINITY_DN1707_c0_g1_i1
AGTCAAATATAAAAGAAAATACTAACCTTCAAATAAATAATTTATTTTAAAAAACTGTTT
AGTTTCAAAATATTGTTAAAGATCATCAATTTTGTTTTAGAAATCCTAAAACAATTATCA
GTCATGTTTACAACATAACAAATTTTTTTTGTTTTGATATAAAAAAGTTAAATAACACAA
AAAATAATTTTTAATCATAAGGACTAATTAATAAATGCTCATCAACATCATCCATTTCAA
TATGAAGCGGCACATCAATTATTTCGGTAATAGTCTCCAATTCACTTTCAATAATTAGCC
TAAGTTTTTCAGCATGCCGTCTCTTTAGTTGCTTAAAATCGAAAGCAATAGAACACTGCT
CATCACTACCTTTAATATCAAATTTTATTTCTTTACCTTTTTTGTAATGTTCTCCCATAC
CTTCTACTGTAATATTATAGTCAATATTATTTATAAGATACTTAATATTCTCTGTACTCT
TTTCAAATAGCGAATTTTCAATAGTAAAAATAATGAACTTATAACCTTCAGTACTCTTTT
CAATTAACATTTTTCTATACAAATTTACAAAATTGTAAACATCATTTAATAAAAACATAC
ACTGTTTATAAACTTGATCATTATTAGTATTTTCTGTACATTGCAAAAGAGGTAAACTAT
TCTTTCTACACAGGTACTGTTCAATATAAGCTTTCATTTCCTTTATATCTTTAATACATT
GAAAATAACCTTTATATTGATTTAATACTTCTACAAATTTAGAGTCTTTATTATCTAATT
CATTCAAAATACCTTTTAATAAAAAGATTGTATGTATTCGATTAAAATATCCTTCACCTA
AAAATCCTTTTAAAAGAATATTATGACAAAACATGGCATACTGATTTTCTAACGGTTTTA
ATTCATAAAACCTATTATCATTAGACATTACAAGACTGTAATAAGGAGACACAGATACAT
AATCAGCTTCAGGTGTCTGCTTTGTTTTCTTATAAAAATTAAATATTTCGCCACGGAACA
AATTAGGATCCAGATTATCAATTGTACCTCTCTTTAATAAAATCATAGCGAAACCGTCAA
ACTTTTGGCGAAAATTCTTTTCAAAGCTAACGCTTAGAGAATCATTTATCCTTTTCTTAA
CAGATGTAGAGTAATATAAGAATAATACATTATTTCTGCCTAATAATTTAGATGCAGTAA
GCCGCAAATTTCCTGGTATAAACATACTGCAATAAATAGGTACTGCTCTGAATAAGATAC
TCATAATTAAGGGTAAAATTCTAAGAAATTTAAATAAA
>TRINITY_DN1375_c0_g1_i1
GTAGGTCTTTTATTAAAATTTACTAACAAACAACTTTTTTGGTTTTTATTTTTGCAAATT
ATTTCTTTTAAATTAAAATAAATATTAAAAGATCTTATAAAAAGTTATATAACACATTTA
TTTTTCAAAACATCCAAAAGTCAATATACAGAAGAACTTTGCAATTCTTATTAGAGTACC
ATTGCTGTATAATCTCAAAAATTCGTACATTCTGTCAATAAGACCGTCATTAAATCTTTT
AAATCTTAGCTCTGAAAATATTTTGTACATGACAAAAGCAGTTACACGATGATCCCATAT
TGATCCATTTAGGTATACATCTCTGTATAAATCCAAAAATCTTATTAATCTTTCTTCAAT
TTCTCCATATGAACATTCAAAGTAGTATCTTGTAAAGAAAAACTTTAACAACTGTGTTCT
TTCGTACAAATTTAATTCAAGAATTGAAACTGGATCAATTAAGAAATCTGCTGAAGGAAT
ACCCGAGAAGCTGCAGATATTAAGTTTAGTATCAACAAGGCATTTTTCTTTGCATCGGTA
AAAGTGGCTAGAATCAATTTTACAATTAGAAGGAAGTGAAGCTAGAATATTCATATAATC
AAATACATACCTTGTACAACTTACATTATTATACATAATGTAAAAGCACTCAATATACTT
GTTTTCATAAAAACATTTTTTGTAGTGTGCATAATCATTAAAGTGAACAAGATAGATAAA
TTTTCTAAAAATTTCTCGTAAGTCAACTGCAATTTCATCAAAATTAACAAAAAGGCTGCT
TTGAAAATTGTGACTGAAATTTAAATGCTTTTCTAAATATCTTAAGCGGTGTTGAACTAA
ATTAAAGAATGCTCTTCTTAAATTCTCTCTATTAAAAAATCCCGTAATACAATCAAAAGT
GAAAGGTAATAAAAATCCATCATTTCTACCACAGGGGCCTATGGTGATACATAAATCTCT
TCTAGGATGTTCATATTCCCGCATCCCAAAGTGTCTACCTCTGTTTCTTGGTATTTCACA
ATGGTTATATTCTTTAGTATGTCGGAATCTTTTTGATTTTCCTGAACAGTCATCAACATT
TTCTCTTTCACAAAATTTTGCGAGTAATGTACCTACAAAAACCATTACACCTGTTATTTT
CATATTGTTGGGGTATTTGCAAAT
>TRINITY_DN2392_c0_g1_i1
AGGGTTTAATTTAAAATGAAGTTTGGTTTGGTTGCATACTATAATTTTATAAGCAATAAA
AGCAGTTACTGAGAAAACCCGGTGATTCTTAGTAGTAAAAAGAAATGAAGCCTTTTAAAT
GTTTAGAAGAAGAACTTTTGATTATTGAATATGCTATTTAGAATTTTTTTATGAGAAGAC
ATTCAAATATCAATTTTGTATCTTACAAATGGTGGAGAAGTTTAAAATACATATTGACAA
ACAATTTTAAAATAAATTTTAAACAATATTATAAAAAATAGATTTTGTGAAATGCATATC
GTAAAAGAAAG
>TRINITY_DN1886_c2_g1_i1
GCTCAATATTTCATGTATTTAATTACTTATACATTAATTCTCAATTTCACTTACTCAGGT
AAACTATAGATAAATTTTACAGGCAATATTCAAGTTTTTTTGACAAAAAAATTATTTAAT
GCTTAAAAAAATAACAAACAGTTTATTTGTTTCATTTAAACATATAAACCAAATTTATAA
AGCTTTGTATGCTTTATGTTGAAAACATATTTTAATACCTACTAACTTCCTACATAAATG
ACAATTATGATCTAATTTGGTTAAAAAGTCATCAATTAGTTCAAATCCTAAAAAATGACC
ACAATTTAACCAATAAAACCAACCATCAAT
>TRINITY_DN341_c0_g1_i1
AAATAATTTTATACAAACAAAAGTTAGAAGCTTTAGTGCATTATTGAAATAATAAGTATT
TTTTATGTTTTCCAAAATGTGAAATTTTAGATCTATGAACGTAAATGATTTTGTTTTTAT
TACAGCAATTATAATTGTGATTTAGATTTGATTAATGAAATAAAAAATATAACAGGATAT
ATAAGAAAAGAAGTATTTTAAAGTTTAGGAAACAAGAATTTTCATGTAGCTAGTTGGAAG
TAATTACTGATAGTT
>TRINITY_DN1177_c0_g1_i1
AGTTTTTTTATATGACAATATTTTTTTTCTATTTTTTTTATATGTATAACATTTTCTAGT
TTTATGCTCAAAAATCCAAATATTTTTTTTTATTTTTTACCCTCTAAAATGAAAATTAAT
CCAATGAGAGAAATAAAAATCAAGAAGCTTAGTATTGTTATTAATGTTGGAGGAGGATCT
TCTAATAAGCTTAATAATGCTGCTAAGGTTTTAAAACAGCTTACAGATCAAGATTGTCTT
TTTAGTAAAGCAAGGTACACTCTTAGAAATTTCGGTATTAGACGTAATGAAAAGATTAGT
GTTCATGTTAATATTTCAGGAGAAAAGGCCATGGAAGTTCTGAAAAAAGCTTTAAAGGTT
AGAGAATATGAGTTATCTAAAAGTTGTTTTAATGCTACTGGATGTTTTGGATTAGGTATT
AATGAACATATTGATTTAGGAATGAAATATGATCCTGATATTGGTATTTTTGGAATGAAT
TTTTATGTTGACTTAAAGAGACCTGGTGATCGTGTTTCTAAAAGAAAGAGACATAGAAGT
AAAATAGGTAATAAACAAAAAATTACAAAAGAGGATGCGCAGAAATGGTTTGTAGATACT
TTTGATGGTGTCTTACTCGATTAAATTATTTTATTCTAAA
>TRINITY_DN492_c1_g1_i1
TAAACATTTTATATATAACTGCAATTTAAAAAATTTATTTCTTAAAGGTATCTAAAGAGG
ATGTTTTACACAGCTTTTTTTACAAATACATAAAAATAAAAATTCGTGTATGCCTATAGA
ACATGTGATACACTAATAATTGGCGAGGTTAATTACAGAAAATTCATTATACTGTCGCAA
ATGAGGGCTTTTATAGTTCACAGTAGCTAAATCTTTGCAAGAAAAATGTTTTTATTTTAT
AAATAAATTTTTTAGCAGCAAATGAGGAGTAAAATGTGCTATACTTATTTTTTTGTTTAT
CTTAAAATTACTTTTTATAACATTAATTCTGAGTACTTTCTTTATAACAACGACAAATAA
TACTCGTGTAACGTCTAGTGAGGTGGCCAAAA
>TRINITY_DN1056_c0_g1_i1
TGCAAAAAAAATTAATTTAATAAAAGTATTTTTAAATTTAAGAGCTAAATTGGGCGCAGG
GCCGTATTTTCGGACATTTTCAATGGTGGATCTTTATAATAATAGGATAAAAAAATTATA
ATATTAATAATTTAATAGATAAATTACTATATCCAGCCAAACCTTTCCTATATGGTCAGA
TTCACACAGTTTTAATTCGTAATATCTAAAAGTAAACTCTTTCAAAAAAAAACTAATATT
ACTTTTAGCAACACCACCGTGCCTTTTTCATCCATATTTTATCTGCGACCAGAGATTTTT
AATATTGTTAGTATGAAACCTTTGTGCATTTCTAAATCCAATACTATGATTCACAATTTG
ATGGGAGCAAAAAGAATTTTTTGTTTCCGATGGATAACTAGGATGACTATCTGTAATTAT
CAAACTTCCCATTAAAACATGTTCTTGTATCAAAGTCGTAATCGTTTCAATTTTTTTGCT
TGGAACAATCTTTATAATCATTCTGCCAGCTCCTCTCCAATTAAACCCACTAACCAGGTC
AATCCTCGTTTATTATCATATAAATTGGACGGAAGTATATATAATTTGCCTTTATATATG
ACAGTTTCATCTATTTGAACACCACATTTCTCAACCAA
>TRINITY_DN1530_c0_g1_i1
AAAAAATTACAAATTCTAGTTTTATCAAAACAATATATATTTCTTTTATTATATTTTTAG
ATTTAATTCTAAATTTGTATTGTACTTCTTTATTTTTCTATGAATCTCATCTTTTTGATT
GGTACTTGTTTCTGATTCTAACAACAAGTTTCTCCTTTTTAAATATAAATTTCTAAAAAT
AGTCCTTAAAATGGATAACATAAAATTTAGTGAGGTTTTAAAATCATACGAGGAACAAAA
TGATGAAATAGATTATAAGTCTAAGAATAAGTCAGAGGAGGAACTTTCATTAATTGATAA
TGATGTCAAACGCACACCATTTATAGGACTAGATCCTAAAGAAAAAGTAAAAAAACAGTT
TTTAGTAAAAATACTAAAAGATTTGCTAATAAGCATTCCCAATTTTTATTACCAGGGAAT
GAGTGAAATTTGTTCAGTTTTTGTTTTTTTCTATTTTTCAAAAGAATTTGATAAATTTCA
AAATAAAGAAGAAGAAAGTTTTACTAAAAAGTATTCGGATGAAGAATATAAAAAATTTCG
TAAATTTGTAAAAAAGAAATATGATAAAGTCAAGAATGTGTTAACAAATGTTATTAGTAG
GAAATACGAACCACTTGTAAAAGACAATTTTAAATTGTATGAACATTACAATACAGTATT
TTTAGCAATGATGAAACGAAGAAATATAAAAATAGATGAATCTTATTCATTTACTTATAT
GAATTCTGTCCTAACTTATTTCTGTAGACATGTAACAAGTATCGATGATTCTTATAAAAT
ATTTGAAATTGTTTTATCGTGTCCTCCTACAGCTCCTTTCTTACTTTTAATTATCTATTT
CGATAAGATCAGTAAAAAAAAGCCTATAACTGAAGTTGATATACATCTCTATGAATCTAT
TATTTTATTAGAAAAGGAATTTTTACTCGTTGAAGAAGGTCTTAAAAAAAATAAAAAATG
TTTTTTAGCGAGAAACGCCGTCGTTCTTGGTGGCTTAATTGGATTTGTTGTGGCTGCTGC
TGTGTATAAATATAATAAAAGGGCGGATGAATAAATAAAATTTTAAAAAATTGTTTACCA
ATATAAATTTATATATATTTTTTATTAAATTAGTTTGATAATAAAAA
>TRINITY_DN423_c0_g1_i1
GTAGACTGCATTTAAGGGTAAAAAATAAAAATTTATTTTATAAGTTTAAACTCGTTGATA
ATTTTAGCTTTTTCCATTTTAATGGTTCCTACATAATTTTCAAATGCTTTCATCTCTTCT
GAGTTCTTAAATTCGAAAATGTCTTTAGGTTTAACGTTTTTACCCGCAACGGATAGAACG
AAGGATGGATAATGTACAGGAATAGGATAACAAATTTTTTCACTTTTATTTTTATATAAA
ACAGTAGTATCACCATATACCAACACATAAAAAACATCTCCCAGGCCGCATTCAATATTA
GGATTTTTTTTACATTTAAATGTCATATCGATTCTATTTCTTAAAAAAATCATGCTAAAT
TTTTAACCCCTAAAATGTCAGAAATTAAACTATTTGAGAAATATTCTTACAATGATATTG
TTTGTGCTGATGAATCTATTGCACCATTTATTAATGTCAGTAAGCAGTTTATTATTCCAC
ATGAAGCATCTAGAGCTGTGATAAAAAGTAAAAGTAAGGCCAAATTGTCAGTTATTAACA
GATTTGTTAATTCTTTGATGAGAAATGGAAGAAATAGCGGAAAAAAAAATTTAGCCAACA
TTTGTGTAGAGGATGCTTTTCTTATAATTCATTGCCTTACTAAAAAGAACCCTTTACAAG
TATTGGTTGATGCCATTATAAACGCAGGACCAAGGGAAGATACTGCCAGAGTTGGAAGAG
GAGGATCAATGAAAAGAACATCAGTTGATATTTCTCCATCTAAAAGAGTTAGTATTGCTA
TTCAGCTTTTATCTAATGGCATTAGAGCAGCTGCATTTAAGTCTAGAAAAACACTTGCTG
AGTGTATCGCCGATGAGCTAATTAATGCCAGTTCTTGCACCCAAAATTCTTATGCTGTTA
AAAAACGAGAAGAAATTGAAAGAATTGCTAAGTCTAATCGTTAAATAAAAATATTTAGTA
TTAGTTGTGTTTGTAGCATACATCGTTTATAGATTTTTAATTAAAT
>TRINITY_DN632_c1_g1_i1
ATTTTGTAGATGGGCGGATGCTCATAAGCTGTATTTATTAGGGATTAAATCTAAAATTTA
TTTGTCTTTTGAAAAATCTTAATTTTTTTAATTCTATTCTTAATGAATTTAATGCTAAAC
ATTCTTTTAGATACTCTTTACTTTAGTGTTGTTGATATGTTTTTTAATAAAAACGATACT
TTGTGATTATCCGCTTACACGTGGAGAAGAAAAGTTGAATCATGGAATTTTAATTAAAAG
CTGTTAAAAGCATATTTTAAAGAAGAGACGCAAATTATTGTTAATTTATATTTTACAAAC
AAACAAATATTAAATAAATTAAGTAAAGAAATATTGTTTTGGATATTAAAAAAAATTATA
ATTGATGGCTATTAATTAAATGTTAAAAAATGA
>TRINITY_DN1662_c0_g1_i1
TCATAACAAAAATTTAACATTTTTTTCCATTTTATTTAGTAAAAGTTCTTATCACAACAT
GCCATAACTTTGTCTATAACAAATTATTCTTTATTTTTTTGTGGTTTAAATCCACAATCA
AGTTTCAAAACTTTGTTATTTGAAAATTTTATTTAGCTAAGGAATGGAAAAAAAGGAGTA
AACGTTCAAAGAAAAAAGCAGAATATAAGATTACCAAAAGTAAAATTGGTATAATGAAAC
ATAAAAAAGATTAAGAGCAACGATATTAGAAATATTGTTGAGTTGTTTTCAAAGAAGGTG
TTTACTTTCGAGGTACAAACACGACAATATTAAAGTTACACTAAATAACATTGTATTAAT
CAAAAAATTGGAAATAATTTGATTTTTGTGATTAAATTAACTACAAGATTTAATAAAATA
TGGA
>TRINITY_DN2340_c0_g1_i1
GTAGTTAAAATAATTCTGTTATTTATTATAAGCATCTTACAAAAAATACCCATTAATTAC
TGTATTGGGTTTTGAAAAAGTAACAAACTTTTGAGATTGAAAATTACGCATTTATGAATT
ATTCTTGCATTAGGAAATTTGATGGAAAATAACTTGGGTGAATTTTTAAATATTTTTGGT
AGAAATAAAAATATTTTTTACATTAAAAAATATTCTATTACGCTAC
>TRINITY_DN1556_c0_g1_i1
CGAATGGAAAGCATTGAAAACAATATTTGGTATGACATCAAAAAATACTAGATATTCATT
TTTAGAAGTAATACTAATTAAGTGTTTTGAAATTGCAGATCGATTAATTGAACCAATGGC
GAGATAAGCATTACAATTTTCTAATATAATACCATTTGTAAATATTTTAACTGATAATAT
TAATTAAATTGTTGTTAAATGTACAAGTAATTTAAAGAATAACTCTTTTATTCA
>TRINITY_DN2181_c0_g1_i1
TCCTCAGATACTATCTGAGGGTAGTTGCTTTTGTCGAGGCGTTTCGACCTCTGCTGTCTT
TTTGGCATCCCCAGTCTAGCTAGAGGATAGCTCATTTTATTAGAGTCATCAGATGACTCT
TCCCTGTTATAGTCAAGGATCCAATCAGGCATTAAAGATGTATACCTGTTGTCATCCATG
ACCTCCGCTGGTATAGTCAGAAGACTATCTTTTGTGACCATTACTGGTCTTCCATAGCTT
GCTATGATCTTTGTCCATCCGTCTTCAGTTGTCTGTAATAGACGGATAGGTTTCTTTGGT
TTCCTGCGTTTGCAGGAAGCTTTTGCTACCTTTGCAAGGAAAGCTCCTAGTGCCGAAGGT
TTGGGTGCCCCTTGGCTATCTTTGTCAAACAATATAGTCTTCATATTGTTTTCTTTTGGT
ATCAATAACTCCGGTTGAGGAGTTTGAAAAACTTTTATTGCAGTTTCCTGCTTCACCTTG
TCTAATGACTCGG
>TRINITY_DN499_c0_g1_i1
TTTTATTTAAAAATGTTTTGTTAAATAATTAATTACAATATTTATATTGCTTGTTTTTTC
TATATAAACTACATTTTGATTTATTTTATTGCATAAAAGTAAAGTATTTTGTATATTATT
TAGATGCTAAAAAATATCTTGTAAGTCAAGAGACAATTTTTATATTATTTATTTCTCAAC
AATAGTATTGATATGTTTACATGAATATTATTGTTGTATTGATCTTAGAGGTTTTATTAA
AAGGGTGATGGGTTTGACTTATCAGTCTTAAATAATTTTTAAAATATATAAACTCATGTT
TTCTAGTAACTATTCCTTTAAACACAACATTTTAAACTTAATATAAAATCAAAACTTTTT
TAATTAATATATTTTAACAAATATTCTTTTTTAACAAAAAATAGTATATGTACATTAAAA
TATAAAATGTTAATCTTTTTAAAGTAAAATTTTACTTCTTCTAG
>TRINITY_DN1689_c0_g2_i1
AATATTTTTAACGTTTAAACGGTTATTAAAAAAAATTCAAAGGAAAACAAATTAGTATAT
TGATATTTATTACTCAACTTTAAATTTTAACTTCTGCTTCATAAAACTTCTCGTAGCATT
GTTTATGGCCCTGTAACAGATTTTGCTTCTGTCACAAAATGTATTTTTAATACTGCAACT
CTCGGTGTATAATTTGTCCAGAAAATATTTAAGTATTCCTGCAGATTTCTTCAGCATACT
AAAAATATTTTCACTTACAATCCTGCTTGTAGATCGGTATTTAATTATTATTCTGTTAAA
AATAAATCTTATTAATTCTACTATTTTAAAATATGTTTTACAAATACATTCAACTATAAT
CCTTCTAGTATATAAGCAAGCATGTATTAATCTTTTAAAAACATTTTTTAATCGCACAAA
TCTTTGTTTAAAATTAAAATCAACATAATCATTCATTATTTTTGTGGTATGCACCCCTCT
TATCAACATGTTTTTACATTTATCTAATGTCTTCTTGACACCTTCTTTTATCACCTTTTT
AATTACCCCCCATAAATCTTGATCAATATATTCATAAGAATATTTAATATTATTTGATTT
TTTAAAAACAATTTGAAGATGATCATCTATTAAATCTATACTAAGTGATTTGATATCACT
CAATCTAAGATTTTTAATCAATTTAATGATCATTGTATCTTTTTTTGATGAAAACCAAAC
TTTTCTGGTAAAAGCGGAATCAATGTACAATGTTAGAATTAATAAATTGCTTAAAGTCAT
TTTGTTATGATTGAAAATTTGCTTAAATGCTTAAATCTGAAACAAAATAATAAACAAATA
CACAAAAAAAATGAAAAAAAAACTTAATTTACTGATTTTTATTAAAAACAAT
>TRINITY_DN2361_c0_g1_i1
AAGACTTATAACAAAGTTTCATACAAAATGCGCCATCAATTTGATTTTTAAAAAGATATC
ACTTATTCTAAGTCCAATCTGCAGTAGAAACATTTTTTATGGTTACAAACACATTATATG
TCAAAAAGTTTAAGTTCTGAGTAATGATTATCTTTTGTATTGTTTTAAACTTTAAACGGC
ACTGATAAAGATATCAAAGTTAATTTATACATATATTATAAATAAATA
>TRINITY_DN2221_c0_g1_i1
TGTTTTATGAAAAATAAAATGTCTTTTGAATAGGCTTTATTTTTACATTAAAATTTTTTA
AGTGGCAGCATTTAATGCTATAGTATAAAATAATTTTTTTGTTTTAAACATTTATTAATG
GAACACAGCTTAGCTTTGTTTACTGTATTATATTAATTTGGTCTTGCATTTAAAATAAGC
TAAGATAAATTACAACATAAAATACTCAAGATATATTATCCTCGTTAAACATATTACAAT
GATAATTATAAAAATTATTTATCAAAGCTTATATAATTTCCACGCTTAATTTATCAACTT
AAAATTAAAATTTGGAACGCATGTTTTTAATTCATAATTTAACGATAGCTTAAAAATTTT
TAAATTTTGTGGTACATAAAGAAACAAAATGAGTAGATAACTAACTTTTAATCATCCCAG
GAACTTCCAAACATATACATTTCATTGTCTGCACAAAGATCAGCATAAGCTTTAAATTCT
CGGGAGCCCGGATTAAATAAGCTTAAAAGTTTACCAAATATACTTGGCTCTTCTCCTGGC
CCATAAGTAACAAGAGGCCCTGCAAAAGGAGGAGGTGATGGTGTTCTTACTCTTTCCAGT
TTTTTCGTATAAATTTTTTCTCTCTCGTCATCTAAATCTTTCTTTTCTTTAATCAATTCA
TCAGAAATTTTAACCATGCCATTTGTCTCATGTGTATCTACAAAAAATAAATGATCATCG
CTAGTAACCGTGTATTCAAATGCTTCTCGCTCTCGATTGCGGCAATCACTAAACGCCAAG
TTTATAAAAAATAATGTACATAGAAAATTCATACCCCCGCTTCTAAAAATATTATTTATA
ATTAATTCTATTAAATCATAATTTAATTAATTTTTAACGG
>TRINITY_DN2063_c0_g1_i1
TAAATTAAACCATTAAAAAAATGATAAATCGGACAAAGTCAATGAAAATTTTAACAGTTT
ATAACATGTCAAGCAAGTTATATTAATAGAACTTCTTGACAAGTATATACTTTTTACAAA
AAATCTTTTTGTTGTGTTATTCACAAAAACTTTTTACTTATAATAAGTTCTTTTAACTTT
TATAATTTTACTATCCTTATGGAAGACCTTTATTCAGAAATATCAGAAGAATTACTTAGT
GAACTAAAAAACTTTAAAAATGATATAAATGCTTACGAAAAATTACACAAGCTTTTTAGA
AAAGAAGATGCTCTATTTAATTTCGAAAATTGGGATAATATTAAGAAAAATCTAAAACAT
GAAATCTTTAACTTCCAGGACAAATTGTATAAGCATTTATTGGATATTGACAAGAAACTT
CTTGAGTATGAATCACTTAATCAAAATCAGGAGCTTGATGTGAACTTAGTAGATATTGAA
GTTAATTCAAATATACTAAGCAGAAATAAAGAACCTCCAGAAGGATTTACAAACTCTTCT
TGGTATTTACCTTGTTTTCCAAATTTAAACATGATTGAATTTTTACATGAGGATGATTAA
AAAATTAAGATTGATTTTGTATTATTATATAAACAAATTATAATTTTTTTAGAAAATTAT
AAATAATTTATGTTTAGCATAAAAGTGAAACGTGTTTAAAAAATATATCATAAAAATAAA
CCCTAAATAAAATGAAAAGAAAGATCATTAGGGAAAATAAATGTAAAGAAGAAGTAAATG
TGGAAATTATTGAAGAAAAATCGAAACAGACAATCAAATTTATAAATTATAAACTGTATT
CCAATCATGTAAAATATTTTACTGATGATACTTTATTGTTGTATTTAGACTTTGAATATA
ATAAAACTAATTTAGATGATTTTTATGTAAGATACTATATATTTGACAAATTGCAGGAGA
AAAACAATACACTTGAAACATTTTGTAAACAAAAACAAATGTTATATATATTAGCACAAC
AAAAGTTTAGATATTTTTTAGAAACCTTTTTATCAAAAAATCGCTGTTTTGAGAAAATGA
TTTGTTTAGAATCTTATCCTTTTAGAGTTGAAAAATTATTGGAAGAATATGACATTAATT
TTTTTTTAAAGAAAAGAACAAATTTTTTAGAAGAAAAAAATGAATGTTTACCAAAATTAA
TAGGGCAAAGCACATTTTATGATTTCTCGACAAATACAAAAAACATAAATAATTTAAATT
TGTTGTGTCTTAAACCACCAATTAACATGCTTTTAACAAAAGAACAAAATTCTGACTCGG
AAACAGAATATTTAGATGCATCTGAAGAGACTAATAAAATTAAGACAAATATATTCAAAA
TTAAAAATGAAATCAAAAAAGCTGATATAAAGGAATATAATAAAGAAATGTTATTTTTTA
TTGATAAATGCATTGAATGTAAAAATAATATAACTGAAATAAGTTTAGATATTAATTTGT
GCCCAATTACATATAATGTCAATTTGGGATCTAGGATTTATAATCTAATGAAAGTTGATC
ATGAAAGTGATTTTACTATTTTTGAAGTTTTACAATCTCTTTGTTATTTAACTAATGACC
TACAAACATTTATGAAATCTTATAAAGTTCTTCAAATTAATGGAATAATAATACATCCTT
TAACTAAAGTGAAAGAGTTATCACCTATTGATAAGTATGTTATTGTAACAAATATTAGTA
ATATTGATTTAGGAATTGATTCTAAAATTAACAAAAATCGTAATATTTTAGGCTTTAAAA
ATCTAGGAAATACTTGTTTTATGAATGCTTCTTTACAAGCGATAATCAATTGTAAAGAAT
TTTCAGATTACTTTTATTCTTGTGATTTAGACAGGCTTGGAAATCATAAAATTGTGTCTG
CTGCCTTTTCAGAACTTATAAAAATGTTTGATAAAAATTTAGAGTATTTAATACCCAGTA
AGTTAAAATATGTAATTGGCAGCAAAGTTGATATTTACAATGAAAAAGATGAACAGGATT
CGATGGAATTTGTCTTTGATTTACTTAATCTTGTTCATGAAGAGCTTAAATTAAAAAAGA
AATCAAAGCTTGAGAATATAGATAGTTATAAAAAATGGCAGATTGAAAATCAATCAATAG
TTACTAGCTTATTTTTTTCAAAAATCAAATCTTCGATTGTTTGTGCAATGTGTAGCAACG
AAAGATTTATTTTTGAACCTTGTTTAAGTTTATCAGTACCAGTACCTCTTGAAAAAAAAT
ATTTTAGCAATATTGTAATATTTTATGAATCTTATAACAGAGTTCCTTTGAAAATATTTG
CTGAGGAAACTCTTACTATTTTTGAATTGAAAATATTATTGTGTGAAGAATATAATGTTA
CACATAAGATATTATGTTGCCAAATTATGAATAACACAATTAAAGTTATTGATGATTTTC
AACAACTTAAATGTCTTAAAAGTACATTATTTTGTTATGAATTTATTCAAGAAAATGTAG
AAGAATATATTTGGATTAGTATTGATAGAAAATATTTTTTTTGGACAATTCCTTTTGATT
TTTTAATCTTAGGGCGCATACCTAAAAATTGTAATAAAGAAGATGAAAAAACATATAAGC
AAAATATAATAGATATTGTAAGATATAGACTGGTTCCTTTTATAGATCAAAAAAAACATT
AATATGTTGTATGGTTCTTTCAATGATATTTTTTACATTAAGCATAAAAAAATACAATCT
AGTTCAAAAAGCATATTAAACAGATCTCAATGCTTTTTACAAATTTCTAATGCAAGTTAT
ATTTCTTTATTTGGTCCTAACTTTCAGCCTATAAATAATATGATACATCTAGTATCTGAT
AAAATAGATTTAATCAATTGCTTAAACCTTTTTTTAGAAAAAGAATATATTTTTGGGGAT
GATAAGCAGTTTTGTAAAAAGTGCAATCAACACACTATACATTACAAAGATACAGATCTG
GATTTACTTCCTAAATATTTAATAATTCAGTTAAAACGATTTCGATTTAATGGTGTTGAT
TTCGAGAAAATAGGTACATTTGTTGATTTTGAAATGGGTGTTTTTTATATAAAAAAGTGT
AAATATAAAATTATTAGTATTATAAATCATATCTCTCCATCTGGTGGATATGCTTTTAGA
AGTGTAGGGTCTAACGGTCACTATACTGCGTATATTAGACATCAGAATGATTGGTTTCAT
TGTAATGATCACATTATTACAAAGGTTTCAGAAGTTAAAAAGGACGACGCGTATATTTTT
ATACTTGAAAAAATTGAATAGATTTGTATTTTTAAATTTTCTTCGATAAGGGTAGTTATT
TAGATTTTGCATACAAAGCGATTTTAACTTTAATAATTTTTATTTGTATCAATTATCAAC
AAACTAACATTTATTAATTTTTTAAATTGATTTGAAATTAATTGTGCACTTTGCATATAG
AAGTTTACGTAGTAATACACAAAAACATAATAAATTTATATTGT
>TRINITY_DN735_c0_g1_i1
ACTTTTTTATTTTAAATATAATCTAATTTATATTATTCGTTAATAATCAAAATTTAACAA
GCTTTGTTGATATACTTTAAGTAATATAAAATGTTGGAGTTTTCAGATAACAAAACTTCT
TTTATAATTAGTGGTGGCCAATAATACACTTTCATGATGTTTCAGAACGTTTTCGAGCTG
GCCCCAATTATATAAATTACTCTTTTAGACTGTTGTTTCTCCTTTAACAAAAAGAATCAT
ATTTTTTGTTATTCAAATAATGTTGCTCCCAACATAAAGCTTTTAGTTTTTATGAATGGG
GTAATAAACTTAGTA
>TRINITY_DN1751_c1_g1_i1
GATGTATTACTGCCCTTCAATGATTATTAAAAAATTAAGAAGTACATTAGAAGATGAACA
ACCTTCTTTTACTACTGGATATGCAATATTAGTGCATAAAACGAATTTGAGTAAAACACT
AGAAGAAGTTAAAAATCACAAAATACCAACTTTTTTAAAAAGAGTTAAATGTTTGTTTAA
AGATTGGTTTTACGTTTTAACAAACTTTGTTCATGCAGATTTTGAGACTATAAAAATAAA
AATTCCGCATAAACAAGCATACACAGAAGAACAGTATCTAAAATACAAAGAAGTATGGCC
ATGTATATTTTACAAAAAAAAGGAAAAAGAAATTTCACATGAATATGTAAAAAAATGGAT
ACAAAAGTTTACGAGTGAGACTAAAGGATTATGTTTAATAGTCAAAGAAGATGTATTGTT
GAGTTTTACTTACAATACAGATAATGTATTGGGACATGGAATTTTTAAAGGGGTGGATTA
TGTTAGTAGAAAACGCTATGGGTATCTTTGTACTGGGTTTGATGCATTTATTTTACATGA
ACCATGTCTATCATGTGCTATGGCTTTAGTACACGGTAGAATTGCTAGGGTTTTTTGTCT
TAATAGAAGTGATGGTGTATTTAGCAAAGATAGATTTAATTTTAATAAAAATATAAACCA
CAGATATGATGTATACTTTATTGATAACTGGAAGTAATAAAAATATAAAAATGTGTAGAA
TACAATATTTATCTACTATTATAAATTTTTAGATTTACCCCCCAATGATAGAAAACTCAT
ACAACGATTATCTTAGAGAAGTAATTTTAGAACTGTTTCCTAGAAAGGAGGCACTTCTTT
TTATGGAAGAATCTGAAAAGAAAAGGCCTCTTACAATTAGAGTTAATGGTCTTATGACAA
GAAAAAAAGAATTAATACAAAAATTATCATCCAGAGGAATGGATATGGAGAATATCGAAT
GGTGTGATGATGCTCTTGTTATTTTTAATAGTAGTGTACCTGTTGGTGCTACTCCTGAAT
ATCTTGCTGGATATTACATAATACAAGGTGCTTCTTCAATGCTTAGCGTACTTAACTTAG
ATGTTAAAGAAAATCTTAAAATAATTGATATGTGTGCTGCACCAGGAGGTAAAAGCCAGT
ATATAAGTGCATTAATGAATAATACAGGTGTACTTTATTCAAATGATATTTCTGATGACA
GAATAAAAGCTTTAAGAAGTAATTTACTCAGAATGGGTGTTACAAATGCAATTGTTACAA
ATTTAGATGCTAGAAAACTTAATTTTGGATTAGTAGATAGAGTTCTTTTAGATGCGCCTT
GTAGTGGCACTGGTGTAATTTCTAAAGATCCATCAATTAAAATGTCTAGAACTGTTGATG
ACATAAGAAAAACAGTATTTAGACAAAAAGAGCTTATTTTAAAGGGATTTGACATGCTTA
AAAAGGGAGGAGTAATGGTTTATTCTACTTGTTCAGTATTAACAAAAGAAAATGAAGAAG
TAGTAACTTATTTACTAACCAAAAGACCTAATGCTAAAGTAGTAGGATGCGATGTAGACG
TAGGACGGCCAGGATTTCCTACTTTTAGAGGTACAGCTTATCATCCATCAATGAGTTTAA
CAAGAAGAATATACCCTCATGTACACAACATGGATGGATTTTTTTATGCTAAAATACAAA
AAAAATAAATTTAGA
>TRINITY_DN1833_c0_g1_i1
ATGTACTAGTATCACCACTATTATTATAATCTGTGGAAATATTTTTTTATTTTAACACAA
TGCAGGGAATGGCAAATAATACAAAAGTGTTGTTAATATTTATATTGCCTAGTTAATTTT
TTTAAAAATTAAAAGTAAGATGCTTTTTGTTAAAAACCATTATTTGTTAATTATTTTTTT
ATTCAAAAATTTTCATCGTTTATTATCGTATTTTTACATTACAGCCTTTTTTAAACTTAG
GGTTGTAAAAAAAAGCCGACATAAAAGTAATTATAACTTTTTAAACCGAATATTACTTAC
ATTATAAATTACAAGGTCAATACTAGCTCTAAAAACGTGTAAAATTATATCACACTCTCT
TCCAATGCATGTAGAAATATTTTTGTAAACATCATCACACTCCTTCGCAAAAAAGTTTTC
AAATAAAAAAAAGTCTTTGTAGTTTTCAATATTAATTGTAATAGGATATTGATTTTCAAT
ACAATTAGTATTTACATAGCTTATATAATAATCAGAAAATTCTTTATGATCGTTTATATC
TTTAATTTTTGCAGAAATTAAAAATTTATCACTTTCGTTAATAACAAGTCTATTACAATA
TGTTTCTAATTCTTCTAACTTAATTTGTTTTGGACAAAAAAAATGTGTAAGGGTAAATTT
TTGGCTATTAATGATATCAAATGATTCTTCAAAATCATCAAAAGAGTCAGGTAAGAATCC
AAAGGCACTTTCAATAAATGTATTTTCACATAAAATTGAGTTGTTTCGTTTTTGAGATTT
AATATTTTCAATAATATCGGGTGACATTTTGGTATCAGGAGTAACAACCTCCAAATTTAC
TGTCACTGTATTATCATCTATTAGATGCATAACGTCTTCATTACTTAAATTTATTAAACT
GGTGTTAATTTCTAAATCAGTATTTTTATCGTTCATACAAGAATTTTTGCTTCGTTTCTG
TTGGGCATCATCTTCAAAAATATCTTCGTGCTTTCTTTTATATGGCGTTTCGTGCAAAAA
CGTAGAACAAAGTTCGTTAAATTCGTTTATATCTTCATATTTAAACTGTGTAAATATTGT
AGAAATGTAAAATGTAGCATTTTGTCGCGTTATCTGACGAAGATTTGTAATTTCAATACG
ATTACCAGCTTCTATATTATAAAAGTTTAGATCTGAGTTATAAAACAACACCACCTTTAC
ATCTTCAACCATTAAAAGATAGTATTCACTGTAGCCATGATTACTTTTTCTATTTAGTAC
ACTTCTGTATTTTATAAATCCAGAAATATTTTTAAAGTGTTCAATATTTTTAAAAGTTTC
TTTTGTATTAAGTCCTGGCAATTTGAATAATTCATGTACAGTTAACTCTTTGACATTAAA
AAATCCCATTTCGCTAAATTCGTTATGTTCAATATGTCCTTGTGGTGGATAGCCTTTACC
CGCTCTAAATTTTGTTATACCAATAAAATCTCCAACATTTAAAGATGAATATTTTAGATT
TTCCTTCCAAATTATTATTTTAAATAATTCGTTATCTGTTTCTAATATGAAAAATAGATA
TTGAGATGTATTAGTGACATTTATACGTGTTTTGTATATAATTTTACCAGATATAACAGG
CTTTATCGATTCTGGTAGAAAGTCTACCTCTTTATCATAATATGGCAGTGTATCAGTAAT
AAATGGTAAAAGTGTATATTTATGATAAATATAGTCAAGGTAATCATATTTAAATTCAGA
CGTATCAGATTCAGTACCATTTTCAACAGTTTCAAATTTTATTCCGTTTTCTTTGTTGTT
ATCTGTTATATAAATTATATCATATTTGTAGACATAGCCCTGTAAGATTTTGGCGTAAAG
ATTCTGATTAACTTTGTAAAGATCTTTTTTGGTTAGAATGAAAAATGTAGATGGAATCTT
TTTTGATCTAAAAATTTCTAATACCTTTAAATATGTATTCTCTGTCATTTAAAGGGTAAA
ATTTATATATAATTTTTACTTAAGAGTTAAAAATATAAAAAATAAAACATGCCAAACTTC
TCAAAACGTTGAATATCATCTTTAAATACGT
>TRINITY_DN2038_c0_g1_i1
GTGATGTAGAAATTAATCTGAAAAGTTTGTGTGTGCGCTTATGCTTATACAAATCTGATG
AATTGAAATTTTCCAATAAAATTTAATTATAAATAAATTATTATATTATTTATTAATCTT
GTCACCCTTTTCTTTTATAACATCAACCATACACTTTTGCATTCCTTTAATACACTATAG
CAAATTCTCTAAAGGAATACCGGCCCATGTTATTAGTATTGTAAAATAAAGTTCTTGGAG
CTCTAGGGCCTAAAACAGGGTAATTTTTGGCCACAGGGGGGACTATGAAATGAAAAAAAA
TGTTCTGAAATTTTCAAACTACTAAAATACTGATTATGTTAGGTAGGTATATTTTTATAA
GAACTTTTTAAAAACAAAATATTTAG
>TRINITY_DN248_c0_g1_i1
GATATAAATTTTAAAATGATTTTGTACAAAAAATAAAGTAAAGAAAAACATACATTTCAA
TATCAAATAATATTAGAATTTATTTTGTCATCAAAGTAATTTTTGTTTGTTTTAAAAAAG
CATACATAGAATCGTAGCATCTTCGCTTGGTGTTTAAAGTAAATTAAATAAATTATTCAT
AAAAGGTTTTAGATAGTAATACATGATTATTTTTATTCTTCACTTTAACACATAGCTACA
TATTAGAAATATATCAGTAAAATAAGAATATTTTTTTAAGTTAATTTTATATTTTGCATT
TTTTGTCGCATATGCGTATATTTTTTATGTAGAATTTTAAAAAAGTGTTAACCTTAAGAG
CTGTAAAGTTAAATATATGATTTTTAAATTATCTTAGTCTTAAAAGCTTTATTGTATTAT
CTGTACACTTACATTGTACAAAAATCTAATAAAAAATATATTGT
>TRINITY_DN1504_c2_g1_i1
GATTAAGTCGGTGTAATTATAGGGTATAATTTTTTTAAAAAAGTACATCTTAAATTTACA
TTGCTATTAATTTTATATAATTTTTTCTATTAGCGTATTGTCGAGCGTGCAGCATGTAAA
AATCGTAGTTTATGTTAAGAGATTTAACCCACATCAACAAAAATATTATCACACTAAATT
GTTGTAATCAAAAGTGCATTATACGTGCAACGATTTGCAATAAAAAACACTAACAGTTTT
AAAG
>TRINITY_DN2047_c0_g1_i1
ATCCTATAAAAAGCAATTTATTAAGTACCCCTTTATGGATTCTAATGACAATGATGAATT
TTTAGAAACCGAACAACTTAAAAAGATTGGTATAGCAACACTAGATGACACATTTAACAA
CAATAAAGACAACAAGTTATACAAAATACGCGATAAATCATACGCAATTGCACAAAAGCT
AAAAAATTTATCAAAATTTGAAATTGATATAGCCAAACAAAATATTTATAAAATTCAAAA
AGAGTTTGCTTTACAATATCCGTCACTTTTTAACAGCAGTCCTTTTCTTATTTACTGTCA
TGTTGATCTAGACTCATTCTACGCTAGTTGTGAATCATTAGATCATCCAGAATACAAATC
AATACCGTTGGCCGTTGGTAGTATGAATATGCTTACTACTAGTAATTATGTAGCAAGAAA
GTATGGTGTAAAGGCCGGCATGCCAGGATATATTGGTAAACAGTTATGTCCTACCCTCAA
AATAGTTAAATGCGACTTTGCAAAGTATAATTATTATAGTGAACGTGTTATGAGTGTCCT
TTCTATTTTTGACGAAGATATAGAAATTTACGGCGTAGACGAGGCGTGTTTAGTATTTGA
CGATTCTAAATATAAGAAGGCAGTTATGAAACTTAATGACATTGGATATAATATATCTGT
TTTGAATCAAGAAGCATCTAAAGTTCGCGTTTCGCCTAAAATAGTTGGATTTGACCAACA
TTATAGCAGCACAAATAATTCATATAAAATTTTTACACCGCAAAACGACTCAATTTACAC
ACCAATTACAGACACAAAATTTTCATTTAGGAATATTAGAAAATTGGTTGACAATATAAG
AACACTAGTTTTTATTAGTACAGGGCTGACAATATCAAGTGGTATATCTGTTACCAGAGG
ATTATCTAAGTATGCATGTGGTATTAATAAGCCAAATGGATCATTTGTTATAGATAAAAA
TTTTGATTCACATATTCTTGATCTTGAAACTGATAAAATTAACGGCATAGGATTAGCAAC
GAAAGAATTACTACTTAAAGCATATAATATTAAGTATATTAAAGAGTTACGAGACAATCT
TCATTTTATTTACTTAACCTTGCCATATAAATCTTTTATTAATTTATTCAATTTATCTTA
TGGACTTTCAGTATTTGATTTCAGTGATAGAAGTAATAAACCCGTAAAATCTATTGGTAT
GAATACTTCTTTTAGACCCACTACAGATTTCTCAGATATTTGTACTGTATTGTGGTGCCT
ATGTACATCACTTTGTACAAAACTTAAATCTAAATCTTTAGTATGTAGTACAATTACTCT
ACACTATAAATTCTCTTCATTTAGTAGTAGAACTAAACAGTCTAAAACAAGCAAACTTAT
TGATGATCCGGTACAGCTATTTAATATTTGTTATGATTTATTATTAGCTAGTAAAGTTAT
ATTGGATACAAAGATTGTTCCTAATAAAATAAGGTTATTAGGAGTTTCTTGTAGCCTTTT
AACAAGTGTAAATAAAAAAGGGATGTACAGTTTTACTAGTACAGTCTATAATTTCAAAGT
TTGTCCTATTTGTAAAAAAGAGTCGATACACTTAAATAATTTTATGTTTGAGTGTCATGT
TAATAGTTGTTTGAATAGTAAAGAAAAAGAGAATGCGAAACTTAAGAATACATTAGATTT
TTATGTTAAGAAAACATAGATTATAATTTTATACTTTTTATTAAATTAAAATAATTTAGT
ATTAGTTATAGATCATAATTGTTTTCTTCGATTAAATTTTTGTAGTGTTGATTGACAAAA
TAAAGTGTCTTTACTTTGTTACTACACTCTAAAAATACATCTAGAATGCATTTTTTAGCT
TCATAATAATAATATAAAATATCACGACTGGTATTACTCGCATAGTGTTTCACTACGTAG
TTAGTGAAGTAAATTATACACTCATTTTTAAATGAATTATCAGTGAATCCTAGAAATTTT
CTAGTTGAAGAATACATATTTGAATCACTAGTTATAACTGTTATTGACACCAAAGCATTA
TCAATTTTTGTTATAATTTTATTTATAAATGTTTCGATTTCCTTATCAGAAAAATATTTA
GATAAGCACGCATAAAGAGGAGGATCTATAGAAGATGGTGGCGTAGAAGGTACAAATGAA
TTAGGTTGTACAAATGAACTAGGAGAAATATAATCAAAGGAATTAACTAACTTATGAGAG
AATTCTCCTTTATTGCTAAAATGTAGATTGTTACTCCCATTTTCTTCCTTTTTACTTTCT
TGCATTGTATTATTTTTATGTACTTCATCTTCTTGTATCACTTTTGTATTTTCATTCCAC
AACTCTTTTTTATCTTCTGATATTCCTTCGTTATTTTCTAACACATTGTCGTTAAAAACT
TCTAAATTTCTTAAATACACTTCTTCATTATCTTTGTACAGAATGTAATTAGTGATGAAA
TACCATATTTTATCTTCAATATTCAATACATCAAATTGTTGTTGTATTTTATCAAATTTA
CCAGAAATATAACTAACGATAGCTTCTTTCTGTAAACATTCTTTATTTTTACTTTTTGGC
CTTCCTTTTTTTATTATCTTTTGTTCTTCATTATCTAATGTCTCTGATACCAGTGTATGA
CTAGCTTTTCTTTTTCTCCTAGTGCTGTAAATAGCATCTTCTAAAATCTGTAGCTCGTTA
TCTTTTTCTACTGTTAAAACAGGCTTATTTTTAAAAAAATTTAATACTTTTTTGGCAGAA
AAAGGCAAAGGCCCCTGAAATACAAAAAAGTTACTAAGTGAGCACTCCATCTCCACAGGT
TCACTTTCCCCTTCAAAAGATTCTATCAAATCATCTGCATAATCGTAGTCGTCTAGTCTA
TTTCTTCTCTTCTTTTTTGCCACTACAGACTTTTTAAGATCTACTTCTGTCGATTTTAAA
ATATCAAATGATACTTCTTTTATAAGTTTACTCATAAAGGGGTGTGTAATACTATTTTTT
TAATAAAGATGTACAAAATGAATTATTTATTTAAAGGTTAGTATTTTCTTTTATATTTGA
CTTATTGCTTCAGTGACACCACTAAACAAATTTGGTGATAGATTCAGCTCTCCCCCATTC
TCTGATACACTTATGCTACTCGTTCTTAATAAAAAATACAGAGAATTTTACAAATTTCAA
GAAAAAGGAGGGTTAAAAAATAAATAAATATTCAGATTCAAACTTTTTATATACATTGTT
GCTATTTTAAGAGTGCT
>TRINITY_DN755_c0_g1_i1
TTTTATACTTCCTATGACAAAAGATAAAATAAAAAATTTTATTATAAAAAAGTAATTTAA
AAATAAAGAAAACATTAAAATAAAAAGAACTGAATTCAATGGGAAAAAACTTTGGCGGGG
CTGCTCAAATATAGCACATGGGAGATTAAGACTTCTACACAGGTATAAAACGAATAAAAT
TAAAAAAAAATATTCTTGAATGTTATTGTAAAACTGGGAGATATATCACGGGGCGCGAAA
AATACGGATCGGATCGGTTATACACCCCGCAAAAAAAAGATTAACACTTAAATAATTTAA
TGTAAGATATAAATTTATCTGGCGAAAGACGTTCTTTAAACATAAATTCTAGCAAAAATA
ATTTTCTCTGCTCCAACGTGAGACCCTTCATCGCCTTAATACCCAACTTTAATCGATTGA
TACATGACTCTACATGTTATGTATGATTTCCATCTGCCGGATTGATAAAATTGTATTTAT
GACAAACAGTTCTATGCTCAAGATTTTGATTCCTACCCAATGATGCATAAGCAGCCGATT
CATCTGAGCAAATAATACTATCGGGTACTACTACATTAGAAATTATATCAATTAA
>TRINITY_DN623_c0_g1_i1
TAATTTAAGTATTTTAATGCCAATTTTGTTTTACATCGAAACACACAAAGATTAATGTAT
ATACAATAATTTTTTTGTCTTAAAACAGATAAAAAAGTTTTATAATTTAAATATAATCAA
ATAAGTTTTATACACAAATAAATTAAGATAAATTTAACAATCTGTCTATAAGTTTTTCTA
TTTTGTATTTGTGCGCTAGATTTTTGATCGTTGGTAGTGTATAATTTTTAATGTAGCGAA
ATAGTTTATACGCCCTTCTGTTAAATTTATCTATAACATATTCTCCTAGAATATCTAAGT
AAATTTCTAAAATAACAAATTCTGAATTTTGAACATTTAAAAAACCAGCAGAAAATGCCC
ACGCCTCTTCAGACAAGTCACATTCCTTTATAACGCCAAAAAATACAGCATATAATCCCT
TTAATCCCTCCTCGCTCGCTTTTTTGCTAAACAGTTTAATTTTATAAAAAGTAAATAAAT
CATCATTATACAAAAATTTAAAACACAAACTGTACTGTCTATATGATTCATAATATCTAG
ACACTTGTATTATAGATTGTTCTAAAATTTTTAGAACGAAAGTTTCTAAAAATACTTTAG
AATGCGAATATTTGTTAAGAAATCTATAAAGTGTATAAATTTTATCATAATCATTATTAA
GTTGATTTAACCTTTTGTTGACTTCTATTTTTATTTTAAGAAGTTCAGATCTAGGTGTCA
AATCTTTTTCATTTTGAATCTGTTTTTCAATAACAAAATAATGCGACAAAAACAGATAGT
TTTTTATATAGTAATCTTCAAAATTGACATTAAATTCAAAAACATTTTTATCAAAACTAG
AATCTTCTGCAACAGTAGGTTCGTACGATAAAACTGAATATTTAGCTTGTTCGTTTTTTA
TTAGATGCTGACATGGATTGATAATATTAGTATTTATATCATTATTTTCTGTGACTTGTG
ACTGTAATGCAGTATTGTTTATTATAAATTTTTTTCGTTCTAATTCTTTAAATTTTTCTT
CTCTTCTTGTAATATTTTCCTTAGTCATCTGCTTTACTATTCTTTTTCTTTGTTCTTCAA
TCTTTTTAAACTCATCCATATAAGTACAAAGGGCCTTTTGTTTTTTTGACGGGTAAATCT
TGCAAATATTTTTTCAAATTTTACCCCCCAATGGGCAACGATAATATTCTAAAAAAGTTT
ATAGCTGATGGAATGATTTTTGCAGAACTTAAAGAGCTGTTCGAGAAGTGTCTTATTAAC
GAAGGATTTAGTTCATTAGAATTAAGACTTGAAGAAAGTCCAGTTAAGGTCATATTGAAG
GTAGTTAAACCGCAAGAATTAATAGGAGACAAAAAGTGGAAGATTGTTCAGATTCAACAT
CTAGTAGCCAGTAGACTAAGTTTACCAGACTCTAATGTAGTAGTAATTATCGATAAAGTA
GTAGAAAAAGGATTATGTCCTGTTTACCAAGCCAATCTTATTAGAGAAAAAATGCTTGCT
AATATTCCTCATAAAAGAGCGGCCAACTTGGTATTGAAGAATACTAAATTTGCAGGTGCT
ACAGGATGTTTAGTAACTATTTCAGGGAAGCTTAAAGGTTTAAGAGCTTGTACCAAGAAA
TTTTTAGAAGGAGTAGTAATAAAGAGTGGACAGCCTTCTAGAGATTATGTTAAGAAGCAT
ATTACAACTGTTAATACCAAGCAGGGAGTAATAGGAATACAAGTATCAATTATGTTACCT
CATGATCCAGAAGGTATTTTAGGACCAAGTACTTTATTACCCGATAAAATCGTGGTATTA
GACGCTAAAGAATAATAAAATTTTAAGTTAGTATTTACTGTTTTATATTTAGTGGACTTT
TAAATGTTTTACTTCTAAAAATCTATGCTATTGTTCTATAACAGTTTTAAATACTTAAGA
TAAGATTTTAGAGCTAAACGCTGTTTGTTACTGACTTTGAAACGTATTTTAAATTGAAGT
AATAATTTTTAAGCTTTATTTGCGATAAAAAAAGTAGAAGAATGCAAGTACTGTCATGTA
TTAAATTATCGACTTTTATTAAAAAGCTGTACTTTATAGTGTACTTTAAGTGATGAAACT
TTAACAAAAAGAAAGGTGCCATTAGAAAATTAAAAGTATTAAATTTTTTTTAATAAAATG
TAGATCTCTTAAAGAGCCATTTAAGCTCTTCTTAAGAACAATGTATTTAATAAAAAAAAA
TAAGTGAAAGTTACGCATTTGTAGTGCCTATTCATAAAAAAATACTTTCACAAAAATATT
TACTGCTTTAATAAGCCAATTTTAGTTGTTTTTTCATATTTTCAATAAGCATCGAATTTT
TAGAGATCGAATTCAATAACAACTTTTTATCATCTACAGGTGACACGCTCGTCAACCTAT
TTTCGTTATTTCTAGATCTAAATAATCTTAACCAGTTGTTAAATATTTCCAAAATTTTAT
TAAATAAATAAACTAGTTTATCGTATGCTTCTTCCCGTGTCATACTGCCATCTATTAAAG
ATAAATGTACATACAGCGCCGTAATAATATCCTCTTCAGATAAGTTTGTTACTATATCGC
TTGCTAAAATAACCTGCTCCCAAATTTTATTTATATGATATTTTACAACATATAGACCCT
CACTAAATAGATAATAGATTTCTTTATTTTTCAATTGTATTTTGTCTTCCCGATTATTCT
GCACTAACATATACTTCATTTTAAATAAAAAGCTTAATTCAAGTAAAATTCTGTCAACAT
ATA
>TRINITY_DN1613_c1_g1_i1
GTTTCACGAGGCTAAAACCATTTAACTTAAATATACAAACATGACTTATACAAACACTAT
TTCTTTTTTTAAAGCATCACCCGCACATCAAAATTCTAACAACAGTATGCTTCTTAACTT
TTCGTTATGTCGTGTATATAATCGTACGAGTGTATTTTTTTGCAATTAGCAGCCATATGT
TTCATATCATTAAATAAAATTCTTTTTAAAAGTCCTTATGCAAAAATTAAATGAAAAGAG
AAAAAATCAAGATCCAAATATAGAACAAAAAATAAAAAAAACTAATACTGAAACACCTTA
TGCACTCAATTCAAATCTACTTTACATATTGTCAAAATATGATAAAAGAATTATATTTTT
ACACCAGTGTAGCAGGTTAAGACGTTCTAAAAAATTTTTAAGATCTTCAATAAAACATGT
TGAGAAGATTCAATTTGATGAAAATTTAGACTTTTATTGTAATCTTAAGAGTGTAATATT
TAAATTCACCAATGTAGTAGATTTAGGATACTTTAAAAATAGAAAACTGTTATCACTAGA
ATTGAACCAAGTTGAAACTATAAAAATGTCCTTTGATTTTAGTGTCAAAGAACTTAGACT
GCTAAACTGTAAAATAGATTTAAAAACATTTATTAAAATATTAAATATATGTAATTTAGA
AAGCTTGACACTTATAAATGTATTGATATACCACCAACACAAACCAGCAGATAGTTATAA
AGCATATACATCTGAAAGCGATGATTTAACGTACAGTAATCTTTCTTTTTATGATATGGA
AGAAAAACGTACAGATTTTTTAATCAACAGTAAAATTAACCTATTACTAGAAAAATTAAG
TCTAAAAAAATTAACTTTAGTAGACACAAATATAAAATTAGAAAATTTGAATAATTTTAC
ATCTCTAAATATTTTAAGTTATAAATATAACTCTATTTATATGTTTTATTCATTCTCTAA
GACAGTTTATTCGTATTTGAAAACATCTTATGATGAATTTTGGTGTATGGAAGATATAGA
ACACCTTATACTTTTTAATAAAAAAATTTTACAAAAAGATTATACATTCAAAAATATTAA
AAAGCTTGAAATATTTAATAACACTATTTCCAGTGATATTATGAATCTTATTGTCAAAAA
ATTCAGTAGTGTAAAAGAGTTAAGTTTTAATGGTTGTGTGTTTACAGATGTAAGTTATAA
AAGAATGTGTTCTTTTTTCGGACACAAAATTGAGTATTTAAATTTAATTGATTCTGAACT
GCCACAAGATGCACTTTTTGAATTAAAGAAAAGTTTTAAAGATTGTAAGATAATTTTTAG
AGACAAATCAATATTAAATTTTTAGAGTATTATTAATT
>TRINITY_DN949_c0_g1_i1
AGAAAATTAAGAAAAATTTATTTGGATAAATTATATAAGCAGTACGAATAATAAAAAATA
GTGCAAATAACACTTGTACTATAAATTACTTTTGTATAATATTCTATCTTATAAATATTT
TTCTCTATCCATGATTCTTGTGTAGATTCTATACTAGATTCTTCAACTATTAAAGTAACA
TGTTCTGGACCATTATTTTGTTTATTACTTACTGCATTATCACCAATATTTTGTAATTCG
AAAGACGCTTTCGTGCAAAAAATTCCACAAAATGTTATCATTAAAATAAA
>TRINITY_DN375_c0_g1_i1
TTTATTGTTTTAACATATCTTTAATGTTTTTAAACTGTAATTTCTCCAAAAAAGAATTTA
TTCTTTTTTTAATATCTTTAAATTTTTCTTTTTGTGGATTTAAATCTAAAAGGCTGCAAA
ATGCTGAACAAAGGGTTTTAGACATTGAAATTTTAAGATATAGATCATAAAGTAAAGATA
AAACATCTGGTATTTCATCAGGCACATATTGTCTTTCTTCATCCATTTTTATGAAATAAT
ATTCGCATATAGACATTTTTTGATCAAAAAGTTTAGCTAATGATTTTAAAGCTATTTTAT
AAATATTGAGTTTTAAAATAATACCGTCTTTGCTACTTTTTTCAATCTCTTCCGATATTT
TCTCAATTATTTTAAATATTCTAGGGACGTACTTATCAGAAGACTCAATATACCTCAAGC
CTAAATCTACATTAATTTCAAGACGAAATAGTTTGTACAGATTATTTAGTGTTTTTAGTT
TTTGTTGATCATTTTTAGAAGGTGAAAGAATTTTAAAAAAAAAGATAGAAAAAA
>TRINITY_DN615_c0_g1_i1
TGAGAAAGAAAGTTCTTACTAATCCATCAACTTTACATAATTCTCTATATGACAATATAG
ATAACAATCTAGTAATATTTAGAGGAGATTTTTTACATAAAACTGAACTTAAGAAATATA
TGATAATTGATTTACTAGGCACAGGAACATTTAGTCAAGTAGTTAGATGTGTTAGTACAT
GTGGTGAAGAGGTAGCGATAAAGATTGTTAAAAACAGTCCTAAATATTATTTTTATGAAA
TGAATGAAGTTAAAATTTTACAGAAGTTGATGTATAAAAATCTTTGTAAATATTTTGTTG
AAATTAAAGATGTGTTTGTTTTTAAAGAGCATTTATGCATAGTTGAAGAATTGTTAGGAC
ATAATTTGTATGAGTTTATTAAAATAACAGGATTTAAAGGAGTTGATCATAAAATTATAC
AAAAGATTGGTAAACAGATTTTAGAAGGACTTAATCATTTAAGTATTATGGGAATAACCC
ATTGTGATTTAAAACCAGAAAATATTTTAATTAAAGATTATAATTCATTTGATGTAAAGA
TTATTGATTTTGGATCAGCCTTTTACGAACCACAGCAAAATAATTTTTATGTTCAGTCTA
GGTATTACAGAGCACCAGAAGTAGTTTTAGGAATACCTTACAGTAATTCATGCGATATTT
GGTCTTTAGGTTGTATTATTTATGAAATGTACATGGGCCATCCTTTATTTCCTGGGAAAG
ATAATCAAGATTTACTCTATAAAATTTATAAGCTATTTAGTAGACTTCCGCGTTTTATGT
TAGAACATGGAAAGAATACACATTTATATTTTGATAAAGAAAATAATTATAAAATTATTT
GTAATGAAAATAATAAAGCAATTACGATGAATGAACTTATAGATAAAATTAGATCTAAAA
ATAATAGTAACTGTTTAGATGATATATTTATTACATTTATTTTGGAGTGCATTAATCCAA
GCCATTTAAGCAGACCATCTGCCTCTGTTTTGCTAAATCATAGATATTTACAATCTAGCG
GAAATGATGAAGTAATTGAAAGAAGAAATCAACCCAATCCAGTACCAAATCTTATTAAAC
ATAGAAGAAACTCAGAGTCTTATTTTAAAAATAATAAAAAAGAGGATAAAAGACAATTTA
GTGTATTTGATTTGACTAATGAAAACAAATTAAATCAATAAATAA
>TRINITY_DN1334_c0_g1_i1
AAAAGTTATTTATTCAAATCTGCCATTAATACATCTTTTGATACTTTTAATTTAGAAAAT
GTAAGCATTACTAGCTTAAATACGTACACCGGTGTTAAAACCGAAATATCAAAAACCGTA
TCACCACACTTTCAGATTTCTCATGTCTCTTCTATGGGCGCAGATTTCGACATAAAACAG
ACATACGCCACGTTCTGCTTTAACAATCTTTTGCTACAAACGAGCATAGACCAAGACAAA
ATATTTAGAATAAGAGGTACCCACATGTTTAAAAATCTACTTACTAAATTCCATACAGTA
ATTGGTAGAAGTAAAGATATTTTTACACAAATAGAGGTAGATATAAAAAATAAATACAAT
AATATGTGTATAAAAATGATACAGCCAGCTATTAAAGGTGCTTCATGTATATACGTGGGT
AATTATATGCAGCAGCTAGGAGTAATTAGTCTTGGTGGGGAGATTATTAAAGCTGATGAA
TACATTGGACTATCTTTTGTAGGGAGATATGAAGGGATTGGTTCTATTTCTACTATATCA
CTTCAGCAGTTTAATACACTGTCTATAGATTATTACAAGACATTGTCTTCTATTTGTGAC
GTAGGTATTAAAATATCAACTGATAGGGAAAAATCAGTTAATTATGGATTAGGAGTTAAA
CTACACAGTAAAAAAGGAGAAATTATCGGATGTGTAGATAACAATCATATTTTAAGCATA
ATTTATAATGATAAATTATCTGAAGGGTTAACACTTAATTTGAGTTGTAGATTTGGTAAG
AAAGTATTTGATTATGGCTATGGGTTTATTTATGAATTTTAATATCCTTTTAGTTTCATA
AAAATAGCGTTTCTTTAAATTAATAAAACAAATAAAAATTTT
>TRINITY_DN1039_c0_g3_i1
AGATTGTGGGTTCGAGTCCCATCGCGAACGGTTAGAACAAATTTTGTGAAAATTCTTCAT
AATTTTGATTTAAAATATCTTGTAAAATTGTTTCTTGTATTGTTCCGTCAAGCACGGTTT
CCTGATTTTCTAACTTAATCATAAATTTTCCTAATCCTTTTGCATTTAGTAATTTAAGCT
TTATAAAAAAAATTCTATGCTTTTTACTAAGAATAAAAGGTATTCTTTCTAAGAAATCTT
CTTTTGTAAGACTTCGAGCTTCACTATGAAGATTAATACTCAATAAATTATTTTCATTTT
TGTAAATCGTTATCAACAATGTCATAAGAATACCATCTAAAAATGGTTTAAAATATAAAT
GTAAATATTCTATAAATGTACTGTAAAGATTATTTATGTCAAACTGTTCATATGGTATAT
TTATATTATTGTAAAGTGCCATTACAAGTTTATTATCTGATGCGCCCGTAATTACAGTTT
TGTTTTTAAGAAAATCCATTAAATTAAACAAACTGTCGGTTAATTCACTGTAGTCACAAA
AACCACATGTTATAACTTTAAACCAATCTTTAATGTAAAGATCATAAAAACTCAGATAAT
TATTTTCATTTTTTATAAATCTGATACATGACATTCTTAAAAGTTCTTGTTCTTCGTTTG
TCAGAGTGTTGTATTGTACTTTCTTAGT
>TRINITY_DN984_c0_g1_i1
TAAATATTTTATTTAAGCTAAACTGACAATACTAGTTCTTCGCACAGGCCTTTTTTTCTT
ATCAGGACTATAAGTTAAAGGTACATCTTTTATATTTTTAAATTTCGCTTTATTTTTTTT
TATAATCTTGTTGTTAAATTTGATTTGAGGTCTAAGTGCATTACAAAACACTATAATGAA
AGCAATTAAATCTGTGATTTCAAAATATTTAAATACGCATATAATAGCGATATTTATACT
TAATTGTTTTACATCTTCAATATCATAATCTATATTCTTGTTAGTTAATATCTTTAAAAA
TAATTTAGAAAATACATCTGAAATAACCAAATAGGCTATAATACTTGTTAAATCTTGCTT
ATTGTTTTTTAGTCCTACGTAAAATAATGATGTACCAATCATTGGAAAAATTTTTACGAA
TTTTTTTATGTATGCAGACTTGCACACAATGGGAAACACCAGCAAGGACATAAAAAAAAT
GATAAGTAAATCTGTAGAAAAAACGAATTGTTTGTAAATCAAATTACCGATTAGTGGACC
ACCAAAAGATCCTATTACAGCAGGTACTAAAAGTTTTTCGATTTTTGGTTCAATACCTTG
TAGTTGTAAATTAAATAGTGTATTGAGTACATTTCCAAGTGTAATTATAGGCAGCAATAG
TCTCACGTCCATGTCTAAAAAAGACTGCATTATTATTTGTATAAAT
>TRINITY_DN2052_c0_g1_i1
AATAAGTAATTTTTCTTTAAAGTAGACATTATTGTATACTTGTCATTTAATATAGAAATT
ATGCATTTGATATTTATTTTGAAGAAAAATAAACCAACTGTATATAAAAATTTTATGGTT
GATTATTAGACAAGATTTTTAGAAAAGAGAAATTTTAGAATAAAATTTAAACCCATGCAT
AAGATTACAGACAGTATTAAAGAATTTTTAGACACCAATTTTAAAACTGAAAATTTAAAT
ATATGCGATATTGATCGAGACTCTCCTATTTCACTTGCTGATTCATTTTATAGAAATACA
GATGTAAATGAAAGTGTTAAAATTACAAGAAAAATTTTAGAGCATAAAAACTTGGATCCA
AATATTTTTATAAAAGGAATTTCTAGACATCTAAAGAATCCTTTATCTCCAATTTATGAG
CATTCAATAATTTTGACAGCTGCTTTATTCAAAGACTCATCTTTTAATATGCAAGGATTT
GGAGAGTTAGACAAGTTTAAAGATTTAATGCCCGTTGAATGCTTTAAGAGTAAACAACAG
GCAAAAATAAAAAGTAAATTTGATTCTAAAAAGAAAATAAAAATTGATAAATTTATTTTT
GTGCATAGAACACCAATAAATTATTTACAAGAGGGAATTAAAATTATTAAAGAGGAAAAT
CGTGTAAGGTTAGATGAGGTATTTCATAAGTTACCTTTACTTATTAATAAAGCTAGTGAT
AGATTAATAAAAGCAAAATACAAAGAATATTTTGACACAATACTGTCTTATGATGGATAT
GATTTAGTTAAAAGTGATGGATTATACGCTCTTGTTATTAAATCATTTGATTGTATCATC
GATGAAGTTTTTAATTACATTTTTAGTGACGATTTATGTTTAAGATTTAAAATATGCCTG
ACTGACGTTTTAATTAAAGTTGTGGAAAAAGGCACTTCAGATAAAATTGGTAAAATATTA
ATACTACTTTCAGAAAAAATAAATGAAAAAGAAAAGAAACTTAATGAACTTATACTTTAT
AATTTAAAGTATCTAATAGAATTATGCATTTATAAGCTCATATAAAATCAAAATTTTATT
TTTCTTCGCGCATAATTAACATATTTCTTCTAAGGGAGGTAATGTCATCAGAGAATTCAA
CCTTTTTGTTTCCTTTCATTAATACAATATTTTTTTTTGTATATTTTTTTAACTCATAGT
ACAAATCAGATACCTTCATGTTATTATTCATAACAACCGGTATTCTTCTTCCATCTACAA
ATATTTTAAATGTTATATCACCATCTTTATCCATTATTATTTCGTCAGGACAAGATATTT
CAATTTTTGAATCAAAATTAAGCACATGTTTTTTTGATTCATCCCAAGTTTTTTCCTTTT
TTTTTTCTTTGTTTTGGTACATTTCATCCTCACAATTTTTATATACAACTTCTGCTCTAG
AATCATTTACGCCCAAAATATTTGCATCAAATTCGTTTTTTTCAAGCATCTTTTTCAGCC
TCATATTGTCATTTTCAGAATAATCATAAAATTTATTGTTAACAAGTAAACCATTTTTGT
AGCCTACAATTTCATTTTTTATATCACCAGATTCAACAGCCAACCCACTACTGCCGCCTC
CTACGTATAATTCATTAGACTTTTTCTTTGCTATTTCAAAGGCAAGGTCTAAATTACCCT
TTGATTCATTATCTGCTTCTAAAGCATGATTGTATGAACAATTTGTTTTTGCAATAATCT
TTTGAATTCTTGATTGTTGCTCCATGGGTAAAATGTTAAGGTTTAATTTGGTTTAAAAAA
GGAGATCTCCTTTAGCCCTTGATTAATGCTATTTTATGAATTCTTTTTGACAAAAATTGA
CACAAAAATAAATATAACTCTAAAAAATAACATGAAGATATCAGGATTATTAATAAATGT
AGATCCCTATCTTAATTTATGTTTAAAAGAAGTTGAAACAGCAGAAATTTCTTTACAACA
AATGAAAATTTGTTCTGTTAGAGGATTGGCCATAAAATCTATAGAGCTCGATATAGATGA
CAAACTTGAAAGACTTAATCATGGATCAAGACTTTGTATTTCAGATTTACAAAAAATAAA
TAATTGACTTTTTTTATTTAAACAAACAAATTGTGTGGGTATTTAAATAATTTTTTTCTG
CATAATTTAATTGGTCGAATTATTTATCACGAGTTTTATAAAAAAAATAAGCCCGTCAAT
TTTAAAAACATAAATGTTAAGAAGTGAAAAAATGAAATTAGTAACATTATATTTGAGTAA
AGATAATGCCAGAAAGTGTATTACAGAACTTGGTGATAATGAGATAGCACATTTTAGAAA
TTTAAATGATACTATAAAAAGTGACAAATTACTTTATATTAATGAACTTAAGCATATTGA
AAAGCTACAATCACGTCTTTCTTTTCTTGGAAAAGAAGTAGAAAATGTTGATTTGACTGA
AGTTAAAAATAGTGATTTAGATTCAGTAGAAGAAGCCATTAATAAATTTTATAATAGAAT
GGTACAGCTTAAAACAATTAAAAAAGAGACACATTCAAATTTAATAAAATTGAAAGAAGA
TTTACATATGCTGGAAGATATGGAAAGATTTGTTTCTGAAGTTGGTGCGAATTCAGAGAA
AATGAAATTTGAATTTATTACTGGGATTGTTGATAGAGGCCAAAAATTTTTAATAAAGAA
AATACTGCATCAAGCATTAAGAAGAAATATAGTTATTAAAACTAGAGATAATGATAAGCA
TCAAAAAGTTATTTTTATAATTTTTACACATGGAAAAGAAGCGTTAGATAAAATGAATAA
AATTTTTGTATCTTTGGGTGGACGTATATTAGATATGGAAAAATATACTGAACCTAAAAA
GAATTTATTAGCACTTACTAGTGTTATTAGTCAAATTGAAAATGTTGAAGATTTTAATAA
AGAAGCAATGAAAAATGAAGTTGAAAAAATTTCACAGATGTATTTAACACTAAAATATTA
TGTTGATAAGGAGAGTAAGATATATAACACTTTAAATAAATTTAATTTTGATAAAGGTAG
AGATAGTTTGATGGGAGAAGCGTGGATAAGAGAAGATGATTATAATAGACTTCAAAAGCT
TTCAGAAACATCCGAAAATTCAGATTGGCATTTTGTGTTTGAAGATAATACAGATGTAAC
GGAAGATCCACCTTCTGCATTTAAGTTAAATAAATATACAGAAGTTTTTCAGGATTTAAT
TAATGTTTATGGTGTACCATCATACAGAGAAATTAATCCTGCAATTTTTATGATCTTTTT
ATTTCCAATGCTTTTTGGTGTGATGTTTGGAGATATTTTTCATGGAATTATTCTTGTATT
TATGGCTTGGTATATGATTAAACATAAAGAAAAACTTTATAAGAAATATAAATCATTTAC
ACTGTTGATAGACGGTAGATATGTTTTATTTTTATGTGGATTGGCTTCTATTCTTTTTGG
TTTTTTATATTCAGATATTACATCTTTTCCTTTAAATTTATTTGGAGGTAGAATAAAAAA
TCGGTCTTCCTCAGATGATATTTATCCATTTGGATTAGATCCTGATTGGCATGGAGCGAA
AAATGAAATGGAATTTACAAATTCTGTTAAAATGAAATTATCAATTGTTATTGGGTTTCT
TCATATGGGACTAGGTGTAGTGTTATCTTTTTGTAATGCATTTTATTTTTCTAATTATGT
TGATTTATATTGTGTTGTTATTCCCCAGGCACTAGCATATGTTGCATTTTTAGGATATCT
TGTATTTTTAATTGTTTATAAGTGGCTCTATATTGATTTATCAAAAAACATTAATCCGTC
ACTTATATCTACACTTGTTCTAATGTATACTAGTCCATTTAATATAAAAGATCCTCTTTA
TTCTGGGCAGATGTATGTCCAACTTTTCATGATGTTTATACTTTTTATTTCCTTGCCTTG
GATGTTCTTTGCAAAGCCGATATATTTATTTAAAAAGAAGCTTGTGAAAAGTGAAGACAC
ATTAGATATTTGGATGAATTCGGGAATACATACTATAGAATTTGGTATTGGTTTGATATC
TAATTCATCATCTTATTTAAGATTATGGGCTGTATCACTTGCTCATGCACAGCTAACTAA
GGTTTTAGTAGAATTTACCATTGGGTTAAATAATTATGTTTTACAAATAGTACTTTTCCC
AATATTTATGGCTTTAACATTTGGGCTGTTAATAGGATTAGAAGGGTTGGGATCTTGTTT
ACATGCACTTAGACTTAATTGGATAGAATTTCATTCTAAATTCTATAAAGGAGGAGGATA
CAAATTTGAACCGTTATCTTTCAAACAAGTTATTGATGATTAAAAGTTTATTAAAATTAC
A
>TRINITY_DN1632_c0_g3_i1
TCACTACATGTCTAAAGTGCAAATTATGAAAACTTGTTAATTATTTTGTGAAAAAAAATT
AAAATTTTTTAGCATAATATTTACACTTTGGTTTTTGAATATTTTTGTATTTAAAATACT
TTCTACATATTTAAACTTGTTTTTGTTTAATTAATTTTTGCTTTTTAACTTTGGTTTAAA
TGTTTCCTTTTTTTACAAACAACTTCTTTATTGGAACTTTGTTTGTTTAAGAATTTTTTA
AAAAATAACCCCTATAAATGACAGAAGTAATGAAAAATAAAGCTGAAAATTCTGAACAAG
AAGTAAGTTCTACTGAGGTAAAAAAACCGTTGGAAGAAACTTTAGAAAAGAAAGATACAC
AGGTTGACAAGAAGGAATTGACGGAAAATGCCAAAGAAGAGATTTGTGAAGCATTTGGTA
AAGCAGATAGAGTGGACGAAACTGTAGAAACCAAAGCTGAAGTAGGATGGGATGCACCTG
TTGAAACTAAAACTGAAGTAGGATGGAATGCACCCTCCGAAACCA
>TRINITY_DN692_c1_g1_i1
ATTTTTTGTTTTGAACCAAATTAGCACTTTTGCAAGTTTTTGAAGTCGTTGTGTTATCTT
CGTAAAACACTTACGTTTTTTAAATAGCAAGAGGCTGACGGCTTTAAGTAAACAGTCGAT
TAGAAAATTATCAGAGTTGGGTCATTTTGTACCAATAGATTTATTAGTCGAAAAGATTTA
ATCTTAGATCAATAAAAGTAAATTTGGCAAGCGTAAGTATAATGAATAATATAGAGTCGT
GATAATGAAATTTTGAGTATGGTAAAAAGAACACATTTTAAAAGTAGTTTTTTACCAGTT
AGAAAACGCTATAAGGCTACTCTTCACATCTTAATTTAATTATATGTAAAAAAGGAAGTA
TTATTTATACTAATTGTTGGAAAAATATATGAAAGTGCAAATGATTTTAAGTACAAACAT
CTTACGGCGAATTATAATAAGAATTTTTAAAATACTAATAGGAATTTTCA
>TRINITY_DN1038_c0_g2_i1
GAGTTAATTTTTTTGTTTATTCTAAGAATAGAAAATGCTAACCCAAAAAAAAAGAATAAT
TTTTTTAGGTACACTGTAAGACTTAAAACTACTGTTCCCTGTTTTTTATAATTATACAAA
TAAATTTCAAACTTATTTATAAGACCAAAACTACAATATCTCTACGGAGCTACAAGATGC
TTAGTTCCCTACACCAAAATTATTTTTTATAGAGGTTTCTGTTGAAAAAAGACATTTTTG
ATTATCTTTTGGCTGCATAATGAATTTCTTAGATAAAACTAGCTCTTACAGGCCAAAAAT
GCAGTTTGCAAAATTTATTCTTTTTTGTTTTCGTGTACAAATTACGAGAGTAATAATTAA
AAATGAAGACATTAATATTGTCTTAAATATCATTTAAAACCGATCAAGAAAGAATTAAAA
TGTCCGAATTTTATTTTAGAATCATAAAAAATGAAGACAATTTGCTACTTTGCAAGTACT
AGAAATGTAAATATATTTTTTTATTTTAAATAAAAACCTTGTTTAAACATACATCTTAAC
TAAAATTAATTCTAAAAATAATCAATCTATGGATTTTCGTTATTAAAAATATTCTTATCT
CTAATGTTTTAAGTTGT
>TRINITY_DN1737_c0_g1_i1
CATAAATTTACATGTAAATCTTAAAGAATGGAGATAAAATCAAACAAAAAAATAAATTGC
TTTTTTTATTCTCCCCTGAAATGCCATCTGAAAAAAATGATAATCCTTTTGATGACAGTA
ATAATACGATTTTATATACAAAAATGGAAGATAAAAATCCATTAGCAGAAATTATGGGTA
GAATGAATGGACTTTCATTGTCTGCATTTAGTCCTAAGAAAGACGAAAGCTTACATAATG
ATTCAAATGCGGATCTTTCCAATCTATCAGAAATGTCAATAAATGAAGAAGCTTCAAAAA
CAGAAAATAATAAAAATGGAGATTTGGTTTATCTACAATACTTCGCAGAAACAGTACAAA
ATTTAAAAAAATCTTTCAGGAAACTCGTCAGAAATAAATTTGTACACAAAGAACTTGTAA
CTCAAATATTCGAAAAATTACAAAATGATGATTTAGAAGGAGCTACAAGTTTATTAAGAA
AAATTTTAGATAAAAAGACTTTAAAAGAGATTAACATTCATCAAATTAATCATTTCCTGC
AAGTTATCTTTCCTATGGTATTGAAAGAAATAAATGAGAATTTAGAAAAGCTAAGTTTGT
TAAAAAAAGATATATTTGATTTTAATAAAAGTATATTAACTTTTTGTATAGAAAATAAAA
ATCAAGTGAAATCTATACAAGATGATACAAAGAGTAAAATAAAGAAGTTTAAAAATGACA
TTTCAGATATTTTTGGTTTGACAGAAGAACATTCTATAGATCAATTTTTTAATGAGCTAT
TAGACAAAATAAGGCGTATTTATAATGAAAATAAGAATATAAAACAGGAAAATAAACATT
TGAAAGAAAGTTCAGATATTAAAGATTTAAAAAAAGAGATAGAAGATAAAAAAAATGATA
TAAAACAATTACAATCACAAAATATTTCATTTTCTGAAGTAATTACAAAATTAGATACTA
CAAACATTAAATTAAAAAAAGAATGCATAATTTTGTCAAATGAATATAAAAAGTTGGTAG
ATTCACTTAAGTCAAAAAATACAATTATTGAAAAACAAAAGAGAATTTTAGAAGTTTTAC
AAAAACAAGTGGGCGGCAAAGAAAATATTGTTATTGATGACTTAAAAAGAAAAATTGAAA
GGTTAAAACATAAAATTGAAAACGAGAAAAGTCAAGAAAAAATAAATAAGTTACAAATGG
AATTAACAAAATATGATCAAAGAATTAAGGATCTTGAAGCTATTTACAAAACATAAATAT
TATAAAAATTTATTAAGCCTTAAAATTACTTTTAGTTCTTGCCCTTCATAAGAAAATACG
TCAATCTGAGCATCACTATCGATAGGGCTAACAATCTGGCCTTCTGTACTAAAATTAATA
GGATAAAATTTTTTGGTAATTTGCTTAATCTTTTCACTATCTACTTCCACATTAACTGTG
TCATTCATTTTAAGCCCGCAGGATTTTCGTAATTTTTGAATAAAACTGTTAAATTCTCGT
GCCAATTTTTTCTCTAATACGTTATCATCAATTGTATTATCTACTAAAATAACAAATTTA
TTTGAAGCAAAACATAATCCTGTTGGAAAAGTAGCCTTTTTTTCAATCAAAATATTTTCT
CTTTTAACATTATATTTTTCTTCTGATAAATCTAAAAATGCAAGATCTCGTATTTCACTT
TGTGTAAGTTTATTAATAATCTTAATTTTATCATTCATTGTTTTTAAATCTTTTTTCAAA
TATTCAAAACAAGGTTTAGCTTTATATTCAATTTTTAGTTCAGGAACCTCTGATTCTTTT
ACAAAAATTAAATTAAATACGTGACACTCTCGTATGATTGTGTTGGAAAATTTAGCAGCG
TCTTTCATAAATAATTCATCGCTAATTATCTTTACTTCCTTAAGAGGTGTCTTAAGGCTT
ATTGTATGTTTATCTCTTAGATATCTAATAGCATCAATGATATCTTTAGCATTTTCAAAA
CTGTTATCCCCACTATCTTGTGCTTCAGGATACATTTGAAAATGAACAGAATTTATAGAA
CTACTCTTCTCATTTTGTTGTGAACTAAGTAGACACTGGAAAGAATATTCACTAAAAAAT
GGTGCAAAAGGAGACATAATTACACTAAATTTTTTTAAAATATTAAATAAAATTTTTGTA
TTGCCTGACCGTATTTCTTCTCGATGAATCCTTAAATACCAATTTGACAAATTATCAAGA
AATTTGTAGGCCAATCCACATACTTTAGATAATTGATAATTATTCATATAATTTGATACA
GAAGATAAAAATTCATTAAATGTATAATTAATCCAGTTATCTAATTCTAATTTCTCACAA
TCATTACGTTTTTGCAAAGAGGTTGTATAAAATTTTAAAACATTCATCCACGGGATGATA
AGTAATTTACTGACATCTTTAACACCATCTTCCTTAAATAAAAGATTGTCTGCTTCTACT
ACAGGTGAAGAGATCAAATACATCCTTAAACTATCAGCACCGAATGTTTTCATGACAATA
TTTGGATCTGGATAATTTTTATCTTTTTTCGACATTTTTTTACCGTTTTCAGCAAGAACA
ATGCCATTAACAATAACATTTTTAAAAGCCGGTTTGTCAAATAATAGAGTAGAAATGACA
TGAAGAGTATAAAACCAACCTCTTGTTTGATCAATTCCTTCACCAATAAAATCAGCAGGA
AAATTTTCTAATATCTTATTTTCATAAACTAATGTATTATCAGAATCATGAAAATGATGA
CGAATTTCTTCACAATTCAAATTATCAACCTTTCTAAATGGCCAACTATGCTGTGCATAA
GGCATACATCCCGACTCAAACCAGCAATCAAATACCTCAGGAATTCTTCGTAGTGTTTTT
CCATTTTTAGTCAAAATAATATCATCGATAAATTCCATATGCAAATCTGTAATTTTTTTC
CCACTCAATTTTTCTAATTCTTCCGCCGATTCAACACATAAAATTTCACTATAATCGTCA
CTTATCCATAGTGGAATTGGTGTACCCCAAAACCTACTTCGAGAAAATGCCCAATCTTTA
GCATTGGATAACCATTTACCAAATTTTTTATGTTTTATATCTTTAGGCACCCAATTTATA
ATTTCATTGTTTTTAATTAACTTATCAACACTATCAGAAACTTTAATAAACCAACTTGAT
ACTAGTCTATAAATTAAAGGTTTTTCAGATCGCCAACAAAAAGGATAATTATGACTAATC
TGCTTTACACAAAAAATCTTTTCTTTAAGATGTTTTATAATTAATTTATCTGCATCTTTT
ACATAAATTCCTTTGTAATCAAAAACCTCGGCTGTAAATTTGCCATTTTCATCTACAGGA
CAAGGAACTAAATCGTTTTGCTTAATCAAATTGTTTTCAACAAAACAATTATAATCATCC
TCACCAAAAGCAGGGGCAGCATGCACTATACCTGTACCATCAGTAGAAGATACAAAAGAT
CCCCCAATAATTTTAAAAAATCCACACCTTCTGTATTCTTCAAAATAATTAAATGGCTGT
TCATATTCCAATCCAATAAGTAATTCTCCTTTAAATAATTCATGTAATATAACTTCCTTT
TTATTAAAATCTTGTATTCTGTTTGGTAACATGCAATAAAATTTATGATCAATTTCAAAT
ATTTGATAATCAAAATCTTTGTTAACAACTAAACCACAATTCGAGGGTAGAGTCCAAGGA
GTTGTAGTCCACGCCAAAATGGAAACCTTCTTATCGAATAATTTTGATTTAAGTGGAAAT
TCTACAACCGCCGATAAATCATTTACCATCTTGTAGTTAGATTTTGCTTCAGAACTACTT
AAAGTAGTCATACATCCAGTAGAAAATGGCATAACTCTATACCCTCTGTAAACATATCCT
TTTTTATACAATTGAGAAAAAACATACCAGACACTAGTCATAAAACTTAGATCCATTGTT
TTGTAACTATTATCAAAATCAACCCATCTACCCATTTTTTCTACAGTATCCTTCCACTCA
CTAGAATGTTTCATAACAATTGACTTACATTCTGCATTATATTTGTCTATGCCCATTTCT
AAAATTTCTTGTTTAACAGAAATTCCTAAATTTTTATCGATCTCAAATTCGACAGGTAAC
CCGTGACAGTCCCATCCAAATCTTCTATCAACCCTTTTGCTATGTTGATATTGGTACCTG
GTAATAACATCCTTCACAGTTCCAGCAAGAATGTGACCAAAGTGTGGTAGCCCAGTTGCA
AATGGTGGACCATCATAAAATGTATATTTCTTCTTGTTTTTACTCAATTCGTTGCTTTTT
TTAAAACATTTTGTATCCTTCCAAAATTTAAGAATTTTAGTCTCAATATCATTTATGCTA
AGATTTGAATCAAATTTCATTTTATGGGTAGAAAAAATAAAAATAAATTCTTTTTTCTTG
CTTAATAAGCTATTTTGTTTGTAAATAGCTACGGTTTTACTTGTCTATAAACTAATTTGT
TTGTTAATAGTA
>TRINITY_DN1483_c0_g1_i1
GTTTATTAGTTAAAAAGAATTAACAGTGTTGTAACTAATACGGTATTTTATAAATTAGAT
ATTTAAAATTCAACTGTCAAACTTTTTATATATACTTTTATTTTGACTTATTTTATATTA
GAAATGGCAATGCTAAAAAGATGCTATTTTTGTAACATAAACATTGATCATTTGTATATC
TTTTGAATTGTCACAAAACATTTTTCTAAGATTCCTTGCTTATAAAAAAAGTTAAATTAA
TGATTTAATTAGATTCCACCTCAGTGTTAACTATTTCTCCAAATTTAAGATTACTTTCCT
CGAGTGCTGTAAGTCTCACTCCCTTTTCTTCAGGCAAACTAATAAGAAGACTATCTTCAC
TATCACCAATAGCAATCAGAGAGCTAATAGAAGCCTCAAACTGTTTAGATCCGAAATCTT
CACAGATTAGTGATTTATCTTTTATAGTCTTAATAATCCCTATTCTTCCAGTATTTTCTC
CCGTGTAAACATAAACTATGCCTCCTTCTCTAAAAGATACATAATCTACAACAGTTCTAG
TCTTTAAACAAATCTTAACTGTATTATTAATATCAATAGCAGGATTACAATATTTAAAAC
ATGCACCATCATTAGTAAAAATGTATGGCACATTATTGTACATAGTCTTTTTATTTAATA
CTTTTGCAAGTTTATACTTACTTTCTTCTTCATCAATCTGGTGCAATATAAAACTCTTAT
CTACACCAAAAAGTACTCTGTAGTGTAAGTTTGTTTTAACAATACTTATAACATCTCCAA
CTCCAACAGGAAATTTTCTCTTTTCAATTACTTTACCATTAATCATAATATTCTTAGATT
TCAAAATAATTTGAATTTCCTTCCTATTATGCGCATATTCTAAAAAATACTGCAAGACAT
ATGCCAAAGGAATACACAAGTCTTTTTTATGAGGACCACTATGAGTTCTAATAGCATAAG
TACCTATAGATTTATCTATCTTCCATGAGTCGAGTGCAACTTGTCTGTTTAAATGTTTAC
GAGGACCACCAGTCTAAAATTAGAAATTTTTCACTTACCATTTTATGGGTTGAAAAAATT
TGAAATTTTATGCAGAATATTTTTACCCATGCCAGATTCACAAATATTAAATGTATGGAA
AAGTAATCTGGAAGAAGAAATGAAAAACATTAGAAAACTTATAAATAAATACAATTATAT
AAGCATGGACACTGAATTCCCAGGTGTAGTGGCCAAACCTATAGGGAATTTTAAATCACA
ATCATCTTTTGCTTATCAACAATTAAGATGTAATGTAGATATTCTTAAAATCATTCAATT
AGGTATTTCATTATCTGATTCCGAAGGAAATAGGCCACTTCCTGTAAATACATGGCAATT
TAATTTTAATTTTTCTTTAGACACTGATATGTATGCACAAGAATCCATAGATCTTCTTGC
ACAAGCAAAGATTGATTTTAAAGAGCATGAAAAAAATGGAATAGAAATCGAAGAATTTGG
TGAATTACTTACTACTTCTGGGATGGTTATGAATGAATATGTTGTATGGATATCTTTTCA
TTCTGCATATGACTTTGGATACTTAATAAAAGTATTGACTTGTAATTTATTACCAGAAAA
AGAAGATGATTTTTATGATCTTCTCAAAGCTTTATTCCCTGAATTTTACGATATAAAATT
TTGCATCAAAAATTCTAAATATGGTACAAAAGGACTTCAAGAAATTTCTTCTGACATGGG
TTTAAAAAGATATGGTATCCAACATCAAGCAGGAAGTGATGCACTTTTAACATCCTTAAC
TTTTTTTAAGGCTAAAGAAATATTGTACGAGGAAATGGATAATGATAATATTGGGAAGTT
ATTTGGCATAGAAATTAAACAAGATTAATTGTATGTTTCTACACAAACACAATAATATTT
TATTTTTGTTATTTATGCATTGTATTTTTAAATATAATTGTTAATTTAAGGTTTTATCAA
ACAAAATATAAACAAATTCCAAATAAATTGTTATTGTTTGATATATTTTATTTAAATGTT
AAAAAAATTAATTATAGTTTAATGTAAATAAA
>TRINITY_DN1544_c0_g1_i1
TTAATTTTTATATTTTTAAAATATCAAAATAAATTTATTTTTTGCCCTGCAGCGTATGAA
TAATTTTACTAACATTGAAGATTTATTTAACACAATTCCTGTGACTAAAATATCAGTAGT
TGGTATTAAAAATAAATTATTAAGCACATCACCTTTAAATTTAGAACCGAGATATGATCG
TGTATTAAATAGATACATAGACACCAAGCCATTTAAAATACTTGATGCACCAGGGATGTT
AGATGATTATTATCTTAATCTTTTAGATTGGAGTGTTGGTGATATATTAAGTATAGGCTT
GTCTTATTCTGCTTATACGTTTAATTATGTAAAAGGTGATGTAAATGAAATTTATACTAG
TGAAGATTTTATAACTAGTATAAAGTCTAATAATAATATTGTATCTATAGGATTAAACAC
AGGTAAAATGATATTTTATGATTTAGAAATAGATAAAATAGTATCTTATAAGAGATATCA
TAATACTAGAATAGGATCACAGTCCTGGAATAACAATTTATTATGTAGTGGAGACAAAAC
AGGAAAAATAGTTATACAAGATATTAGATCTAATGAACATGAAATACTTCTAGGGCACAA
ACAGGAAGTGTGTGGATTAGAATGGAGTACAGATAATAAATATATTGCTAGTGGAAGTAA
TGATAATGATATTAGAATATGGTACAATAATCACACATATAAAATTCTTAAGGATCATAA
ATCAGCAGTAAAAGCACTTGCTTGGTGTCCATGGAAAAATGGTGTATTAGCATCAGGGGG
AGGTACAAAAGATAAGTGTATAAAGCTATGGGATATTTATGAAGGTAAGAAAATAAATGA
AACACAAGTTAATTCACAGGTTTGTACTTTAAATTACATAAGTAAATATAAAGAACTTAT
TAGTTCACATGGATATGTAGATAATAACATTATATTATGGAAAGCAAGTACAATGAAGGA
AGTTATTTCATTTGGTAAACATGATAACAGAGTTTTACACACAGCACTTAATCCAGATAG
CACTATATTAGCTAGTGCGGGAGGAGATGAAAATCTTAAATTTTGGAAAATAAGTGATAA
AACTAAAAAAGTAGTAAAAAGAGCAAGTATAGGTGTAAGGTAATTAAAATGTTTAATATA
AAAATTATAAAAAATGTTTAATATA
>TRINITY_DN2126_c0_g1_i1
ACTGTTCATTCTAATAGTAAAATTAATATATAAATATTTTACAATAAAAATTTAGTGTTA
TGCCAGCTCTAAAAAGAATTTTTTTACTTGAAAAAGATACAACACAATTTCTACAAATCG
TCAGTATTTTTATCCCTTTTATGCAATTGAATTGGGTTGATGTATTTAAAAAAATAGAGA
ACATAAGTGAAGCATTTATTCTCGTTTCTAAGGAATATTCTAATTTGGTTGAAAATATTT
ATGACAAAATTGTAGAACATAAAAAAGAAATCAATCTGTTTATAATAAATGCCGATAACA
TTATTTGTAGCCTCAAACATAAAAAAACGGACTTGGTTATTTTATTAGGCGTAGAATGTC
CAGAGCATGGTTTTGAAAATGCAATTTATCTACAAGATAAACTTGGTGATGAAGAAATAA
AACATATTAATACATTTAGTAACGTGTATTTTGATTCTACTTATTTGCAATACAAATCAC
ATAGTTATATCCAAAATCAAGAATTATTAGTAGTCACAAAAAATGAAGCGATTTTACGAT
ATTTTTCAAGAAAAATGCATGTCAAGCCTTTTTATAATTTTGACATAGAAAACCGATTCG
ATTATCTTACACGTAGAATTAATTTAGCAGAAATCGCAAAAAATAATAAAACTTTTGCAA
TTATTTTTGTGCACGAAACCTATTTAAGCCTAGCTGTTAAAATTAAAAAATCCTTGGAAA
ACAGAGGAAGATGTGGATACCTTTTATTTCTTAGAAATATTAGATATTCGAGATTGGTCA
CAATAGAAAATATAGATACACTGGTTTTAATAGATTGTCCTGCCTATGATAATTTTAATA
TTGATGTAACACTTCCAATTTTATCGCCAGCCGATGTCCAATACATTTTAAGTAAAAAAT
GGGATCCTAAATATGAAATTAATAAATTTGATATTTCTGTTGAAAATTGTAAAGAAAAGG
ATATTTGTATATATCAAGGAGCAGGCAAGCTAATTTTAGATAGTGATTTCTTTGGAGTAG
AATTTTCGAGTAAAGATGATGACGATTTAGAAATATATGAAGGAAAAAGTGGTATAGCGA
GTGAATATACACACGAATAGATTTAAAAATATATTTAATTTTTATCATTTATAATAACAT
CATCAAATTTAAAGTTAATTACTTCATCGTCAACAAATGCGTCTAGTGTTAATTTATCAA
AATTTTCATTTTTTTGTTCCATGGGTGATAATTTTTATCCCTTAAAATGTTTGTATTGTT
TTTTTTTATTTATTGTGTATTTGCTTTATCTAAAGAATACCAAACAATACAAGAGGTTAT
AAAAAGGTTACATAGGGATACAGATTTTAAGACTTTATACGAAGTGTTTGATATTTACAG
CTTTACGCCTGTAGATGATATACAAAAAAAATTTGTAAAATTAATTACTGCTAAAGAAAC
ACCGCCTCGATTTCATCTGCCCCTTAAGGATTATAAAAATTTAGTTACTGCTTGCTACGA
TATTCTAAAGAAAAATAAAGATGCTTACGAAGAAATACTTAACAGTCCTTGGTTAATGTT
TGATAATTCAAATAATTACAAAAATTCTCGATTAATGATATTTGCTTCTATTTTGGCTTT
ACTATTATGTGTTGATTTTGTTTATTACTGCTACCGATTTGCTAAATACTGCAATTTGAC
AACAACAGAAATTGATGCGGAACCTACGAAAAAAAAGAAAAAAGCAAAAAAAAGTTTTAT
TCAATCTAGTATGTCTAAACCTGAAATGTATATTTATTTAGGGTATCGAAAACTGCTAGC
TATTTTTGGACATTAAATGTTTTTTAATATCTTTTTAAAAATCCTAACAAGTTGTTTTTA
GATTTACAAATGTTATCTTTGTCATCAACAGTTTCTAAATTTAAGTTTACATACACAGGA
CAATGATCACTGCCATATACATGATTTTCTATATCTGAAAACATGATTCTGTTATAAAAT
TTTATTGGAATCAAAATATAGTCAATACGACTTCCTAAATTGCGCGGACGTAAATTTAAT
TGTATATTCCAACACGTGTATTTTTCATATCCTGTATGAAAAAGTCTAAATGCATCTATG
TGCGATAGTTCAAGTATAAATTTTAACATCCATTTGCGTTGAAACGTGCTGTAAAAAAGT
AACAACAATGTTGCATTATTTTCAACGAGATAAGGCAATTCCGTCAATGAACATGATGTC
TTTTCCATTAAATCAATACTATAATCAACATCACAATTATAAGATTCTCTGGAGAAAGAA
AATGTGGCATTTTGTAAATTATTAATAGACGAATAAATGTAATTTAGATAGTTGGTTTTA
TAAGAATACATAAATAATAAAATATTTTTGCCAAATAGTTGTGACAGCATTGTATTGTTA
TTTTTTATATTTATATCAACTTCGTCTTCTGTAAAATTTTGCGAGTCGCACAATTTTTTG
TAATTTTTAAGCGTAGTCTGATTTTTAAAGTCGTTAGAATATGTTTCTAAAATTTCTAAA
ACGTAGTCCTGGCCTTTATTTTTACGATTATAATTTTTCTTAAATTCGTTATAATAAATA
TAATGATCAAAGATGCTATAAGTAGCGTTAAAATCTCCTAAAACTATTAAATCATCATAT
TTACTGATAAAATTGTAAATGTCACGATAAAACTTAATAACTGACTCTTTGGTTTTGTTT
CCATTTGGATCGTAAAAAGGACAGTATAAATTTAAAATTTTAAAATTCTTATGATCTGTA
AGCAATGACCTTCCATATTCAGAATACGGTACAGAAATATTATGTCTTCTACAATACAGT
CTTTTAGAGACGAATGTGCTAACTCCATAAATACCATTGGTTTTTTGATTAAAATTTGTT
AGCGTAATAAAATCTTTTAGTGTGCTGAACTCTTCCATGTCTTTTTTTGTACATTTAATT
TCTTGCAAACACAAAATATCAGCTTTCATAATTTTTAATAAATAATCATTGAAAGAAAGA
TTATAATTTTGCTTAATGAACTTATCAAAAGATTTGATTCCATTAACGTTAAACGAAATT
ATTTTCATGGGGATATTTTAGACAAAAAATATAAACAATATGCTATTTATTATTTACACG
AAAGCCTAAGAGTTTACTTGCCTTTTCTAAAACATCTAGAGTTCTTTCAATATCCTTTTT
ACTATGTGAACTTGACATACATAACCTTACTCGCCCATATAAAATTGGTGCGCCAGGATA
ACCAACTATAACAACACCAATACCTTCTTCGCGACATAATCTTGATAATTCGCAAAGTTT
GGCAGGATGAGAAATTATTATTGGAATTACTGGAGATGAATCATCCCCCAATACAAATAA
CCCTATTTTATTGAGTCCATTTCTCATAAGATTAACATTCCGATGAAGTCTTTTTAGTTT
ATTGGTTCCTATTTTAGTATCTTTAATAATTTTTAAACATTCTAGTATTTGTGTTGCAAC
AACAGGCGTCATTTGTTCGCCAAAACGCGTAAAATCGCTATAAATTCTGAAATGATCAAC
GATTTTCTTAGATGCGGCTATATACCCGCCCATTCCTGCAAAACTTTTTGTAAAAGTTCC
CATTAAAATATCTACATCACCAAAGTCTACATTATGGTGCTCACAAACACCTCTACCTGT
TTTTCCTAATGCACCTATTGAATGTGCTTCATCAATAAAAATGTAAAATTTATATTTTTT
TTTCAGAGCTACCAATTCTGGCAGTTTTAATATCGTACCTTCCATTGAATATATTCCTTC
TACGATTACGATTATTTTTCTCCATGATCTATGGGTAATAGGTTGTCCTTGTGATATATC
ATATACAAGCCTTTTCTCTAAATCTTCCATATCGTTGTGTTTGAATGTTTTAACAGTGGC
TTTTCCCATTTTCAAACCAGTAATAATAGACGCATGATTTAAAATATCGCTGTACACAAG
CGTACCTTCGTTTAATAAACAAGGTATATTTGAAGTATTGGTGCCATATCCCATAGGAAA
TACAATACAAGCTTCTTTATGTAAAAAATCAGCCATTGATTTCTCCAATTTTCTCAAAAG
TTTGTGTCTACCAATATCTCTTGGGCATGCGGCTATATTTATAGGATTATTATCTATTGC
CTGGTGCAGTTTTTTTAAAAGTTTGGGTGATGTTACACCAAAACCCAGATAGTTATAAGA
TCCAAAATTAATTAAAGGCATTATTTTTCCTGTAAGTTGCAATTCTTCGGATCTTTTAAA
TACTTTACGCTCTACTACATTAATTAAACGTCCTGGTTTTCCTTTTATTGGAAAGTTTAC
ACAATCAAGAATTCTTTTCTCACAATTTCTACAATAAAAAGATTGTAGATCGCTTAAAAT
AGGAATTTCGTTGCATTTTTTATATCTAAATAGTTTATTAGCTAAATCGTTAATATATCC
AATAAATATGAGTAGTAAATAAGATATATATGTTGTAATTAAAGAAAAATTAGATGAACT
TGAAGAATACATTAGGGGCAAATTTTAAAAATATTAACAATATAC
>TRINITY_DN1918_c6_g1_i1
AATAATCAAAAGCATACATTGTATTTAAAGTCTCGTTTTAAACGGAATGGCTTAAGCTAG
TCTATATATATAAAAAGTTTGAATTTGGATATTTATTATTTTTTAACCCCTCTTTTTTAC
AAAACTCTGTGAAATAATTATTAAGAAATAACAATTTATCATAGTTGACCATATTATGTA
CACCTTTATATTCTTAATATTTTTATGGTTTGTTTATTTAAATTAAAAATGTGTGCTGTT
ACATATTTCAATTCTAAGTAAAAGAGCTTAATTTTATAATCTAAAATAATACATACGCGG
GGCTTAAGGACATTATTTACAATTTCAATAAAAGAAAGCATGCATCGAACTTAAATTCCG
TTTTAAACGGGATCAATGTATATAAAAAGTTTGAATCTGGATATTTATTATTTTTTAACA
CTTCTTTTTTTCAATAAATAAGTAAAATTTTTTGTATTTTTTATTAAGAGCGAGTAGCAG
TATTTTAGGAATATTTTCTCTAAGCATTGTGCCGTGGAGACATTGAATTACATAATAATA
AGATTAAAAGTAAAATAGTCAAATATAAAACAATACTCTGAAATACAAAGGTTTCGGAGT
GAGAATAAAAGTATTTAAGCAAGTTTAATAAATAAATAATGTTAAATGAGAAATTTAAGT
CATTTATAACCAAACTATTATCTTGGAGGATAAAGGTAGTGACACACGGAACAGTGTTTT
TGTGCATTTTCTTTTGATTTTGTTTAGTTATTATAAATCTTATACGAGGTGTTTATAGCA
AATTTTTATTTATAATAA
>TRINITY_DN606_c0_g1_i1
ACACCCAAGCATATACATCTGGCAATTTCTTCATCCTTATTGATATCATCGTGTTATTTG
ATCAACACCACCTTATTTTTAAGAAGACTTAAACCGACTATAACCTGCAAGAACTCTAAG
TCGGTTTGCTTAAATATATTGTAAATGGTTTTAAGTAAAAAATCATTGCAATATATGACT
TTATAAACGTTTTCTTCTTCGGCCATTTTTTTTGCATCAAATTTTCTCCCTGCTCCCTCA
TTTTTAAGGACAAAAAAATAAAAATTATTATAGCGGATTATAATAAGATATGGCCAAAAT
TTGATCCATTTTTTCCTTCTGCAGCTAGAATAAAAAAAGTTTATGAGAATCCACTACTAA
TTGATCACGGGAACAGAACCGAGAATAATTATGGCTAATGTGGAACTTTTTGAGTTCAGT
TACCCCCTAAATTATATAAAATTTTTTTTTAAAAAA
>TRINITY_DN1641_c0_g1_i1
TTATAAGAATTATCTTCTCCCTTAAGTTTTACTTAATTGGCCTGAATAATATCCGGCATT
ATTATACTGAAGTATCAAGATGCTCATAAAAGGATCTACACCTTGTTGATAAATTGGTAT
CAAGACTTGGTCTTGTTATTTTACGTTGCCAATTTTAAAATCAAAACAATCAAATCGCCA
CCTGCTCCTTCTTATCATTCTTTCTGCAACTCTTTGGATTAATTTTATTTTGTTCGTTAG
AGGTTATTATGTCCAGCTAGATATTAGGTAAATTTATTTTTCATCTAAAATTGGCAGTGG
TTTTGTACTGCCTACGTCTCTATGGTCTAAATTCATATTTCATCTATTAAAAAACGATAC
AATTTGTTGGCCCTCTACAAATTTATCTGCCAAAAATTAGAGCCATCAGTGTCTGTAAAG
TAGTCAAATGCCTAAGAATATGTAATAAGTTCTCTAATTTCAGTCCATATACCCTTCATA
CCGTTTGTACGCAAAGTAGACCTATAATGTATTTGATGGTTTATTGCATCACTCTACCTG
ACATTGGATCAATAGGTATCGTAATTTACCTTTAACATCCTTAATGTTAAATTCACCCCA
TATATTTGATACACCCATATTGCAAAATTCGCTACTATTGTCTGTATAAAACGTTAATGA
GGTCAAAAAGTTCTGAACACGCCACTAAACGCATGACTAACAGCTAAAACATTCTTTTCA
AGCAAAAAAGTCTAACAGTATTTTTAATAAAGAAACCAATACAAATAACCACTTATGGCC
ATTATTTGGGCAACAAATATCAATCGAAATTAATTAGATCTTCTTTATAACGTTCCCTAA
AAAATTACACTATTATTGACGCAATTATGGTATGAATGGCTTGCTTTCTCCATGCCTAAC
AAACTAAACATTAATTAATAATAGAATGAATTAATGCACGTATTATACCATATGTAAATA
TTTGAAGTATAAAAAAAGTCTATCACGCCCCGTTTGGTCATTGAATTATGCTGTAGCATT
ATAAATTTATTTTTTAAAAAGTTTTGAAAACAATACGCTCGTTTTTTAGATCTTAATTTG
CTTGAAAGCGTATATTTACAAATTTTCTACATGTTATTTAAAATTTCCCCTTTTGTGCTA
CTCTGCAGCGTTGATGGTATAATCTGCACCACAAAAAAATTATGATTTCCACATCTTCTA
AGTTTTTCAATTCAATATACACATGTGTAAAAAAAATTCAAAATTATTTTTATTTTGCTT
CTTGCGAATTTATTAGTCATTTCCGTCCCTTTTTTTAGGGACTATCCCTACGCCATTCAT
TTTATATAGGCTTTGAGATTCATTATTGACAATTAATAAAATAATTTATTTAATAAGTAA
TAAATATTTTTGG
>TRINITY_DN1973_c0_g1_i1
TAGCAGTAGATATACTCGTTTATTTAATTAATCGTATTAATCAATGTGCTAAATATATAA
GTAAAGAGTATTACAATAATCTATTAACTTCAAAATACTGACACTATTAAAGTCTCTAAC
TTACTTTAATGCTTTATTTTTTTTTAAATTTTACCCCCAAATGTCCGCTCAAACTGAAAC
TGAAAAACAGATATCCGATATCATAAAAAAATATATTTCAGATGTTGAAGATAGTAAATT
TGAAAACATAAATATACAGACATTTATTCGGGATAACAAAAGGAAGGTAATGACAGTTAA
AGTTCCTGCTGAAATTCTTGCTAAAGCACAAATTAATTTTGGAAATATTTTAAAATCTAT
TAAACAGAAATTTCAGGATTATTATGTTATTATGGTCGAAAATATTAAGAAGGAAGGTGA
AATCAGTTGGAATGATGCCAAAAAAATTTTTAAAGGAGCCTGTTACCCATTTATAATAAA
TGGTATCAGAAATGATGTTATTACACCTGAAGAAGAAATTGTTAATGTTCTTCTTGAAAA
AAAATGCACTTTTAGTGATGACGAGTTTAGAATGATTGAGACTGCTATCACAGGATTAGT
AGGTAGAAAGGTTGCAGTTTCGATCAACTTCCATACTTTAAATTAAATTTTTATGATTTT
TATTTTTTATAAAATTACCTCCTTATGGAGGAAATACAGAACTTAAAAAAAAAGAATTAT
AAATCAGTACAAAAAAATTATAGTGAAGACTATCTTGGACTTGATTTTTCATACCAAGGA
TTAAAGCATCTTTCTTACTCTTTGTTTCAACTTACTTTTATCAAAGAGTTAAATTTGAAA
GGTAACGATTTAGAAAATATTCCTGGAGACATTTACATCCTAAAAAATCTTGAAATTTTA
AATCTCAGCAAAAATAAAATTAAATTTTTACCGGCTAAAATAGGTAAAATGATAAATTTA
AAAGAGCTGTATTTATCTGATAATTTTATATCAAATATCCCTATGGAACTTGGAAGTTTG
TACAACTGTACTGTATTTGAAATTAATAATAATCCACTTATTAGTCCTTTTAACTTATTA
TATAAGGATAAAAAGTTATTACAGTACTGTAGAGAACATAATACAAATTATGGCCCGCCA
GCAGATAGAACATGGTTAGATACTGTTATAAAAAAGGATATGTCGGAAATAACATTTTCT
TGTGGCACATACAACATTTTATCGAATTATAGTGCAGTACGTTTAGGATATCCACCTACT
TGGGTTCTTAATCCTGATTATCGTAAAGAAAATATTTTGCATAACATTTGCTCTATAAAT
GTTGACATTCTTTGTTTACAAGAAGTTGAAACTTACAATTATGAAGATTTTTATAAAGAT
CAGTTAGAGTTAAGATGTGAATACAGTTCAGTTTTCCAACCTAAAGGAAGATCGAAAAAT
TTAACAGATTCTAAATCCGTGGATGGATGCGCGACTTTTTGGAAAAAATCGAAATTTAAG
ATAAAGGAAAATTTAGTTATTGATTTTTATAGTAAATTTATAAATGATTATAGATTCAAT
AAAAATATTAATTTAGTCAGTAGATACGGTAAGAAAGATAACATAGCACTAATTTCAATC
TTTGAAATTTCTCAGACAAAACAAACACTTATTGTTGTAAATGTTCATTTGTATTGGGAT
CCTGAGTATGAGGATATTAAATTTGTACAGGCAATCATTTTACTTGAGGAATTAGAAAAA
GTCAGTAAATGTTATAAAAATCCCAGTATTGTCTTATTAGGAGATTTTAATTCTTTACAA
AATTCTTCTGTATATTCATTTATCACTCAAAATAGTGTATCGAATACAAATTTGTGTAAA
TATAACATAGGATTTATTCCTGGTCATTTTTTAAAACTATCTGATGCATATTTGAGCGAA
GAAAATGACTTCACTAACTTCACACCCACTTTTAAAGGCGTGATAGATTTCATTTTTTAT
TCAGATACATTGGAATTGAGAAGTATACTTTCTACGATTGAAAATGAATATTGTGATCAG
GTAGTTGGTCTTCCCAATATTCACTTTCCGTCTGATCATATTTTTTTAGCATCAAAATTT
AAATTAAAAAAATAAATTTATTTAATTCGATTTATTAAAAATAAACGCATGAAGAGAATA
[truncated: 3,112,904 more chars]
