# Supplementary material for: Genome and Evolutionary Analysis of Nosema ceranae: A Microsporidian Parasite of Honey Bees
Source: Front Microbiol. 2021 Jun 2;12:645353. doi: 10.3389/fmicb.2021.645353 (PMC8206274; doi:10.3389/fmicb.2021.645353)
Supplement: Supplementary File 1 — Additional results. [file Data_Sheet_1.ZIP › S3 genes in SVs.fa]

>KAF5141718.1
MYECLLYSYALFFVMILSYELINVAYTTKPSYYSTELFLEAKRNHLNNVRSQLFKFVMYLFVIA
LLFCKKNGNILNLKHNNFNYTTSSGSQGTKICNLIYNFYNYLKTVLEEQNILIAIILLYLCFDY
DNKKIVNVLLAFLEYFILHRFILRNRYFVIFVFLRNEWFYRAWKRSIGAKIIDICTKDNLPKEI
IDFIEGRGFVFNVRDIESTECNIYVVSNLKIATIYVCNKVYNLMSQQEFLSLLYHEVGHIVTYT
CLKKTVINFLIFFIPSFSFTKYFLKPTTISYLKTLTALEITEFALKILGCGFIFFGQAYESIQF
LFTFFDEIKADKFSVGMYPREYLKQGIIKMCMENRSVYDCSLLYNLFLTSHPALKRRLKMIENY
>KAF5141719.1
MFLYLYFIYCTNMFRISMFYDPSVKLLCKDSTLLPEFIHSHDDPRFYYKLKEVSPGYLKIYCMG
KILELIDNDKLKFVDEESNLQNQKFKIFFTPEGGFKISQYGLCMTLIENTIINVKACNENTDQI
FMLIKDTNSAIIKPYTGLTYTYDTYNYAIN
>KAF5141720.1
MFYHILAIFGSSITRRDIHTEEQNSIFYDYKNRKVHEFTSNNLSNYHFGLCHSKELPNDNYVRT
QNPSKYYFDQNNLSNKTESYKFIDQNFDNNYVLDLSLPKFSCSSQSKNYMFATSRSNICDNQVF
NKNKKRDFCNNYYSMYFTTGIISRENNNIGLHWKKEILKKHKLKRTNDNQFIKEKQPISFVNQS
ANLQPNISAEVYTDITYESKTLGLLFYKLQKRLDASKDQLKNCKNYFNDKMYQMSAELARKNVS
SCFVIKNKYKTFRNRFKFPRIIRLCKETIPKVTKLTKNLKEISISEYDKRNTICNSLNFIKDYL
NFFIKLKKFYNRQLRTFDVVLDKIFLTNEIFKNLIINVPMLKMLNDIKNLLNLGLGSSLDSRTE
ISILQKEILKNVLISFSYKDEKYKNLQEIVKMIIN
>KAF5141721.1
MKRCLFNVFKHKIYFMLICIGYCFTVFVKSFMLLAPYYYSDFALAVNTTTAEASFSSTNLSQNN
DITNDDVLPLVEAEEATEKQAVEQNFLQKYSKWSIIVILFIFLVGAMVPATVIFFVWMRIIILQ
QQM
>KAF5141722.1
MDHLLNFGKFILMIIKKNQENNNYKLSLNQWKHAVIKFNDLIKVRSEGVNFEGTNEDKYTNLKN
LETYANFLRSVELDCISYIIKI
>KAF5141723.1
MYKKMFKITSRPLEINDKDIIELFVAENIMYMFDLKNRTRKPDLVRILYDDDESTHNDNQGCTI
KISNFVTELQRYHHSKILV
>KAF5141724.1
MAGREQKLLNIFTNIITTLPILRIRCNSNSKLYNSERFLHRFTWLKCRKKFSLLENTPFYYKKL
AVIDVLLIIKLWSAKAKQTTICEFLELGQRFVRKVI
>KAF5141725.1
MTNNSRKIDKSLDLSIIEKDNSKFADKKKVSKYYNVKKCKYNKNIEKINIQNKTLPLDPSEIFY
KDSIGVYRIPRCSTGFDNRIPGYFNTNFGKILKNVADLYNRYGVKLFDYFDVNILDLNEIKEKE
DQLYLNFFSKYK
>KAF5141726.1
MFFYISLLKAIVPLFDNDSYDIHEPYDLDEEMGYNTPSTTSEMLNDNTVLNTTQDFQPLNVKIP
KNAFRSIRYGKIKTNPENLETLIQHEMEDISPDLHNKIRKRLAKSNVDRSRYKDLFFIKKRIIQ
DGDRKIVSFDIKEKIIPKNPDSEHINKDVSLRVILAGILFLLAGLVFTTTMKMYQNIFKKNVFN
YDGKKEQNKESV
>KAF5141727.1
MDTIRSLNKKYLLIPKVLFFSIAMLFYTLHTFKSVFAKDKFGVSESAVGTGFGVLMFITFFTNI
YIGSLNDKWGASKWFLIVFLCLSAFFFQLFFFTEYVENIIPGVFWFNMLFYLGANLCTTPLMDK
VILEYLSKIPNIGAKTYGTQRLWGTVGYAVCNYVVEFIVTDSKNEATQWTNLRIYNLLVALATV
GMCFYFINWDTSRRETGRQDMWKSFKELITNWDYMFFIFIILLNGLTRASMTIFLTIYWKDVIK
MKPFDLSGFPGVISGPLSIFNNNTTSTANLFGILFEIVTFFTAQTIIEHLGYFWPLFLAQGAQM
LRFVFYWMLPYDSDYSYAAVCGIELFKGLNFGLTHCSAVQLAQRLCPPHLKSTSQMVYQGTFTG
LGSVLAGLICSVVFSGDTMKNKNLPRSKRASVFNVFFIVNMLFTALTLGLFFYMYGIVENVLFN
RENAEKKLEMYSEKEQEEKKKEQNLNKNLIENK
>KAF5141728.1
MDYIERIKSKNWKERQEVYLELGNHFKEGKNLEFLHLLQNETNIPALESAIDSILKAPIISTSA
VSKIFLQIGNSKTTIKNRIFNLIDNIKDSDLVPTLVQLLSNKNPKIVSNTLISLNRLYENNKNL
PTQDSLEALNLVLGHSDSVVRSEGLKFTVLLYKIVGNEVKKYLNIKPILLKELEEEFNKISPQS
ESISVDLDYSKINDSKWNIRVEGLTQLLNSPYNDNIVDVLFQRINDPNNQVFFLVLDVIYKFKV
KDKKIINGLIERLKDKKMCITDKIKKTLIHVGVEHINTQYFMLKSPELKANLIEVCTECKIIDK
EVIKCIIKCTEDSSSMVRNKAFEALRMLDYDKNLLSSDLRKKINPNETSTNVIVGNKIAPVQFT
KKSITPIKKSITPIKKIVTPSKQNFTKKYTKKGQPAINKEILESFQSKYPFILDKTWTVRIEGI
NANKKYLLKEDLLDFARFLFSVKDPNFQVNILYLNLIIERKAELVTFLDVQEVLIYYCVDKCTE
AKMKSKILELFGVFNRSLVIEILVEVICLVKKGKKFVELVKLLSEYHKNEREIEDVFKVGVTGL
QEKKAVEGLKNTFKVQDSSFILDVKNEEGKSVNISCESKEQNSSFLHEPNENSRVQNDSKCSDH
SSKTTNVNLFEPSPASNSAIDIINLINEKNVDTIFSLLDSLDLISHSSKIIEMSIYKDVQSTFF
NTLMIHFVSKKYILSKEECQTLVKHYLSKGFYEELNMIDRVYPLTKLFLILKNILVDTISEKSE
HCIVSLLKRYVTDSNSEIIKENIKNSENFLDFLDKCNNKSTIYKDAPKFNTCVFGTPVKDVKVI
NNITKITNNMTDSKDENNLPDTKNNMTETKIKNNMTDAKDENNLPDTKNIMTETKIKGNLADTK
TFNKLKEPKCNSIPLNLIAPSVFEANDLNIDIETSLDCLNLSGGARLTPNAKKFRKEFFSPRKN
VENLEDILDNIIDSDQNKSEEAFKRLSEIINNDINVVLFSANSIVSSISIQLLDVLHRPLYAKL
ILNVLLKLSQSRIFCEQIRKEILESVNVDLINIIKNEDLSDVVSDILTNLCLNCKMSVILEVYF
RLLDSSSVVKNDIPLKLIWRHSKSIDFKNTEEIQRMFQILEEFFKKAVFTEILENTTTFKISIL
HLRECCVYFQDKIGRFNLGKYIKKIIDKILNDDDINIGVVRVK
>KAF5141729.1
MNINNLLDKLIKSRNFTEYAFAYNTHPTPSPYYKSIMLLHLLTTNIKEYYKALQTISVEEANSQ
EINFIIQLDLLINTCNLKKIKEIKASDDIQYFIDKIISISTENQNIKEKKLSSKDYYKDIIKDC
MFGNIRNRVIKRAARQIVEKHFLSLDKTFEDNLLVVQDVALVQSKKVRNQIAGYVTHLYKCILK
GTAKKLYIKSHEDEREKKENVMPKDSIMDCDTIEVDAVTMDMLNKNEYRGNFKLITY
>KAF5141730.1
MVLGKPKQKKSFKPKLTKEQKEEKELLITKKITKLANAIKIPPAINQFKTRLGEEDFKKALELF
SKYRPETHDERLERLKKSDPKEGPKPIIAKMGIRHVTRLIETKKAKFVLVAADVDPIEVVLFVP
TLCKKMNIPYAIVESKEMLGSVVNLKKTAILALCDVKSEDKKDFDALIKASNELFSDQYETHLT
RWGGAAIKN
>KAF5141731.1
MQIFVKTLTGKTITLDVEPGDSIENVKAKIQDKEGIPPDQQRLIFAGKQLEDGRTLNDYNIQKE
STLHLVLRLRGGY
>KAF5141732.1
MEKNSRYGITGPLSLQESTLKEKQCSEEMDKFIQDCGFFEDESEGQTRERVLGKLNSLLKQFVQ
KTSENKNIYLNDKNNNNGKIFTFGSYRLGVHSKGADIDVLCVVPKHITRKDFFTDFFELLSQDS
DVKEITKIEEAYVPLIKLIIQGIPIDLTFARLNIGIVNDNVNLLNNTYLKNMDDKCVLSINGSR
VTDEILNLIPNVKTFHSALRCIKYWAKRRCIYGNSYGYYGGVAFSISVGRICQLFPNASSYTIV
SKFFELYSFWKWPSPVLLKPVIDLSYNMKVWDPKLYPADKYHKMPVITPAYPSICSTHNIIAST
QQLIINEFTRGHEIFCNEKGTTKDILKKLCSLSDFFYKYKSYIQINAISQDETNHKLWLGFVES
KIRILALKIESLDDVLYAVPFPRSFNITKEKLSFFTFKTKHIKICTSFFIGLECPSTKAKKVFI
DHPIKEFIEFINNYDKKDENMKLEINSMKKRDVHAFFSVIYK
>KAF5141733.1
MASGKGGKKDPQSQSHMDDNSSAGVFKSSQIKKILKNCSKQRISKDACKAVSAVLIYIMSEIMD
GARNTANADGKKKILPKHINSAICKDVELNHIGHNWIIKSGGVKSGALPQEMSKKSD
>KAF5141734.1
MTKKIRVCKNFTYYSIIKEAILAQKGQKATSTQIFNYITNKHPHLFKQSNSMTWKGNIRQLLSK
NPEFVKLQKDEISKLHYWRFVPIEEIIENEKEMSYEHNFMQFRNDHANYFNYYQSSHRCPMQNS
VYNYYPEYPSYTSQFQEQFFGYKHHSSGFTNHMANRNNTDFYSMGKNCYVDNLFNNNTQFNDPY
LVYNYNTFMPSNRKDYECNKEDIKSKIMAANVLNELRDYQEDFHKNSRKTYRDFNEKPFNCSEA
FADIQNNEFLSENKIFKNCEPDNNDPVKNKATVNGNIKNEYQDKSITTHSDQVYESFDKKCTLN
NNNDENLQKYKIANLESYENFYNTNKSFKNKMSTEKTLNSNIEYHNKKNVIYDNFLQEKNNCEK
DKIDVFIDLRNNTTSGKFKNNNTASLSLSDIVDNLDFANKESLSVIELPDVKVCSEKICSKSED
QAQILIRRRKCTSKPINSKQSTLDKNLSLSREESKSVALETKTQQNSSKHKTKGSEKVCKKFKK
>KAF5141735.1
MKIYNLFTKTESKKPVSIFSLDIFENFLIIASTNGDIDLYKDKYTIYKTVRKHAGAVLCVRFNQ
HGSLIASCGDDGAVIVYDIDLNVINFFKFHSGDVTNVFWTNKYLISVGHDGCIIFYDEKHFNVI
AKIKSHENKITGIGGNKKNNFICTQGDDGIVLYKDHSVYKKIPPNEGVILESFFSRMSWSPDGS
IFSCGLSFNQKVNSIEIYNLEMESKYSLLGHVAPCEVTCFNPKTFINGVKQYYILAVGSQDLSI
SLWTTLSPYPFLLIKNVCEMPILDLAWSLDGTNLYYCSYDGTVGKLEFDLKELGNISTVEHTTE
NSDLFLTLLNAELYDKKIQKLINNRINNTRMIKKNINNLELPQISNQNKIHKEHNDKLYKESFL
HEKSEIKAKNKNFKHLNIPSEIKNIQYYINNENNKSDVDFRYKSQNVSMEEKLKKNNNLIKIQD
NDRNTKTSFFDESVFSSSDNFNYKKETPPSTYKSNDQYFDSLNPSLRNQHMQNYSEGIRQNFNP
FHNNYEMHRRPFIPPPGHFNMDGMPMYPPYMHNNRMMHMQNYDLNMTMKPNFMQHTQRNDIRTL
RDHEQSRCDKISEDKLQKLEPLNTEDVGLRKKDIIEQVENNEKCKTEPELSVNEKSNNLPTKNE
QPNLTTKVIKRKVVKPVLLDDKKEAPVEVSMFNYKQSVRIENGVIEEFYKDFGDYSIELNSEKT
KLTIKRCKKDFFEIYGKFNFLCASKRYICVYTTNIEIYDLRTGTLVCPFIGAGSVIYMDICDTN
LLFLEGDGTVGIFDIKRNSLLNTRVPRYETVVRIRFSKLYFIICEYKDSEYILDKNTKLWYLLR
KDWNDLSTTNIDYENTVDETIKKLENKFLINFKNKRHDKLKKITKKMIKILMNIKLTDQYENII
KKVFIDLIKLGHKKFVIRCLEKLSKKFNLQYFIVDVMKNM
>KAF5141736.1
MNTSKKNILEFNNLTYYGDPYKEDNLDIPSIKISAVSGKFVSGEIYYALFNFWENQYKFLEFFS
GRMNRHVKTYGEVLYNGEEREWDDWSKKSCFIILDSSFNKYNNIILYLEANLKMIYPDRVDFND
MIQEIMTKSYNIIEESGIKINDINITSYIVACTLLNPDVLFIANYFIMTSPEDRTFLDLYLRQY
VKDNNTILVLLDAVDIYDNAFISTLKSNILVFNLGVLVYSGLSEEYYNSMYNIAKKIYPKINNE
QDILDVANDAICEENNKCLQDLQLETKSKSSNNIYITTAEINRKDVIDIIKIRLLYSFYFPQLH
ITTTAALFFIFNFALYLSNDATNLQAHSLTSDPRKCGFIDSFYIALLLFKKYYIFLSTSVIVFT
FTDAMIRRDYSDFLYSKLLSPSSVILAKYLFYNAPGYLIFALIMFLNLLYNQSNINLYSTVFLI
ILGFFHLFLIERFSLLLESLCSIKTSKIISMIYLIISVFMMNFNLYYDDFVRFVYLFLCFLDPS
FLLIFISEYFLLKYALKSTASLIFKKFYIDNQSNLINALKSKNGYFLADVINKKETIKCEDVLE
LVGLPKNIFLVILLFVSVLSTVTVVGFFLWRKKILPNIRLKYS
>KAF5141737.1
MKDRLTVLANSPIKGNVLYISMRDLRLLNNHCIHYAYNLSYHYQSQMFIGVPIKDIKCNDVQYS
LILENIEDLRKESIKQNLYLTILDNVNTFVKTNKIKNIILDWSPLREHIAFCNNIKDLCTKDKL
FCIQIDSHNIVPCKILDVYKRTSSSVKIQLFKHFFEYLNEYDDLQLEKSVNDSNFTSKNMKFII
NAWDTLEPHKFNDKKKVSSFKCNIPKYEPAKYYQGTYSAGLKVMDDFFNNKFHIYNECRNNPDV
DGLSNLSPYIHLGILSPQKIIKLAYEKFYKKDKDNLDGYVAEIFIWRETSEHFCYHNKDYDNIM
GALEWARDSLHEHAKDEREHLYTKEELEFGKTNDSFWNAAENQLLKLNKIHGYVRMYWAKQLVK
WTKTPEEAVKIGIELNDKYSIDGNDPNGYTGVMWCICGTMDRGYKDRDITGKIRPLNAPKTKHY
EKLWNDEKETEKYLKTKLINRTENN
>KAF5141738.1
MTVLWTEKYRPQNISTFESLPHIKNFLNMSSPNDFPNLLLYGPPGTGKTTFAHLLASTNKLELN
ASDERGINVIRDKIKSYSQTLKKNKTIILDECENLTEDAQHCLRRIIEDSVNTRFIFTTNYLSK
VISPLKSRLVKLKFEIRFSNTLNKIGKAENLTYDEDFYKKLFYKCNCDLRRSINVLQALAPLQS
INNNTKNDLIDDIIGIIPEEIFIKFKSITKNSYNSFINDFLFEGYSVIQFIHQLSDFEIFSKEI
LKAKFNLLLCEIEEKLIVGCSDEITLTKVCLYKISLE
>KAF5141739.1
MLPSKNYFSLFNLNQSYNIDTNALKTAYYDLNRKYHPDITNNDPNLVQQLNMAYKTLKDDYLRA
KYLYNSDVKDSLDQKFLLEILELEEQITDATEQNLFDLESKIDLKIQDCKEKYFDSESLAKWGY
YRRLKRMIQKKKAFNFK
>KAF5141740.1
MFTKENKEIELTIDNIKISSTKKINPLVDFSTLNKPLAKNINLKIKKLNTIQQYILPLISQGVD
LICKAPTGSGKTLCYIIPVIQKILKNPNSKAVIICPVRELCDQIKSVCLELTKKLFVNKKNENC
DLYYNPKTANQPISVMTIRSDKQELVDYSDANIIIATPGRLIFNLEKKFINFDNLDTIVFDEAD
KLYDSTFKRQIDTIKSFIKKDVQTCMFSATYCKEIRDIFNLITKPDRVYFEADFEIKTNVKQEI
YPNFKKIDKIVEVLKSLTLVGNWRETVESEKVMIFVERKVDCLKVANLLNSKGYNSVTLHGDKS
QYERNEAISKFKSGLSSILIATNVAARGLDIREVKLVINYDLPRTIDEYIHRIGRTGRAGEEGR
AISFFDWKYNSNIVDGLIKIFSDNKKEIPKVLLQRNADASKKEFTSVNKAFKPRKNENIYKYKK
TVKNMQYINTSSKSQEQPIESQLEDLKITNTCESSDEELGAW
>KAF5141741.1
MDIATLSINMDKDPSPYINEFRKQISSFEHLLNLNKQPEKLIRQTMDFLLRYSNLDSSIPSVFL
ESVRKSKTMKLKNALIAANLTLTYKKLIKSRDFIKLVLDEVTDCPKFIYKIKTIIQESDQDIIL
EYYNTGNEKQKLFCYFFICFLSSKYKLNLDKFICTGLFDNPKVRKYCYTYFLETKDMSLLSEDC
KKYGDKLYKEIVGRKDEREFLVYKMKVFVLFRTRFNIKNSVMPLALSMIDPEKPDVKDLMNVIV
DSVNKEEVMNVVKIISETFCSPFKDDDMICYGLGLMRGIYIKFDKKVISSNFDDEDTIDDEDAF
DDEDTFDDEDTIDDEDTIKCKSNDENNLFCETLKECILNYVECFKGLKNKSIAYAYRSVINVLK
NKKNNGKELAYIHKKLSKEEKREMYAKKYTKEERKELFTRKSKRKFKLSKKRIRKNKK
>KAF5141742.1
MFNTFISLIKISDCCSFFILKKDREFEGYLVVPPLFKIRYEITGVQINNKIYKTNLIPERDKFK
LINEGKIIDKSKIENINFDVYKVVNLSYSPTQEMDVVDFTYKKKCGPVKTYDPLIVDCSKNDLN
DLETIFIYLKNNEVRLRDAEERLKKITDIIKRIVRSSDEGNTMIKVNDLRSDINQITKQIAITS
NKLKKFVEENYQLRDIIGTEEEIEKHRFDIKDVFEDINLITLDVRECELGLKTIKYYVFKDDYK
DKHAKKEERYIFGVNVKVLIFILIVISILTIRFTMNQKN
>KAF5141743.1
MLLFFILGCKCIENLFLYTIKERNRAYILLFIHKDIYGDYDISLKIKDGKYKINKKPLYLNDGN
KMYFYEKVAKMFFKPVFNPDDYVMRISDYISTKIPIISTSLLFIPLRFHLVEIERLIIGQDFAS
SRYYTFSDKRLLINYYIAKCLRSLNHLDHICINFPVPKTIYEFKNSICYLRDIYLRAEYLREAY
IKFINDVRNYDVND
>KAF5141744.1
MYITLETLRNKNTLWTIPYKIDCYSSYASTYKPSNILVDNPSDANSRWSTTTNDHRQYIILEYK
SSVVSTITFGKFSKIHVCNIKEMKISVSYDKKSWIEVFYGGLKNDTTNETHNLLYIQDELIISR
YMKIEPLAAWGMNFNYSIWFIQLKGISNTRFNDIMYERQRTQDIKTVKKILKKYNECILDSESE
IERLIKYKDFDKLENYILNLNDDKFDVYVKKSAYYGNWTEIKNNENKDWPCPRGGHQMVCTSKG
IYLYGGWDGLEELGDMWHYNGSWKCLYQDLNKRDTYKDDTIEKDVVSDKNMNCSVRLGQSTFEE
EINITRQSEIEKEHCGANTITYVEDITTTLQDTPGKRSCHKMCTDGQRLYLSGKYIPTSERTGE
ISSSDIWVYNGKWVKYNSTGDVASNMYDHYLVYMHNLIYMFGGKTTNFDDSFGGLYKIQIDDKL
SSAKWTRLLDSTIQSHDSPVLKGRLGHVLLHINLPEYPNTLAVVGGQRGKEYFKSISLYSLDTN
TVYETIPFPIYTDGRVLQRSILYNTDILILFTYGKDKESRLDISALYSYSLVFRKWTEIELDSA
GPMPRTAHQFVLWNNIFYLFGGNVVDTRQSDLWMLELKKRTYKDARRMAFMTVRKHKFFEIYKN
DTQEGLKYLRSKVKECVVDRYTKRIFEDTCYEIFKRKSDALEDIEQYINK
>KAF5141745.1
MYQPDINTYLEAIKQQYDVLLQENKKLKIENKKLIECNIEYKRKVNYYKNIYKTTNLLKIGSDW
SLEGHKYFSLSQTKKFYFKDLYFSSISASGIIVFLSQNIIHILINNKLFMLVNDRFIEYDDNIK
KYKYSYDSPYVRYFLDDEDFLYIFSNNFLKKYDLNTFILLSTLNMPNHIGIKVKNKLIYLTCYD
KSFRVYDNDKLVLLLHSSEEIRSNLLLINNIGYSITVRNNLVIFDIQNKTVKTVNLNINGDIKR
IYNIDNLILLKGITLYSYDDVSQEVKEIEIDEEVKFMNVIDKYILIGNNNALVIYDHNSMKKMY
LKIRDAEILNVSSCKSNILVEGQNMIRVYQFY
>KAF5141746.1
MTSTKPLKNPFTVNCKNCNLPLADSFSLLNYKNRFLIHSSVSTTVIIDKKKITEEDSIYYLMKC
RCHLVVGRKYISTSVDLNGYSGMYFFNKDDVYTYLLGGGVSDSINSICLNDLCDDIDKIQKLCL
YLYKKIDDKK
>KAF5141747.1
MGREEFISFYKPLLNFTDDEWTRFINTMESRLPSALRITNTKFKNKIEIFFLKEKLISKNKFFR
DVYDTVHKGTSHKDFIINQTSVGHIQKQEIVSMLPVLLMGLKENHSVLDMCAAPGSKTKQLLEK
ASLVVANDCSSKRLNILISETCKIPHASYLVVKHDASALPVFKTDFDRVLCDVPCSGDGTARKN
PQILNNWNIGSAANLSNLQYRILKHAINFVKSDGLIIYSTCSLNPIENEQVVLKAIMQDDLEIV
DLRKFIDHNISKDFVMRDGIIIKDENGLRTNFEDLKKCIRIYPHDNDTGGFFIVGLKKKSVQEK
DFRPKICKNNFCEITDECRSKLEKEYSLEKKTLICRGKNMNTIYETTPEILSTINNSKLNIMHV
GYKIFEQCNLNLSGYRMKNVFNKNFDVEISGSEPIRAKMVYKEFRKGSVVVRLVDFDVLIGGFS
YGNKISLYISNNLQKALLDFFN
>KAF5141748.1
MLSNIKSILRFSCNLYNVINICNFNSSFVVSPLAIPGALKNYSFSADKCVALNIDSFLGCKDNG
KKFELEYKGLMEHLVFEIYSRSANLRFKSLFEVCIFFRNKNECTKSKKIPFSNTFSFLVLFGDL
SSSKPLLTTFNGVPYRGAGNFYENCFKSLDPNVNIFLASNCFISGYWLNSFVKSLVPEEFIGCT
TKIDVHMLHRQDVFNVYQNEYFTSVQIRFMKKEFSFIGILPQEGVSLSEVNNYLLESRFIENIT
SLMKPTKLDLKIPQFAIKSNIDIKNVLLEVDQNNTNSDLKSMLENCDLKNFPGLFQVLEFRFCK
DGVNISDMNTCSTGMKESLEDEDLLVHFNRSFLFVVVRESRYNEKNYHLPLIMGTYTGSINE
>KAF5141749.1
MESLLYYILKNPSDAIINQIESLLDTQDGFEMFISLLNKNNVVAYSYMKMKAKDWINNPIRQNS
IFKYKNMFYNLIEISTNQNFTLLCDFFEILFYNYFYWPDFINFLVSYKYPEKSFKVLNSCFYKF
RKLHKSDKLFSEIIYCIEKTKVIFEQYYFTQQKSEIVYDINLLNIFYSLTFQDIHIFFEENIDK
FISTLCFLFKKKELQGTICEIYNLFIMKYSDLLDFTKILGSVLISIDSFDYNKYSVLLNIIKKR
NTEACIKFEDALVNAIKLGSILSDKEKEEMNNLEYSTNILNNIDVERGILIDLLLNITRTNDIC
GNTTFIPKLLSNPLTEESEIFLYTALKFTNVEIMKKCQIIINNADSDNYLSFAAFRYLLTIKEY
FSCDIKYIERGHISAYLCCEMYTKYLQKIYPLEIQILKDTTQDSNIDINIISRLMLFLNGNIED
QFSCHLLNRIIKVDVNYMSNDLYLFLIDFCKLYIRNINSQLAFQYIFDIFGILITKGKLDDKIQ
YEKDFIYLINIITTEEIFGMYNPAFYLLSLVILHGTNDYSSILRIVSQNAIWTSKELLLSVICL
TISLYKKKHMSEEQVNYIIDYLSRGNKYFPLLLSDNTTCYLQDSDDIEEYFILKSINITSKEEY
IKIYKNAIEYFTNNFITKKNARRVIRSFLKGSVIVNDMMYKNIIEKNMSNLCFNNVPYSIYINF
EI
>KAF5141750.1
MKFILFEILIYYILFVKCIDALENENGKLENGKLENENGKLENGKLENDKLEKENGILEKDNRD
NKNGKLENENRANENDILEKENGISENGKLENDKLEKENGILENENGKIENVKLENENGILEND
NRDNENGKLKPKTSDEINDHTQLENNDNNISLDKNNLGTNLSEIFNLSFSSEYVTIFEKESKVF
INSIQNKLKENKKSSYNNEQVIQNIKEILHNYKDDLVKLTDLQNSDIQQVIEEEIEKEELQIFE
IIQNLYESMESNLQNVIKDSLLNEEPIKKLLVVITEKSTQFDDQEKNITEDIKKAIYNKVTEVL
DEYIIEIQELIRLCISDLNEIVSIIDNKSMLSLLQETINKYSNQLTQEVKTSEGKIKNKLGDLL
KK
>KAF5141751.1
MFTDYIERTYNFNKLLIFWKQLEKNDKDTASTHASLKGNVEINFYIRKAIDDLYCKCKSYFYFM
LSSEYCTVKSRNFIIVQKKFYKKLNVHHILFNSKDLPYNFIIFNKIIVTNERNINNLITQFYDN
LTTQFYDNLTTQFYDNLTTQFYDNLTTQFYELYNVDKNAFKFYFSNEIKSYTLIFRFTKINGAS
KNLKVLTGICKNFDIFTNDLKVLIIVLLNNLKIFTNDLKLQEKWNFFKITYYMINIVQCYFKLD
NKEHLHVNSYQMLCFIMKYMIIYKLVKNSTLKYIHKDQNLCIKNCFESYNFFYKKLYFSQRKLH
LEKVNDKHKIKKDKKVKNSKNSSNFLLRILGCIKCYRTNYD
>KAF5141752.1
MLLIKKLDSSFTITTSYNTILFDFNTSNVLFTDTIFISHSLNLDILYIKEDIPIYITEPVYKQL
LYKHKIKNEKETDSDKKEAGCKKEADCKKETDCKKEKEGIFLQGTEGKYVQKIDRKKETECKKE
ADCKKETECKKETECKKEIDCKKETDCKKETDCKKEIDRKKEISPFFIKNCIFITYNQLIHFNN
CVIKVLSSGLYFGWCMFSINDTFLYFSDLSFSNKICTEIKSIKDFKYLLWGNYHICTEKSNIED
FNNYVKNSLCIENKSIKKQENVLRNIIKNVQPSLNIYVEFPNFLIDIILHINSTLKRSVRLDCI
FIDQYLNNILSDTDWISEKYNKVNLNISDTSNIILKPLKDNINNNFTIKIIGGTNKYFNINTKA
NIKDIKKNTNGCIFEFRDNIYYSFLSNDVQDVYVDSKIDIYNNIGCITGKCINTDKYDYIKKIF
INENQDIIKFIFENENYVCINEVYYFKRLGIKIYKKEERFHIKKIKD
>KAF5141753.1
MKILITSDNHLGYKETDTIRKNDSFITFDEVLQIGVSNNVDLILQVGDLFHDNRPSRYCINRTI
NIIRKNIVDECIENENIPSLATYKLKIPFLCIHGNHDDPSGLNKISTLDILHSAGLVNYIGKDS
ILCDYVQYNNIRIYGVGYVKGKNVTDIFKKIEYKDLTTDFFNILLVHQNRVPRNKDYLCPTSVP
DSFNMLIYGHEHDPVIIRNKTFLLQCGSTIRTSLCEAECNQKFCYIFETGINVLNKIKLNSIRP
FIMEDTNLYEEKELINYINLLLNNENSLLSNENLEEEPKKQKISNEDFNDGFSHHKPITVVNLE
NNLKYPTLLPLVRLRILTTNVLNVNKSRLSHLFKDKISNPSEIIKLIPHKKIKDKPSTIVYQSQ
NITEIIANHLKCTPLECIPEYKFIEHFNKDSSFIDMVTENTDNLTQNIQYDNCLIADLESEIRK
IKNELCKLHMVEKKANNNLENTNNSSHVDHFTDNNVNKVITAKDSKTLRKSINNNIVINNILKN
EDIVDDFIKIGSPAFTSEISGMFDNESFTSKEREIDPSKVNNLDKEVLNNTNTVNKDVDDTSSN
FIRLQDVSNNTRKIYEDESDSTDLFIDF
>KAF5141754.1
MDIKFIALKVSEDNNLMYFFYTQDFAFTVDATNPEILLECLKKEFTKEYYLPEEIQHLSNIIIP
RKLLYSFTTHHHFDHSSGDKRLKEIFPDIKQIKGEEKDINIQGTIVKCFKTPCHTRDSICILIN
NKYMCTGDTIFYLGCGWFTEGTPKDMLAAINKIKQYDNNIIMLYGHNYKEKNLRFIRSECQYIN
HVEDDRIFLTLGEEKKENPFFLLKNEEEMGSLREKKNKFI
>KAF5141755.1
MFKVKNLHNKVVSSKNRLILKDVYKTKEISSLNLKEIKILIETPSGECWIDNISSPNNFNNDSL
YLIKSGKMKEFLLQDLVYLFNNRLYFYKNYRIFYIRHCTEYYNFSTVRKLTINNQFITSLNLNS
LDLDYLDLRYNFLTKVIYDKHLFFCDLRNNKIKKNSIKADILFLDKKGGIEKHVSLRKKDILNN
FKSEYKKYKIYNIAYRFYIVQRNIHDFEFILTCIIRDIISDNLIEKISEIYNKLKKVCLTKESF
YIVCVTEENIIIKTYNVRVIMDYFLQREIIYKEHTYIYDNIGKWYIVPIYENNNKEYYMDSIKI
YENNMDSIKIYENNMDSIKIYENNKNNNNLQKTMDKNNNNLHKTLNKDNNNLQKTMNKDNNNLH
KLINKDNIEYKKSYNNSVDCIDYTVIIINQHNSHVSDTVLFRKCKITPPKMIIKKYLRNNTSTP
KKIDVSFLFIQFFIPKTNEIKYKKKLKFLLKRLQTLDICVILENNGLDCLVYVGQDINRVLKFG
LYIFKLFTMYNISLSIGVACGYYWFKSANLNSKFMGNALNKASRLSYLGNGVFCCHCAVFDDDN
INFQYIGEKEMKGYTKCVKSYFVYEK
>KAF5141756.1
MNLYTSTTIKTLLCLLLQTYVIYNDSKKTCMLIMGFLVLYNAIFLVYIKYKSDVFRTRFLRKHY
RPSCTFLIPFYLIEVIITGLFYWFTYNHIIIVNYIILLVAYLFKIPKRRKTIPLEPSGEFFKIA
FLLQDYLENNEVVLRRGDVVQILEKKGENIIVRSSRGNKYTISGLLINDDIDLVI
>KAF5141757.1
MKINPMREIKIKKLSIVINVGGGSSNKLNNAAKVLKQLTDQDCLFSKARYTLRNFGIRRNEKIS
VHVNISGEKAMEVLKKALKVREYELSKSCFNATGCFGLGINEHIDLGMKYDPDIGIFGMNFYVD
LKRPGDRVSKRKRHRSKIGNKQKITKEDAQKWFVDTFDGVLLD
>KAF5141758.1
MKIKAGFCIGYIGTGYSGLQLNGDYNTIEKAISECLFSCSAISSQNAKDPSKIHLKSSSRTDKG
VHAAFNLISCKIECQITDVFFQKLKECLFSKNIYLYKILRLTKSFIPTNLTISRTYEYILPTYF
LAKSNFSAECSDLIAKDLNRDKMTKREYNEKDIEQIFGYLADKDDIKYFCDIFTKFLGTKNFHN
FTTLSNHKGKQRYIKNIEFSNAYVIDDIEYIKITIEGQSFLLHQIRKMIYFSVLLCRYKRNEFS
TIFEKVFSDEYLHVPKGPSQYLLLDSPKFLPLKDKGKMNDTLEINLDEKNEYKVNVIYKCIHDK
QNLKYFLACLDSSRFYNDELNYLF
>KAF5141759.1
MTPTVVTWEIKKSRLNEVQFKDTLKYNTKREKTRVIIKYKKRDNVLIKNEIHKYKGQYKFDRLG
IIEEELENDTYKIKLNNGKVIKRYSD
>KAF5141760.1
MLPKRDDHIIIIGRDWLKNAKEKKENMKPEVGIESLLEELSKERIETLPYCECKIETVEGKSIV
DRQYKLL
>KAF5141761.1
MSEVIFLDSNKGNNCCIFKNYKFYLAKQSDKDEVFRCSTKYYKVRLIMSSPTNIYEDSVHNYDA
IGDEDVTVMLAKSKMKHFRKTLQITNREIYVQTAAGLDIVERNKLGYSKNLGRTLRYIKGRINN
EFLNDCEYDDIPELFKQTLDRKFF
>KAF5141762.1
MIFSEEPKGIKFMIFINLKDATEWSDFYNFFDINKICDKCKSEMRIEYDETYVNFHQLRCIICN
CRKPDLLLKGTKISSPKISFMNICLLSILGSKKK
>KAF5141763.1
MKNKETKLKKGNGTNIPKKGNKVVNLIEADNLLNNDNYLYIYNKPYSVFFDTGVKENYISRKVV
GELKLEIFNLKKARKRFVCLKKRFFITECAKVNFTYN
>KAF5141764.1
MLPKRDDHIIIIGRDWLKNAKEKKENMKPEVGIESLLEELSKERIETLPYCECKIETVEGKSIV
DRQYKLL
>KAF5141765.1
MTPTEVKWEIKKSRLREVQFKDTLKYNTKREKSGKTIKYKKENNVLIKNEIHKYKGQYKFDRLG
IIEGELENDTYKIRLNNGKVIKRHSD
>KAF5141766.1
MIQNTSFSDLYINAILKYYNTKDFKRLKGFIKKISLRIKHQVLEHLREVNLVMDFNEKVKWFTK
YYLGKEITVKNDILDLQNIFMLPYETTNVIIYTLCFEIFNKK
>KAF5141767.1
MESQNLSFSSLKKSDKRVIVGVDEAGRGPVIGYMVYCVMVFEVDNVPKNLKDSKMLTEKMRNDI
FVTLKDYNYAYTALHPSYITTKMLSNVNLNDISWNTVLNLLKLVCNAYTNIEGIFIDAIGTCDK
LKKFLELNIKHKCTVESKADSKYPVVSGASIVAKVTRDDLLSKFNISFGSGYPSDPVTKKWLTK
EVNYIFGWGKSVRYTWNTAKNILGYNKSKKFTGRLSGFYVHAY
>KAF5141768.1
MKIKDLVFKSRTILDSRGNPTSEVDILYNDHLFRSSCPAGASVGSKECVVITDKRTKYKGKSID
DVHHIIRDVIIPHLKNSEVSLLDSQKIDDAMLEIDRSYNKQNVGVNSILPLSISFCKLSAFLNK
LKVYNYISKIYESKPSIPVPHFNILNGGVHSGNNFSIQEIMIVFDTGHIEKDIENASVFYQELK
RTITEQYGSQYTSVGDEGGFAPPIKDMDEVIRLLEKTGTACNIIEYKIALDIAANSFYKENKYI
LNGKSLSSDELCTFYLDLLKKYPKIYSIEDPFSEDDIAGWEKFSKEAPSNLNIVGDDLTVTNPS
LVKMAGEKELCNVLLVKPNQIGSVSETIEAVKLARSYGMKIMVSHRSGETEDNFISDFSVGIGA
DYIKSGAPCRGERVSKYNQLLRISEDFKQ
>KAF5141769.1
MTSYMDLLIEKINELQDICNETNIQNNIELPQIVVIGSQSSGKSSVLENIIGRDILPRGTGIVT
KRPLVLQLIYNRSEDYAIFNHLPKKKFFNFEEVKNEILNETQRILKSKNDVSNIPITLKFYSSK
VLTLTLVDLPGLVRVPTNNQPKDICSKIYEMCKKYVSNKNALILAVSAANADISNSDALQLARE
VDPSYERTIGVLTKIDLMDQGTDVIDILAGRLIKLNLGFVPVVNRGQSDIDKKKDIMTALVDEM
SFFENHPAYKKNKNYCGTKFLVSKLHTILHEHIKYCLPELQENINSSILELQKSLDDLGCVNLS
PREQLMKIINDVSKKFNNTLKGNFDSKNNELIGGARINYTFNSHFASFVNLIDPLENFNDEEIR
ALLYNSNGSSSNILFSHTAFEQLAKSSIKLLKPHSIKLITIIFNELVRIINTIVGSSVVSRYPA
LNDMISTSLIKMFKENAESTTKLVDSFIEWNISYITTRHPDFLRWSDIMMNNYEGHNIDLMKTE
RIDFYKDMDKKVTLDSIPSVLKLHGKTSYQESVEIGIIKSMVVSYFDIIKKIVIDQVPKAIMHE
LVNKSENKIQERLFLEIYEKPNLDEVMSESSEVVNKRVKLKTTIKALKQAYDLICSL
>KAF5141770.1
MIKQFKVDAVTLESENVVYTGTIKNEPAICIFPKKSVLQDEFLDVIKEDVELKLHNDIYYAYTV
KAKVDLKFRLIWPATQKYFVKYTSKMEFCKETYDDYIAKRTNEPVVWIENILSGKEEKFRYYED
DKFILMPNYKWTELSTDDIQLLLVFKDANLRSIRDISDVTLLEEARSVIIDQLKHFKLEYKDVI
LFFHYKPTYEHLHLHIVHVNLGQTASLSVIRARLLEDVIYNLKLDINYYKRDIWHSQKKSIK
>KAF5141771.1
MKIRIIIRHHTTNYTLEINKTDTVANLKDKIYNIVHVDPKSQILYYNEKYLTDDKKPIESFDIK
EDSIIFLREEKQKNIGLFNPQHMKSMLEMMPQMKEQMEDNPQLQAMMNSSSFQEEMVNMSTDPN
YLKEQMKNFDLTVSRLENMPGGFNMINSMMKDVQDPMLGAFTDSLRNKSYKEGGMIKTPITEPL
PGKFNKQNLLLKYREELALLRAMGFENPKNNLSALVACHGDVVETIEHLKNKNE
>KAF5141772.1
MEKKEELKKNIINVHQRLGTDTCITAEEMDTQRLNTITYDYLCRLEEAKNWIGEITVLPESFEE
FEEEMRKGVFLAEVAKHYSPVSVGSIFIDNTLQYRHTDNINFFLKSLKDIGLPKYFYFEVIDLY
EKKNFPKVVYCIHALAHYLRDKGMTGGIVSAAGKVFKSEDIERMDSELLNVKMPRFDNIQKDIA
SHKDSDEEEDLEVVKNKIRTELLEEENLIIENIQRDEEQSKNINLSFNDKICLKFKSFLYAKAF
DDIYYHTNVSVYDIRKFMFIFFRKSQEMVKEKSIDDFHTKINDKLKEIYRKEVYLEDIESRIRL
MIKNKLDLYKITYKKSVDENFNLKPIQSLLQYLQTNPDVLSNLLFKVEDKENFISTVILPLFNN
VYGKKEEFLFIKLVMEVHLQYRLSNIENVDMSLQTFNDVSYRMMVNYFRISKEGEYFKQALFSI
VKNLENVEIECNPTEIYKQLFNTVKSLDEALENKRVMELYQTRLSVLRGVLKSIFDFIQNNVNN
IPFILRYYLKETGTEFFLKDFIYPFILAGDVFDSRFKISSAVRNKAYKLINLISWFISKFSAEN
DINVISEDMTVYLPIYDFLKETCNKYCNTLELITKVQSLEYYFQLESLDELVRVQKSMIYLPVR
VVNGIISVVFENQDLFTSDLLADLESISEDENVILTFSFLNSDWVNQVDGRELAVDNYIKKTKK
NLLVLIKICKGRNVLELILGNTTEEERMLYEQEVQMLNVPSENYIEFDNIEDLKDGLREDLKFL
EEKGIVSKSNLYSEILGLLAQDIISLRFFSLERSRELKLNELTYNNLLTKEDYLDAKIIEYDDY
IDSYCSRMAIKKVRYDSNSLIVKLSKESIYGSYCFTATELLKRKVLDQMFEIPDLRDVYFIITS
DKPLMFGLEVYINDLLISSPYNFRFEDVLALKKFKNNSFAIPDICSFNTENFIQLLNEKYLISN
>KAF5141773.1
MSKIENETKKTSPQESEKSVIDPKNKKKGDKKENVVVGSQSKQEKKKTKQEKSKNVMAEEKQKK
DSLGVKSSQKSNVDENKLKDAEQNENKKVNEPVSKKVANNKKVITSEKKEDLPKMPSNIDKEKK
MKSSEHEKNLSSLNKKSKKSPSAMSHPESLESKTEAKESQNASYSKEESSNLIINYFKQISEDL
RAIRNHFVPETSIQQPLLEEKKVIKPNKKNTMDKGDMPPSKKSKSSDEEEIPVKRDAEKNKSDV
KESEAQKNVSHEKELDDDYYMSKLNKKFGKNIEFTIKEARQIWITGVGRLSSEKWQPILNSLCD
KKMLVLVDQSGEKDKYKIVD
>KAF5141774.1
MKGLAMKDELLKNVLITFVLGKLLDDIVGTLLTNKSDELTWDYIYNTCEGLDCSNRATSNSAML
ERSNFREYEN
>KAF5141775.1
RIKSINYLETPKTRKKLESFLEMINYCSKFIINLCKETAYLYGLIKKNADIN
>KAF5141776.1
MTGLVERLNRTYLEKLKKVLEFGRKDCYGCIGAATKAYMLSSNWTLKCSPSELKIGDLVCFKDS
SIFKHRLSPDYNIAEKIIGIESGVVTVVLITGRNDRSNYKDIKAGF
>KAF5141777.1
MSNLNSKLIKYKNLNLVAHLNETFPTYEKAVIEMEKDKTNSTKSYIETEIFKVFLQNSDSLLDI
LNTYESVYNKLTELRDIYYRTNFQSEDVVPVDKKKLRDFRGILKKFTTDISSFDTGQRVLEFYE
FVGQYIFLMTNDILFIGKKSDVNYTLVNTFNYSIIDLETTDKLTVKMGDMKLVYEGEQENINKI
GRKFQQLSYTYEDSVSTETEKTSYDADLKDYFIQTEKYDELIKNDMIFIGDKTLRFYDFSTLQR
CTKKNDLLLVSFLKDRFNELLLMINKIDTLENIITRVFDYFYKFYFEEKDIFKEKNIKFLLLLE
DHILECFKFFEKRLLSRKFYSKTLDEILNLISTKLIFDNNDYSYMVEYFTDKLNQQKEKFLDKG
RDEIKQAIMEYLR
>KAF5141778.1
MKKFETEKLEKIIKSRFLLNQTAQIYGGVSGLYDIGPVLFGIKQNFTSEWRKHFVYYDKLYEVE
SSILLPYSVLKASGHVDKFCDILICDKNNGLSYRADHYIEAFLSKLPHSDEISQEIKMVDCMNC
KDIDKIIQKYNIKTPDGNEFSPSIKFNLMFETNLGYKEGHSVFLRPETAQGQFLNFKKLYEFNN
KKLPFGSATIGKAFRNEISPRSGLIRTREFEQAEIEYFVNPKEKTFKKFKTVNTLVLLLCFDNQ
EVKMSLEDAVNNKIINNEILGYFMGRTYLFLANIGIDSTLIRFRQHKKDEMAHYAKDCWDCEIY
SSFGWVECVGIADRSAYDLTCHSQASGTELCFSEKCIPPVIKEELKPIIDKKSWIKILKKDYEQ
FSNELNSLSSKFIQDNMFKENDKFYINFVFNENSYKIECSQIRTTIHEQKDIPDVIEPSFGIGR
ILYILLEHSFYLRECGRPVLQLKPKIASTKVIISYVVQNAVFTSYINNILDQLYDYNIVAEVNE
RSCSIGKKYASCDEIGIPYFVTFDNDSLVDKKVTIRERDSMEQVRLNISDVSGIICNLINEKIS
WEELKFNNLKF
>KAF5141779.1
MAFLNYEKLFVQTKKIPEARNVIIIPYSYTNKEYSDCEPEYLEYLKSHNPGSDISYTVKNNNII
LFVCFIRKNEDEEEFKACVSTQGAKCYKKIVHFDEPVNFILEEMEYIRDFISGIVLAYYKYNFL
RENDTKNFPISILSGYPEYIKIYNAQNFVRFLGDTPANLMTPSLFAEYALKYCNGMNVEIFDKK
FMIENNMNLLLGVANGSNEKPKIVKITYKGKNEENIDVSLVGKGITFDTGGISLKPSANMAAMK
GDMLGAATVLATIKLANDLQLKINIEAVLPLSENMPGGRATKPGDVHVGMSGISVEVDNTDAEG
RLILGDALTFAQKSNPEYVFDIATLTGAISVALGEDFLGYFCNNDDLALLIQNASESSSDPAWR
MPLSSLFLSSMKSDVADLKNAGGRKGGSCTAAIFLKEFIKKDVKWCHFDIAGVDFDHKNTTLYG
KGMTGRGFPLLFEVIKKLSEKNNFKTITDFK
>KAF5141780.1
MFWFLLFLSLQCKVKKPNKNAVKITKSNNSSAIKGRFYINVLPAPLEFVLYKNEIPKTVENFVQ
LSTGKFNPKVTYSNTKFHRLIKNFVIQGGDIINGNGTGSISIYNGKFNDESFLYKHEYGSISMA
NSGPNTNGSQFFICFDKIPHLDGKHVVFGKVVNIELLDILNNITTDKADKPINDVIIQKIEIDE
QENERVL
>KAF5141781.1
MDEHVKRLSILIHKRFNKKILLKTYSITSSVSENINIEYLANRIRQRSYKAFLIFNTIELTPAK
LSLIFVLVNINGKINIPTRKIALGFLTNINIYKEVVPYHIYNLLEIIHYNAQLYLKSDMGDVYR
QRAVSLSDDVLSFYIGMYDIYMTLRLVKKIPNIIKEEISVQKTIPEHHIKILKQIFFLERCDFL
ENLFYNFKEIKKMTKMTYTYVLHETVKSTFNRKIDELEIILTEKGFLLYYNIPEKEYILKLSKI
FKFFFKIKKLEYLCRKLGFYKLIRFINKFYFYACEIVINKKDIFKDIDNIITEIYLEESIFYNF
IKEMDTKLMNCMINKRKIDDEFIKKNMNELLVKTENDIFQYN
>KAF5141782.1
MNSEYEDAYVHKFYSKYAKKFDVTRYKTWPKISSFLKVYDKPGFLNLDAGCGNGRNLPRTGGVW
IGLDYSKELLNCIVDKYCKVNDQKDLDCGTLSKKNICKSELKYSLVHKSSSTPHVSFNLIRGDC
LCLPFNSNTFDIILSIAVIHHFSTPERRTQALQEMHRVLKPTGRILLYVWNEETKFQSKFKQIK
NKDYLVRFKTFDRYYYLYDHKELVDACVKNGFNVEESGIEQESIFVILKKQI
>KAF5141783.1
MIHQINLENLKFTTYMVKKTSTNLKTLITDADYSRKGLLKTYKNNLEIESELSHLINFLDNNKE
LQTKEFDEFKSEICLTGLKNKSSQITCLLDE
>KAF5141784.1
MSNSNSKNNSSNSKNNNSNSKNNNSDSDSRTIKSSDGSTGYINGSAKLTNGSAKLTNGSAKPTN
GSTKLTNGLAEFMNGSAGYTNGATGLTNGSAGYTNGATGLTNGSAKPTNGSTKLTNGSVKLTNG
SAKLTNGSAKLMNGLTGNTYGSTGYINESSKLTNGTSKLTNGSTKLTNGTSKPTNGSTNLTNGS
TKLTNGPAKLTNGSTNLTNGSTKLTNGPAKLTNGSARYTNGPAKLTNGSARYTNGSAKLTNGSI
KLTNGLAELMNGSAGLTNGLAEFMNGSARLTSGLDKFMNGSAEFINGTTNYNNFGVKKNTNGLT
RLISLLPEIMNGSTGLMNESTRYTSGLTGLMNGSSSNTNGSSSNTNGSSSNTNESSSNTNGSSS
NTNGSSSNTNGSSSNTNGSSSNTNGSSSNTNGSSSNSNESSLNSNESTKYTNGKN
>KAF5141785.1
MEESATNTREESVINTREELATNTMKESTTNTMEESVINTREESVINTREESVIDKKKKLVVNE
EKKSGNFRRRKAAYSKKKNPDSDKKKVLEASNPFSEDDTNSPQQKEKEKFYYSQKMSIRTLIAY
LKKSMRLSLQKPRFEYLSRFCDKICGLNILRTKFISQRQKNSIAAQNISARSFIYDDLQARCKK
LEIYLKTKENIFGEEYNSLGDFNTFVRELNLLSTMYYSALNFLKKPFLKFYSRIKSNYDFKDLH
KLMNQTLEEADYATASILHKCDFITDTELYHYTLIYLNNKLSQFDIKTRLNYAIS
>KAF5141786.1
MFRFLVNLITTGLVFFNTYSQFKVKKEDKSFTKVYNIYFKVMSVYLVLDNLLSFILRMIPFYQL
FKLLLVVWLSVPKCSGSVFVYRFYVNGLMRTYEHDLDTLLEKLKFFIVDNFQKYKDYAYGKIKE
KREAYKSKKNNNLQDVGDISDIDINDVIKGEIEGGECETNNNNNGSTKYMNGSSLNTNGLVHNT
NLSSFNSNVSTNGKS
>KAF5141787.1
MDKKKKMPLDVGNKSSLETKKKLPLETKKKMPIEVKNKSSLESKKKSPLDVKKKLPLETKNKSS
LETKNKSSLETKIKSSLETKKKSLLEVKKKSSLEVKKKVPLEVIKKSFLEVKKKLPLENKNKSP
LETKNKLPLEVKKKSSLEIKKKLPLEVKKKLPLETKKKMPLDVKNKSSLETKKKSSLETKNKSS
LETKKKLPLEVKKKSFLEIKKKSSLETKRKSFLEVKNKLEKFLTKDHFQNTPYQHLNYWKVYSD
LKDKEKQK
>KAF5141788.1
MDIEFLFKNITQINSTNLSKLDISKELDSFKQDALQNTSKLKLIFKIEILTKIIKKPADYRILI
DISISILDRHNTPSSIIFRLRIIKNIINGKYFVPVQYYLLELIKQTVSTGESDETQTYDSLNIT
TVDAVFVLGEIKSFLLEISNKYSDMYGFVEISNILINELKKISKGIYKEYCDSIINVLSTHSDY
VRKCRTENKPCEKMIVK
>KAF5141789.1
MVINKIIYEFDQCDPKRCSGRKLVKTGKIVSYPIKRYFNGIILSPNAVSVISPNDRFIIEKYGL
GLIDCSWNQLEKVDFCRLPKRYNRLLPFVVASNPVNYGKAYKLNCVEALSCALYICGFKEEAYE
IIKDFNYGDEFYKLNGELLERYSKCNSSDEVLEVSKQWIDENTRMKE
>KAF5141790.1
MNKVSEIIERCKDKTYLNQNKTFLKELFRQRKSIDCLKNELNGKRNYFVLNILERIDYDFHLII
PTLEKKYITQYMYASMFWLYKKAYIDKKQLEKIQENFRVMKNFTKMFEDTENHFLMFRIENDRK
LQKIIKEDYNNKTIPNIKILPNFEGEYVFILNVDSLFDLGGYNDYDIDDAKEMISRIKHEFSKF
NYTNENDSYNINRIRNKFHYSTMLYNKVDRILNNKFSKIYNNILQVKRKGVDIKLVSECTILQL
LSEITFFRYETISYEDIYSVKDKQEEYTKIFIKNKGKRIVIFGEKDKIEYEDKVYYIDIKYLNI
FNKIILE
>KAF5141791.1
MPHKKMTIYEDSEIRLFFKKKSKYISTSEYETITNILEKIKHNEDNDFTKLKEEGDLEYRKGSY
KKAIELYTKYLDEKQSPVIYNNRAACYYKMKMYSECVADCKAGLLLEKNNIKFYVKIASAKLEC
NENTEALEWSEKGLNVEKENRILQEYIIKINDIKISSV
>KAF5141792.1
MYPFVMDSYYKIKEVRQNLIAPVDVMGCYSVPSTVVDTKLYVLISLILSAQTKDEVTYQTMLNL
CLFLNTKESNVRFTPLKVSYKIFSNILYLKINSKIFRYEKKDGKILGPEIELQENRLTLENLVN
ETNLKQLITPAGCYNKKYETIKSLVHFVLKNGYPSSLSECLSIKGIGRKISILYLNKFYRLEGI
SVDTHVHRICNLLYICKTKTPDETSKILETIIDMKEWSEFNSVLVGYGQVLCKPRGPKCTECIV
KDNCSNFK
>KAF5141793.1
MRSDFLFKLPFCNSSTLKKIIPNALLFGTFYKNSMVDKSLIENICKSAVVLSVYPIQKNKKACL
DKYEGIIKDYNFWYLTLVKKNSIVYIPTFKIYNMNIEIFN
>KAF5141794.1
MNATFKSCFITLLKTCIGSGALSFPYLFATYGIFTASILTIISGGFAVVGLILYINCAKEIGRN
ATLSEISKISMPYTKILVDFSVFLKCFGVSLSYLIISKQLIPPIIHTLFHYTIKPSYVLIVFLL
LVGPFCYFDKLDKLKYTSLCGVISIIFVILATIYRYKYTDIPNNIIIYYIAPLSKSYLGGFGKF
VFSFTCHQNIFAIYSEISNNSLPNMRKLIYLVALTALSLYLSFGYYNYLIYGQFVKDNIILNFP
NDVLATIVRGLYVIVMGVSYPLQVNPCRVYLIKMTNIQFKNEVRVTFLSTTLIILLTYFIAVSG
MNLGLVYSIIGATASTLMCLIFPVLFYFNMDLERNIFLDILGYLSFLFGIFVFSTTIYSVVYFK
NN
>KAF5141795.1
MFGATGSQSIMDPNEIHIPTLKKYDIEEDKNLIENVEKCNLDKTSCEILENFDKDAGISGEEEG
VHETKLFDIENLNKSEQVLQAKEILPEKIVDDECKIEEIAEIYHSFFEQHETISKMSYIFFEEY
KRNVDTSIEEELKNVLSANSSAETLNIENYENEKIGEKFYNSSDSFLDEQKGILKSYSVDDKSV
LENASSFELCKNDFKVQQQKNSSCENFDKFDSEKRSRSLGESTNTLDYFYSDRLNKYNSSPDLT
FCTANNSNTSLLFQRCAEHKNEDYDTVTLQNYSQYSKSPENQSVLSVDISEDKLSDDSFELNNT
TSKTDDKDNNFSAALNNKKRISNDEGYTESVSPNSDSLISSQHSPILSGEKLPLNEEDSLVLSS
ERSPEFTEKNKNFIEKELSYLNLEYNTPLNKVLDYNSTKQGNLENWLNSQKNSIETNQMSENKD
KLFFNDQNKEAKMNSVCNKLEESGSYIFELDLLKEAKKQEEFYDSQDRDLKKFKTSQSTKNKKA
KDQNYPLVHDIIYENFFGNYENNEQKPSDSSGCFQNNEKSKSSDDFTNSESYFDSLEFNINNLS
ATGKHYIKSINVNKEYVIEDNKCTNVSDMHLMASNISGSDNNTNASDIENLQGMSKKVEESNTR
QQSSKDISNEKDVSNMLDSKKKSKLNYDYFYIDLKSNPSECCQYEDKCKSNDFNKKIEGKNVTK
CDNCSIPDTCHIETHKTGNCTNVIIQNPKNTLVSNFTGSKTEKSSIENNKTECTVNNVLNQYEK
IASKENFISSNCIVGDYVNKGDQNFEDSVKKNTENETSLSLNKTVNSDFDKQEEVDIEQQDNKI
LPLKKTVNGDFDKQEEVDIEQQDNKVSSNCKSNSLKNICHTKYIDPLKPENYFNRMDLFVSGQQ
QFNTCKSNNENINKKIVSAEDTELLNTSSYLYLTEDIENSFVKNMTNCQNSKINNILDKQEVEK
ALESSKYLLQNNTNLSKDLVKMSSKDKVNIKSANCNNKSALKENKSINNSMHTSLPNVAFSSDS
STTRITSPGIRKRSKSLFTSIKGLSKCSNKIKSQSKDKNLENDILNSKLRKSYSSSTLEKSKCP
SFKFSKFTKSEDKINKPKDFSFPYKLSKRMHELALPKVYKSYEEIYGRSYHSTNSLDYYNRKNS
FSNLHRKNTNFEESRKSWPTFTKRLRKQEKNYSSSDKLKLLNNNFKAVAELAMALNAKKKSRQA
VKVDTSESSTTTIKLTDVKAPLNKKNKKEESSSTESTMKKSSARSSKDRNSSSTESSYSTRSRP
VVGRNVSKLPESFLADGETMNDKHGRAFASQRKIDELSKPKDITKIVTKVIKKHPELKTETKRK
NK
>KAF5141796.1
MKIKILILTYNLFISCTSSKDIITYFCENYKKIYTCIDGINVYKVSDYYLLIDETRFATMPDNY
QDELSHYIFKKDLEDMTRKYFLYSGGYNTCRDFIKNILIQYDNDPKIIADNIFNDSIIFRNIEL
KTDNLLNFNYFMLLAEYQVMKKCKVDNIEYHEEIIGCCEIKEELDKIDLFHLFVDTVKVKRHFK
LLVKKSDINYRIDKEDTAMDCSGDRRICVILNYFKNSHRQISFEDYAKNVYPNSYCCKCSLFGR
KYKSQDKKPKKEILNLNIFEKKKQEIIERLKEFRERFFISFKEKILINEESRNEEEMIKHSKIN
KNTGAYRKKKSFNASKEDNNEIAEKILGDRKAQTNFNGEVTREFLDTNYCGSDFEVNCALKYDF
PDIFGGTSLQKDFDLLTCDMKELLNRSYVNEDNVPVGANFKNDCSKTFETKGKIKFYEHLNCDE
ENIYKNGTFTDESNNESIFADDYNTSVQKKSTKRNYKNLMLKDTTANEYENHENEILDKRRFAR
RILQFNDGEFKERQKFFDENFN
>KAF5141797.1
MPNKFGIKSWLTSDVSSKYTVNGFPYFGKDEERESPIPLGEFIAFKLAEPYTGYGRNITVDNFF
TSASLVSKLLAKRTTLVGTIRRNKKELLNLAKQAKNGMTKFLTILYKSKDFIFTTYKSKLNKKV
FYLV
>KAF5141798.1
MPNKFGIKSWLTSDVSSKYTVNGFPYFGKDEERESPIPLGEFIAFKLAEPYTGYGRNITVDNFF
TSASLVSKLLAKRTTLVGTIRRNKKELLNLAKQAKNGMTKFLTILYKSKDFIFTTYKSKLNKKV
FYLV
>KAF5141799.1
MDHNLLTSEKSRYNCNSRRNYDNKKNKEEIEKKVLDFDNRFKTKINDICNKENVVKKPTLVENK
KLKNNIVNSDSFKRILKKVMFFSLIFVFIEVLYLSAF
>KAF5141800.1
MKHTKDDLKKYIVLLERLEVLYNMYNDVDKYPKYRSRILKKYIKKEYKKISKSKKLRKVKDLQY
FLNKSDLIYNLDFKEHFKTINNEFDLLKFYDKILLFFKKKYKSVFELVTETTLNKNVFCVDCKR
ELKGTMIKYHVQGKKHNKNKKSGRFLNLIGNKEQLKKSALFIVDKINKEKGCGDV
>KAF5141801.1
MVYYKCTEKCTDDLGKIITINILDFIFRRSVDEKIGNMCHYICLKQLSLENIKRNGRWGFCPVL
GMTEFFSVVFSFSNFIINQYSFNLFLRPQIQFIKMKDLFKLQCHISNMAFISSTLFHIHENVLT
RNMDYYFAILVLLFGLYMSFMRLMLIYKFECKYRFTIRSIFICYFIYHISRMSNEFDYVYNKIS
CVIIITLTFLFHFFIYAHYKSYEYVRNIVFFTFLFSLAGYIEIQDIPPYKYLLDSHAVWHLFGC
LSTPFYIKFWADDIKHHRHIYNNLNVRKRKCK
>KAF5141802.1
MDEADLLIKELRIDNETLLSTEYNPLPQVFQNKKSNSNYRNIYHRVEKIMESIINITYKGFSDS
VLSYMEVYNLNLKNVTLLSEIKSRIDEITRTTFDIENIRNIFSTTEYLKIKCDITESLKDLNDT
LEEYYNCTDLTEKCYKILKAKRIIKDNNLIKIEGIELLRNDILLEIEKFMIKVYSKLQEYIFRD
EIQYKELLRIVNVMNKFDDFDRYLNKNYTKYLVLDNITDTNYIDNIKSINTYFNKILTIYFKLN
KNKDKKDIEYDNTILLLEDYKFIKIDYITNTLVFYKYIKDNTNFNALYNRIRDIYNTNKVNYYL
VNTLLLINKKYKIDKYKKLTDKYIKKLSNDLEDEVLYLFDIFYRENNFTNDFYINKIIKVIKQN
MDLIDLRKDILSKIIKKINKYIKNNISGSISEDFIVKVKLLDEILGEYTDECIEI
>KAF5141803.1
MAVIDKSDSVDENKLQMFHDWEDYSLNEELVRGIYNMGFEKPSHIQKVAIKPIIDGRDIRAQAQ
SGTGKTGAFAIGALQCVDKNSYFTQVLVIANTREIAAQNSDRFKQFSMYMNINICLLSGGSHVS
QDIKNLRCSPHVVVGTPGRVDQMIQEGHLKTDKIKLFIIDEADEMLQAGFQEQVKAIFKSLNRK
EVQIAMFSATYEEEELRVSEEVLKDPVIIDLRQDNQTLAGIQQFYINLGPDNSPRRDDYSVKCA
TLIDLLKNYSFGQTIIFVTSKVKAAYVYSSLKECDIPCELISSDLTQSEREDVLNRFRSGSNRI
LISSGLLSRGVDIQNLSVVFCLDVPPEHKKSTYIHRIGRSGRYGKKGFAINILSDHEFINLTKI
EKFYNTKILQLTNNHLEQFRLKNN
>KAF5141804.1
MKKFRLINNRENKFPSNVICNMKYRWYSIIFWVLYNQFEFFFNTYFFMISITQCIEKFAISSPL
TSLGPWLLVYFISLFKESYDDYKRNERDYNINNQLYTVYRNKTFKRIKSKNIKVGDFIILEKDQ
RVPADVVLLKASDTTGQLFIRTDQLDGETDWKLRSAVPLTQNTSFNVIKDIFILAEEPNKEIYN
FNGIISLDEIDTQDVTLEQPTNSKYFDFYKYFPHKKEEEELADSEIYDFLLKTSEVSLSVDTEN
TVVHRDLVLPTDQDVNDKYNDKFNYNDEHYDKLNVDYNRNYNNEHYDNDEFNYKNSEIDPLSNK
KSFIENNNKEGLSLENMLWMNTVVATCSALCCVVYTGNDTRSMINTSKPRNKIGTFDLELNTYS
KFLGISSAFFAAVFTYMRGFTSNGPVAFIRFLVLFSSIIPISLKVTIDMARYVYSYYIVNDNKI
PNTIVRNSSIPEELGRISYFLTDKTGTLTKNEMEMKKVHLGTSAFTQDLNEEIFKSLAKYCSKK
DEQNSIFNRNKKDINNKLFELVEALCLCHNVTPVIDNKNVTYQASSPDEVAIVKWTELVGMKLY
KRDKNTITILDSLNDEQVYEILEIFPFTSETKRMGILVKKRAPSSEILFFMKGADIVMTKIIQP
TDWVEEETENMARDGLRTLVIAKKIISEEQYIHFQNEYNKAKSSIYNKNDNLINVMRILESDMT
MLGLTGVEDKLQDRVKISLENLRNAGIKVWMLTGDKIETAISIAASSKIFDKTTEYKILKESDL
DLLSRDAFKRLDAIVIDGNMLSLIMGRCFSEFIEACMDLKSLVGCRFSPTQKALVARALRSQSN
KIVCCIGDGGNDVSMITEANIGVGIVGKEGNQASLAADFSIEKFCYVMDLFFWHGRNSYRNSAS
LAYLVIHRGTILSVLQGLFCALINFIPINIYHGVVLVAFISCYTFLPIFSTVFSLDVSREVADM
FPELYKELVDRPLLSIGDFTVWNFMSFYQGAIIMLFMIYSFKRELFSISTLTFTSLIINEILMV
YFTTPRISKHTVMACILSLFLYFMSFVLFRNLFYINIDFSTFFVKVVISNVAAIIPKILTKLLK
YWKPSTTSKLESKV
>KAF5141805.1
MNKKKKAVKKMIFEPKAPTQVLEEVKEEDIPVIQDTQIFKGKFSPLQLQYKKHIYKYNPTDNLI
LNIPFNSESMSFIVFEDDTCGLKINNQIIALDAVHVDNDTVMEHLDEQCVNICNVNYILVPRGT
INI
>KAF5141806.1
MTVNDSVVKEIIENLKKISNTSPWEKYRTTLNKHKKLPLNEWKSLLNLLRTKDLYNLLKENFTS
KEARILGAAFVHSKLNHLEDIVDIIIQRNDFCTPILLKFILIKKRKFDLTSILNYLHKMIKEDT
KLSHLELLKVVYDNYPDIIDIEILEFCKNNKHDICKQICSGKEMEIL
>KAF5141807.1
MNSSILLQTDNEKEIKLDTICKIKCIKHLFTIEFNYLYIVTDKIRKYKLSNNTLLLELDIKNKV
DFISVINNEIYCSGDGRLTKNMSENILLEDTVLGLSKVKDMLGIQYSSRLVLYDKNLIKKEEYK
CSTYFYDEGLLILAYKNLLQIKCNSVLEVYLEEDITCVTADVLFTKVLCGTISGKIYQINMDGS
LNKVLDYHQSSVKSIKLSVCNKYIYSVDINGELLVWDSVVIDRAMIGDIKNIEIYL
>KAF5141808.1
MNDPEYKFKLIIIGESNVGKTALLRKYKTDEFHESLLSTIGIDTVSKKIFVNKKPVLLNIWDTA
GQERFFSITKSYYRNADGIFLVFDLSVENTLKSVNRWYKNVISETGDVPIFLIGNKRDLIDDIN
HEIIKSKLPVNMKYYSTSAKYGLNVSKIFEEMSKVLLKNVKKKQGSGSEKITLKKKKKKSCC
>KAF5141809.1
MLIYLLLAQSKKIIITPYNDYENHLVIVDNLVRMSYEYTDNDEFYVGQEMTTISQGGKNICGKL
SDPGVVTCTHQDKRMRFKFVRFNNYENIISDDDLCLTLHRYDNLRSGNFLNLSHCDGSEKQKFM
HWRVVNTNEEQLDGTYIPRNQN
>KAF5141810.1
MRFTKIRTVAPGDELKEKCSYSLGLYKEDNKIKSYVYGTLCRVQNHLFVISKTSRYFPYIDDIV
IGRVIYSCADYYKLDLDTYIGILPVLSFTNASKRNKPDIKKDDWLLCRIIESGAEPILSCVGEG
FGKLDGYVFKIKVWMCQMLYVDDFLYKIGKKYNFKCCVGINGYICITGEAITVRDVYTEIIKCF
KYCFLVIKNIHVQ
>KAF5141811.1
MENIDFTNFQVPDILKLQSIIGKEKEITYKLISYLKSNAPISPEILPICTLLLIENRSSTIEVI
QNILIHHPHLVQDTINELQSSKFYNQRCAVPQIIIEIPDTKMYLKKAFNDNIGVVVKEACLSLQ
FYEALPFSDNELLDIALALNNHQYDYIQCLVPDVLIFIKQKTFLMSEISLSKSWRKRLSLVKKV
SYFSLEDRYYLYNTLCKDPEESVRIALVKEIDCLTDFKKYAEIFLTDTSENVRSLMVRKIGNMY
DDLLDNIVNDPSWIVRKELLCIHREDIYERISLPIINSLPKNNTWRVKIEILETISHILNFNDV
LVQRCLLDILFKYLTDPVYEVRNRAGGVLKDLINKAEWSIELQERLECLLQSSYLVRITLVEAF
KEFDKKHGTKFIKNLLNDKVINVRIKVLSILSKEDLDDEIKEIIKNMECSDMYMKEEIERLLNF
>KAF5141812.1
MQFTTTKYFTDQKIFTIHINKNVYIGGTSTCLLDVTVNKILYKHNKSVTHISSSRKYLTSSSYD
CTASIFLLNAKELEDVIEGPDTEIKCISIDPLNKWIALATRGKSVWVCRIGENIEINNILEDHT
EDVKGCLFHEDMLFSFGYDNSIKCYKYFKMDESWEMVQSISENDTVWNLAFIDEKMFSCNGQGE
VSLYILDKGWTIVRKKKLSNLPIFALCAYKNMIICGIGFGNLIFMNTDLEVVYVINKLHDNFIN
CIYWSEEDDMIGTCSDDMTYCLISEKKYL
>KAF5141813.1
MRKTNSLAISNLGDSISVLQIANAFSKYEHKISNINIKDVKRRDGTNKIVGTIEFKDTDCVEEA
CGEGKVNIEGQSYNLYFAKSQSNKEKVIISDKKVYIKGLPKDIEESELADMLGKCKISTTSSGS
HIVFAEFDTPEEQKTALDKLEKMEFNGRRVKARKALEKVYTLKPKGRKDKSGTY
>KAF5141814.1
MNENINVLSNCGSRIFELLSNEKKDESFVSAPYAITIILSMLANGLKNNSRKQIETFLQCESSL
TKFNDTVKNIITVLQESKDENKPKEKEFVVKNFVFYRDNIRLQKKFEETMINNYFSTIDSFAFS
NLNASVYKINDCIRKSTFDMVPSYLDSIPPDTTAMIINTVYFKSFWAAPFTDPALFEDFINNDE
VSSVNMMTQNNTFPIVNNELYQAVQMAYENSDFSLVAIVPQKDKSLSEINKKINEQGIAKIIND
MENRYINLKFPKFRTKSNFDLNDNLRKLGLNEVFDNPDFSNMFTVTNKDYPLIKQLAIIDINEN
GTVATAVTSAFICFRSLPIPPEVEIHFNRPFLYFLVKKIEISDKVSSYMTIFMGQFTGEKQ
>KAF5141815.1
MLQVIVDRILLELSFLFKMKYMLVQNNREDKIQLKNKEIYYLFSEGLYVVKYHINKIWEQVILA
SDIVTNLSEEDIITALYVHLSLIDGSMTREEAYDKLVYLFNKILEIFNNWLRLFRSRNNENRLT
SVSPVDDKKLLLNSISKNSMLIENMKKQLKLAY
>KAF5141816.1
MGNDNILKKFIADGMIFAELKELFEKCLINEGFSSLELRLEESPVKVILKVVKPQELIGDKKWK
IVQIQHLVASRLSLPDSNVVVIIDKVVEKGLCPVYQANLIREKMLANIPHKRAANLVLKNTKFA
GATGCLVTISGKLKGLRACTKKFLEGVVIKSGQPSRDYVKKHITTVNTKQGVIGIQVSIMLPHD
PEGILGPSTLLPDKIVVLDAKE
>KAF5141817.1
MDEFKKIEEQRKRIVKQMTKENITRREEKFKELERKKFIINNTALQSQVTENNDINTNIINPCQ
HLIKNEQAKYSVLSYEPTVAEDSSFDKNVFEFNVNFEDYYIKNYLFLSHYFVIEKQIQNEKDLT
PRSELLKIKIEVNKRLNQLNNDYDKIYTLYRFLNKYSHSKVFLETFVLKILEQSIIQVSRYYES
YRQYSLCFKFLYNDDLFTFYKIKLFSKKASEEGLKGLYAVFFGVIKECDLSEEAWAFSAGFLNV
QNSEFVILEIYLDILGEYVIDKFNRRAYKLFRYIKNYTLPTIKNLAHKYKIEKLIDRLLNLS
>KAF5141818.1
MFPVLLFIFCNALYIVQTEDFFLHFVTDNSVETIELFKLKRNVPALTSGKETDNDTIQPSNKLL
IDNILVSPDGLIVFEDYSFNIDSLEKETKIYKHVIFQTQRRSETIKKHNVVIFLVFLDLKIIDS
RTLYTRIETFSYVYFPFSLSKCLSIKGNTIRLYDKIYTFNENIVAVYDTIDYNGVTYMNKIYTN
NNLQLYTPKVVFLKVYNFKYLILLALPVLLLWYNKQKKIKLMNIDYETEFYTIYYGTYNNAPAI
IKKYKHKNNSFYDEIGLLGRLDHSSIKKNLYYDKGLYRPYMVFEYSDRVKHMTKGDLLQFTQVI
AYLHEQNLVYKNFTPNNIRRKNGRIVLFNIGSQSDNTGWYVCTTDSDEFSQDLQSVGVILHYFI
TGYHPYETLVDDNETYKFVYRTNDDYKKEFSVDNKTVTLKNYTREQLEELEQNMKIRRYKIRTV
NSLEHDLIYHTIKNKTTMAKLAKHPYFWSQERIFNFLANFSDLVEGSSSQIRRLERNKNRIFEM
PWDNYLDDIVKDELEVFRYYNYNNARDLIRVIRNKGRHYNQIPEVVQEIYKSFPNGFIDYWMTI
FPKLLIVCYNCGESLKDNDLLKDFY
>KAF5141819.1
MILSTDGVWTISKQHLRILEIVEDHNTHNRQSDMDTIKNKSKVQNVNMYLQDLIKLKFLKYDKP
NYKLTISGMDCIALNTLRQKGLSKLSCRIGIGKESDIWEGIYNNQKVVLKIHRLGRTSFKSIKN
KRDYQKGKIDWYKINKISCQREVQYYEIFQELDIPKFFDFDRHIIVLELLDYQPLYMTKLEHPE
IIYKKMIGFIAELWNLGYVHGDFNEFNVMVKDDCIKVLDFPQSLKTTHKDAVRYLERDIQCVEL
YFEKKYGLLSVTNNIKDILENSLIS
>KAF5141820.1
MAFKRNYYERKQVKHRAKYGRLEKRSELISRLKKIKENKKIINDAKNEIENVTGKEYFFKYNSL
TTINGKLSTVEYDTQDELTKKKIFVDEEIMRIKKKLLTFQDVPQNKKYIFDEDGNKVEVKRITD
TSVNEEHNEYKKYLKQLIETKKEINNKIYSS
>KAF5141821.1
MNILLYLMLRSCKDFCSPGSSMCINNMLSVCDENGHVVTTDCPDDTECNLNNKKMSCMPNTKEN
SKKSKSTNGDLMEQLKKLSRDKEFVKNLKKQLKKVDEEENDDDDTESNNEESESTKDVSEEEEE
DIEEPSSGSHKKSSREKKGSNLKEKKHSKNNENTRNKQKKKMRNIKVLHEKNGDNGKKGKKQEN
AKTTTVTYHKVIENHSAPSTVTVFKTITQKDNISNVDVQLVQASDRFIQPSVQPEGSKKGLGYQ
PFVQPSSVGGHLGNGYNAPSHEATQTNAGAAPPVHTSKGEGGGATKTEHGAGAPIKASNLNGGH
QKTKLQQSSTGLTMKGNDVAGKPSQGEGNGAAGKPTQGGGSGAAGKPTQGGGNGAAGKPAQGGG
NGAAGKSSQGEGNGAAGKPAQGGGNGAAGKPSQGEGNGAAGKPAQDGGNGAAGKPAQGGGNGAA
GKPAQGGGNGAAEKPAQGEGNGAAEKPTQAGENGAGGKPAQGGENKPSGGDKPSGEQGTKPGTI
GGGTGEVNVTSEQVFEAMSKQNFNPKQEYVDAVVNVTNEGFDDLNMAAMFLAQLAHESGGFEHI
EEIDCKGSTKCADQYGGSEGAPGKSYHGRGFIQLSWPANYKAAGEALGMGDELFNNPDLVCEDP
ELGAKVSLWFWKENVENAPGVSENHFGATTKAINGALECTGSNVDKSKKRYEIYKAVAEVLGVS
NLADESGCY
>KAF5141822.1
MENKKEENIRKKEENLKDTIINNTNIPNPEIVTTKDDLFLHSCSEIENFFANITENNTKRRHIG
CEYNVNSDTKISVCTIGTRKFSLKTSQYNLKKTDSIYFCNDCLFSYSENISYERHKLKCDKEVP
GRFLIYKENNLHIYKIFGYSNISYCQNLCILGKCFISHKTLFWDIDNYNFYVLYDEDNFIGFFS
EEVLNKENNLSCIVILPDCQKKGYGTLLVDLSYFLKKGTCERPLSSEGEVLYNKYWKAKVYNFL
ERNNGKEYSINDISQRLNMTPDDVSNTLKLLNCNTDDSFISLKGWKASKIRLIKKEYILQ
>KAF5141823.1
MEEYLERKKDLLDEIKKIAIPNSTINELISIHKEILTKKESVLNVKTYKNYLRLIENSESTTDD
CEVKHIESELICPFQQIKIATPFRNHCNHVYEREGLEKYVNGRNIKCPVLGCHAIVKLK
>KAF5141824.1
MDLLVNKYRPKDLESVIGNVDTLETLKCILKDHSMPHLLFTGPPGTGKTSSAKIFAFQLLGSKE
GILELNASDDRGIDTVRTLIKDFAMKKILNVPFKIIILDECDSMTTAAQQAMRRIMEIYSSECK
FILICNDFSKIFEPIQSRCAVLRFDKIESKVIESCLQKIVQAEHMNITDEALSFIIYICDGDIR
QSLNILQACLHIPNLIDENYIVKLIGIPSPKLIKEVLDLLTIKKVDKAIERFNKLWEDKYDPED
LITSFFRMAKNDENYEAVKIIGLTHIKIVKGNHSKLLFYGMFYDLLEIS
>KAF5141825.1
MLQFVIISLFKYYTLCSISNHSIEIATVDALRPLATVETNIKNTTAYNEKKKIIKMWVSSVIKN
EKKLNEQYKTRKNRELSKKFYLDSCEELGITEEDSKMISFFLSQ
>KAF5141826.1
MTYLFKKKIKYKKIIFTGHRQVGKTISINYLLNQNFKTLPTIEPYEVAIDKYLVREQVYKEDED
IPKDCICIFFLKDNKDLKHLNKRFYGYSNIKYVMYKKSKEKLPTINYLDENPKKILSLLQ
>KAF5141827.1
MKTELLQTIIKTQDYNLFSRKYLEINKMLDITVLQSLVSNNEMDILLKTLELMLFFKNKKYLEV
ISCIENDIKGLLLGKIRAYDICISKILRLYYLSRKELKMSNDIFFNLMVPNKELGNEESVSVIT
NCLLDYLISNNIYKRINNNIVQSEMSKFNFYNGIIELVEGNYEYAYQLFDSSINTFTKKKCIQN
KKYLILASLLQSNYNINITFDKKIKIYFDLVKIVKSANLQAFYKFLEDFKIELIRDKTFFIILR
LSQIVIQEKIRCMSLVYSRISFDDMSVRLKMEREDLEFILRKSINSGLVSGRIEGEIYYTSKQK
GIEEIKLQFEQVKRINEQIKREMKYPPIIPLSYDKAVNN
>KAF5141828.1
MFDKLPEEYKKIITDKINSYDLQNEADDDEILNQLINTDEYKKFMELEDFESDDNKYEKKSIVV
DSLIKCRKYNK
>KAF5141829.1
MAKFVQFNHEEVPRKLLKSGQYIKIDENGSSKYSKIDKIDSVKTGKHGSAKTIVESKDIPNNAT
RFVTLTTDDTAVVVKMVKVTTKLIDFVDGSIITIKDENNNFIEFYVDTEMSEQDKEKIQDTLDA
YPDCEEFDFVFRALPGYYKVDSIKPARNL
>KAF5141830.1
MEDLTLQQALYQNDNFMIVRKGCPFCAEASRMLHYKKIKITEYDKDEYTKLKEEAQEKYKHRTF
PLIVLDKQFVGGCSDLKKKSDIE
>KAF5141831.1
MENLFRKHEKKLRKVNSQEKILKSVKRVNVFKGADFIKILESLEFSKDTIKEFIIYLLVNSIIL
KVQVNDKNKNCDLLLDYRYSEKDYYIWSEEKSSHFSLLIVFGIIFLGLALGMFQMWPSNLKFLA
SYASYLCGAFIAFLLLLGVIRLIIFSITYFTHSPGIWLFPNLFADCGFVDSFIPLWCYHGENVK
KEKFE
>KAF5141832.1
MPLKKINYSKEDAINLYLENYRHKILNELKIQEVQKRIKNKINNVKEKNNIDLIFYKKHLVGFN
INKMSDLLSTECTNIIEKSSNKNIEKSVTSKCDTNKHVQCNLDINKKSKLNKYLDLEAECSSNE
SENSDEDAKSDISLLDNQEIYIEENKLFYNS
>KAF5141833.1
MTNNSRKIDKSLDLSIIEKDNSKFADKKKVSKYYNVKKCKYNKNIEKINIQNKTLPLDPSEIFY
KDSIGVYRIPRCSTGFDNRIPGYFNTNFGKILKNVADLYNRYGVKLFDYFDVNILDLNEIKEKE
DQLYLNFFSKYK
>KAF5141575.1
MDNEFLNGLILSYNKILREIKIFKDELNFIKLEVQNKFDCCKNLCTKNQQPRINKTRLRRNRTL
SKNMNNKQTTDYLSKEINNTNTSCKSPALLECQNLKDKKICKPKSKSTNSINKLLYLKKRTRRA
SKTKDLDSASLEDKSKIDFFLNLGNELLN
>KAF5141576.1
MNYENRDEENSLPKSTVDRFVNNCLPKQITVSKDAKEMFSNCIIEFLKMISLKATTICEKEKKK
TIAFEHLIKALEEKGFAEYVKTCKEAQFNYENYVKAKPSKINKFKTSGLSLEELHNQQLELFKN
AKQEFDKTMNGNEETEIQNKSL
>KAF5141577.1
MQVDIKKDDIEPIQHTEMMKVHIDLSTIKKNAISNACEKFEAFAGNFINDIKKETLPKQTGIVP
TLKTPCGQGTKTWAKYKIIVHQVRYVITSSHDQLEKVIQFLKNFPDIDINMGIYN
>KAF5141578.1
MKNRIWIDGCFDLFHFGHANALRQAKGLGGTLICGINSFDDIYKNKGIPVFTDEEREEIVKSCR
WVDEVVSKVPYSPSVELIKKFNCDYAVHGDDLACDENGVDVYAETKALGLFKEIGRTKNISTTE
IVGRLLLQEKKITVQNQQSTEESLFYKNMKEIFKLPCKKKEGTVVFIDGIFDLYHAGHCKAIEN
AKKNGDYLIVGLVSDSLAKEYLKVSPILNENERYLVLMSNKYVDEIIMSPSNFDEDFIRKHRIS
KVFRSPDIKDLSRFQNVKENFIFDNTPNPFSELSTDKIVNRIISNYQLFLKRQNSKLSND
>KAF5141579.1
MGITGLLPIIKPTLKKIHIKKFKDKKIGIDGYAWLYQILNSVAEELYLNTPTTRHLKMFENKIR
HLTSNGVIPIVILDGDFLVSKEKTNLERKLRKEKYKEEVEMLIAKNNWKKAKELMKRCVSVSRK
VICDLTILLKNLKIEYIIAPYEADAQLCYLESIGYIDCIMTEDSDMIPFGCKNILFKFDNSYVE
HYTIECLEKAKDKFFKNYIQDICILSGCDYADSIPGIGVLTAYKYLIKGKSIENVIKLIQVKKT
VPETYIENFNKAKLTFNHQVIYDPINKKRKHLKPLEQHQDFLGSLDDVEYFYEMEEQKDSLSQL
IEPKRIIISRHYKPITTEEIILKDIKVTKKNSKTDDNLYSPYFTQ
>KAF5141580.1
MSKKAKLAKQLEDLKFLVQKKSELLEKKNKIVSDLFKYETLYLEITQGFPLTKVSDYYVTNKLE
KKKYLINDKDRIFSLEYPK
>KAF5141581.1
MLNEIKNIYKEIQDLDTIFREYKNVKTALRDCENEMSEIELKIESNEKQLIQQNIDKLEIEYIN
IINEIKKIDICSKECYKLSDIKIMLEYITDSEILMTKCKNFLSSLIYDIYITKDNLIKYFNPES
YCNVKLDSKVYKIVKISNDLNDLFDVLKDENHSVIRNKCLHMSKMILEDELETILPGELLVYYD
LTHFYIIFECFEDYDLNEDQYFSSVSFVNRDFLSNKKNLKNIFYEIFKNNLITRLLENSGKNNF
LVDTNDFFKNTEYFITDINEWILDCLMKEIIIISKSKKSGKLVKINNERIASLTKQIDPKFLPE
YVSDELFRFLLCMNIYNTIESKRLPKALKIIERALFKMMNYEDTFIGFTDSTTILRIFPHMKIL
PQISVLREKYYCEIIKKSTELTISLQDSLMVLKVYFKSKYYDFLEQVKKFVPKNSQLSFEISFF
NLLYTNITENIFCIKYLTNDKVSDMSDLLKYLLDLSFNIPKECIDIYPKFKSISTIFSSDLENL
ISKQKSGTIFLSNEEIKLLVTLLFKESKTRNNFIRYLEL
>KAF5141582.1
MKKNEYKKQNKFNNLIFVKDIPEKYDYITVYNFLNKFGKIQEIKPIFSPNQLFMKFIFILFKEE
RSKYYLQEYYSTKSSIIRFNKRIEDKLEEEEHQYTKQKCIELQEKIKNYSNLNSVKNKSQNLYF
TNKKEWIESVTDIQNIIKKY
>KAF5141583.1
MSLNLQKEISEAIKNYFGFCTLKVENLSYLHVGHKSMKDVNSLETHFKIKIKSKKFNGQSEVER
HRMIYKIIDFAFKKGLHAIEMDCESDLE
>KAF5141584.1
MSRKFNIAMVTDFYYPSTGGIETHIRHLTNNLISLGHKVIVITHKHCNMKEAKEFRDIKVYKLN
LPIVALNTSFPSLYANFYIFKKIFEYENIEIVHGHSTMSNLCLEGLFHARTLNLRTVITEHSIF
EKGPFENVVVNLLSKFILKTVDRCICPSRTSQENFMTRIKLSKSVVKVIHHAVEAKKFYPDLKK
EKSKTVIIMSRLVFRKGIDLLIKAIPLICTLDKNINIIIAGEGPKKDEIEQVVDEKKLSNRVKI
IGEVQHKHAGDILRKGDVFLNTSLTETFCLAILEASMCGLHVVSTNVGGIHEVLPKKLITFAEP
TPEDLALKVVKKINDFDKKEIVSQYEYLKKNYSWRRVALQTEEIYNEINHRNLGIRNRLLEYNS
IFEHFLIILEYVWLYCIYIFT
>KAF5141585.1
MHLFFYILYVYNIVLPSTCTNAGLIALTFDEGPTENTDDILDLVQDNNILVTFHFTVHMLSSGK
HRSVYKRAVEEGHTVGLRTTPSRNYDDMEPDVINSDISKQIDAINKVTGTDIKFARSPVNDGDV
NPDIYSIFLENGIIQSYYNYSYSEEDKTIEDFEFTLSTASPQIDSFIVTLYENIDLNELEEIID
IGKKNGYEFVNMDQCLGDYEPDPETSLGANYKKKNNGEVLEIFGLYTIVLFYCLL
>KAF5141586.1
MKYIVVSGGVVSGIGKGVVSSSIGTILKSKGYNVIHIKIDPYLNFSAGMMAPSEHGEVYVLNDG
TETDIDLGNYERFQGVKLTSDNSITGGKILYNVISKEMKGEYNGKTLQINPHCINEIINKLKKV
SNSEYFDEVKKVNFFPEIVIIELGGTVGDAESVMFLEALYKFKNLLSKEDFLLISVDFLVELHG
FEHKTRPLQVSARNLRSFGLNSDIIICRGQHKMENYVLNKIAERCLVNKDSIFLVPNMNSIYKV
PNYLNSQGLFDVISKKLNILKKETSDLYFNKFESLAKRHEKAVSIGIVAKYSVQADSYSSIIHG
LLFSSSELGVNTEVIWIDAELLERNEEIEHKKLESCMGILVPGGFGQRGIEGKIKAIQYCRENN
IPFLGICLGLQLSVIEFARNVLGLKNATSEEFDSKAEHQVITFLDFNGVQKETLRLGANDIVLN
KDSKIFKIYKDTCISERHRHRYGINKKYTDLLSEQGFICSGRSSCDNVAEIFELSTHKYFIGVQ
YHPEFNANPFAPSKLFTAFIKAALDLNF
>KAF5141587.1
MVQKYLKPHKKFISRTLIKNILNLQNKEFDELVTLLGVVPYVPKEKQKVDRIQDYFYRMTDFEK
IKNSEILKIFKSNKRKLAKKEKYEKRGLLIRANKIHEEEYNYIDLIKDRYSSFGKAVDELSSSL
SGLCLSTKLSMDSEINNILNDFKEFVVCNRLLTKSFMSSKGIYYEITIQNLKVVWLNPYNGLNL
EEIIEIKKDEPVPFKWSEPNFLDFASEEEEESEGEEEFVKSDKLDVSFLSYAIPLQKYHLKLVL
HKLKNMDIKRNNNIFEGLKFSIFCSNLEEDLSFVIRSCSGLVVNDSSYDICLGENFEDILENKI
YCHPQFIFDSLNEGTKLDINLYLVGKRIPSHVSPFKVNNYINPDLLLSLSKNKRNKLQDIIDGF
EDVHYKEKK
>KAF5141588.1
MIEEEEKIVFYLEELDTNFSKINRTLKEIEERIEKIYLLNSKVVSDYNPIIKIFKDHNSCIAED
VDSSLIMNGNLPKDPFIDSKIGTFEKDSSSTLNDPKIYSDSYIDESSSTEINEFDIEKIPEIFK
KEEDFFKVYNFILSCKRVKFEDIVDTFNSADYNKICVYLEVLRNKKFIKKKGSVFYID
>KAF5141589.1
MKSKDLNPNNIYDFFLQKIILNLANTHLSKHVSFLSNYNIKIGVYDFCGKLKTYSKYFIDFAEC
WVVENDWENDITINIYKYDLVYFFDDIELVDRNLFYNKVVSRSNYLFVLFTKNRFSRIEVYIDE
K
>KAF5141590.1
MFFKSSNFSIIDHTIIPFDILKECDKKIQALSATSEGELFFTQENNIFKYKATKKNKSQDEIVK
LKSVNNLIISGDVCGCIKIFSKTILIRSYHEHTHKINCIDLYNGKILISASDDATIKFYDIIEN
KSFKTLDWFGDRVKCFKIFENILYIGVCNGFIYGIDLETYNKIYEFDTKTPVHNIEIHNGIIYY
STVNKVFKIITESQYIGSHTKQITDMKILNNKICTISLDGFYKIWSLKGQLITKINFSSPILSF
GSYDQIFYFGLEVGTLCQLGGTKPTKKTELIKNKYMRDFEEQIQYKLFEQNCLKNSQLEKLIKK
YEHKGALKLALDQQNFKDTFSVLYFLYNNRKLKNALLFIEKDYLLKLLDFIIENLQIRDLFEIL
QEVIYIVLSVYLEDFTDDDDLYDKLTFLSEVVDEECCFQEKLIEAYSYIECFK
>KAF5141591.1
MYEDVKLHILKSFKYANYDNMAFLSSFLYSNASNQYKLLLPISLYYTGEYNRSLFLLSSLNTVT
SVYYKYLCYNKLKDYKKALICLTKIITDDVDEDDLDLDIFLVNKEDKEYFYNDMALLLTQLYDR
DEAIRYFKMSYNIYPIFTTIENLIYENILTTFDHQDILIRNKENIKKTNLVSTSSLHELISDLN
KNEQNIEKYKNFIPGIGSYVVAFYAKSLFELGLIDESRRLFYILRSKDPKFMYNMDYFSTILWY
SQDVTELGILCKNMIIDSPSSSVTWKALGNYYNHINDYKRSFLCLKRSSYILNEPYTLNLLGFE
SVYKNEYTEALDYFKKSNLMLKNNYKSMYGCALVYDKMDNKSTADFYFRKCMYNNQLKAMGMKF
YIKHGELDIALQIYKDAMKFDSSDINILVQQTLIKRGTFTNVEEFLILEFVEILTKLNLFEFAK
NILNIIEYRGETYYKKKEMVYEKRHEFI
>KAF5141592.1
MFTLRQLEIEDHDRGFIDCINELTKPSEISKEKFINRFNLIKEKKDYYVVVAVEDITGKILGSG
TIFLEYKFIRGCAIKGHIEDIVVLEEKRGLGIGKKIVEHLIEYGKNNNCYKIALVCDPKNTNFY
IKCGFQEKEREMVIYT
>KAF5141593.1
MRVDISENISWIFQKESWFIHVVLTAILKLTIYQFFSDNISWQLCIIAYNIITFYFFHWKVGDP
FSQDFYNYTFWEQIVEQSEDTIQVRFLALYPAILFIIINKFVNWNPYLLCIYVVTLFMVTIPKL
SFMHLKRIFGYRSRN
>KAF5141594.1
MKNLANLAKQFITQLNKTINVSNASKPDKCYYKEVLDNIRKLKPYFAFDEVSITNCIESLNIKI
DKKNILALIYENEIKAIIGKYCQSYKILKIAQKKIECNHQINKFYCEVTNDVFIVNNLETFTEM
LSTLDSYLIDVYDHSYRTYNSYVCFVVILTNKGNVYIIDCIKLRQAIIDKGLFTCNFKKVFTNI
KNFTKLKVDFKNITCYSIADYYCDDNCILFKDFNITVNTYIDWRIENLHIYLKNFLSTKIINFY
KNIKTELIDNPCSYIENDEDFLYLEKDTELYFKTFKEFFVSKYLLDDDKYLLKLIKVRETYARD
NNESIYYVMTNDQLSIFAKLKLKNEKEIIKHKIILSSIVKQNLDQFLYSCT
>KAF5141595.1
MTLGESDEKKKIRKKTINLLFHNEEVDANKTDSACLICLGSYINPVSTSCGHVFCWNCIEEWYL
SNKHECPVCRNHLSLFDVTKCKLQDTERMEKFTKNRRVIYPGLARNYRSFGGTILEDEENDRPS
YKILFATLLFFSVGWLIYILIFG
>KAF5141596.1
MSNIKSIITSVVAHIDHGKTTLIDSLVAYQGKISKSIAGEIRYMDTREDEQNRGITLKLSAIGL
CYKNTEHIIVDTPGHVDFEFLVENSSIISDCFLIIIDIMEGITPRTYSLINYIRKDCAILVINK
VDKVETADEALDKIEKIIMHTNSMVGSLIFTWTNNNIILSSATYCYGINYNNANLLLKRDNTTL
DNVVNFIFYIENQIKKNSTDKICSRFNILKRTRKNILSTVMPLANSIFECIEHIYKPETYKKYL
YNSTVPLLLLDKVHDKSAFCFVSLGLLRNNLSFDKKNLMFVTRLFKGKIKTGDILYNNEEKYEI
KSIYKFGINDFLEVDSVSGSTLVCLKGNFRKNMPIFSIKPFNYSYHEKIYPFYRSRLIPEQRDN
IEEIKTVLRALVNTEQCLKIKINKYNQIDVLSSGKVQVEKLIEDLKKCNFKVRQGVDENLFCEF
PKNESTYEFESEEYKIIVQIYKNDDSEYNGYLDEFNNRFMVLTDKFRNLIYSILEVYVISGPVI
SEYIRDTTFKIKFYEKKLDLYEEKLYSQIKQNVKLAYNNAEPSIAPFFYKLNISIQEECLGGVY
TSIQKISSILQNEEYDEATGFYVLIVLVPYFVYDNFVEDVRVCTKGTAYILSAEFGYFYGLDFS
DCIEEIRKKKGLMTNEKIIKNPEKQRTLKK
>KAF5141597.1
MPSEKNDNPFDDSNNTILYTKMEDNNPLAEIMGRMNGLSLSAFSPKKDESLHNDSNADLSNLSE
MSINEEASKTENNKNGDLVYLQYFAETVQNLKKSFRKLVRNKFVHKELVTQIFEKLQNDDLEGA
TSLLRKILDKKTLKEINIHQINHFLQVIFPMVLKEINENLEKLSLLKKDIFDFNKSILTFCIEN
KNQVKSIQDDTKSKIKKFKNDISDIFGLTEEHSIDQFFNELLDKIRRIYNENKNIKQENKHLKE
SSDIKDLKKEIEDKKNDIKQLQSQNISFSEVITKLDTTNIKLKKECIILSNEYKKLVDSLKSKN
TIIEKQKRILEVLQKQVGGKENIVIDDLKRKIERLKHKIENEKSQEKINKLQMELTKYDQRIKD
LEAIYKT
>KAF5141598.1
MKFDSNLSINDIETKILKFWKDTKCFKKSNELSKNKKKYTFYDGPPFATGLPHFGHILAGTVKD
VITRYQYQHNKRVDRRFGWDCHGLPVEFEIDKNLGISVKQEILEMGIDKYNAECKSIVMKHSSE
WKDTVEKMGRWVDFDNSYKTMDLSFMTSVWYVFSQLYKKGYVYRGYRVMPFSTGCMTTLSSSEA
KSNYKMVNDLSAVVEFPLKSKLFDKKVSILAWTTTPWTLPSNCGLVVNKDFDYQIFEIDHKFYC
MLPNRIQDFNKKEVILHELFKGELLIGLEYEQPFNYFEEYRRCGFFKIIGGSFVSSTDGTGIVH
AAPAFGEDDYNCFVENNLIKQNDLVPCPVDENGKFTAEVFDYKGIYVKDADKLIIKHLKEKIFC
VKQISHNYPFCWRSEKPLIYRLVSSWFIKVSDSVDKLIKNNEIINWVPKDIKHKKFGKWLSNAK
DWAFSRSRFWGTPIPLWISDDYSEILCVESAEELEKLSGKKITDLHMEFIDDIILTKNGKTLRR
IPEVFDCWFESGCMPYAQHSWPFRKVDNLNCEEIRHHFHDSDNTLVYENKILENFPADFIGEGI
DQTRGWFYTLHVISTLLFDKPAFKNVIVNGIVLAENGKKMSKKDKNYPDPNIVMKTFGADSLRM
YLISSPVVEADNLLFKEDGVKDVSKLLIIPWMNVLKFYTTSLQKRNDCEKLELDNWINYTFNEF
LSSVSNYMNNYQLSKVCGLAYKFLDNLSNWYLRIHREEIRSGNTKILFNILKKFSVIMSPFAPF
FSEYSFQCLLSSQQNEKSSSINSVHFQMYPEAQDSGDNSFENAKDIIDAIRYLRDKHTISLKTP
LKEVKIISDELFMKDAAKFSNTIIRECHVFNLIFVKESEVPELKIEYKAKPCFEYLKKDLKTMN
DKIKIINKLTQSEIRDLAFLDLSEEKYNVKRENILIEKKATFPTGLCFASNKFVILVDNTIDDN
VLEKKLAREFNSFIQKLRKSCGLKMNDTVNVEVDSEKIKQITKKFYPINFSTEGQIVSPIDSDA
QIDVFSYEGQELKVILRLNKFL
>KAF5141599.1
MSNENKNDEILRQILDDRSYSSFGNLKHLNKDKFLKLQDMILEYYNTEHKRISYCEYLNIINKL
EELTYKSEIRFKRKNDMFDLSDIE
>KAF5141600.1
MDKDLKKQEIQEIEESLTDLELKEILEKREPELISREFMSLIITKIKMKRKIGQQEIAKMILFM
ADFPERNWNIRVIMEVMKTNLEEVNWRDVYSYFLEEDFNIWSLESLYVIIDCWVCISGIITVPY
EIFFKRWKNVRSQIYFIRLLIESDEKKTQLYSNVFFSKIVKLEEIRNSRFKSTLNYESNFNCVE
LFECIKNLDSNILIEQIAKKAPEWCLAGLSYVYPTFEKFFDDLVVTFFRGSSSNFIFYILFRNI
PKVILKKLPKYISNGISLSKTLDVILEQKMLPMVSEDLDPPNICFDIIILSSLRDHLNLGIWLT
NNITARKDTFVKLLISYVDLKIHNVLDVKVNCDSDNKSQNIMTDKLFPLTIDMIINITKLIEQN
QKQLCFETLTLFSQLKRLIPQAIKFNKGVESNVDEQASAFISSIINSQLSISDGIKNIQNMQKG
DLTSKELTFKIFGTLIENYSALYKLPNSDLLAEFYGELIKSDVIPRPFLKIALSYIKESLSFPE
TDREFHFAFKCLEVFIKKIPKFLSDVEDIEIVRSNLVKKDLILVDQDFYSFLKFGDLLLLCTNY
KFNNELEKKLDELKIAADKNYKGLRKDEFVVLLITNLYEEDTPLIYKIYKTVDKSILTEFIHSC
LQILESLLGFTVENEIDFVKKLGYILGQMTLAQNRMIFLDRFDFKKFLINSIESRRMLFGVSFI
CSFLKQGKQGKIFIPKNPWLMSILNLLGDLQRCTLKIIRCEIEDLFNFFNLKIVSRPIRTFKFK
TREYLLEYKLQDGFGLFDIVNDTSISSNINEEEKLFKHVVSLALDFSIREITETIIEKACEIAL
KTGMSLFKTVRVEKGCEYTFFRNFMINLTKSLCFISSQEPMRACMSGNITYFLKLVGIEISPDK
IHIIVENNHEICCNLIQRAGISRIADCIGEYFKNTEVSIGNSSFINLKILENTTHIEKIFIKPI
EASEYQELKAHFLQINRRKNIKNFDVISEEWHILLSNNPEHGYRKIIDYILKSDDKDIECTKLC
KYIIGHLIKRTTQTNSDFLYHCLKDIFKISYRTQKEVLSWLIYSTDPRRFSFHFVSKFIEFNLI
NLIEYDQALARNIRIEENLDPILELVTNLITGDIQICTVYDFIALLEALSNYSDNSKIYDFFQK
ISNFMMFFDNLNASDFDEFVKSEKYIIFQDFKKVRTLPSNLNIKAAFKSSWEHFVRYHKIPTLY
CYQKIDVIPNLIKNHLNLYIKDTLEVFIDAYSRRNYLFTKFYTRFLTKLLDVIEETPENLKLIY
DLINLLKPSNVPFFTTGYIEIVQHKIVKRFFDFYIAEEIVKVININDSFLYPCTKIFLSIKDNK
NFIKMYGIYLSFICKHKFIHLKNIFNRYRDNISYIENQNLYFRVRRMLQSNTINIKEYINNSNF
ILYIIDNLNEKNLVSVYATNILRTFINEKVFIQKIIALVWICNKCDFVPAGLKTFYEELIKNEM
ISKMVDLIEAKFNK
>KAF5141601.1
MKYIVVSGGVVSGIGKGVVSSSIGTILKSKGYNVIHIKIDPYLNFSAGMMAPSEHGEVYVLNDG
TETDIDLGNYERFQGVKLTSDNSITGGKILYNVISKEMKGEYNGKTLQINPHCINEIINKLKKV
SNSEYFDEVKKVNFFPEIVIIELGGTVGDAESVMFLEALYKFKNLLSKEDFLLISVDFLVELHG
FEHKTRPLQVSARNLRSFGLNSDIIICRGQHKMENYVLNKIAERCLVNKDSIFLVPNMNSIYKV
PNYLNSQGLFDVISKKLNILKKETSDLYFNKFESLAKRHEKAVSIGIVAKYSVQADSYSSIIHG
LLFSSSELGVNTEVIWIDAELLERNEEIEHKKLESCMGILVPGGFGQRGIEGKIKAIQYCRENN
IPFLGICLGLQLSVIEFARNVLGLKNATSEEFDSKAEHQVITFLDFNGVQKETLRLGANDIVLN
KDSKIFKIYKDTCISERHRHRYGINKKYTDLLSEQGFICSGRSSCDNVAEIFELSTHKYFIGVQ
YHPEFNANPFAPSKLFTAFIKAALDLNF
>KAF5141602.1
MHLFFYILYVYNIVLPSTCTNAGLIALTFDEGPTENTDDILDLVQDNNILVTFHFTVHMLSSGK
HRSVYKRAVEEGHTVGLRTTPSRNYDDMEPDVINSDISKQIDAINKVTGTDIKFARSPVNDGDV
NPDIYSIFLENGIIQSYYNYSYSEEDKTIEDFEFTLSTASPQIDSFIVTLYENIDLNELEEIID
IGKKNGYEFVNMDQCLGDYEPDPETSLGANYKKKNNGEVLEIFGLYTIVLFYCLL
>KAF5141603.1
MSRKFNIAMVTDFYYPSTGGIETHIRHLTNNLISLGHKVIVITHKHCNMKEAKEFRDIKVYKLN
LPIVALNTSFPSLYANFYIFKKIFEYENIEIVHGHSTMSNLCLEGLFHARTLNLRTVITEHSIF
EKGPFENVVVNLLSKFILKTVDRCICPSRTSQENFMTRIKLSKSVVKVIHHAVEAKKFYPDLKK
EKSKTVIIMSRLVFRKGIDLLIKAIPLICTLDKNINIIIAGEGPKKDEIEQVVDEKKLSNRVKI
IGEVQHKHAGDILRKGDVFLNTSLTETFCLAILEASMCGLHVVSTNVGGIHEVLPKKLITFAEP
TPEDLALKVVKKINDFDKKEIVSQYEYLKKNYSWRRVALQTEEIYNEINHRNLGIRNRLLEYNS
IFEHFLIILEYVWLYCIYIFT
>KAF5141604.1
MSLNLQKEISEAIKNYFGFCTLKVENLSYLHVGHKSMKDVNSLETHFKIKIKSKKFNGQSEVER
HRMIYKIIDFAFKKGLHAIEMDCESDLE
>KAF5141605.1
MKKNEYKKQNKFNNLIFVKDIPEKYDYITVYNFLNKFGKIQEIKPIFSPNQLFMKFIFILFKEE
RSKYYLQEYYSTKSSIIRFNKRIEDKLEEEEHQYTKQKCIELQEKIKNYSNLNSVKNKSQNLYF
TNKKEWIESVTDIQNIIKKY
>KAF5141606.1
MLNEIKNIYKEIQDLDTIFREYKNVKTALRDCENEMSEIELKIESNEKQLIQQNIDKLEIEYIN
IINEIKKIDICSKECYKLSDIKIMLEYITDSEILMTKCKNFLSSLIYDIYITKDNLIKYFNPES
YCNVKLDSKVYKIVKISNDLNDLFDVLKDENHSVIRNKCLHMSKMILEDELETILPGELLVYYD
LTHFYIIFECFEDYDLNEDQYFSSVSFVNRDFLSNKKNLKNIFYEIFKNNLITRLLENSGKNNF
LVDTNDFFKNTEYFITDINEWILDCLMKEIIIISKSKKSGKLVKINNERIASLTKQIDPKFLPE
YVSDELFRFLLCMNIYNTIESKRLPKALKIIERALFKMMNYEDTFIGFTDSTTILRIFPHMKIL
PQISVLREKYYCEIIKKSTELTISLQDSLMVLKVYFKSKYYDFLEQVKKFVPKNSQLSFEISFF
NLLYTNITENIFCIKYLTNDKVSDMSDLLKYLLDLSFNIPKECIDIYPKFKSISTIFSSDLENL
ISKQKSGTIFLSNEEIKLLVTLLFKESKTRNNFIRYLEL
>KAF5141607.1
MSKKAKLAKQLEDLKFLVQKKSELLEKKNKIVSDLFKYETLYLEITQGFPLTKVSDYYVTNKLE
KKKYLINDKDRIFSLEYPK
>KAF5141608.1
MGITGLLPIIKPTLKKIHIKKFKDKKIGIDGYAWLYQILNSVAEELYLNTPTTRHLKMFENKIR
HLTSNGVIPIVILDGDFLVSKEKTNLERKLRKEKYKEEVEMLIAKNNWKKAKELMKRCVSVSRK
VICDLTILLKNLKIEYIIAPYEADAQLCYLESIGYIDCIMTEDSDMIPFGCKNILFKFDNSYVE
HYTIECLEKAKDKFFKNYIQDICILSGCDYADSIPGIGVLTAYKYLIKGKSIENVIKLIQVKKT
VPETYIENFNKAKLTFNHQVIYDPINKKRKHLKPLEQHQDFLGSLDDVEYFYEMEEQKDSLSQL
IEPKRIIISRHYKPITTEEIILKDIKVTKKNSKTDDNLYSPYFTQ
>KAF5141609.1
MKNRIWIDGCFDLFHFGHANALRQAKGLGGTLICGINSFDDIYKNKGIPVFTDEEREEIVKSCR
WVDEVVSKVPYSPSVELIKKFNCDYAVHGDDLACDENGVDVYAETKALGLFKEIGRTKNISTTE
IVGRLLLQEKKITVQNQQSTEESLFYKNMKEIFKLPCKKKEGTVVFIDGIFDLYHAGHCKAIEN
AKKNGDYLIVGLVSDSLAKEYLKVSPILNENERYLVLMSNKYVDEIIMSPSNFDEDFIRKHRIS
KVFRSPDIKDLSRFQNVKENFIFDNTPNPFSELSTDKIVNRIISNYQLFLKRQNSKLSND
>KAF5141610.1
MQVDIKKDDIEPIQHTEMMKVHIDLSTIKKNAISNACEKFEAFAGNFINDIKKETLPKQTGIVP
TLKTPCGQGTKTWAKYKIIVHQVRYVITSSHDQLEKVIQFLKNFPDIDINMGIYN
>KAF5141611.1
MDNEFLNGLILSYNKILREIKIFKDELNFIKLEVQNKFDCCKNLCTKNQQPRINKTRLRRNRTL
SKNMNNKQTTDYLSKEINNTNTSCKSPALLECQNLKDKKICKPKSKSTNSINKLLYLKKRTRRA
SKTKDLDSASLEDKSKIDFFLNLGNELLN
>KAF5141612.1
MSKEEISSKIIGIDLGTTNSCVSLIHNNIPQIIENEEGGRTTPSVVSIFKDKILTGEQAKSNLL
LHPKNTIFASKRLLGRKFDDVELKDYLKSLPYDTTKHCNGDIWIKIDNKKYSPAQIGAFILSKM
KNAAENFLNSKVLRSVITVPAYFDDMQRQATKDAGRITGLQVLRVINEPTAAALAYGLDKSAQG
IIAVYDLGGGTFDISILELDNGIFHVKSTNGNTFLGGEDLDNTLVDYINEKFKSKTGIDLLKHD
SCYNRIKEAAEKMKKKLSSNLSSEINIPYIYNDSKKNYHLKEVITRDEFEKITKKLIDKTINPC
LKAIRDANITKSDIKHVILVGGMTRMPYVRKLVKKIFGIEPSTNINPDEAVAKGAALQAGVLEG
KIKDVLLLDVVPLSLGIELLGGIFNKIIHRNSTIPFKETHNFSTSEDNQSEVDIRIYQGERKMV
KDNKYLGAIKLKNIPKAPAGIPKIDVTFEADANGIYKVSAQDGITKKKQEIEIVPSSGLNEGEI
SQMIREAEENSKKDEIEKNCAEFKIEIQQFLKYKQVTDETKEILKSYLTKKIYDLEQAKKILKN
S
>KAF5141613.1
MESKESYNSQLVELLKNPSNNRCIDCNIPNTQWTSKTFGIFLCFDCTSIHRSFGVNISFVKSVN
MDKWSQVEYLFMKLGGNEKFTEFLEKHNLQNKECNVLYYDPLVKKYGEKLKSRVYEELGLCEEE
YSNLQNKRNSIYYSTRFYEPKTIANEESFKSKLYDKFSIVSNSFISGVKQVTNKTVEYGGKFGK
SIIIPSAKIIRSSSENLSSLWRSSPAKENGIEKPCYRFEDDDIEDMSKWD
>KAF5141614.1
MDECINKLVICSKKPKKRAKTLCTVFRKLFLPNTTYKLKDKNVSVRRYKSLGEDLKMSHFIVTA
DNYIKIGQRPNGPTFTFSIEEFEEKMKIFSNAIYSTDPLITITGESKYNDFFTNLSHPNNTPER
NINFHFENDFIQIRHYKIETVEEENIKVGLTEIGPRLTLRIKKIEEDFFPI
>KAF5141615.1
MKIPDLYDIQKKFITDCKKVIDNSSVGIFSSPTGTGKTLSLLLSVLEYITELEEDDVLLENLVE
NFSRTKIYFCSRTHSQLKQCLHEFKNLEVKTNSVILGSRKIYCINREIDNKEDINKVNQKCKDL
IKQDNCKYYKQDMFVSGIYDIEQLVKEGRKHKACPYFFSKKYFKKCELVFLPYNLLFNEENRKN
ININLINSIVIVDEAHNIIDTVNNFNTITIHYEIIEKYFVAFNKYKKLLNLNSKSIKIVVNMLD
ILQKLVKYKNSISKIMEVNAFLYDSNLLKYNMLDIEENLKQYNICAKIEAYGKNLQNKIFDIIK
FLSLLVNSDKNCKIEVADKYLKIFPIDAKLYFEPFFDCQSIVFAGGTMEPIQPLQDIFNAKNVE
YFSYDSIIKNFRGFIICEFDHKRFELTEKTRDVEKIQMEIILIIKKIACTVKKGGVVVFLPSKY
YLEFLRKLLKDSENYFFENFDTFEDYTKATKTNKCVLFAVMGGKLSEGVNFNDDLCRVLVIFGV
PFPNISVEIAEKIKYFGENFYLQMAMKKVNQTIGRALRHVNDYASIFLIDARYNKYKKDLSLWF
RQKVKDINFETALNETGKFLDEHY
>KAF5141616.1
MKAKINFALICFFAYLNGILATDNTTVSIFESEEDNSDTRNFMLKLMNNKQRILNMIIIALILG
ILVIFAVMILVILWYSEHLVPFSIFIVAFLLFCFALSLAMYTIVTIKNSMFLNKLLEQYFI
>KAF5141617.1
MDMRKDIIDVFNTKNIAYTVDLINNVYTYLTSDNYEDLEKIVSKDIFTDLVNLKKITEENFYGQ
DAQLSEDIFLKWEIPNKLLVDKFTVEKPIKNYDLEILNFLNNEADIENLDGEDSVEKKMDLITK
LLDEKKIVLVQGDTGCGKTTKIPMYLLKKYNSIVCTQPRRIAAISVAKRVAHCMGSKVGDLVGY
AVRFDDRTSAKTKLKYVTDGILLNEMIHRGNLNRYDCLIIDEAHERTINIDILLGICKQIINEN
SKLRILLMSATMSTQKFVDFFNCPFVNIKHKVFPLENYFLKQYNSENWFYETIKTVIQIHNTEP
KGDILVFLTGQEEIKDAYQILTTSLNLETCKILMIYSAMSINDQEEVFLNTEKRKIVLSTNICE
TSVTIENIVYVVDSGRVKQMRHSCFLGLDILETLMISKAQAKQRSGRAGRTGPGKTFRIYTKQE
FLQMKDSLLPEILTTNVCKCILTIKSLGINNLNNFKMIDMPNPDSINDALEYLFLARAVDSVGD
ITDLGRKMARLPLDPYLSLTLIRSEELGCFEDVAIIAAMLTVDQIYVDVKKDDNFLYKKFLAVK
SSWNDDRGDFFVLLKIFNAWKKEKYSNKFCKYNFLSLRNMWQAKKIKDQLSFMFNYNNSSNKSK
VIEAFSFGYFMNIAKIKEDGYYTIFKQTECYIHSSSCLYKKREPFILYFSIVRTKREFLKFCNV
VTPEILCKSVNNVFIKKK
>KAF5141619.1
MSAQTETEKQISDIIKKYISDVEDSKFENINIQTFIRDNKRKVMTVKVPAEILAKAQINFGNIL
KSIKQKFQDYYVIMVENIKKEGEISWNDAKKIFKGACYPFIINGIRNDVITPEEEIVNVLLEKK
CTFSDDEFRMIETAITGLVGRKVAVSINFHTLN
>KAF5141620.1
MEDAIREIEERDGIRLTWNVWSTKTSESSKIPIACMYNIHQQTNSLECEPIYCLSCRSILNFCC
SIDYGRQTWNCVICGTRNNLPSHAKDISPDNILPEMSEENSTVEYVLCKESLFPPVFFFIVDTC
SFDEARHKILINALKVMFSEIPDDCLIGFIKFGTNIELIEINKTSPRRTYLFSGQVEYTPKTLI
NLDSLSVKGASTILGKFLVRKDECKDFVFDLISNLPQDPFPVVDAYKPIRCTGSAVSLAVSLLE
GNFNNSAVKYLLFTQGACTLGPGTVTSIKYKEKGKNDNVDENDAVYDKAALKYYTDLGNRIIDL
GHGLDILACTIEDIGINHMEKLTSLTGGMLIMAQDFNEEIYVTSCEKIMAKNNNILLQGFNGKV
VVKTSKNLEYKGILGMGKKHNVHWKLGSLFPNTNITLLLSQTSEVKHEDFGYVQIVTQYQRSDK
KLVVRVTTFARMFSENKNECINSFDQEAATVFQARFLLLKNYDEVKDCERMIEKNLIRFVKSYG
NFSKGIPGSLVLPDSMSYYPNFMFFFKRSLLVQTEDVSKDEAVYFKNLLYREKVDEALKMIKPA
LISYHYESGIMPVELDTKSIQPDVILVLDTLHNVVVSRGSYVASWIKEGLHEQEEYLSLKEVIE
QSEEFARELCLRLPTPQFCITEENKSQQRILHHYVNPSASGVVITENISYDKFFDALSRVVVNS
DE
>KAF5141621.1
MFIETWSLYFPEEEYTAFNEAVSIITKFKQVVVELVKPETVFKSKIYEVTFENFKKVFLNELED
NNIDLVINCISCAISEVLKDKNFGFIKIITRITQFNKIKDIDAINTEHLGRLIYLKGTISRVGF
KRIIIYKAFFECKKCNEILSINFQKNTFKPPTKCLNACKSKSFNFLYNHPQIVIRDMQEIKLQR
FNDLTHEFKPEEMNIDCVIYDDFVGTLAPGDVVSLCGIVSAENESNSLYKLVVQVNNLEHIKNK
SLYVEELDCAEEDFREFKKISKTKNIVASLIHSLYSTIYGHDLIKTGLLLSLFGGTKKYVGHNE
IRSEIHTLIIGDPGLGKSKMLLNSCGILPKSTYVSGNLTTTAGLTVSIAHDPISGDYMADAGAL
VVSDNGLCCIDEFDKIDDHSALFEAMEDQKVTVAKGGVICSVPTRSTIIAASNPRFGHFNHSKS
VKDNLKFDNGLLSRFDLVFILIDNLNEKENYEISDQILKRRHLTSSSNSTDLNKLIQNIKTDKF
TKTLCKTDSTVIYSMDIIKKYIAYARSSVFPCLNNLAKEELKKYYLTIREKNNATTRDLESLIR
ITEARAKMELRSICNKSDALFSIDLHKRLLETDMKKIKKLKTIKEFIDLLKIESGKKDDLLFVI
DEIKDLFDTTEINKSFNEILDQLNYRGVLIKKSDKKYKLIMD
>KAF5141622.1
MPQNNFVEQHIKKYGRQLDYEVKKLKKEARADAILGRKIKKLHGIKAKLFTKKRRNEKIQLKKN
LNIKENKDKNIITKDESNPLPHFLLDRELQQQGKELNNKIKQQRQDRAAKYSVPISEVKGLTES
EVFGVVASGKRKSKHWKRMVTKPCFVGNDFTRKPPKYERFIRPMALRFKKAHVSHPELKTTFCL
PIIGLKQNPHSDVFTNLGVLSKGTIIEVNVSELGIVNAQGNITWGKYAQITNNPENDGCINAVL
LV
>KAF5141623.1
MRELIEETEYKSETTSFEELKKAGISLADINKLVEAGYNTVEALAYAPKKQLLTIKGFSDIKVD
KLIKEAAKFVPMGFTTASAYHEKRKDLVYLTTGSSELDKLLNGGFESGSITEVFGEFRTGKTQL
CHTVAVTCQLPPEQGGASGKAMYIDTEGTFRSERIFPIAERYGLNPEDVLENISYARAYNSDHQ
SQLLVQASALMSSSKYSVLIIDSATALYRTDFSGRGELGARQISLARYLRDLVNLAETYQVAVI
ITNQVVSNPDGAMSMFAGDVKKPIGGNIMAHASTTRLSLRKGRGSTRICKIYDSPLLPESEAMF
SITEAGIKDPED
>KAF5141624.1
MKIILYFFTAFASIQEEVIDKVYNEVINYTSIPDFSINTSEEAIHVVIITKDYIFIKFFEFQVE
LKTELIAIKARNTTLYNLQEKLVGFKGRLSKKTLIVNTSLATSTITPKDVEAVFSKGYEKVITG
YYILNGPRMYRESNCVGLILCPDGLSIQFHKYDRNIMNIYILPVNQESFIHKIVCDFLVDHKSI
FFTDKKFTSDFVLQSSLYRFLFNYIYHLKQFRGFNSFISINKHSVTLTISRKPLRAMKLTETCF
EFFDNKNDFVIKNSNRRRGAWTEIFSFLETIEKLKVNSVHSITFLYEIIRSDNAAFLFLLTNIV
NNENPLYGSIITVILFLLGLHKREDLKCILEGSITLCDRAKLDLASSIFVSELMNFDFPKNSPL
FLVFKYLIVEAACQEIENLGKEGIVKFKKFEFIQKLCDIFTFSDKKNVFLNCSKKQYSLFSKFF
FKVDPLHNLVDIIFYVLYAFNKFVLKNDKFFFYSNCFVGYTADAETVISELFRSYLTMNKD
>KAF5141625.1
MDNCLQRFSKFKKYYFNELIEIKSPADFFNKIRCSLKTVQHATIFTMYTGDCNLTKKILKLISE
REKTNKKTRIVLDKNRGQTKNLVNFIKENNLNCFKFVNLSTFINILRIREILAVFHSKLYIFDD
EIILTGANLDGSYFTNRLDRYFIIKNKVLINDLYRKQYSKNTNKDTNSDYNVLFKYGRKNEKYV
ISEILQQNFDSIYISSAYFNLPTDYLNLFKSYKNIHFFVNAPDSNIFTNFSIFGFLITSIYTYS
SYYATKYLPKALLYEFNLKGYTMHKKGLWAFKDNFCVSIIGSSNFNRRSTERDEELNFCVITQD
SKTVRIFKEEILFLMKHSKLKTVNEFKFGKFKFIAAILFFIFNKFL
>KAF5141626.1
MKDVEFEEFKQNLDEYIPLIPDSVLDYYMQKSGVTSSDTNVKKLVSLLSHKFISDVCASSFQYH
KLRQKNAQKDKRFSRDKKASLQVVDVEKALEEIGINISRPHYYM
>KAF5141627.1
MESVKKQNSPLNNNVIKTRNLSKNEEKNSLQNSFLGRFYRAFYVLYCIVGFLVTLGSLYLLICF
YAYFKKFLQSNNLNKNESQFLFNKAGEFKNIKYYGYKKTFQTVIFSMMNIIKSSKNLSDKEFSA
RYDCTARNYLFYGPPGTGKTLFVKRLVYLLNYNFNDKFKTTNKDYVRICFVSPNQLEDKFIGET
EKNIKNLFKEARDDKDYTATIIFIDEIDSFFGDRKLDTTIHSSKSKTEFLNFLSGVNEDRKKNV
FFIGATNLITRIDDAFVRRMENRYEFGLPSKLEIINILMAVTKDWNLDKIYQSCIDYISEIFEY
RKTSQAIIMAIIKKVMLTQPISNEEKMDKLINTVLSVNSKLKKKDDYENNTSQGHSWFGMNNSN
RKEVITPFSLSDFEVDESQSNILTDDGE
>KAF5141628.1
MIDINNLQSTEVHEKITKLELPEIGPYKAVALIHLDKYQEALKYCIKGSYESAYIYYKLKKFCK
ALKIVNKNSGEKWDVLKSQILYRMGFFNSAFNCLSKLPRDDDIFVNLQAIKSMGILTNSVNNYV
FHKLYIKKKEEINYDNLENYKFKNQSSYQEYLYNKTFEVLDKKEQFINDLKKLLEQFPNNLVIK
NQLLNVEGNFDEIIQADLNKTQRSILNYNMHTSEDIDNNLHFLANFREKMGDSQYKWIKYAGEN
NFKINWNKIPKSTDALNILRILVGLINKNMNLKNIKKHMNIIKDSNIKGHIENYTDFIENDKK
>KAF5141630.1
MFSVEINNNKMKILECREKAYSVISKNKKFLCSGIYGIINIRNSQYIIFIVDSRKVSTFFSSDV
FEVSKVEIILLKGSPETQYIYGLRSVLENCGIYFSKTFLYKNISFDKNKKRLKKDFWFNYNPCK
ALKVYDRDLISFSVRCIQGYFNSMTYGSTKITLISRRCWRRCGARFFSRGVNKQGYVSNFVETE
QIIQIDNKVIHAFLQIRGSIPLVWGHKVNLKYAPEIILPEKNAQFFFKSHDLLLSKYGSIYYIN
LINDTNYEGILYKAFNKLRNTIRLNNFNYHKLQKTLDLEENKKLSKQIDKILDEFNSKSTIKYQ
KGAIRINCIDCLDRTNLMQYIIAKHLVKRLFGKNFLIYNSILRLLWFYNGNMLSLQYAGTPAIK
ADLLRHEKYTVNGYLKDFYYSVQRYFINRLFHGQIHDAYNILTYKKYIFKDKATTKLSIQSFVM
LCLVIYVYKYIIDFKIPLLKYILYFLIFFTFNFLS
>KAF5141631.1
MPVLAYDSRRLILDVFDKKVIIQNVNIYAISNNILIYNIDNCLYKLDLTLPELHEQVTYNICFY
KFTTEIHELKLSENGKNVGVLLTNGEFYLFSNFTLTFSKKKINGFGISDNLMGYETKNNFYLEN
INSAGMVDKSLNSFFKYFVFNSFCLVFTLKLKDGENNYCHKMIKISKKNITVVKTFDSIVDVNC
KCSDDGNYVLVNLSTSYVKNSYFASTALYVYDVAQEKFEKMNKLSNILDFTFIKNGFCVVYGNQ
PSYVAIFNMDLSFREKFPSGIRNRIYFNRQESYVVLAGFEQLAGNVEVYDAKSKEKLSIANELG
ASKVLWDTTGSYYYVSTLNYLKEDNRINKYDYYGRLISSECFDSLCDVSVYGLNEEFIELSPPK
EKFVETIEEAYVPAILKNKNLRKGVSQPIKAKQNENEDELINKLEIIEALKQKMGSNQKLETYE
LNLILNEGKIKKKLEDLKK
>KAF5141632.1
MEGSKMEREICIDKIIEKLLGAKNSKAGMNVNLLEQEIIYLCRSTQEILKNQPTFLELKAPIKI
CGDTHGQYYDLLKLFEYGGFPPVSNYLFLGDYVDRGKQSIETVCLLMAYKIKYPDNFFLLRGNH
ECASINKIYGFYDECKRRYDVRLWNIFTECFNYLPIAALIDSKILCMHGGISPDLKNLSQIKNI
ARPTDVPDSGLLCDLLWSDPEPAISGWGYNDRGVSVTFGADIVENFLETQNLDLICRGHQVVED
GYEFFASRSLVTIFSAPNYCGEFDNSGAIMNVSKDLVCSFQILKPRGTGDEDKKTL
>KAF5141633.1
MQPKRILNFAKNIDNFETVDLNDKEVKKIINDETLNIYNIFSSLYHTTLDNQDINVDNNFSNSL
KYSEAKLTNTCLYCAREHEDKNCPFVICKKCGEIGHLNKFCTNSFTLKKSTLCKKCKFSTHSEF
DCPAIYRRYKFVRDVKKTCGNCAGDHFCNDCTTSLDISKFSIFSEKYYNFIKKYSRKR
>KAF5141634.1
MGDIIIIPNSHVKINKNTLFGFLKIVNASLERKAFKIKTTKPKDYLVKPSIGILRSKEEIIVEI
NLLENIKIDEQHKFAVEIYEINYRQAIDTLKRYLKSTQISPFLIKRLGVEFESVENSSTKQDYY
IKIFCLIYLLILFVCIFLKLFNKVDA
>KAF5141635.1
MNVEEKIENAKLITNNNKTSLFSNLSKFKNKFITVAFSNGERLSGHVKNVFFVWEEVYLLYR
>KAF5141636.1
MDVFRPNYMNKEDAYKILGVTSTANSDLITKRYLDLFNRNYRMNNGSKYLQSKIKNAYEFLSKD
FEK
>KAF5141637.1
MDKKWIYNFNKISKKHKDISDYERYYLFCKKYLENHQDEHKEIFKVLIDTLNSTKSTILLSIAY
RLIFNLNIDLNLNTNLVKSHFKNKVLKRYLFPVFTKAEIFLDKKKILKMLYDETYEDKYFLEYL
KNYPDLIESFLVNENAKYTRKQLLCILNTKYFYNMDYYIKFLGDCNNHIAFLAYEVFTLLISFR
GSQNLYKSFEIVQNVNTYIDIKNKIQVDSIDNFLIYFLPFMKIKQEIYSLILENKINEINHFLK
NYYIKTSSILLQLKNIRFYSIELPSIKSVFNDLIFDSADEDFEFLFAESNYKSISDCIEF
>KAF5141638.1
MFMEAEKNMPRIEEKKDILKTPLSEGQKHIIYSAIEDSNVAEDVINIIEHTIKSSISENKFDLI
VEALNPLIQDKAKHIVGKLYIYKRRPCKYNDKCINENCIYTHDKELKGVNKKRKLDDMVTRSKP
DVSKSNEVIFNKVDSFKHTETDIKSYASLFGTLISLKKLNISKWLLIFENENMAKKLVESRTPV
MEDESIKKYYNIVENLKKYELNNLIEKTENLLNQLDRSSVTEEIRLNFNKIKQMIKEDNQGVQP
SKEINKTKNNVQSLYFNSF
>KAF5141639.1
MVYEEVSLKNLKIKNDYKSIELSEISKSDMHKRIKTFGWVDCCRTGKSITFFDLTCQFKSIKCV
YEKKIDLTKCTSLTIYGTIQENKSKKENAEFEVLVEKLEIFNDAIAPSFPLNKESSFDTMMKYG
HLALRNKQRGFFLKARSSLLKIIRDIFYEGNFIEITPPTIVQTQVEGGSTLFKLKYYDKDAYLT
QSSQLYLETVAPVAYRAYCIASSYRAEKSNTTRHLSEYTHVEAELANIEFEDLINNIEHLVTES
IKRFYDLLGDEIKDLYPEIKLQNVPKRPFKRIRYVDAIKFLNDEGVKKDDDTDFVVGDDIPDSR
EKIICERFGKGEPVLMTHFLVEHKPFYMKLDSSNETCTESFDLLYPGIGEIVGGSMRLDNYNKL
IDGFKREGLNPEDYDWYLDMARFGPCSHGGYGLGFERLLMALMRYTNIEFATLYPRNTRRCHP
>KAF5141640.1
MFSLFKTKLTQKEEYCLRNHKYRCIDRSILSAYIFKRYTSFVLNNTPETISPNMLTLFGYIIML
FNFITVILYDVELCCKESWISLFSAMCLFFYFTMDNLDGAQARKLKEMSPLGQLFDHGVDSCVV
FFCMITLISSLRLGLSLTSLLVILTVMYGFYFSGLEEKFTGLFEFGFISGPTEGIMFIIILHLM
SAFRDTSLSYTVDCFTHHSSLTRVITFVPVSPLFLLSLSVFIYNYISSYFKSLKLTKIKKRREV
FFSYFSIGLLIPPLYTLHSRFLLRPDLQIINLIIFAQNFSLKYIEEVYCNIIGGRAHFYNFSYI
LYVLFAISAYFFESASNGFVLVCLFFITFCYYLNSIYNAIFACKTSLKINILSLNKKN
>KAF5141641.1
MNFSYSKKNMINCYEGCAIGNFFDKKRGLVFFNKNILRCYTLNEENKPVFLSEHFLLENILQLE
TYTIDSVTDGLIILFESAKMCSVFFVYNAPVINSLKFFDQDSYDILNQDEKFLRVGKEIGFVKI
SKRFFSIFSLSDNNFLAKVFKFTDINEKIFNVVDLVFLSNYVVPTFCVIFNATPRSYINLNVMQ
ALICSYDIKLNSFYVLDDFEIPRYTKKVVYSDDTLLFLSSNEIFIKNKHNDLILALNKMSTYPH
REHLENIIIIDPKVFFENDRLLIFNGDGTIFNFYIIKDSGRIIDIILEDREKLTIPKFLYFKDN
LLFLGSNEDSFLFLLCHSTIRLDKADEEGNFSKLTSIISKEYKYLYGETIDFCEQKKFCLEMLY
KLSGIGYINDFCVKSNNQYIACSEGVSNCILEFSNFLNYDVRKVVDCVNFEKILCIDGNFYIKD
NNKNIIIIKSKAKRLILNESNDLKDDKDFEITNLSDDSDGFLNELSFALLCFENNNSIFLVQKN
KILTFENNICTKTENFISDIVKVKIYTYNGFVLLGFLDKENNFFLRNLHSTFEQIFENASSFCF
YENLCVLSVENNLIFYNFETQQNQWIINDITNLNLQYHMDTLDYTKKRSIFYKIIEIEIFKLQN
VYWLFLINELGHFAIYKINKNILIKMLVDENIIFDCQTNIKFFIKIRNYIYLNSRSPYFTFIND
RLEIYFYRSLHNIRDCSFVDDSCYILTDNIFGKISIPEIKKNICKVNTNLLKNLTLSDDVIYDK
YIFKRMNIYKSPKSIEISGKYILVVSSIKTKFKDNSEDENQLEVFTQKYSIDLYTSAYKFISTF
DLESDEYVLDIKELSLNDSIGINGKNNFIVICVTKVEGEDKHSRGRIIVFELIDIIVDKANVHK
DKKLKVLASENIKGCITKCDEIKGNLIVALGIKTMIYKIDRSEGLIPIGIHDLYTLTTSMITIK
NFVLFSDIYRGLSFFYYQNKPVRFNLVCTSESIKNAVHVDFIVKEPALGIICTDFAGNIHTYTY
SPVNILSCNGTKFVKRCETNFNLGKLVIKRAHSKLLNPVFISDSNYIIELDSLSLDNYNNFLKV
QNAYLSLIEDTFGLCPENFNNCEYHLKPPSVKKPILKELLFRFLHLPVDKKANFLKEEDLIFKS
ITS
>KAF5141642.1
MPIDVDNRNYEKKEYLEKTFKRYKLDDKIKFNFLIGRDLSYEETSLLLPNSFTFEKNELDIVAL
TELQKFGNFNEKETLFFIKMFQTSNSDEKEIFKNLMHIFTANNKKRKKAVHKLCTAKNYNLVVE
KIIFCLISQDLKLIVKEDLLLVIETLIVKHISSFLYWPEIICLLVKFINEDNLINKSIDILLFY
IENESENIINFINQEIETDNSILQDILSKLIALLVINNGYNTTLMRFINIEIELKVNNQLLIFL
RSHYFMFTLMGGEITDFKKEMYTFLHKLSKFKNKRVLKELANIISHLHIQKLIDDADLWFDKFY
TTVLDFCTTNNRDFSTLMIPSALQEKRFLIHLIRTCAILSTSNQNNSVKVFKIIKNWPDFDINN
IKIFYRIQNNLDYKSNIDYILSNLINMLDVKYKEYEHIVSQIFINMLPNKTIEEHLITHMCDKE
SILKIFSQTQLLAPENYIQFRESVFILLKSNSTSCLKNILHFCEIGKFNKEDFNRLFELGKQKI
DGVEDKIKIYGYKILNATIHCIEDTDVKNLGKVLYEKLDKTNLPLLSKQLETLAKIYEKAPFSN
CSDLVLELAPLLKYKNEKVKEKIVFFLLTILNCTKVNNIKKIEFMRITYDVMDYLSFWYIKRKQ
IGVDLLIKLSDIIPPQEIVNIFLEFLECNDKNVKTGLISGISQLSNHCGIYNILPVLLVDYSYL
EDKSKLIIVQILSKCKIDTKYISYLSYLIEDCIINNDANFRLAGINLCTQLLIKNEKHNLDVEI
FTHFLNLIWFNILEKNIEIKKVFEKFIQEFTKTIGGQFFIKYLIQGLYHPSKKVQKRYMEIFNI
VKNNDDFVNEYLLVIDKELQ
>KAF5141643.1
MSNKLTIDDLIVDEHIETIDTKKPLIINNRQEINKFIANKESITGFRQTKPNFYNIVPKTKLES
TLSAILNKRSESVDEKNKRLTFQHNYDAKMRKIKRIKSKSYRKVKRLARKDVDCEEQEINITEN
PEIEEEEEEVYNDDIVDNAPIFNFTDSIKNKEQHEIVKLAFKNDMEENEEDFIKEKEEIVNENT
PKIVERILPGWGDWAGPGLEIIKTKYNTFTENKEGIDYKQRKDFGSSHVIVNEGITEIDDKYKT
SILFGYSKEDYILKLNTSVSKECNTNRMYKKILNKIVQTKPGKDIEPFRYEPESF
>KAF5141644.1
MNLLPLEDIVNAETKIKVVFNHKINNFGFLINDTTQDIEVGVKVDVPLYIAQFLLENKHCTLVN
EILSEEIKNDLRANSSIINLNLLYTYFYYFISNFEDNDYVLNIMFSRYNCLFKLILKERLDEDD
LYILDVSEKKVITTARKYFLLYRTFFIKS
>KAF5141645.1
MTVYECRFHRKKYPAEGEIIIGKVATVDSEGVSIDLLEYGDACGFVLLSELSKKRVKNICQITK
VGNLEVCIVLRVDDEKGYIDLSLTRVNEGEKEECKKTYAKNKIAYNIMFKAAKKLNKSVTELYE
NFGFDKSEEFGSLYYFFARVKENESILEDSELGLVIKKLIQDEFQASSYKVRADIEVTCPSKGG
IEAIKEALLKAAGKDSKVNISLLKTPTYSIVRTSSDKKKAFDIVQQVCENIETAITEQGGAISI
VSKPKLYGENSKYSLLNLAEDLHDTSSSN
>KAF5141646.1
MGDNKKFYMSGIQEYIDETQDDTDLYFKYGVYLASTGAKFDISLFNDKVALLNFLKKEKFTIKR
KKKNIDW
>KAF5141647.1
MMRIATPLASKDQLEMINKIIENTTSLVTGIKACTKEINKENKGIIILTADTTPMDLITHIPAL
CEEKNVKYLFVERKNLLKGAFTCLFIKREDCQSFYSTLK
>KAF5141648.1
MNKSFIEFSDKTLNYSSDDSLTIDSSFLKYDLLLNSVPYSGIISKEPKSYAFPKFIPRLLLGKN
PIICDEEVYFRLYGHKTTFNQKIKKKEYFTNEKENSSNTTNNNPSDSLFLRTVPVLINPATELK
YKINIHDMDSRTTCMIKNIPNKYTQKMLINLLNEHHFGCYDFVYLRMDFKNKCNVGYAFVNFTC
TEHIKTFYKKINNKGWKLFSSNKIAELTYASIQGFDSLVNKFKNSNVMKEQESYRPKIFHKEGN
LKGYEKSMF
>KAF5141649.1
MTIYYTLVRENKTKKIIGGEFSPQSETITIGKDILKEIRDISNNGNIAKIESALDQKFIFIVYL
YKDVLYSVIIDQYEKDNNVINYIHSLSQKLSEKEYKSYEFDNVIKEKSNEFNKDKTLKEIDDTK
NILADSLNLIIQRRENINNISKLADRLTFETKEMHSSIKNMQFNNLVKEYGVYAVIGFIIFLFL
YFILH
>KAF5141650.1
MVEYTVKKLKRAFFSYFKSKGHEIIKSSSVIPSNDPSLLFTNSGMVQFKNILMGQETNLKRACS
IQRCIRAGGKHNDLDDVGKDTYHHTFFEMMGNWSFGDYFKKEAIEYAWDFLVNILKLEQDRLYV
TYYKDMDSESYNIWKEFLPSERIIEADKNDNFWEMGDTGPCGPCTEIHYDRIGGRDASRLVNQD
DPDVIEIWNIVFIEYNRTPTGLEPLERKCIDTGIGFERLLSILNNVKSNYLTNCFIPIIKNIEN
MTDKKYEDKLTIEDTAFRAVSDHCRTIAVCLIDNVEFSNEGQGYVLRRILRRAVRYAHDILKMQ
RGDIGNLVKEILKEMLLEILENDDGEIDHNLYDTKIKKGILDVNREEDKFLETLQKGLERFKKM
SMNSQIISSEEIFRLYDTYGFPTDLVQMLAEEHNVKLDFSKFEECKEKARELSKKINNEITEII
LSDVSVTDDQFKYTENGISGRLQFFTLEKKIIKFNVINDDISSSLESICNISENNPKFFNLPPE
NTRIGMVFDRTCFYSESGGQIGDTGLITFYEDNVEVGRFIVDDCKKVNGYVLHYGKLQGKVTLY
ANLEYDDRSDIERNHTGTHLFNYFLRKEINTMQRGSLVAKNKFRFDFEGHKIDLQKVEDNINLC
IQQNLPVTIKFMPKEDLLKEENLIYMKNEEYPSIVRMICIGKLENPEIRELCGGCHVKNTGDLY
KLKIISESSISSNVRRVIGITGNEVRKAEKKIEEIKLKVDNGEVVHLDKSLPLFERLRLEAKVK
ENIEVITKAKKENFTKNLKNLKMIIAVTRDTPVKYEQKILYEYQTLDYETKKDILKNIGNFIKL
FKEDEDFLLWGKCEDFVHGYVKQTNSEEIRDKFKDGFFLMKNGILQFSFKTDKNVKLLFN
>KAF5141651.1
MQKIQVITYNLNNNKMAYEDLLDYINTLTFDIVLISIQEYFYTINLPKNYPYVYYNRMYGIHAL
ILSKMQLDVKFYVYCFGECYLGNKGCIISNINSSLIFISLHLKDGENNLALRNKQINYITHLIL
KIGGPVILAGDFNYRFTKQIFKYCKDFDELDAIKRQYGYLENEICFKFTYKYNENVLNNTRMPS
YCDRILYKNIKLSNVTNYNIINQFSNSDHKLVYMSFNEDINNLNIFNVKLTACKSSIVSCFLYD
NLLCISFTFITLTLILYIFLWKK
>KAF5141652.1
MFYLFLIFYYCINQYETLIEESTDENKNINYMKNKFNEILNIGRTENLDVDKPSIFFKEKGKNV
LFKNSEERSKAREIYEFYKKSIGLLRKNEKISADEMKLIRKEYDKINNRPKLTGFFLFLGCFRV
EAAKEITPEDYAFYKCCFKSIYNAFCIISSALIENKRKKFENIKILESEINFMSKDFKELCAAI
CDFFEVDSGLIIEDFNKYQTKLKETHVKYYKFLLYTEIKLKKVLVNDLNIFISLSEAEKIDFEM
IINEYSIFRELYEAFKEYNFCMKPLLETFKVLVSQHISETEKFYKFTEFERNYLLLGIRK
>KAF5141653.1
MIYLFFLFYFCSIKYEILDEESSDEYKNNNYMKNKFNGILNIRRTENLDVGEPSRFLKEGGKNV
IFKNAEEKTRARGIYRFYLDSINLLKNYRKLLDDEMELIYKEYNEIYNRFKFTRFYFSTLKRIK
IKDEISPEDYGFYKCCFRSMHFVFCCLSSDLRQKKRQIIKDTETMENEKNSMSGEVEILYKAFC
DFLEESADPNVEDFSKYLVLINISYFKYYTLLLYMKLRLEKVVVYELNEFDFFNGEEGAKLKNI
IYKTPIFKLRYEAFKEYNFYMKPLLEVFKILINQHILETEKFYKLTKSDRDYLLSKIKKKQKLN
LN
>KAF5141654.1
MEIKHKIKVPRDFRKNDISFIDEFPLALEGRIDTEIYKNCINEINSIFKPKYYLWNIIKMLSIV
LYLVEENKTYDEELEHVLIKINNRLQINRMSFGHPKYTNYTEIILYIYN
>KAF5141655.1
MKFLFNFFTLITASSTEYLNMTMTHEGEYLNSLYLNELFKNDSSYDCDYMALINDDELNFKMQF
FPQNIMYKNVFIKYSDDDVLGNFVDPNLVLPYSLCTYVIDEMCSLPLINVKKLFYKSRLSKKKK
RLCKFIKHDHSYCFRNKRKH
>KAF5141657.1
MELKYGKEYSWDIISKFFEQKGLVGQQIDSFDQFVKTKMQEVIDESPLITVQSTLSAGNETRKK
ITLKFGQIYVSKPPSYTEADGTTITLTPNEARLRDITYLSQLYIDIVKTTESESGVVDQHRYSR
IPFGSLPVMVKSSYCSTYKLSEEELIKIGECEYDVGGYFIINGSEKVIIAQERMASNTIYVFKK
SQPASYSHYAEIRSVPEKGAKNPSAVSLKLCRNPNVIRVSIPYAKQEIPLFIIYRALGFLSDKE
ITDHIITTNDDEMFDLLKESILESAVVQDQNVALDYIGKRAAPVGSSREKRINFAKDLLAKELL
PHIGTQEFCETKKAYFLGYMVQKLLLVALGRKREDDRDHYGKKRMDLAGPLLASLFRSLYKKLC
SETAKHMQKCIEGGRDFNIALGLKASTIAQGFRYAIATGNWGDQAHAMQSKAGVAQVLNRYNFV
STLSHLRRVNTPIEKEGKLAKPRQLHNTHWGMICPAETPEGQACGLVKNLSLMAYISVGSSSEP
IVEFLEECGLESLEEISHLQLQNATKVFVNGVWVGIHEDPEYLISSLRMLRRTLEIDKEVSIIR
DIREKEIKIQSDSGRPCRPLFVVKNNKLCIDEAYSNKEEIKRCTWNDFIENGLIEFLDVEEEEV
SMIAMSPDQLNSVKKDLRASEDLNINYTHCEIHPATILGICASVIPFPDHNQSPRNTYQSAMVK
QAMGIYATNFMLRMDTLSNILFYPQKPLVTTKSMEYIRFKELPPGQNAIVAIASYTGYNQEDSI
IMNQSAIDRGLFRSFFYRTYTDQENTTRPGTHEEFCKPLRSEVIRMRNLNYSKLDNDGIIPTGT
RVTGDDVLIGKVSPILDPERSTKGNPVYLKKDSSTSMRRTEDGFVDSVIVTNKEGYKFAKVKVR
SCRIPQMGDKFASRHAQKGTVGITLNQEDMPFTSEGIVPDIIINPHAIPSRMTIGHLIECLMGK
TCALTGEEGDATPFNGVTVDNISEKLKEYNYQQRGFEVMYNGMTGHKLRAQIYIGPTYYQRLKH
MVDDKIHARAKGPLQILTRQPVEGRSRDGGLRFGEMERDCIISHGASAFLKERLMDVSDPYTCC
ICDLCGLIAIDTKRYNECKGCNNRTNLSLVEIPYAFKLLIQELMGMNIAPRIKTE
>KAF5141658.1
MKGGFFVSCKKGKEKKAFLELQTILNSFISNSELQKDYCTFNVAEEIEDELKNLRTSYFSIHFT
YKSLLYVSNSSTFLSSKLFRMLKERHVLLEYVHRIFPLDHYFTYNAEYIKKLISNIDKSLTFKI
EYKETFAVKNSKKEVFKTITGTLQGMKVDLKNPHYLILVQVLKNDLGITILENFTDSFNFSRNL
N
>KAF5141659.1
MIKKTIPYLIIANEFCERYSFYALKTVLFSFLRNELNLSNKLAIFVVHFFVSMCYMFTLFGGLI
SDIFLGKYKTILYLSIVYFLGTLLVAFSSYTNKLTYLIYLGLGLISFGTGGIKPCVAAFGGDQI
GDNGDHKKLNKFFSFFYFAINMGSMISTFFVPIMADASCFGKETCYPLAFGSSSFLLFISIVLF
FLGSKHYIKKRPNKQKLIDMCGKLKNLFNSNKNNTKSLDEDSIAKEIFEKQSKKFCYKNLFKLF
LPVAFFWMLYDQQSSTWVEQGFKMSTKAAFFNSEFKILSSQMQTWNSIFILCFIPLFSQCLYPF
IESLGFKLTPIKKMASGIFLASVSFLVSAILEHAIFLSSASNSKICILWQLPQYILLTAGEILL
NMTGLEFAYSEAPDTIKTSILAAWLLTVTFGNFLVIIYSALSITSFLSVIESETFNFFIYSFLG
LIAALYLFKYEATYIKNK
>KAF5141660.1
MIIEILWYCLPLLIALNYIFAKRTSKDKIYNKKVLIIGGGSGLGRSLAYKLNGSFNKVTITSRN
TNLIEEVNSTTNFEVFYCDVFDDSSFEKTKTKYDIIFYCTGLAIPGPVNKLNVTDFNICEGTNY
LGMIKILKNYVEYNIKPFDFIMIGSTLSTFPLRGYAAYSPTKSAMLSFFYTTYEEFSKMGVKLH
FFSPPNMQTRGFEIENESKPTYTKTVESFFTVYDPDDCAAYLIQNFRNRKIITIDWFTYFCHIK
FECEKVVDYFWFPVAVVVVYLAKTTTRLLSKMF
>KAF5141661.1
MYTESYSSVSIEMVYLIHKTRIFNKQKKLVIQNFDDFIYHNFQILKEFKNYVDILETEILLKVI
LKQVNQYNNFVIINGKFNGFEKEFLRQLCIKKNLNIINFLF
>KAF5141662.1
MNDEFEQNKILKLLQHPLKNVNLVQIVEKLQSINCIVIQKKIFKLLGVNISIKKIKEFNIFGLL
TDDYLNALKSRQFDSFVYSFNLTHKIIPCSIVKEILYKKAMYDEGYAYINPKTINIYIKKESYI
IKYDSIESVNITKKVVVIKLKNTNLFKFLIDSNDSDFIQKFEEKIYFKIIVNKRCSNDESQFTK
NPKIMLQKQKDTLCKLAIPSPDNTTFIKFQNSSLSPDNFITNFQHTSINLNNTQCKTPYDKNNK
SVKDNSNNKNNLRYKKDTDNEYLVKLRDKNVSKEISKNIFVKKTLNERSYDSLGKDNKFVFNSQ
SCDPIHHKKTNVSNKVQESIHLDVESVIELNNSLVSSSIKNKQSIKNTSKVTNKHTRKDRIKQK
TNNRSCKSIAKGNIKSKISYLQSELSLQAFYEEQTISENLHIQLATSCKQRKIFNNTQYTNTLS
SNEGTPSFVDNQSILVIQLLNCSSPIKNMKLRMRKLQKIFRRFVKHTYKKNKNIIYNSYMIVNN
YLSKYKEILNIANEI
>KAF5141663.1
MLKMFKKQVQNKPKNFKFCKSGFILSSETLNEYEYIKKLFFISVSIFTRTTSKSNGIEEIKRLL
LFYEKSDTLMCSLIDEFFSKRFIESIDRRYALFEILDKILRMFYVFDKLRLKAVKPFHNFSFFK
IKNRSCISEREIIKLSTFASIAMPMARLFISYFSAEDFEIFHPMILKKRTTLFIGDTKKGYLKY
ICAILVEHTKLKYLKIFMCALYEKLNKDSTFDIFYEQLNSKEQEYFIDLVNLL
>KAF5141664.1
MKEDNDFLKYAICALIQDLKDNNEDIEQEMKKVGHILGRMALEHDDFQRELDLESLLYKITYTF
LDKIYSTSRKLEVSTKNSKEYYIFEHEPLFSQHVSLPESWKDFCPESIMSGVIEYALLASGFEC
EVNGYIKPCKNNTNTVVYQIKLND
>KAF5141665.1
MNSKESEDDFSFNKIDCTENEKELLNSHLCNGIDFKDNLKSNNSGMNVITKGIELDLSVPNQIK
DNIDISSTRGINSFFMKTPEFFKHVNSQEDKKHNKNLTENDFQHNIDNKSMFDQEYNDRKYNRN
KSLNNATINQRPSFGFFYQTDIYDHKQMEYDNGFYANRIPEINTQSNNLFTHPFMNFNKKRSFS
EADVIKSNRSNPFMHYRRNTQIHNDFYNKSVRPISDPCIDPRMFYKNMPINTMKNKENHAKPAF
SYAQIITRALNGSQDGKLTLGEIYKWIEDKITLNTINMPILGKGGKWMIDEEFIAQEENRKKRK
TFEEENLMNHHSYGLNSEDPRYYQM
>KAF5141666.1
MAAADYIREIQKSKQSDNMRYLLRLRVCEYRQRGEVFRIPRPTFLQRARTLGYRTKEGILCYIA
RVKKGNRKREYNNGNTRGKCKNARIHQITPAVRHQATAEQIVGKRHPNLRVLNSYWVNQDLVYK
YFEVIMVDPNHNAIRNDPKLNWICKGVMKHRECRGLTSASKKSRGLGHGIKYNNTIGGSVRACW
KRNVTTSLRRFR
>KAF5141667.1
MNKKSESKLSKKYIFSEDDFFSYVDSSAFIFYIFLTIGSLFSALFINSQFAIYGLIPLSFSNMV
GCYPSEKYILYVVDMTYIFYGLLFYKR
>KAF5141668.1
MSQNKCTNKARELIEQAMAKATLNRNTQLEPEHFLNVLLEDSNSILRKVLPKEETNIWIDKIIN
KINTFGKAGQPVEPQFTYKISQILKTDDEYISVDSILINILALDSIKSYLKDAEEIIKKLKSFR
GNKKMDNVDADDTENVMSKFAVDMVAQARQNVFDPVIGREQEIREIIEILCKKTKSNAIMVGKP
GVGKTAIVNGIAQRIANGDAPGLKNAKIYNVDIGGMVAGACHRGDFEQRLKDLIKEAETTPGVI
LFIDEIHIILGAGKTSDSAMDAANMLKPGLANGSIKCIGATTEDEYRKYVESDPAFERRFVQVP
IREPSVEDSITMLRGIRERMELHHGVKISDNALVYAANASKQYIPNRRLPDIAIDLIDSACASA
VISLESQPKEILEAKNKLWSLELEKTSLEMDLKNTPNSEILLKKLEEIQKRIEVIKESMVPLEE
NYQNEKKDIIQAKELRKKLEDTRIKLQQAERDRQSYLAYDLKTNVIPILEEELTKLTGVEIIET
HHVAEKISNWTGIPVKRLTMKENERLLGMSNRIKQRIFGQDEAVDTITASILQSRVGLARKDKP
IGAFLLLGPSGVGKTELAKAVAAELFDDEKNMVVLDMSDYGNELSVTKLIGASAGYVGYNEGGF
LTEPIRRKPYNVILLDEVDLAHQSVLNVLYQLLDEGRITDGKGVVVDFRNCVIIMTSNLGQHVI
MNSNGIGDNEKVELEQIVLKRFGPPFVNRIDNVIYFNQLDYACLGRILDYQINELNKTLEEKNI
KFAISNAVAQEMVLKAHSSVYGARLMKRLVQTHFTSALTQFLLKRTDNENLYIKCFEKNENQPG
ELVGDYVYQFQKFN
>KAF5141669.1
MNFNEIITKIETLGIESKNEYKREIEQIMASNDKYLLITDDKLFLSNYKLKFVDLIPFIKETSK
LCIHPSKFIFLAWQGLINVYHYDVIIINCEIKADFIHAFKIFYIDGIAYDLKKPKCISFIKDPT
DDFSIYFQSILASKQDDDIKNNIKCITISSKTPNKFINYAKCKRLLKNTIENKNSEFYVKLLNR
LSELEKSDILEAIELISKCINQSKISSIPPTDKDLEYGKSLSILFEKQKIIKNYLQCGPVYIYG
HIEFESKDVYFIKDFISLDADLEESTLFIIDPVDEKILPKFKTIIFLKESESFPTALINNICKL
ESIDKFYSYFVKKDKQYNTREDSHYINPTLPWEYSIPFYEHIFYLINRLFHENYLFIRCLVPNR
IYYNGSKPNTFICCLEFPKIVNNNALLATFKSDEFSVKKDANKDACYRFIIKLVESGYLDSNFL
PVKSKFINENLFYIKSIKKIYDIDFQSLEEAYVLINNIKDGYEEYDKFKKDYYFDITQKNFPFF
DPEEVLRKQADCFKCFSDTMSLYLFNNSNIGICTGETFTEKVNYKNTEVRFIKRISFTQHEKNI
ILNFQVVFFGVNFKRITCSQTVGRKYAYYVLPIKNLEIDFEYMNELYENFFFGSVYDVNNHSIL
NNYLLFNPITKLFYEYVEDTDKKFTDITNSKIKNRKNLDLSKKEYTFLEYFIFLYGINLSNSGK
NKNVIFTAVPFSHKKEKEPEFHACEIIYVTVVKKSIKSDYKRFVEYFNIFEILALTYEFKVNMN
FSISHSNLAISFTLQDSLNGQQNDLGYERFEFIGDSVLKYSVSKFLFTECGYNLNKLVSTKDGL
VCNDHLYRVGRQINLQKYFSLNRYTEHLFQPPAILDLEFDKSLIESLNLKNLFQNNNQYNFVKL
YSRKQSQDTNLEKGKKVYADIVESLIGVHYIEQGFQKAWNFIKSIGILENHGSKRHSNNFMTKT
PNIILLCEYEGILPLANILKVEKIINYTFKNKGYIEKAMIHPSYKDNIFGSERFQKLELVGDCF
LDLKVSDYIFFKYTDADPETLHTHRKSLVNNHTFAMILFKSGLYDFSFTGLSDQTRDFNNNKVS
KCYGDIFEALAGAVILDSEFDFEMTDMFFKTVLKLMTENVYEC
>KAF5141670.1
MVFFLRNWLVKSFNAFLNNDIHDSSHHNVQIIDVLEIQKSKIFLIIRDRDYFVKGCISKNKNIF
YKGMCINIKKYYIEYYLQEFYIYILDYIDLGCICDSFNETLDINTRFKKELESCLYKSIDYTAF
VKNKNDDFECFVFKKQTKNEEKVDLCNSSNIFSESILVSSLDDNLHKDSFYKSLIKKPIEKNIV
LEYDKPNLLDEMIITNYKQNTNVNSITSHCENFANKNTLIPSSLSSLGTFDENLSTDIEIQNSS
SIEILSTLPNLSVLNDQQKNYKEINSKMHASSISSDLKYISPKKSKIEEIKKSPYQNRFFTKNI
IEKKKTYNIYQHYLPQSTTESTNIKTKNLVLYKTNERRSRIFNYLDNFAKCYKLKDILLMAEFY
CNNLYKKNFLIFLYKIVWNSILQGSVLPMNMTHKHLLNRKVFYKNTFLYVSNKKFTSRPYIKRR
LMPDTILFNKKKNILQKKVKNKINVNYKIQRGVYDLSILKHADTITNLTNMFITKDIYKYTSKS
KIKYFNITNKQTQQYNIKPIDEYLFLTNNDDLFFDINYNIFN
>KAF5141672.1
MHKITKLPPEIQKRICAGEVIVSPYNVLKELIENSIDAESTFISINVSKDNLNIEVHDNGHGIE
EEDFKNLALAHHTSKFSNSTNYGENFFGFRGEALSSIRCISHLTIKSKVENKELGYERNFTEDS
LKPISMNTGTSIYIKYLFYNNKIREKCFHKKLSVYKSMSELANIFAIKNPNIKFLFNDSTCSYN
DVSIGKINYISDINYLDFIKTIKFTSELQFNDENDLITKSKSKQIGTIYQISSLRYYSNKFITL
IFTPTMINFKSFQFILFINNRLVTSQSIKSFIGKIYSNILPKGRYPFIYLEIRIPSEYIDVNVH
PSKKEVLLDYEDELLNVLGVILEMGLNEPKETYKGGISNSNVYESNIIYKEYNTLLDCLPSQTT
CEYKLLSIQKLKNEIVEIDKSFIQDLVYVGTANIPDINLLVQYNQYLMKCNLTSLIPHLIYHFF
LFNFGNFTYSSCCIKSKIKDDTLKKMLQEYFKIEIDDNNNFIHVPNIGDYIGDVKEWENFNIEN
KIEEKVFREIFSKLCKIYRNLELNRQSFSTLKKYLKCTKDVLQTFTKLKSLKDLYKCFERC
>KAF5141673.1
MEVHKGTIYSIERDIFEKKLITASSDGFIRIFVNKKEPDDKIDLHLEHELDSMHGKLIKAIFLN
HNEYLASAHSSGHVVIWKLDTNNTYAVKHEEQVFTGCINDISSNFNNEIINIYCACEDGKVRIL
NLKNDENIVVSEFTAHRFGISTIDSNNTFVVTGGLDYSTAVWENNKEIIRFRDHTSLVRDVCIS
PNNVFNILCFASCGEDCKVFIYWRHFEDFLKQEIILDEPVYSLSWSKSGFTLSIGYGQNKFKYY
EPGNEGKYVEVELVSDN
>KAF5141674.1
MVDFHINKVHNLMENQKNIRNISVIAHVDHGKSTLTDTLVIKAKIVSKDSGGGRYMDTRKDEQD
RGITIKSTAISLFTKIDQDVIDAYSKPGDINGTEFLVNLIDSPGHVDFSSEVTAALRVTDGALV
VVDCVEGICVQTETVLNQAMEERIVPTLVLNKLDRAILELEFPQAKLAESLRRRIEGFNAKLSQ
LGHTFKVESLMPEKNEISFCSGLQGWGFTLRTFARFYLKKFKASGFEGEKRLSKLLWSIQVSCS
SSDPWDPNMKFIKSQTPNSEMSPFVVFVLNPIYKVRDLCNEGKIEEIKEYLSKYNVDFKNVVLM
GEGKSLFKVVMRTWLPAAECLLEQIVLKLPSPLQSQAVRYDHLYEGPADDEIAQAIKKCDPSES
APVMMYVSKMVPGNDNRFIAFGRVLSGSIQPGMKIRVQEPGYSPSCTSNANNALVHNKSVLRVV
VMMGRINKDVPSCPAGNIVGIVGIDDCLKKTGTITNIENAYNVKSMKFSVSPVVKVAVNAKKAE
DLGKLQEGLNKLAQSDPLCLVERNDKGQSTIACAGALHLEICLKDLEELYAKVPIVYDDPLVTY
FEGVTEAVTAPKMTKSANKHNRLYMTVEPLDEDLTKSLIDVKCDNQKQLAANFREMLNINEDWV
KKIWSMAPELTPENMLVDGTKGISIIGEIKEHLNTGFKAAVGEGPLIGETMRGVRFDLKDATLH
ADSIHRGINQLLQPTIKLCKGLLLAADPVLYEPIFKVDIVTPDEYIGTVTTILCGKRGTAEEFT
SLAGNVTTLIEGTLPVRESFTFNEELKSATQGKAGASLSFSHYATLPGSLSDEGSLMAKTVAQV
RQIKKITTSLNPEDWFDRL
>KAF5141675.1
MSDNSKKLRSLFPAARLKKIMQSNEDVGKMGISVPFIAGKAMELFLKDLVTLTYEELKSKKGNR
ITVDHIKKAIEENSKYNFLNNLLKDRET
>KAF5141676.1
MSNLDNRVLNVIKKSSLFSLVQSLSEEDIITNLAIKVEDILSKSDKSFNDKQDDLSDFILDYLE
SYNIEIDTNEADAIANILVWIYEENKMQQNEMYNKIMQIKSPEPAQQEISDYESEIVDH
>KAF5141677.1
MYKEVPKEYAFIYRNKRNPINKKESKKLHRQALYNRLKSISPYPHLVEVEDVKSEDPIFYNKIK
NLHSSVPVVKRWKNKFLFPINFNKKEYTIPISIINTGLDLLRQNIIQIKKNQTDKEKFLSKLFP
KLGSASINPKKLYEAFSPFRPFMFPYGEVFDFTWETEKKRYCPGMLTDELKKALGMTEFSPPPW
IFKMQKIGPPPSYPDLKIPGVNANIPPGCQYGYEPNKWGKPCFVPEEKEEYIFNLENQYLSLKP
KKPDI
>KAF5141678.1
MEKYKFIEKLGRGTHGTVYLLESPDNKQLVCKSVVEKHLKHAKREVSILSTLSHKRIIKLVEFV
QSKGSSFIILEYANRGTLETVISFFIQKNRKATNFLLWSVFSQVAEGLEYLHSKSIIHRDIKPS
NILINSVDFNREEILNFKICDFSLSYQLCDEFTESSIVGTPFYMAPEIVNKIKYNTGVDIWGLG
VILYELGSLTKPFKGENRTELYKQIKKQVIKIDFIKDKDLVDLLLKCLSRTNRITAQEILNNSN
VKLHLTILDLKHKDLKIEELQKKVNVLEKRLEWPPTPNK
>KAF5141679.1
MQNKVQNNTCSHLTCSTDADISKITKVSVIISIFMIIEFWGHYRTNSLSLLADSLHLLVDIFGF
GVSLFSLYWSKKSSNSRMTFGYHRIEIIGSLFSIGLIWVAVAYLIFESIHKIIHPKEIDGGMFF
GIAVVGFFVNLLAIYVLHYDDYSHQLKHKNLNIRAAYIHIIGDLIQSVGVIIAGIFTFFYPGKI
IFDVLCTISFSIIVLGSTFFVIKDGFYILAEGAPKNISVDEIKGDILELDNVYKVLEIYTWTLS
TNCNAVMITVMADDLLISDYEQLLRTIRKILSEKYDFGVINIQIDTPCSHYGTDGFLVDGTCID
VQKTLFNNDSYIQQ
>KAF5141680.1
MNKNISKRDYRQRAHSNPFKDTDITIPTSPDSINWLEYFKNGQPPSFLDVGCGYGKFLMLENQN
NILGLEIRDKVYRYVRDRINKDSLDNCAIMKTNALLFLPNICHKLSIEKIFILFPDPHFKKRKQ
KGRVICKQMMHIYAYILRERGRLYISTDVIALFNDMKDVIKKSGLFKEIEDPEDIYFERTLKET
DEALRAGIKTGQIFACIFEKIN
>KAF5141681.1
MASILESFLKIFTDFTAAMYTLCLIISLAIVVLVIYIVTKPTESEKLEQRLREERLLREERERY
EQEQKEKKEENEK
>KAF5141682.1
MDDFLTKSKKFFSDVNQLKSYSASFEHLGSQKNSGILDKKTEKMLNNQMEAINNKFRKLSNELK
DRLQEATSEISDSQSNENFMYKTKKIHVHSQTKALTSAINEYRDAQYQYKKEEEEKFKLQFFIA
RPDANEDEISECINEDRGESILASAFALGSNSAKGILDEAKDRKTNIQKIATMIQELIEMLKIL
NDAIYQQHDVVDNIEQDITTAHENTAAANIDLEAALDYQIRASRLKKILIGIVVTIVVIIVIFV
VIKIAFFSDYSPYGKHQYNVIF
>KAF5141683.1
MAKLIGAHLSISKGIDKLQNMMESIGAKCCAIFLKNQKRFSSAPYKKVVVENFKKKILFPELIV
PHGSYLINLGNPEKIENSYLCLIDDLKRCNELGIIYYNLHPGSDVTNIGQKCLDFISEQLNKAL
SEVPNVIILIENMAGQGKYVCHKFEDIKYIIDKIKFKNRIGVCLDTCHMFGAGYDIRTKEKFQT
VMKHFDDVIGLKFLKAVHLNDSKEDLGSRKDRHEQIGKGKIGIVAFKYIMNSSIFEDIPMILET
PNHDEYSNEIKLLNSLIEK
>KAF5141684.1
MERLTATSERINENLAELEEYAKQYKFLTGKYSTNPPDPQEERMFLKNIQEIGNKFKNLSRSTK
EKIFKLADFSKQTTSSNERKIIENFINGFSKKLINVTNLFRDYTFTFKKNEENKKRFLVRTANP
NVSEEQVTKLINSPDSGTKIECLFALSDSGSQLKKDEATRRQEEIKKINDLSEEIVEITKMVSD
LTFEKSIVIDNYGDEIIDIEEHVIKSNVELAKTLKYKRRRKRFWRAVIIFLIIVLLIITAYYAL
RDDWFGLRNNK
>KAF5141685.1
MNRKERLKIFNSPERNRNSKNIYQKFPDVSENSTINNDIGDDYNAECVDDSLFTPPDNLLRKIF
DNTKRIFSYLKYVIPYGIVFYFTLYYFIFDKRSTNLDTELSDLAKEVDSLKKKNSEMTISAVET
PFNLCRIEHCTTLQVNKDDLYKYGFIGFRKSIDPYIIFGENAAPGDCTAFLPKKITFTVKFSKN
VKLNNFHIFHPETENKQSAIKDFLLSGFYNEEEFEIGGFTYDINKNNYQSFLFPEIITDRLKIT
ILNNNGCKKYTTVYKIYAFGVFN
>KAF5141686.1
MAKNESNKITRLAIVNYELCKPKECMSECKKACPVNKTGKECITIDTKSHISEILCIGCSACQK
KCPFKAITIVNLPTNLDKDISHRYSANGFKLHRLPIPKYGKVLGLVGTNGIGKSTALKILSGNL
KPNLGKFDVTPDWAAILNNYKGSELHGFFTKILEGSIKAISKIQYIDKMPKFLKGRYKSEIASG
KMLFTVNDILKKVDEKNKFDYYVDKMALKNVLTRELEQLSGGELQRFCIAYTCLQEGNVYIFDE
PTSFLDVKQRLAAAKEIRNLCEENKYVVVVEHDLAILDLMCDFGCVLYGQSGAYGVISAPYVIK
SAINIFLDGFLPTENMKFRNSELKFNISETLDSIISTRDQYHYPNLIKTYPNFTLKVEGGNFSD
SEIVVFLGENGMGKTTLVGLISGLIKDDNGEEFGLLSYSLKPQKIIPKYKGTVRDLFMSKIRSS
FLDANFVNEVIKPLDIHHLYDQLVENLSGGELQRIAIIICLGKDANLYLLDEPSAYLDSDQRIA
ISKVIKRFIYGKKRTAFVVEHDLIVGTYLADKVVVFEGSPSVHSTAHKPMDLHSGMNIFLKNLD
ITFRRDSSNFRPRVNKPNSAKDRTQKEENKYFF
>KAF5141687.1
MSYFFKNNRTLKKANSYLIYVNISDNCIYDISDIIIEYNTTTNKVTIICDDLPEDIKSRMLKYF
KGDINQFIVYIEENLETFLSGKEPEVKLESHSLTFDKCVLEDKITSLPDNYVYPTQNVNINILQ
YELSKKNIYFFSAKKIYLQVNCKKCKESCEIKDLKTCKCGTLLKCNFIPTLDAEKLGSLFFENC
TFCHLNPSNFQFNCANCFSNYQSNKIGLNTKFQMSCWKCNTFLTFCIKKTTFLEKKNMTFKVGT
SLPYNGTCKHYKKSYRWFRFSCCQSVYPCDICHDLENTHPVQVANKMICGFCSKEQSVKSDCTC
GMDLKKSTAFWEGGKGSRNKATMSRKDSKKYTK
>KAF5141688.1
MKSKNIFAIIFIVTFPSICIFIYLFLLSSILESFSSNLHGFKHPRNEEYINYSLIKNNGIIEVF
DKYKKITEFNYNVLASNDVYSVRSLIKDKFNFIPGFNIKVKDQIIVIYTSNLIGDEVYKLEPGE
IRCFDDLLNAKILKYNNPVGSALEKVFIYLLCMGYFDSKFLILYKYSVLIYSTDGRCVLFNVDL
NNLLPSRTGKNTFVAALATTSKTLFFSYYKQMWRYENISLGMFVNSFEDFLNYRKNRKIESLVE
ADRYYEIKNLIPQTELDYVFDIARKNLLLKL
>KAF5141689.1
MSVVPIYLFYLLKSFTPFSPFLVPFLIDVKKFKNKEIYNTLNAYFFISSLFVSLFVFLIVRFFG
NSLSLFIDTFIEIIACFLLYIMDERNFIIGKLVSTLHGSSTALNSVLKSVIVSNVGSDKNERKL
VMNNITIVKCVSSVFSAWIGQDIVIRTGKHDLNQIISCITLISSLLMTFCINQNKTQQTNKLSI
YKEILDNCALFFDFEILSHCFLSITANILVICLAFFSANVFIERRKCGRNRFIKYIFCIMAPLR
YISYIIIKICSLFVKQIKENQENEIGDKKEIVIHGYIDGISKISSAIICYYMGKIKIEDNFRYP
LSLGITILTIASLFCLYIVNSLSLSYLFFTISFSLSTSVKIILYASFNSHKYKNFIFSLNMFIS
SLIHVLLSYISIYRKSNVRARFKYYFFVSVSLSCLSLVFFQFK
>KAF5141690.1
MQNDIIEQENTIIRIKIQQVRNKKVTKIGNLPYTTIDELTKFLQLLKKKLACGGSINEDHSLLL
QGDKSHTDLVKILKEHFENFKIDLNGKII
>KAF5141691.1
MKNFYLQYLKTLSKDKLIYLIYNPYRKQKAINHVSYRTIALLISYHGEKYRGLAECKDGDSIGN
RIKNALLLSTLADHIVYAGRTDKGVSAIGMVASVKIKSLLRENTSRYFLNDDDKHEFNYQAILN
NYLPEDIRVIGWAPVEDGFSARFTCIKRKYRYYFTNPFVKIKNQIRLKYDINKMEEMCQKILTL
KNFYNLSKHSDKSARYNRTVDICQIIKEGDLYYLDIQAKSFLHNMVRKIFWVLEMAGKDENFDW
EKIGTSDPQNLVFYEAVFPVNLCFLKSNNNIDAITKDYNTCLAKQKIVKLIFESQLK
>KAF5141692.1
MDEIFTVKTTDFVNVLKKSLQTNSEIVLPKDFDILKTGTGKENCPVYDDWYYARMAAIINLIAK
KGILTVEEACVYFGNYKNRGRRPNKFVKADDFFMRSIFDNLQKIGYIDLNNKTGMLTSNAKEVI
FDVIHSLRE
>KAF5141693.1
MSLPLSTIDQFINFGLSIMIMQVSKKPIFLEPRVLFTLRVIYVVSALFQVMFYFIIKKRIKSVN
DQRVLKIKKEVGLFQETPDVEEEIEIAYSEYDLKELNKSSKSALLQGLIVCLLHFKWNIIQPLI
ISGTVVFRSFLFNPLYQRYILGREILRPLDLNTLFGKVETPEVVADKKRKKEE
>KAF5141695.1
MYLISTKFGMIPNICTGIDNIISLNRDRILYIDDFVFEDSIFYKKEISLRDFCNIPNHIKIYLM
FKTNKNFKNGKLRIINSKRGDKKIGKEEYEKILKILDPDFYQDFDVQNTVISKNGEKIIVKDIK
NIKDLDTRDTSLISTNFINEMTDNGLMLKIQNDQLDVAEEVYDCECCGNLSKGYLLHLKKMKEI
NFFYYLTIHNYNTLYKFLEGK
>KAF5141696.1
MGNLFMHYENSNDFNNIRIIQKTLVYIICIPQKYADETILSRKEFFGQFGLIKKIVINKRASIV
ESTASAYITFNTEEEAKLCIQEVDESLLEGKVLKCTYGTTKYCSFFLKSVPCQNNECMYLHDFR
PQKDLLSKEEMGSTKHKLHGFEVKNKNKERIGKKYNLDMFNDLFKFKSSKTYKAPEKILFEPID
L
>KAF5141697.1
MESQTDYTNYIIYNPEGKIKQLEYINNTVQLGSTVVALKNSKVGVFVTHNEKRSKFAKQQKKIF
QIDDKSLFSFSGITNDGTKIVKYLKNNTVYENIRKGRNIHPIHVFDDLCLDACFRTLVNGKRLY
GVQGLLLTDYDGISLVLFDPKGSAKEVCGMSIGNRSQSCRTILEDTCETFEELNVEQLVDLGIK
SIKNAFPEPGALNSDNVDIWVLETSCGIRHINSENYF
>KAF5141698.1
MINHILEIIKNEDTFNLFSNSVSPSIYDINKLKIKTLPNIKNFLLTFFKNVKNNYPLDSLYWNE
ATKFEQFIFRLFKEIEDVKQESNGDDNIIEMYVESIMGFTEDIDVHKINEQISYIIS
>KAF5141699.1
MLGSSANESKIIKGPWTKEEDQKLLNLINKYSPKNWSFISKKMETRLGKQCRERWHNHLNPKIC
KKPFSDEEDLKIVELHKKYGNRWSEIAKHLPGRTDNAIKNYWNSTIQRRVQKDKRNSMFSTIEQ
YNKSFYKIKEMNNYINQVPLINNPRSHSVTFLPRRYNEFTDNSEMDELDEIASKALLKIQSIFN
>KAF5141700.1
MKNTNNIFVKYNGKEDTQISYCKNKILCIDEYGFITDKFVNSSVSEHSLKNQWYEKIEQYEDNY
KKYLKSIKILRLVRLGIPLTLKNTIWKIFVHKDFLYNYKTLKSQENEYAHQIHVDIQRTFRTHY
LFTKKYGRGQSELFNILTAFANFMPSIGYCQGMSNIAGIILMYFPEEEAFELLVNIVQKNKLET
LFDKSLSKCNKIQLLQIELFKLIIPDVLTHLDDNGVDLSIYAIGWYLTLFTRFNIKYVLRFWDL
FLYLDFSIFLFIAASILKFFSNFIFKLKDEQLVEFMGKIDTFEMDIDEIIFNSVKYAKKFNYLN
YKKKLN
>KAF5141702.1
MFAFGCFSRNKENNHSQKINDISKSKIIHDECLLNKQKEIVEKEKNKKGKINRVLSYLGSWFCM
NNNRKTNDEILETQRLIDEEKSMNDNKGCVNTLNDTVETSEKKLPNEEKSINNDEDGVNIPTDD
AKTSEKKLSDEEKSIANKEDGINTATDNVETTNTMEDFMNNDNSSLKQVKPPVFNPEDVKLITK
DCDESVIGEICVEFEGRKFRFTLFTTTKLSSIAKLIYKSCGYSTLPPMSLEELIEKQKQNAKAI
DKRRRKFPPGFKALREKRIRRKRATILPEILMKENNKKELEQFYKELEDEATYFDESCIRGFCG
PYLPEDMLDDPPDDECNTNNVTEDKTQNIKKNKKETKKTTSSKENVKIKDESSSYDLYKEYAGM
SLLWDI
>KAF5141703.1
MEQQKGIPGTKPFRVQIVELKTELSKLDGQIGDYKKKIEATKKNDANNSPMAPLIAKLKELTQD
LSDLTSSKKECYDKINSLNETHGDFLKTPIEPKGSITTESIEKRLKNINLDMLKYPCNAQKSKS
YEDEIKDLKLKKINLEAERKKHEALRQAQEEYKLLKAKLSEIYAKMDKKKADINEVKESMKGIK
TEKNPVIVGYEKIICDLEAKKEEINKKIALNQAEIAKKKVDYDEYLNKKSIAEAYEKRRIEICD
KIREMETRKENMEDEKDKCDASKYDSVIFFLEKKTGKSDERITFPIDIVMSLSQFKVTIPSTVG
QISETISQLNKKKMIFLETVVIRKGELKSEIEKIVEEISKEKALLAELPISEIKLPRLQTKPGS
N
>KAF5141704.1
MIVDISCNITDSQFKNVEDTILKCKEAKVIPIFVGVDYTTSLKSCNYAEKFDTLFYAGIHPLYS
ENSVYIPVNSDRCIAIGECGLDYYRLQFSSIETQKRIFKVQLDLKAERYFLHCRDSHRDFMEIL
SDYNFKGVVHSFTGTVEESKEIIKKGLFIGINGCSLKNEEGIEVVKNLPLNSILVETDSPYCKI
RKSYAGYKFVNNYQKHKSNEPYLIYEIIEAIANIKNIPINILLDTLLSNNINFYGERLVECFEK
WRL
>KAF5141705.1
MSASKFNKTPNFVKVNSKMINKLGLKEQRPCSAPPVDKLFASDEVELVDIQYSSYYSRNSKDDV
RIPPPDIHINGKIWLSEYDDIINRAFSSEIYSYKSRKDSLLEKIDGDNPESVSKEFKGTSRTTT
PIGDVSILDPNTFNSLLNINSSQKNVIKNQSFKQVFDTNDNLFLSDIFMFYSDQQKADITLLKS
FTSTTSSLKEFCVFMSKDQEGSRLIQNRIDISTENEIAWFFSQIEDSIYDLSSNLFGNYVIQKI
LPLLNESQKFTVFTEFKSRIYDLSLHPYGCRVIQKLMDCFECIDFIIEEIKQDIFCLIEDQNGN
HVIQKYIEKSPDKNLIIDVFKKDPIFLSTHRYGCRVIQRLLEFCVEADVKKILQILISNLESLV
NDQYGNYVIQHMLTISDDSERNAVISQIINNCYNLSKFKFSSNVIEQCIVISDHEQKNRFLNKF
LEVSGGKPRIFNMCTDMYGNYVVQKFYDTVDNASKEKIRKSLKPFLKDLKRINFARHILYKINT
>KAF5141706.1
MKSENIDNLTAITLLLSTMMGTGITFMPYAFNSVGYITSWLILSWVSFCTFVSLLCISYVVKNT
ADANNTLTYTSIGKRVSKYVHYCVNISIFFNCFFSNISFYRFLTDIIVEAFPFFKWQYFRKLVA
FMLFPLLLYFCLKKEIVNLKKQSWISTASVSFLALLIVFYSYAFGSQIYNSNPQPYNYDFKYGI
PFFMPTMVCQPSMVKIVQQLRNKTWKNIIFLSAMTSLGGLFIYGIVGHCGYKVFGSKINSHIVK
EFYTHNSLINVYMRNYTIDRFNLISKLAIYSMMFVLGSGFPLQMVPVTDMFMQFIFKDCKNTRN
RTFVTVILCTVCLGFVLIENLRIKLIKRVNGALFSTSVSLIYPFLYYISMRKGKGITCIIPNMI
YWVTCLIIIYILSTIVRDLWNNDPQLFN
>KAF5141707.1
MSIEEKFEDVGFFYRLVGHAGPVYGVKFFSSNKFLLSCSQDCTIRLWSLDLLAPVGVYKSHVFP
IWSIDIASNDFYFASGSADRQAVIWSVTGDKPERLIVTALSDVTAVKFHPNSKYLFTGSADHKI
RMHDISNAQLVRTFHGHTDTVTCFDISHCGKLLVSGSKDKHLILWDIQNGKSLIKFPGHDSAVF
SVSFSWYGTIIASSGADNCVKLWDKTDPKGNCLGTYYTKNTPLFCVKFGYRNIISTAGPFLGN
>KAF5141709.1
MFFVKDFTHIIHLNPCYLGPKIQSLIKDYLYKTIEGSCNDSGYVISVLEIDDVSEGTVSLNGAT
SFKIKYKALVLKPFKGETMEASVVEINKMGVFASVGPLTVFVSNHQIPSEIQEGGLLKDSIVRL
KIIGTKIDSSKIYAVGTLNDEYLGILS
>KAF5141710.1
MNQPEDLLNLGHLENLSDYTIFKKKTPAVKRYPNSARKTLTKWYISFVKNNNPCIKYKYWISVN
GYLENKNLIQSSPILDIEGPLIIMTSNTKYYLTSDSDVLKNVPHSRFDLTELSKFSNGFPSDWK
DIIIHQLTEIFGACRIRSVNTDFEKVLSPFDKLYNDLFNKNKEDKGNLRSEENTKNIAYNNKVE
NSAISEDIKNARFTEHDDMFKTNENKEFKKLSNEDNIRNTSFNDHVLANSSIRNQITEATVKSQ
IFKEENYEPSITKSYASMQNRQVESNNLSEEIEILSKSVNNENSTVVKNNNIVEASDIFLEDNI
KDIFCTTEKKESINDAEIEEEHKLDQTEVSSISSNQLNKGNRSFDSVMSFINNQKINKNLSKMK
SKKNLKDKSLNGDLTFDKKNIDANKTRTDDLSEFFMNSSFNIPDKDKESMNFSKFQDNTVFEPV
KSVIENEADKGKIISIDDIKEEDYVQDSHIIESILGLGNSFKNDTFMPNESDKINISLANQLTK
NEIDEQSFVSKKGESSDQSFVSKKNKLSEHSSANKKNESSENKSMLEEIMNSRIRKPYSYEGAK
TFKVTTPKKKKSVKSEQDSILKKDDNILEKENMSDVNHNSNKLYSKSLALADANLSLTKEIQEI
KDMLNVEKSFSKHVSDSEANATTSSLKGSQPTKKKKKSRVSLCMPKKTSSQKKS
>KAF5141711.1
MKILLLKLQIIIKISPKYFNDPDTEINIRLSSFLFKYSHKLEGIPLSYKIIGIFPFGNIICDNE
CIYLKTVVEFTFLSFKIGDVVYANEGVVFGVICAKIDGNDFYTGNLKIKDIDNTNGECSVIIGE
MI
>KAF5141712.1
MSTNKNQSIEDILDLKENRMWFDICKSIPLIINNQNADEIWNIFFENILQYHPSSLTEAALHMS
EFYSTEKSIELISKSLVAINDSQMYTGNFKMEIMHLEIKKCILLIEAGKFDDVESKIFEFKRIE
MDIEVYKLYNFLAFKYYEITNNYEYCVRYIYEYLKISSNLCSSDMSLLELFAKYSLVSKNFFNF
VEGSSLRGFNKINEDLYRAYIAVQEGNIELINKHKDMLDVIFGKKCYIVREKAYFIALINLCFK
QEDRFLSFAIIQDELGISEDEIYGFLLKAFGLGLVKGWIDGYNKILHFNTIIPRCLPKDELIKM
KNKVMEWKNKVRQAISMIE
>KAF5141713.1
MAKNKINQYLSLEASESESEEESEDLDVNIEREPVLNYTDIAKRIKDKYLALNEDIDVEEEEVE
EDFVEGSTQAQFLPKKSSPRLFLVRVKRGSEKEIALRILQNKSKICSIIAKDGLKGYIYIEAYQ
KQQVLDSFEKIRGIFRNKLSIVPQNEMIEAISYKDDLSNVEFGRLKKGKYKGDLVQIIGSNGDM
VKVRVMPRINEIKKLFDPVEYKDEVIKEGDNIYIYKRDLYVNGYLEKEILRSSVDLDIEPNFNE
LEQFNIRKRFDAGDKVKVIKGELIGTKGVVKSVTGPMTIIVAEGKNFEIFSNFLDKYYNIGEEV
CFNSENGIITNIKNNKYFIAIKNFTEEVVADVNQIKKPIPYSKEFVRKEKARPVIKRDNLINKQ
VQIRKGQYKGYIGIVKDIYMNKCRIQISSNLKYVSVPREDLVEFIINNEIENVTKKTFSSIITK
TPAYEPDGPINLNMDKNRDRFEMVDDKYKNALVKYNDEIYTVEYLSGNNFVTDGGVFNKNAVKY
ITPSREDNVIIMQGEDLGKPAILLEIDELTKNCVVKILNGNIKNLPLGILTKKN
>KAF5141714.1
MNANIFTSQILGTPPITRFLFLAIIALMILVYINAIQPYTLYYSSLFLRYMEVWRVITCFLYFG
KPSLDVIIHITFLYRYSKMLEESFIYTSDYLYLLMIVWGTLFIVANIFNISTLGTAFSSTITYI
WTRKNPSAVVQIFGFINFPAFYLPFIVPLFMLITEKKILIEDILGILVGHFYFFFKDVYPKFGQ
DIFKTPCFLKKLFREHSSDCCKNKKRRRPLNVNRDRSRINETHNDDTVQNNDGTVHKDETRNED
VVHNNGSVLNEILKGDLMNEEDIKILEESFNRTNVEETESLVVEKSSITECISTESCDNNKLSD
NKTDENEEGWSSQTVDSD
>KAF5141715.1
MRISIIEPKNMHEKSKTLISLLTTLLPSSEVVKVHTDDAEIRIDIIQDVVPKYLVLAKKGVYQF
ALKICEYREVPTKFSVSKNTQLVLNNFSTEIGIQLAHCFMDIFPCDVNSRQIVNFTVKNEFLYF
RMYQYCFSKEGPIFAKVGPHISFRLVKYTDYTKEEKVVGEYLDFSKKKCML
>KAF5141716.1
MFDKKVKLNNNCEMPMLGLGTWMITDEDKLEESIRNAIKYGYRHIDTAFIYGNEKFIGKILKKI
FTEGLVKREDLFITSKLWCTYHDDPEKGIKLTLKDLQMDYVDLFLVHFPVKFKTDKNHNSFTDE
KGNNVLDTFNCLDVWKKMESLVDKGLTKSIGVANFGMYNIGKILKDCRIKPVINQFEIHPYLSQ
NELVDYCQKNDINVVSYSSLGGTAKQDVNLKEDPEILRISKKYNKTVPQVILSWLIMRDILIIP
KSMSEKHIKENTDLFTLKYEDFMAISKLNRNYRFIDLPEHGPDRFK
>KAF5141717.1
MLKKISEFLNKKDIDGLLTFLMDIDNLVINKDLIDLLNSFYEKEKEISNVVLSLNTLKNEKCMK
RKSKESGYFEYKY
>KAF5141521.1
MLKKISESLNKKDIDGLLTFLMDIDNLVINKDLIDLLNSFYEKEKEISNVVLSLNTLKNEKCMK
RKSK
>KAF5141522.1
MIKIILISKYNSENVLHSHLTRSSTIFSIKDKLLYRNDKILCKVNYKAIIKGNRLFIFRNNIIE
EYIIKQKKTTKKLVDSKFEKLFTSPITFYDNIYNESYEYHKHNKEIQPNIYDKDNLNLSIFSNF
EHTINLRDYNFLCNFNKIEMYKSAVIKDTDIFYYNNKIHFLYLTYLVTLPCNDIIYKFTIYKNK
KTNNIYEMIYKSINNKHKSIYKMYIIISIIEHTKVNINNTEIIKLLHEICIVILHTELLYIFIK
KCILENKEWEICKIIKILRNNQEIDKVIDILLENNCLYLLSKIIKIDIQPIMKIEKYVMESYKK
QI
>KAF5141523.1
MIKIILISKYNSENVLHSHLIRLSTIFSIKDKLLYRNNKILCKVNYKAIIKGNRLFIFRNNIIE
EYIIKQKKTTKKLVDSKFEKLFTSPITFYDNIYNESYEYHKHNKEIQPNIYDKDNLNLSIFSNF
EHTINLRDYNFLCNFNKIEMYKSAVIKDTDIFYYNNKIHFLYLTYLVTLPCNDIIYKFTIYKNK
KTNNIYEMIYKSINNKHKSIYKMYIIISIIEHTKVNINNTEIIKLLHEICVYKSNIIEFINYKQ
FYTPILIDLYRKTNGLFPYKNFINDLIKNTDIYNEVSLCDIKKIVILHTELSYIFIKKCILENK
EWEICKIIKILRNNQEIDKVIDILLENNCLYLLSKIIKIDIQPIMKIEKYVMESYKKQI
>KAF5141524.1
MLKKISESLNKKDIDGLLTFLMDIDNLVINKDLIDLLNSFYEKEKEISNVVLSLNTLKNEKCMK
RKSKESGYFEYKY
>KAF5141525.1
MAVQDSAARKRLIKEYTNMQEKKKNSDNNDSTLKYIHIEPVLNGDLFTWEAILTAPEWSVYSGG
KFKLHINFPPDYPFKAPKITFLSPIYHPNINSKGAICIDILGDGWSPALTIDKVLVSLLSWLDE
PNPDDPLRNEVADTYKNDFEEYKKRCKESVKKMMNDKNL
>KAF5141526.1
MDNERKFKNGNIISLYLTNFQTFKSSRIRFSPSLNFIIGPNGSGKSTISNALSLIFGGTPKTIG
KTKNLKEYIRFGAHDCKIEAEVFYEGEIYKIGRGISIANNFWYVNGEIVKKGIYEQFISKFNVD
VNNLCQYLPQEKVAEFCRMSNEELLYSTLTSLKRQDLLENITFINDVETKLNDTNTKELALIKQ
KEEMQLIVEKITNDVEKLNERDIKKKKIDIMESKKMYLEYETMVSDYKRLDQGIKTLENNLKAN
NKEIEDINKSIENIEKNPKNVLLNNKIDELDTFDDKLKNIKKNILNEMENLSLLDIDLEHLNKK
REQRNLDAQILQQKIESSKEEIEKIKQCILDKMEYFELDEEDFSIKRAKCDDLSFIFQARNLDN
LFVKFDKTKINKLEDEKFKFKNKAFSINQKCFDIKREVDALEERKKKFSEAEERRLEQLKKYSF
ETYKGVVWLREHKGQFKDEIIEPPFLNITISDQRFVNEIEVFLSYHALTSFICKNQEDFEKLSR
ILKDELNLGINIVEAIKNPPSNYYSTEEVKKIGFDGLAIDFIDACREVKDFLKASCYLNNIPIT
KKNINDKYIFETTSFKRIAMDGKYIEIRRSKYNSKDFVISSFVIKTKNLFSSKIDTSDIEKRLM
ECNEFRRNYNEELKVLHQEIDKIDYKLKKCYDESKEHTNQIIKIKTNINNYKSLIEQTKTLSIE
LKKAEDKQDLINIDKDINRKKKLIKNNLTNFNKEIILILKDSNYLVNFKEGMLIYKEIKTEFSK
LQSLLNSKNAIERQNTIIQSNITEHTTLKERLKPEIVIRKEALKTKTYTRVEMETVPNTTEELI
KEIRTETAQLKFYDVDDNLKHEYLESKNNLDKLIETINKLENDKKSYNENILNKKQNTCQQISE
TIERINTEFIELFSKLGCQGRIEFEHVDKLCKQWKLNILVKFRETEKLEKLNSFRQSGGEKSVS
TILYLLALQKIDTAPFRLVDEINQGMDKYNEKLVLEMLFDICEKDESTQFFIISPKLVEGLKYN
KNMNIIVLFSDQSDKIKEAFK
>KAF5141528.1
MSLHQIPIKSFIRIRSKGKSFMHTTNTIKIISEHNKEAEYVFDKIFSSSTTQQILFKNMIDLIN
KFREGFNCTIFCYGNTGAGKTHTMVGTETDPGLVFNIVKYLLEYDQINISFIEIYNEKIFDLFE
PKELFLREFENKIVISSLKTFSIKSFEEFKKVFSAGNINRKTAETNLNKTSSRSHSILQISLNG
AKLYLIDLAGSENNKKTGNKGLRMTESSNINKSLFVLGNVVNAILNKNIRIPYRDSKLTRLLQD
SLGGSSLCYIIANIIDEWGFLDETISTLKFAAKSRKIVNIGSAMTSIVKHSSFKPNKRLTNNLA
LTDKTNTPKKKKKKEDSTFILKSSMYDKSEILLTPNTQEKSYKAFLKRAQDYENEGNYKKALDD
YKTLKKIRDNEDIQKKIDQINIKLKNKKGAKSKITKRDVLDILNSGNFIQIKKLSGVGDKRAQS
IVDFINGGNFFETLEDLKLLFSDKIISSILTSIDV
>KAF5141529.1
MYQKFIKKILSLQLLTINEIEQLCEKVIEILIKESNFPNISSPVSVCGDIHGQIFDLVDLFRRE
GDPSKQKYIFLGNYVDRGEYSTECIFLLIIYKILYPSNIFLVRGNHEQKNISKTYGLYHETLKK
YNVNIWRLLCEVFSFFNIGCIVDGRIFCVHGGISPKTISLDKLKRLNRFVINANNEYEDILWSD
PHDDKGFKESNRHKGFLFGGDVSNIFLECNDLTNIIRSHQFAFEGYKFHFPDRNVVTVWGAPDY
LGKFGNPGSFMKVEEDLEISCQRLVIYNNAIRNVDNMKDLYSEKY
>KAF5141530.1
MNNVMLPKKAQKHQFPVEEIILKDDHENFSLWINYDALIILETFKQNSKQASDFLIAIAEPVSR
PKYIHEYQITAYSLYAAVSVGLSTDDILSTLSYFSKNIMPRSVKNFIVECTLSYGKIKLVIQFN
KYFIEAANNDILKKLIDDKIIRSNLFVTDNSVEVINVELVKKRCIEIDYPLIEEYDFKNDTVLE
SFFIDLKPSTMIRSYQETCLNKMFCNGRARSGIIVLPCGSGKTLVGITALTTIKKSCLILCTSA
VSVEQWRQQTMLFTNISGDNICRFTSEYKEWYKDKCGIIITTYTMLAYNGKRSPEAQKIMDLIQ
STEWGLLLLDEVHVVPAMMFRKVISLVTHHCKLGLTATLVREDDKIEDLNFLIGPKLYEADWQD
LSAKGHIAKVECFEVWCGMTGEFYKEYLIQTSRKKRLLSIMNPTKFQACEYLISRHEAKGDKII
VFSDSVAALKSYALKLGKPFIYGPTGQTERMRILKQFQTNPLINTIFLSKVGDTSIDLPEATCL
IQISSHFGSRRQEAQRLGRILRAKRRNDPDFKVFFYSLVSKDTDEMFYSSKRQQFLVDQGYSFN
IITEIPEIYKNENRVYKSKSQQKELLVSVLLSSDKELESDTEADNEEIGVYSGILKGSTGVDGM
AYMETNERNDLGKNKRRRK
>KAF5141535.1
MNIKNFYEPIFQDEKAAINFLKSIDFFGRTIRCVCGVYTKRVKSMLFKKGICFYCANGCYKRQS
IYTGTIRQKFCLPAFIQLRIIYCWVMGMSNSMACVTCEISELTYTSYKDEIFKKIKNEVDNYFG
KIGGPGKFIQVD
>KAF5141536.1
MVIFFLKIVLCINTVLVPSEEQVYSNFIEQVYNMINKDLNRKNYFLCNFELDTAFTLISVSKHR
VNINFRNVYFNTAEDFTFTPTFDGNYISDDNLYFIVKKFGLMNISYVNVYIENDNYNLLLDQEY
NYFIYKFIVKDFGDVEKIYKNNRKNKKELGYDDVYPKIFAQFIIDKKSEYAFFLYLQNFDLSLI
LKRTLFSKYHDDWIYAYNFMSHFNCNELKYLSYTVDYCVKEYKKTTSKENFFIAFCDEHEDQYV
IDLEIIEECNNIITKIKNMSNDHLEQIIIFMYSIYKKPLFRMLVRRILDSDLNGKKVYLLKILL
FKEILNEDELIGLQRIDTQVEMLFLT
>KAF5141538.1
MKNICKKERLCQVENYKKAYILYFYINNIIAIKTLDTDSVINCKLHEKIKKGNIVIKGSEELVF
EYNVEIVEINEDKTCDYTLIIKRIS
>KAF5141539.1
MSANCELEILLQKSNELLSRKELNLKIHHEESAVPPKKIITEKLSKLFQTKADNIIVYDITNCP
GTHSSIGKVNIYSNLDDLKKVEKSYMVTRKTGEATLRKPRRTRKDERKKAYKRFGTVKRAMKKA
ERKNK
>KAF5141540.1
MIKILEKINNTPIKIKLSSKSFSRIYTFKDVCIIIYDDFILFNNTKIVYSVTQATKQDNTLLLS
DGTTLYILDFNLFTITNKPGCINNEKNNDSINQKKLLDSGISIDDNIIEYKKITSENTVKYCDI
EFENTTEVFYYSCVVQDKYIILVNDKSSTISVFDDELEEILNEDFFVLCDDQGNPLYVRGLDSN
EYMVTQIDCKGNIIYYKYKDYQNKEFKFKKFIGSLSNNIFKDVTDEIENHSDVHNLCVSDANKK
DNTVKDVIDNITIKEDDTIKDVIDSITIKEDDILKDVIDNTTIKEDDTLKDIIDNTSIKEDNTV
STEQQLYDEDSLLENFPKIESNPSDVESNLSNFKLNTSDVKLNLNDTEQKDFINNKTMLSNMAV
ISETNVPEENLNNKNLSSMVHSFLTKASQNVDRGNAVNIFDTIKNNQNVIDTNKKEAGENTTVF
DNTVCTKDSNTNNSVNKNIISSFEMGDKEKESDVFSFNTFSKTNIFSEKKSSDVSEKNVSSYSK
DLEVSKQDVNNKSSEIDFPVFNKSNTMDVDKKSEKINVNLKDEAASKMVDLFNKNIINNDKKYE
NFISDDEQKIKSNKDLLEASTEKIICNIKNIKVNKFNISEYRIPKFNLDTELGTLYNNIIKLEN
LDNLQTDMKDKLFYMINVLQLDNSVDYEYIKNSIKYFDTKINAKSRINIPFVYNHGIIDFKNNI
NYKPEVKENKICNLEVDLITNFDNLCKITLKKNEVENNSNSTFQLDEQPQYCNNVQAIPQAEPF
INNTGNNIFNEPHIMYQNVNPPNFNFTKMTDNGSSIPVIKNTEQTEE
>KAF5141541.1
MHKDLPINPYQKNILHLDKPIKINYISQGTITVNNKNEYEYKNALSESSLIGIRRMCGFDILQG
KESISILKRNLIGSHYYSKDMTITYTTSLFRKKKPRSFIVKIGHLYLVNKEPLYNAENMSYSLN
FNGRVTVPSVKNFQLIHPTDKTYIILTFGKVGDNTYVMDYKYPLSAVKAFSICLAALDNKYFCD
>KAF5141542.1
MKHEIFGVCKHSKLIYSTNYIDPFLINIITATINIGCDFIDSVLESIDILPYEKVFIKIEEDYV
FFGNASIDTYIEEFKKMNI
>KAF5141544.1
MIFYFFCRSIQFYIKHLNDDLYIEGLLESADTTQVKPTTESERGNFIIDPLSNGKIMIKPKYGN
KVWDIGKGNALTYYYNHGKPNQLFKLSYVGSNSYVITNEGNCLEYQPNTKNYVSNICNNSNNQK
FLIITEEDEKKNS
>KAF5141547.1
MLFFYFNLSVQMYIKHLNRDVYVGGLLNNINSMPLVPVNKSERENFKLYPDLNGLLLLKPKYSD
KVWDVGKADTLTYWTRHGEPNQRFAFLYVGYDTYIIKNREKCMEFKPFLRKYIFSECDDSSDQK
FTLVATEGEITSANDLITDLKSAEQEQIAKFSVLQEKAIKYTKQKAVNFLKNLIVGN
>KAF5141548.1
MFIFFINLSVQVYIRHYNDDLYISGPEQGPFQRPVEPSFITKRTDFYIDQERDGEVYIRPIDSS
SVWSVNNDWTLTYSNKKGGPNQLFSLTMIAPKLFHITNMGKCVEYRHHDKKYVLTDCSSIDTQK
FIIFSKGEELIDSYIHNNLLDLVGLSKADKLLTLDELLQNKIPRARDLLAMRRLSEIY
>KAF5141549.1
MIKLVCTLVIQFISCSRRQCCGHHHCLDNQPILVRAYELPSKSQVGRTDCFEGRNFKDYMDSTS
SWNFGVFFMKTINSTNEKIFNAGEILKIIWDTIGGRDKSKLALFVASSLHNTSNYKVFEEADNS
SDRYKSRGLLMIRGKENYKLLSHLSATKHDYMCDPKRLSSVNEFAIRDTIEFWEYKMEHNYTFN
NMMKSFKIKNWMENRWETPDIKNWREMYEKLKLVYFNE
>KAF5141550.1
MQYLLILLSQIVCTDVDVSEQALRVCGRSVNPIIGKYGGESKSHLDEQLKKKDAKIEEQKLTTQ
NPKKSEKEKLKHYGRRLKDMKKENEELKKEIQELKETMNALKEKYVDEKIFLLNALKNKGECIY
QYLNMLKEYKQSNMKTSLKEIFINDKQEKEKQSPSSGLSDEQEKESQRLLSDSSDEQENESQFS
SSDYSDKQEDESKRLSEIPSYVNYSRSLSGSNNLQNTKTGKNLENISTSVLKTADGASSSNSKK
LLNPKENHDKDCTGDYTCNYTHGNDALRDVINNKISDDIEALYQLYCKVTGIDVKKAKNKK
>KAF5141551.1
MLCFLILLTQVICTNEYVNKQSTGSCWYSVNSITNEYAGMFNKDQNECLFRQLQGKEAIIKKQE
LIIRDHEEFKKKEHHESCELFFVLGELTKELISGDHKKLKTKQNSCTCSRESGNLSKTNRNAFK
GKDKYINRTQNDTDELKQSNAKDASKAVVTDDKLKKETRRVSKDSLDVDGSRSFSGPDNCQNIK
TNENSENTFVSAIKAADNTSLSNSKKELNEDHTSSCTYLSEVRNFITDKLTELDPENSWFDYFV
EENYVERE
>KAF5141552.1
MINLVLLVLLAVRTEYIKHYSADLYMCDISESEVINRKITSCAKDMATFFEFQKNTDDTEIIRS
PRDNNVWDVGAANYVKIFTFHGGSNQRFKFENVGQNKYRLLLNGKCIEYNPLSDQYDLNTCSVD
NNQLFSIFETIQEDPIHNTSLLEDSSTGKHDHINTPFDREKKLYNFASKRHAGRHHSHEHSGGH
HRGTHHHGHHRIPKQTISGEF
>KAF5141553.1
MTKDNQIEPLLNPNEERYVLFPIKYHDIWQMYKKAESSFWTVEEVDLTADRNDWLSLNDKERYF
ISNILAFFAASDGIVNANLVERFANEVTILEAKCFYGFQVAIENIHSEMYSLLIDAYITDQDEK
THLFNAISTIPCIKKKADWALKWIKDEKSSFATRVIAFACVEGIFFSGAFASIFWLKNRGLMPG
LTFSNELISRDEGLHCDFACLLNQYLINKSPHILDIVKEAVEIEKEFLSVSLPVNLIGMNCKLM
CQYIEFVADRLLINLGLEKYYNTLNPFDFMENISLVGKTNFFDKRESQYQKAFVGIENGNDTFS
LDAEF
>KAF5141554.1
MNIDFLSTPSYKCIKIFINDIVSSIQKDKQIENNNIINILENIYNIIHSVPLSNEKGRYANPNS
KDVFNKILEVDVTSFFDFNINSTLDINNLLELNKYLHSSFGNSKRLDYGTGHELNFLCFCYVAY
KSNILSINEIYLVFKQYWRISKYFINKFNLEPAGSKGSWSLDDYQLLPFVFGVAENGDFFHNLR
LINKSVVLLQLRNIDDYIKMYDREVLRRHVVTKSFIYGKYLIQ
>KAF5141555.1
MTLLDFLAFRKTPDTVYKFKICVTNVLSLQNINHNLNTIYEYISYEQGKSLSVCTQYFIDNELA
SSFSLIKDPCIENFFIKLIGTLNKENLKKLVVVNILTSKVCPIYSERLVAYNMEVDTFYIKFLT
DNFCKDKMYRYATLLLFNLPVFSKFYKARLPYKIIQYINTSEDVEAFGMYMMFILKEQTNRRVY
SLEYNNNIVQNINTVTNAASFYNLDSNISYVNFEDIKSVRKHEDYKDLDFRNKKVTYYRAILSL
NAIDEITETIVHEFTEIFTNTHENIDFLKFLIKTYPFVIGKYMGTYKHHTNDWSVKEVYNTLIS
KTKESKTSNRYTPMKITGNFLQKIIDLEVKDEEIYFFVFFVNRKELFTNFKNIERLMDDNLYFH
GTIINLLLNK
>KAF5141556.1
MEENKSFNKRKKSIMIIDKKGRTKELIKNEDSASTLIDPTEKVNKESGIMLPKDQEKSALSEHS
VTEVSKINEISKVKEGEEGVINVHTEGKSPETANLHEMSNKENVGEKNKEENVVEKNEEENENE
KNEEENENKEEKSEENENKEENIDEKNNEENKNEPNTSKNISSPTEKKTLSMRNAEIAAGTSVG
AAAIMLGKGTEEKNVVIDEDQNEEHTVSADANRDISLTQDEKNNIKTRSPSFTPQKIPTHALDQ
DSEILKEREDDNVEAEGHMWKRRKIFACFWHEKYFLLTKEGILKYHKANGTKKSKGNWDLKKIN
RVHEVFMGGQNHPFRLALMGDEENFLFGFDDSDSREYWFIKLSKYTNQDN
>KAF5141559.1
MKLQNFTILLTLALFTGKACCGPLFGFNDSKKRSEDNPAQISEGTGKAEGQQKTEEESANPEKE
SANPEKESANPEKESEKTKEQTPGSEGSEKTEEQTPGSEGSEKTEEQTAGSEGTVGKKK
>KAF5141560.1
MSLKTPKGTTDLNPDDALVYEDLIDRTKNIFKLHGAVPIDTPVFELKSILLNKYGEDTKLIYDL
KNNGGEECALRYDLTVPFSRYMSMNKLKKIKRYQIGKVYRRDQPSVVQGRWREFLQADFDIAGE
SLPMMADSELVCCMNRLLKTYNIGDFVIRVSDKRILYGIFEVCEIPNNLFATVSSSIDKLDKMA
VNDINKELKLKGLTDKQIINLNIYIQKSGTVDVLDFLRENDVYKKCSEAVDDLCKLYEYCKIMK
CSDHLIIDLSLARGLDYYTGMIIEGKYLNKNIGSVAGGGRYDNLIGSLENSSYTNTYNVPCAGF
SIGLSRIFSCIQKPKVNTNVKVFISASGKLFLEERLKIQSILWEANISLETFYNKRNNPGEHKK
YCVKHGIKYLIVVKEEQYNKGFVTVIEVNTNLENVIMIDNLPSHLQ
>KAF5141561.1
MSILKFYFVLFTILLEVVGSSYSLKIINPDGFTYIFSKTDKIATEIQRCDQININFDINKKTRI
IHHPSMFCLAINMFSKCKIKAIQKNSVVLIKQFEEQNSISIIAKFDKTTYIDFPLSSSNIKHKF
QIKNPNDKNIEIICRNFERVVSADALDLIFFASEKTKLTLHQKDNYLIYNLQAGLYIEPYIFLG
DNLNSSLVPQMLYQSICLKFKWAEDTVVNMRTSGVKFAI
>KAF5141563.1
MIIIKYFDIYVPLNQNTNSFRHYGFKFDKILFFELHELLHIINSDIKEDYPAYIKAYFELKSKY
NLLRSNNDLSVIIPFNKYLYKELVSLNKYYIDKYIKKNSSIVDWNDMKEQEYKRLDNKEMLLYK
TLSTKLCKHENYFKKISEEVETFVPLHTNSIQVTEPPSYSSCLLFKIIEDFNNFNITFPSIDNS
VNYLKCPVKANEEMNLLNYFKFFIYYCRADFNRNKDEHLAEILFVNKYVKIKELTNEFKNKVIC
VISNNDYVILHAKEIKLDFTISDKHIKKRKI
>KAF5141564.1
MNSFDWYSPDEDSYTLVDVLQEENIQNSLVIDLGTSTGFITNSLDKSNVIIGSDLNLKALKKQK
EGNLIHMDLLNCIRQDLIDIIIFNPPYVLNSNCSIIGGGVDGCAIINRFIKEIECNIFYLLVIE
ANKPKEIIKKIEAKGYTVQIKKIRKILGETIFILKGKK
>KAF5141565.1
MKILIEESTDNIIKFTLRDTYVSYANALRRILISEVPTVTIDLVEIEINNTSLPDEMISHRLGL
VPLYTKKDLVFRDDCACDDICDKCSVSLTLNVSNNTDMPMVVTCKDLKSQDDVVIRSSPVICKL
GTRQNLKVICKAFKGVGKIHSKWSPVSVVGFEYDSGNRSRSTTYWRETDVDNECKEEEANLIDE
ITEVKMCVEVVEGFGRPVDILRKGLEILKGKYETLRNELIN
>KAF5141566.1
MLNSFLKTDFITRGLPSISNVDLENKPLIEQLEYCNINYLIYLYSTPTHYKKSIRLLQKFIKRS
FKDLFVIEQIWLTCIKFNDRKLLEMNMTVYKRFFNRSLDKLRIFKELDENKISVEDDEIRFFNN
KCTEIFTLLCNNNQSFTYQSFLIYKKYNNNFFMDIDNKMVYNYKCGTDEYIKILKKLKDFLLNG
LDINILFLYTYISKMGCLLTKCNKKCYSEKETELRKLLLNDLFLEKVGIDDRNFLLKFFKRNKE
CHDTVKLINYEKLEPLQPVFKAVVHTNEISSDNKYVTRDYRNNAHKKNVYTEEMYSIIGCLYTK
RVRDNLIIEQTRRKKLKHTKKLRVK
>KAF5141567.1
MSTYIYGKLTKSRFYTPNKTYSHKISFPVGMIINHYVPCKIDDTNQLQVFYVSPVFNSYLTVAE
ENVYKLYALDNKMTITKTAIEPNKLYTFRIIEETNSLRVCEIYKNDILWVGKKTTGKIKLNKKN
CEVITPFGRGECLLQNNSYIKNLNVILWKIQNDKMWFVEVDNPVTGNIEVTIDSVRDTFILVSN
ENIRGLLFKTTDNDLEDTKREKKVLRVYVKEELLGFYIFDVYSDLVLGEYIEATVVKKTDSHLL
LKYQSHNGIISNGNVDPLIFNKKFSKIKGKIINITDGKFELSQIQQISVPFDIQNISDSEDVKE
DTEISNTLTDILNLIKKYTEGKRYKEVTDIFYKHINTLNSTDKDNLCLVYCNFLQYTIQDKHLL
LKEIKKVFKLCSDKLIVKLGLVSDNIDIIEYCYRKSTNKDLYKKYLEMCYKLDIEVTDYSYLDV
AINFIYKYEDMPRIKTEKIVGNNKAGWISYINNEDDDYKRILFRRVVDMKWKINDTKEFYRMWM
QFEKEHNGNVEEVRTRAKAFVENIKKERI
>KAF5141568.1
MRKLLKTVQKFLYIVILLRFIQATTPPPASTTGEIAIAIPSFAEPGLGIFYRCIYGAWLCLFIF
IVMMRRGFITAIQKQVVIFQGIFFGVDVTIYTIGYAHFANIAWIISFIASPACTVLSINDRLFK
TFIALINAFGISYLTAIIVKIASIIKIGVFAAIVYLILIVLISGSEKLQICLSKIFTVTISVVT
LIQLSGLINIFYGLHGGNESIGLKILHYGLALIVLLLVATYFISITYFSSWADKKVEEVVAIKN
NVLGGEETTQS
>KAF5141570.1
MNMISNFCFILSSTLKSSQSNLLFSIIAVIDLILLLYVVHSGAENLKKHISFILLSHGTVISLK
ELFNLSIFTSLILSLITILIYYNITYNTIMVRLICLINCILLVVVIKTNIVSRDIFSPIFCLRA
LFFTSCLIGILAITSLNVTLKIHTALVGFIVCTYILTGVAGINLLEFNTTDPNGNVIENKNGLF
TSMISICILLALFYIEFAF
>KAF5141573.1
MLKMRVLEFIRYFFLINFIICSLMPKASNKSKIVPNWPHPFQPVKTKHSPRNYMESIEYPKYYP
INKKQDKVNKIPPEPVNKPHFLIYQLNKNTDEVDEDYKKRPYASTAADLIIDKVDDNENDFDKN
FYHDHLPPAPYTYDGSVVAHSALM
>KAF5141451.1
MKYNINGKYRWGKMNSDIDSYVDKCYICQMESPMSKYKDITPLTVNQIGDVWEIDMVGPFRESE
DGFRFLITMIDHFSKTAEVVPVYTKDMNTVIQLIEIRIVKNTKS
>KAF5141452.1
MNKIFTILLILIIMFLLVTMYLLWHFVKLKKQYSIFNKNSSGNKNFDKAEDEVEQSRPLNTENK
SIEDENISENGTEAQKQSKNDNEIMTNKINNEHNLEKEAFVGRSAANKSKLSNNANNSHEEVIS
SKSN
>KAF5141453.1
MDFLLPKISKILTASDGVKCLLFDTFTKSSISSLIPHSHFLNNDYFLFDDIQNTRKKVNINCVC
VLSISSIKNLIQEISNPSYRTYTVLFTTTIDPYLLNLLAKNDIYGVIREIHEIYMDFCKQDSYL
FTLNNINNFIYSLGSKPTFYHYKQNYEDVVKDPFIDLNSEGGRVFVINRSYDNITPLIIDWHYQ
AMIKKYCNYNDGLVKIYDNTYCMDDDFFQNNKFKNISEVSTNIELMVKELDKKKRIKKINIKEI
EEINKLGDIVKKHMDIYNCIINNLEEKKQLSENENLMLKKFKKGELSFNNFNENIKDLNKCVNI
NLLNILKSTDKKLKFDFKKQEDIKLAYVPPICKIAKDILKGKMDDWICLDERFNKSKYTVFYFK
GGVTYTEYRHIMIYFKEHKNVYVVSESITS
>KAF5141454.1
MIKLAKSEINSLILNYFKQESFIYTAFVFKNESKDDLKNIRHDISLEKILTYGLQYMYGVEHFK
DGKVKVCNNTFSLDRLHLCDVVVKKKRKIKDTKEDIFDKTNSSSEENKNYFEDFKMKNKKIDFV
EKQTNSLCKKEKNINKLSDCINVNILQDNELLEMQKIEQEKIKKIEYQPVLLEKKSSIEIRLDV
KSLAPCKPCNIATIYDEYLYLYDKQSSSLYTFKFGSFIGIKNIIFDKMLFVDDILVMYDSNKIV
FYNTFNLKSKSVLNNCLKIFYDGVKFICLNLDGTISYYSRDGIKTGSNIFIFYDIASGCFIENI
LFIWNNTGKVCMVNTKSQDIHYFSYIGKSVLSHSISEGVLYLCHVDVIGSYDSTKKCECKIFNN
EMTGICAIKNNLFAFKDNIISVYKNEEIENVYKVEENIRQILQFNDYILIVFNSSLGFYSQNLE
FIYSYSFSDDIEDLSIFNKEICILLVNQSPLLLCLL
>KAF5141455.1
MNIKKEENDFDIEDSMKCTLSCLSKEDEDMFCNSQEFYMSQENKNNVGDINFTNKRNNGYVNEQ
ENNDSLENKDSSENKDSLENKDSSENKDSLENKDSSENKDSSENKDSLENKGSSENKDSLEEES
DLEDLTTESSDEDIVRKKRPIKRKSFSKLKKKPKVVEKKKSTKKASSKNNSDTQEEVNKYNLKN
DKLKVFDFLYNINRPVSSAELLLNFKKQITNSSLQTICTKLEEKGLIIMKLYAKTKIYMISPSV
FDMSELETNKNKLKVLADENELLKKTYISLNNEYKNFQSMDTEEELDNKIDELNKKITILQDRV
QLRDEGLLVSKKEIENYNEKVKKVIKIKKERSKILNDILEMLCENMNIKKKELVEELELEM
>KAF5141456.1
MNYDKPIIIRKNKPAPKQNTVTLDDEVTLQLVPKHVQDKIKEARVKLELDQKELAKKMDKKVSV
VKEWEKGTANFDKNIARAFEKALNIKFDLKQGK
>KAF5141457.1
MIDINKQELTVQAALGIIKLNKSGREEDVDFMRNKKTIFQNTILKEVFKLTKYPSTQTKTDLGI
LLDLSVRTIQIWFQNERRNKKHESIGEEKSYKCEVGPLKLWRIYKKAKNFIFYI
>KAF5141458.1
MKYNINGKYRWGKMNSDIDSYVDKCYICQMESPMSKYKDITPLTVNQIGDVWEIDMVGPFRESE
DGFRFLITMIDHFSKTAEVVPVYTKDMNTVIQLIEIRIVKNTKS
>KAF5141459.1
MKNTLTENNLSKFTVFKNNIIEFLSKFNISLDVDLMLRGIDLSDKSYEEVLDNFLLKYSDKYRI
FTALYNKEYPYDLELNKKINIPLEILYTVESEKFYGIKFKKIQNKAIVDIVTTNNILLKGFVVD
IKYGLEYFINFLNRSKLEIDVKYYSDNISNIFVVINQQTSPFINKIVLYEIYKKIKGHKEITHL
AVYTQDIKITVLNNKLVENFYSSFNLSDISYCIREYLDRNGFFVHFSTFCIDCISYILYLQNKR
STNYLRDFLNFRFTGFVLNNGMEVTRSDDNNILVIIDNLKYTVRYPSTDILNRLKYLNKEVILQ
YYTNITVSYYKCKNINSQLCLINYSDYDMVLSNIYVTGSKKIQYLEDKTPSEIFEYKDLRMHIL
YSKATHTLLIKFKENINRDLFYMYLISICKFNYMLIQ
>KAF5141460.1
MFTRKSDCTTFDKVKSYVEKLNEDVLLIFGSTKCPPCRELSRFLDNYNTEKEFVIIDLKKPDFK
DMDICREKYGLTAFPTYIVVDKDMNKKIMEIGYKGEEYFEKFINTHFK
>KAF5141461.1
MSDEEYKPIVEQQYTLRDALIQACRAARISNNLSKGGRECVRVLCGGKAKVVLLANDCEPKIKA
IATFFSQKNKIPIVTIDDRKELGRILNFEKVSLGGKVRNSGCGVALISDFNERTKATDFIMNEL
DIN
>KAF5141462.1
MIKLISLIVFIYICKSTIENQIESSLNHFSSESLNALENELLCSYNKIKESTRFKKICRKLKYK
LLFSANFNYQCNEEALNTNFRIFIDNNIQKIIKNDSDLTKNNSDVIKNDHAFWRLKTDFKYVYQ
AFRRLRKYYVYEMLIETIRKILKKEKNEKDAQKKHINKFAIFLYKCANDMFNSLQIIPKHLNIK
NEKEYVLALFFLKKRLQGVNVKDYDFKTLCEGEKGFKEGIKHKLYAAFMMIILNQKSFIGSYKS
FESSFILILNERIESLRGSFEINEDKIAFPTSIHKKSVIKNFAQLVQDQYIGLVLNYLNRITVY
LFL
>KAF5141463.1
MLSIEFVNTTRISINTLFAIDPLIEQYDPIEKEFLYMLLNLSDELICNKIKMFILKSSICDKNN
CDRNTILFCNKLKKYINDNIGDLDVIFPRSSKKILWKDINTTIQEFKTIYDIFFQ
>KAF5141464.1
MNSSNSKFINVLNFWKALEGSKKVEMPKNDVLLVPCDAKIIQKDNVFVIGSNEDLLQKDNLIVK
FKDNKLTKNDDAIVKLNDCKLTKKDDTIVTLNECKIFEKSDIIVQLIDIQFTRKKIFFTKEFIN
DLNNIYIRRMLPTRSEKKFIRSLMSCSIDDITSEESDTIHETISHKKFSDNQTTYDIKNTDDRT
DDDFNSIFEFYYNSDTNKSDTDQINNLSQEKCKTDFNKVNNHKKVTFKDPYEEYDEGLNDEFPL
LINIMKAESEGYVAKELAKKKKKGWFQRFKELFCCLCSDNVY
>KAF5141465.1
MAQYLSVKEKYKIILNDDVRPKASHSQIKNIFDMIIKKYIDKSIIGKILTQFLSLSNTNAKRMS
VGKFEDIENALRIWIDVKESRNNPISDNIFRSNAENFAKQVGIENFNLSIETLGRLKKERVLCH
SRL
>KAF5141466.1
MNSSNSKFINVLNFWKALEGSKKVEMPKNDVLLVPCDAKIIQKDNVFVIGSNEDLLQKDNLIVK
FKDNKLTKNDDAIVKLNDCKLTKKDDTIVTLNECKIFEKSDIIVQLIDIQFTRKKIFFTKEFIN
DLNNIYIRRMLPTRSEKKFIRSLMSCSIDDITSEESDTIHETISHKKFSDNQTTYDIKNTDDRT
DDDFNSIFEFYYNSDTNKSDTDQINNLSQEKCKTDFNKVNNHKKVTFKDPYEEYDEGLNDEFPL
LINIMKAESEGYVAKELAKKKKKGWFQRFKELFCCLCSDNVY
>KAF5141467.1
MMNLIYLFSTIYGLLLRVEYTKELTKQSKTFKIDSLVGLGDEKMKELINFVTEGKRTKSFETNL
HFLNTDTIFNFKSFLYNADEVKKVKISATIDNKVVKDKYFPMLKMLLRINLIVNKDWKVFDQLD
QKIEKFKNLENCKYYCSCKFSTKDLENCVDFRIILKFLEQSTNKSLFYLTKQFIIFYGEEYDLA
FNKELEEFIELEEEKIFECHDNIILLLENIDFNNYDKLIFTKEEIKFLELIN
>KAF5141468.1
MFQNAERLLAEQQNLRKNRKYMFYAIPVFTKKNNVTWECGFPGPDSDLFKGSYYTVELKFLPKY
PLEPPRVKFKNPVYHPNVYQDGNVCLDIISSKWKPSMNVMSILSGLQHFLENPNIKSPANVDAG
VLFRKNKLSYDKNKIEKNKEDLVDLILNPHVHAIEDTLKEIYSDCSIDRKNQLIDELTLIFTKD
DILYNAKIQAKFPDLINLLKEQDLYNNTCVLLSDIVRHKPVIQDIFYLLKIFDYINFDNYNPTI
SLIFSMCYGNKKLTDFYFEKIYQEDRDGNNDLIKILADN
>KAF5141469.1
MKEKLKLFYYSIIAALSSFLFGLFLTSESVLYPRLEDNFKLQNFYFGFGVYKSLFASIVFLGAF
ISSYFVFLVNDLDRKIVLIINNLTYLLGSGLTLFFEDIYILLMSRFIIGLGAGISCCIVPSYVF
SITDDRNRGFYMSFHSIGIVLGLVIGKVFCITYTSAAWDSVYTFITLLVIIHTIGLFVIKKCPS
SSGEFDHTTIPQLLKNRRAIRSTFLAVCFHIAQHACGIDFFTIFIEEILSQQPDAEIQGAFTLA
FSALVSVISCCFIDKVGRKIFMCISTAIVLISTLIMGFGQLKLFICYLYVFGYNIGLSSIPWFI
TNEIFTPEYCMPAMRLTVGVNWMSAFLLSFINMPLYTMIGSYIFLVNSLFMAVFLVIVVCLFKE
TKNRPAEFQ
>KAF5141470.1
MKLNVALILVVKYIVADNSQETCENEKKKMEKSSFFGFFSKGDSKDSNKLSSETTSTCNLTKED
AVMSVSENPKTEMPMTSLQEESESESKQELFGSSKPVSSSELCGGSEPESKSETSSKLFGSSES
KPVTTNKLCGGSEPESKPETSSKLFGGSESNPTTSSKLCGGSEPESKPMSESKPETSSKLFGGS
DSKSKPKSSSDLCGGSEPESKPMTESNPETSSKLFGGSDSKSKPKSSSDLCGGSEPESKPVSES
KPETSSKLFGGSDSKSKSKSSSDLCGGSKPESKPVSESNPVTSSKLCGGSEPEPTPEGKSTTLF
GSSTTAKPSDRPSEKEQSLEEKDKSLLFEKSNAKLTSDAEEELTEKSAESSEEDIAEEKGLFLW
GNKTETENKKKNPV
>KAF5141471.1
MGDHHTNPDLQKNKERNENCDIISEKHKRADIENKIETLQSLETKDTKTSKDEPSSDKVAQSID
DTVFTEYSSKKEKQSNEALKNVKNSDLPSEDPVTSSKISDECVSTAIGTKASEEENMNYDTSLR
ISKTNVTEDDKKLINGKSSNLFGGDVKKVKLSIDINQPADNIFMKNKPKSKAVTNSSFLTNVIK
KEDIAENIEVDKSLLGTLLFESKSLFYKFTNKKWEKIGTGHIYIYKTQELRLIFVRDGLMTVSF
DFYKIFDIKPSVKDKGVLFKIPTGELVLLMFEKEDEKTKFFELIK
>KAF5141473.1
MKNYILNTKLIYYASRLNEKDAHAAFLGAQYKKSGSPNKSSKIDLQYEKVTDSINLYMKPRCYV
NNYIYDKNAIYVGVLDTDWTIKESDYDYIKKICEKHNIIPIFNGPGDFSQLITDILDANTFTYT
HSKLNHAELYDLYCKFNNQVLKELGDVKDTDIVWAQDYNFIHTLAHFKNTILTISRFNELWKCI
PFYNLLLDDILKVKILDFCCKNEIKDFKTFVSYTYFTEKHGNPELVSIDKGIDKDFIDRTFLKD
IHIEKNTIVIPYDSLHHLICIDKYINKYDVPLQVNLLNINNKKVSQDVLNYVNYLQLKTEVKVC
TPKSNEDFLKILSRCHIGFYKSLENYFSYFNRHVVASSVYDYESVADEIYKKLHFVEQNNECVP
DLKDYVTELFSKIQSRSEVEYKNKTVDFSNISNLSTPRIKRQIIFDKNSDKGPSDSTTSQSINT
ILYKDLPLEDVCAIILDYDGTLVPVCDDPKDAILPDSHKEILLNLNKKIKVVISSGRSREDMDR
FVPSNLEVFSEHCTFVRINNEWRRLLPKINFDLEYRIARFYEERTPGSFIEKKSNGFVFHYRSC
EPSLGFSQAQKLYTDLIKISPHIKLGKKIVEYKVGNKNDIFKYYRKNLIICGDDVTDEDMFDNS
RGLTIRVGYCEKTNADYYVNDVDEMIHLLQQLATSK
>KAF5141474.1
MEIYKEARKIDNCFLHSFVLFENKIAIYFLSFYIKDNTCYIDKLDSTGYSNSCKSKDFILTILS
EYCNQCKLIYCFGISKRFYVFNSDIKKVLKDLESYWNDIFSILNSRNIIYVLKSNSKNYLKDIF
TSSYEIVRFEDEPISKILNKVGDIDLDKLFTILCCRADFIKGCIIFSMNRENNNNLQIEFNNET
KEDFKDTDNLFKHTKYAEIGVNKIKKNTNNNKTILYCNNNETIRRCSEQNLAHVDKENVNTKLT
DNLQELLRKLSFKTPKHIENSSKALVKILNLEPFALKEFDRSKKSVESSFFTVLKVKRKK
>KAF5141475.1
MNSRSINKFIKDKNFRKLSVTFKPFIPKHNYYDITPPFDHIINKHVFYTKNKNFNNAVEVLKTA
CVLFDCQCRDEASVIFKYIIKNCIFHIETDEDIRSLIKITLEIYKHTKYHTLANILFKLYFRIQ
NLELAYNFLLITSNNRIHKKDYYIYNLYKGLLLFYKGDLEESSKCINLSFKSKKIRKEGFLLFF
IINLINNKYIKTEDEMLLNLKIIVREGLFTHIYNILDELEGFFVKFNISLIVRNYLPQLCFANL
IKRIFYLKNEDYKLNLEYLLEVIDLDYEELISMVCCVIESNLVKGYISVNKNMMVFSRRDPFPL
KFF
>KAF5141476.1
MEIYKYNENKAEINRRKLLKPFGNTKQITITDKVTNFPFTRCTNEKIEIKTPVEQDFVAYVPNI
SIKPKEQTSSSTAYVPPVSHVSSDVISVKISNYDINIKKDELYKIICRHTNVKFGKFHMVFDRE
TGISRGYCFVSVNSKEEANQLLNDLKVVIIDNLRLCVELAKNKT
>KAF5141477.1
MNLFLLLSPLYASIFLINPKEDLEICKNLEEKTVVLVKTTLMVKNVERLQWSEVESNVPFETSL
TIFKMDGLSGNKKEELFHDRKYDSHNVFFFTSYKGAGFYSFIFNVDIKVPDFYGLKVEIFEGNP
KSEEIVSGVDYQMTVLTQKVEELLSFARQNFEMEKAGEKDEAKYLMLYNYISKLVFRISLLKIV
ILFVTIFYFNKSVKNFFISSKIAK
>KAF5141478.1
MKLIVVSNRLPITLKRTDNGFDYIHSAGGLVTGLQSINSRIKFKWFGNLSSKGLSDKDKDTIYN
DCRTKYNFYPIFIDPELNEKTYNKFCNGILWPMLHYFCDDMVVVDKYYEAYKTYNKIFCQAILK
EAEDDDIIWVHDYHLMLLPEIIREYKKNIKIMFFLHTTFPSSISFNKLGCRKELLEGMLAANLI
SFHSHEYVANFIECCKANGLSCNSKVDAIPIGIDPNIFTKCLKEDKTKERIEYFKDKFKNKTII
LGVDRSDYIKGIPNRVAGFKRFLEKYPDYKNNTVFLQISVPSRMGVVEYKGYVNCINNLVSGTN
STIGDVDSTNIYLLNNSVDFNTLCALYYISDALLITSLRDGMNLVALEYISCSYDTQGILVLSE
FTGVSSTLPGCVSVNPWNTESICEGLKEALEMPKKERKRRYKINKDNVYKFTSFKWAEDNLDML
DENWESAIKKK
>KAF5141479.1
MEFGQIIIAQFTSLVSLFMIFYLLDTPLIRKFSEIVYKNTIINVSDDKGIFLFIFLTYLIVMIS
TLEVIRNMIGKNYSLRDKILYIQTCNYNNSFLLFANFLSLYIFKKLSVRTFNLLILGIINSLLY
NLTYLMGLKSLSGLFYCNFLITNLLNLLSTFIVRFDYLLSSIVAIYKGYKVFN
>KAF5141480.1
MKKGGKLFNLNISSPIEGVDKYFSSKMSCKNISESLKCKSLLEYKGLLCAISPNNKSKAVSSKE
YFYNKKIQLYKTEICRSHSETGYCKYESKCQFAHDVNELRIVNRHPRYKTETCRTFWEEGSCPY
GKRCCFIHIKNKSLEKERSSLESSLFVAENVNTIIKDINCTSNFLKLPTKSFLQLNYEELDTKS
ADNQINISTDQRKKSSKKNCDDLNENNPSIFQNEDLFDDMMFSSIDQLNYKNTSEIKKQSSDLN
TKNKITLDFKNLVFEDYEFDRERQIDEKLYSSDVSPKENVIFDTLIFSQRKSFWENNENLLWTL
SPLFYANNNHIWNRK
>KAF5141481.1
MSDKKFKWVNDIPLPLPGLCYIEPSLNTDFKDHDNSLETFLPPTIYTDPFELLDVNLMKIVLDD
LCGNIEDLGTKKNKIYEKEYDFETYILESFDTVYEYEHPLDKNVKVKSVYDVFYGGDEDKYCVL
QSDDLELEEKIFKVEDFSQSDLHKYLVGEKEGAIYEGIQFTNNEYMICKIDEDKMYFYDVMCTF
KYKKSTKK
>KAF5141482.1
MTLECVICISKSYYIVEYECKHTVCISCGVRLLKLYENTDCPLCKQKSKIFCIKNLRSKIKENI
REEDIVYQNEDCRNKCYNLLLHKCKKCHLILKNTYELRSHYRETHAFLLCFECTDNKKQFWFEH
ELYSVSTLRHHKNGKLNESGFKGHIYCPFCNIYLYDEISAKQHCNQFHLSCTICDILGYKNRYY
NNFGDLELHFKNGHYCCTYQYCINIKAYAFPYKTELLEHLLKFHKQSTKLSDIPSYKSCTVPFF
DPYYLSSQNNIKSYVLNNPAINFSTNEFASNITKKDLPNFLDRSKILEMKRKQSIRSSIIKRLI
VKNQDEVIEIIEKIINKRLSVKDGCSDLKLLMNETILLKLLKELYFEDVQIEMTAYYKILEKQI
KFPKFESKSVDTRTNSVRQPEKKVGFKIIELKSTKKK
>KAF5141483.1
MNNSDDEKIEKLELHIACRPEDDFRDILAYADKRKGIVWTPEEEEILVEGLKKYGKGHWKQILD
SFKDDLNPNRRMKDLSDKVRILEKQTTYQKRSKQDWWEVDQNNNPVCKMGEKVIYRAKLPYEAA
FKCAYTKNYTSGETKYIKICYEEAGKFWYHLYIATYHKNENARNRIKVRKISGQSPYRKDGM
>KAF5141484.1
MNKKIKITDNLKKPLNKAFYGTAGYRSNTDDLTNIICRASFIAYLRSASFAGKRIGLMITASHN
PVSYNGIKFIDHNGNILDKSWEKCSDDLVNCEDKDFHNMLNKILRKNSNICDINDGITGHVVIG
RDTRKSGEALVEHIKSVLLQVDCIVEDYGEVSTPQMHFLIRHSNMANCLVDKKIYIQHLVSNFR
TLKDLTQCDLPVFVDTANGIIEKNIVDEFNITIINDKNGIINNDCGADYVKTHSALPLLQYNFK
NNNDSTLFASFDGDADRLILFTLQNGFLMLDGDAQAVLIANYFHRVLQKLEIDLQIGVILSFYT
NSGCFSALKNFKTEMVQTGVKNFAKAAKKYDIGIYFEPNGHGSVMFSNVAIQAFTSDKTNEHKI
LEVLSKLFDPNIGDALANLLIFKCILSSTDKLKEYKENGSRNLVVKIQNKRSIITNDKNEVTTP
KALQDKINEELTKFEGRAFIRPSGTEDVVRVFAECVNQRDADVLALKVAQLVYDMCDGVGNHPE
IDYSKK
>KAF5141485.1
MDELRQILVFYKILKDKAEFISNYFELISTIAKKSTEILTQAIQIPRDSSWNDMNLISLIEGGE
KQRDTYEQSLLMHNNISNDLKDLMYQINEEISIIEINLSEVIKQNEQQLKELDEAKKAHLHSWM
KNKDPWLTDIRLKMAIKNMYTYEKNNTSIISNMISIYNDKFLNTQDLYLQIITKFCKSQKILFN
NLYDVSHVKINTFTEKDKFFDAVSDTKKEIIEAKVINAYEGIITNLSNELIKKNINIYKNIEPI
KFGICKLKKGITGDWILLFISVTRSRFIHFFDFQNIPKLIQKHSSIIKKLKMSNNKSFIGLFDA
KRKFLNQNDEKNIMLLAKDVCDNIDKLINKIYISINLQDKSIKIDKDRNIITVDEKSQNGISSI
FGINMLKIKMFSLGSCYDIYFAMQEKIETQTFECEQELTKQLPCSTGKGRVIKIEEENPWTN
>KAF5141486.1
MASKVELYFQLNTKILDPENQTNYSLKKLLGRGAYAQCYLIENDNGENYAMKIIKLKDIKSKKV
HEKLKSEIEIHKGLDHPNIVKMYKHFRNEDYIFMILELCERGGLDALLKRNGKLKEKYVINFVK
QIINGLLYLHNDVHVVHRDLKLGNLFLDSKMNVKIGDFGLSAKIKEGERKVTMCGTPNYIAPEI
LFGKDGGHSYEVDIWSLGVIIYTLLVGVPPFQKKNVEEIYKEIKKNNYIFPEDCDLSSEAIDLI
SSILTLDPMERPGLEEIKEHKFLNKREHFLLRIYKNIVTHKYTESVVESDYVLFSLPVSKLKGI
GYVLKSGIRGFYFNDKKNIMLTKHSVIFIQTDVIDGKKTFLKEEHFKENIPEDLMPSYRVLNYF
IDTFLHDFEYSDCKPSFIMKIRKIKGGLLFVMADSTLIFDFTNKIRIIITCNGETVECLRNYQT
IKFDNELREECIEIIKSCLGGK
>KAF5141487.1
MTFFSKDYFLKLLKELTIADEQIKSLGVYVISFKEEYDNILEAYSFLYKDSSIHHKLVLLYLAN
QILQSVKGNDDSISGLQNGFKKFIIENFFKSKREALPYSTICEKFNDLERVWKERGVVKLQ
>KAF5141488.1
MSNFYELKHETIVDVHRAQTRTFNEMMENIKLDIIKKEHLVLEFDLVGVDCSVANALRRILINE
IPTFAIENVFIFDNTSVLPDEFLAHRLGLIPLDICPDLEVGDFHFELKKTNTSSEVMTVTSNDI
KYIKKDGQPDIEISKDIPIAKLAPKQALIIEMVACKNVGRVHAKWSPVCTAAYRLMPIIKIEDF
YDEEAEKLQKCFSPGVISLVKEGESYKAIVSEPRKDTVSREVFRHKEFENKVFLGRKNDHFIFT
VESLVLDPIYLVKKALQIINKKLDHLKGELREFQNTN
>KAF5141489.1
MHFEESYPLNNKSLQKYSNKEIRCVFVKEKNYFDRMREVVYFFLACLSLLFIGGLYSVIKSFTT
QKENQIDLFLPVTADVFKNEEYFGKDQLFEETISDMTKIIKLTETKSEKELKTYVKASSRNYLL
SGPAGTGKTQFVKCLIYKLDRHLAEIYQNLSKNYVRAFFITPSSLEDKYIGETEKKIKELFNIA
RDGKDCMATILFLDEIDGYFGTRTHNEHQHYTKSKTEFLNFMSGINENLMSNVFIFGATNLIKN
IDSAFIRRMGSQIEFSLPDQVELTWMIEKITNSWPKVKGSNSDLLIKECAIILSRHKCTQAYVT
ELLARIRLKFCDTLADNPSIDLIREFYDIVRRL
>KAF5141490.1
MNKFSISFNSIIALYSVLYVVNLVLEVFLTKQILEDFFKSNNSSSIPAYLIYEVLYPKLLQLLE
VFFLTNFIFAKTKNSIYQIIVIKLIRISIWLFLAIRYYFGSEYICFAICSVSQFILLGFITEHA
HSIIYRKYNHQISMDPDIITLHIINQIITALLNAIRIFLTLRILFQTLFKDVNLNFIYTMVKFI
CLLGYDVFTRREPRNFMKILILTVLLLIINIFGIFYISYVLIQKIFFQKLVSFLIEWLTLTDMV
LCMIYLFISKRKGLSRI
>KAF5141491.1
MNIWFFILVVFSLNLSTSCYRSNELKDRREIVSELSKKIKTLHMLNDLYKINEVEFEKRLLALI
HSVSVLNCCCINNCEYNSLVTGIVKEQGKYLNKVFY
>KAF5141492.1
MNIWFFIITVSSLNLPTSCYQGSELETKREIVKEFVVEIRKLYALYEDYKVDEDEFKKRLLCLV
NSISAANCCCIDNCEYYSFVRTNIEEHIEYLEEVFY
>KAF5141493.1
MNIWLFIITVSSLNLPESCYQGDELDAKIELITGLVIEINLLQVLNAKQEVGEVEYKKTILQLI
QSISAENCCCIDACEYNYFVNDVIKKHSSLLDKIFY
>KAF5141496.1
MSTSSPNNQYPKIEVTSLKDIPPLHDLTNLSHSDIKNILDFIDFPPLSLKKGEKCELLQIKEVL
FKLNNNQTVILLEELIESVDRINNLKKLEKECDVLEISLANIKVEYDEISSLKKQDLETELLSL
NHAFNDKQFETKHYHLLNQAYAFINQEPVNKNILNMFYFVKKNDKYEKIIEKCALIRQMERSNN
LLAKLFLDLICQYTLKIEDIERKYKLDQVTLLKIVYGMTNNGIVSYDKERGIITFRK
>KAF5141497.1
MNNDLEIIKNQATVNIGTIGHVAHGKSTLVQAISGVSTIKFKAELERNITIKLGYANAKIYKCQ
GTCKRPDCYQAFGSAAPLDKKCKSCNGTLLLVRHVSFVDCPGHDVLMATMLSGTAIMDAALLLI
AANEPCPQPQTTEHLCAVEVMNLKKIIIVQNKIDLISREQALEQHDQIQEFLTKSKASGPIIPT
AAQLGVNVSAILDYIVNYIPQPQRNDSDNPKMIIIRSFDVNRPGATIEELCGGVIGGSLVKGVL
NVGDEVEIRPGHITKIDKKFICRPFISKILSLKAENNKLTKAYPGGLIGVGTKIDPSFCKSDRL
VGQVMGLLGSLPPIRTEIMVNYELFQKIMSQDKQDLKVGEHLQLNIGSTITGGIIKSVEKNNAF
FELIKPTCCDLNERIAISRKINNHWRLIGHGIILEGDEIEPTYY
>KAF5141498.1
MKKNELHKNALYDSEDDSQLIFKNYTKEQYLNSHTKEQHFNKYTQNLQKINSNNIQKNKSFYTN
LSCPVLTQQEINLLEREFILRRLKFNKSNVRKLAKDLGLPHKKSINYFMSKVRNAGEELNSEKY
IRDIKNIMNSINKSWNKFVDGCYRYNM
>KAF5141499.1
MVDLNIIIDYIRQLKSIHKQHLYNSPVLATSIIKIFDDSTIRLIYDLLLTAPSIKSLQKNEEIK
NSLKTLLKISLIYKKGTNIFIDNIFRNAFLTGIELNNLNEYYEILEPIKCTVSKNTKFEEILKF
LVTKNNVNHAPGVVNVLKFSNLIDNNYDITNKGFEFLLKPRYDQYWFLIIAALKFYCVDEILQI
SNFMSIMELSNMLPIYKYKLKKDVNKKFYDFLSYLGLIKLENDILTIYHNLFVKSDTKKLRFIL
LETNFKLYAYTSSVYEMSIIQLFSNIYLKMPNLIKASITEESLSNAFSKGVTSQQIINFLKSYS
LFEDIPVAIISQIIIWETKRKRIKIFPGYLYSNFLNLIDYQKVVKFCLSNDCIIEKDDEKRMIV
IKPDYNEVVKKFVKQQINK
>KAF5141500.1
MEDCSKNNTYDIILIGDNLSMYMASIYLQTSNYNQVVLTKSCEEDLLFEGHDKVVGVKNVKNQE
DLLQRVREQTKYLKVPVKTENILSIDFDDCDIIKENKFKVVTDNNVYYSKCLVYNNSEIETEGL
FSTNMNIKFNEAIEILGDGCKLSFKIRDFISRSGFESSCARQNLIKIK
>KAF5141501.1
MNIQNPDDISIDEEIYEKYKAQRIKELLQEISEIKTEKELIEMTHNETMIVHFYEDTFETCKIM
NKELNKIYKDFENIKFYKIKASICPVITSKLQIEVLPFLGFFKEGFFVDQIVGFEGMGDERFDP
KKLKKKIQDSNIFKPISFIK
>KAF5141502.1
MQKIFIILASLLTFIVAQTKESSKSGTKGSQDSEDDDDSNDKKDSKKSNKSKKKDGKKSNGCVS
SISMFTVCAACLVTALLK
>KAF5141503.1
MIILQIFFVAVIKCSVKICNTKVDEGTLSFSFNKSPYYVIFEYPEGVNFLDKELYTKTQQINFS
RNIYRSIIKINKETNIKYKKYICKEYEYDLLIEKGILFKFWIFKNNKINYIELLDWMPVPDFSM
IFVGSLSLGILLCLILKTFFT
>KAF5141504.1
MKNIITFEPLIETFKEVYCHLLTINNTRILINCGGDLSFYTQELLNIINSCDCILVTSFDSACI
NGLWTILDRGYFKPVYMSVPIKEYSLIFHPFEYKNIFEIKYLQPFNVNNVQICAFASGNSLGAS
LFKITSNLENIYVGYNINHRKENHLNGIDLKNITDSYVFITNTNYCIKENINSSTRNEQFLNLI
KNWFTSKNKKMIIYVTYPRLHEIGLLLNTIKDKKIVILDKYIKKFINKSKNMIEWSNTSLIEQN
DVYEYSNIEKVEYYSLLNDFDICILLDDDISLLDKFNDENLCVIFIDKKFNITHKPIYQYNGSY
EIKTDIKENDIFEESSEEEIEKHWSELKNELKFDYNGNIIEESTLNTNDLFLETYRDIYGYPSL
EPIKKKICYKTKDKFNLYKKIRNYDDYGEYIDKEKFVVKIERNERILEPVTTVKVYSETKKLIK
SDFIPKCKMQIFNLQGSSDLKNIKVILQNIDSKKILLVEDSLVNAKFMYSYLLCAVKNVQICNS
LINLSSSKNINILNVSDIMNNMENEGVKVYNSKMFRFKGFREDDKLKYIERPDKITVCDFNNLT
KKLMSVNLKIEKNKNVYVVQDKVRVKIEQDKIILDGEVGDIYYHIKDIIYDSIISL
>KAF5141505.1
MGNTSSKIPSLQILKITENSISHKNNILPFMHTIVKINDIPVSDKTDALEIVKMWEQEDLDLFL
RDLRTSTNFHLVIPKKVSDARLGMSVNFTDDIIDLFTVKILQVIEGSPAQQCGLLQHDYILGVE
GIPMENENKLLKYIEKKKKDGMTLLVFNEKMNFIRKVHFIVKSGLSLYGCKIGLGVLYAIPGDK
RNITVEFDQEVINRKIEEFKKDNTKEIESSEENTNYQNLDKVNENSKAVKIENEREDNRFDDDV
SIKSRSNVNSEKINDEQSKNKDGEVADKSELENEMTKNIYKKNKSAHKAIQTKNKDEEQYKKDP
LNETTKYMDRDETVDKKSTNETMSGLNETTQDFNVKKDQNQNERDKLSHKTKKSFNENQSTFNK
SKSINDLRKSDIEDKKSEITEKQKSLNKSAKITNEDKKQNLFDESRSLHNSTNGNIEGKMSEIA
HKDNLVSEDVKQNGKEINEKNKSVREPTQDTVKGKQSEITEKYKSVNEDEKVDEESKSTCESLQ
VDVKDKQSEIIERHGSIREFTKSNVEDKQSEIIEKHGSILEPLQGISDHKDEKITDDNKSVKED
MKERSIKEIGDKSKLEDDLIKSNNEDKQNESIKKNKSVQENSDQESNDKSKSLQEREADVNNKN
KLVNESAKDDIEGKMGECAYKDNSVYEDVKQNVEEINEKNKSVHEPTQDIVKDKQSEIIEKHED
VKKQSDSENYDKVKSENEFIKSNIEDKQNGITEKHEDAKEQSVEEVNEKSRSVHESIKTTDEDN
QREHNQKLDSVHKDVKETDDKSKSVDKSTKINTEDKQNGNITKNKSVHEEIKEESIEEDREKSK
SIHEQIQDTIEDKNNEITNIGRSVHENTQEISEVKVNDKSKSKEENTKEQSLEEARDRSKSIQK
NTQEISEVEVNDKSESKEENTKEQSLNEARDRSKSIQKNTQEISEVKVNDKSKSIYGSTKRNIE
DTKSEIVDKNKFLQELSDDKVNDINESLHKNTQKQSEEEIKGKSETVHELTESNVKDQQSKIIE
KSKILNEQNDERVDDENKSINESIKSNIEDIQSEIIEKNKSTFKPIQDVSDVKTENVIEVSKSV
DKNTQRQTEERITEKSKLVGEPAKNNVEDEQNEFIEKNKSVHEDIKERNEARNSTVNEKSKSVS
KSLKDFNEDEQKEVYDKNASIDEITKNLNKRNDQNKSVHENTQVQSDKEITDENKSVHENVNEQ
SIGKAGGKSYVKHETVHSIEENSHMRNFLDKHTQNLNEDKNSNLTIKSTHLNEAIKSEIKDEQG
ASVDNDFVHETSKEFIEGKSEEFNDYKAVNETSEVLNETSDESSIDNNTLHETLKDKIDDKDKI
EKNMYGTSLQDNIDTKMRNNINQDAIDKETKANDTLKDLNLIDSEIRKGVISEASSKNVNQDQP
INKLNESENSKLLEDSNFKNQLSENKNETTMTNSNNSDITTSQRTELIESDKKTSVKSNSFNAS
KIMTDEKNVSDFKHKETNSERALSADNTGNFKNSGRYSTNVKLEDVITDTTKSNTSLFQQSLLS
KKDNISNESIKIVEDKHSDVKSLLNERSLFTKFAINKEETLITSSENIKASEEEKVKDKNTLLI
HPSQKSLDKGDMTKNSTFFKTTVEINDNEHTENALSTSLDINDRRNNDSVTKNNLQEKINTANE
NSFSTKLLNNMTHNFDEGKSLIRDKSDKINQVNSYTSINDNKNISDSVQEEDFNNLNDAEEKIN
IQNKSGQTTLRENSIFKNTEICNQTSKINSLNKIADEKFHGTNEPLENNISDKDRSKTEVYDSI
KRNTKVYLEETRKTGGTTHVSEILNNEDLKETIEMSNSNEVSKNFNSDVKNNVTDRSEKEQVNK
HSIIYDKDELHNNINNHLQKESKSGTDTHSNFINSNMSNFQKDYTKQSKERSKCSEVFTNDDLE
SKLSMSKNLENNNKLTQYEDKDNKFNEPVKNTEKLESNSILISKTILNNLPSKSYLENNERSKD
ILASSIIKDSEKSISNTNSNLVTTVNKDSSVTKKKEFKDDDDKDRSINNFTVQSSEQNVKQSQI
TSEDKKNLNEMTISSLQTIEDQTFVNIFSENDKDSFVMDFKSTDNISTNNNKLTSSEKSANSVN
NLEQNIFTNVTESMKGVENTSLIKCTSQENKIGDNIKTLLNNEEQGNNINEDNDISIVQQKYNN
LESVSENITENPNTSIKDISVNADKGGNSCENYTTRAEYSVSNTKDNISNSFITDISNVRILDK
KQHEEDKKVNLTINNTFSSILKDDNEDVLDSLEIKNELVHKTFVEKSQKNNTFKESGSKIIKDK
DEHPKINTSIKQNEVSSGDNNTNLESNSKVVKTEFLNSESDFFDYLTVINNVDKSLSTEIKNNT
KNMVEYNLNPSDYIFEAQTEEEYNDILKILKNTNDDKSFKNESHHLDENDSLLDFLGTPCNVGK
DNVNGETRIHNLSDQDSKNNHTDIKDDKLNTMATEADISELNMTDKSNVRVINHNYSTILQQDT
DMESVTEDLKSVYKTALERFSELEKIEEPTRPGFLGEIISKFTPENDLPNEDASDILKLFSDED
QDSDFDLEDFNAHLK
>KAF5141507.1
MIPIFFFTLIKGEITTGFVIENGKQLLELKLDKKLVAIHKSFLLEKQKNSDEFVTIKKMNNHTR
FIRNKDEYESYKEELIEKNEKLANSDNLDEDSDSDPEFEEIYVDINNISKQKGKIYGVSVEYFD
KKDKKIKVYSRPFTYSAKEKQWVLGDVPIDDKESSKWWTYGGIALLCVCAIGIFAYFLS
>KAF5141517.1
MNFEISKYTKEADEEEKRIRKKYAASRNILNIYTLEQLSKVSNVDLYLMMDLDEYRTKEIPVHV
LAYVTKIKKRQYHPDISKGAREAFLLVDVANKILGDKRLRSIYDSSYFHVNIPEDRIYQHEEFR
DVFGKIFSEYARFTTGAPTLDDDATKFYDFWKNYKSTRIYIPIDEYINLSAEDRLNYTRQNADK
LAKLKNEDIKKLKEILAICYKRDPRIKSISDQLRDLKLEKENEWSPVEVSTLKRLISLFGKTKK
NKWEIITDKLVNSTKIKRSVKDVIKKSEELNKK
>KAF5141518.1
MPLKIMRFDFEDYLENELGFKEEEDIYCDLYQTNQCYNPDCDKQHIKLSTAVICKHWLRGLCKK
GKKCEFIHEYDLKKMPQCYFFSKLGECTNPECFYLHSVVKRKECAWYNRGFCRHGSQCKNRHVR
KKMCYNYYLGFCIKGPTCEYGHPKSYLFKAH
>KAF5141448.1
MSQPIIVEADALNYCLGGVLKQKRESKEITIRCCSRDLNKHELNYSTIKKKTLAIIFATKKVKN
YLHKEFIIKTDNKLLVCYIKLKIHRDELRGGSCI
>KAF5141449.1
MSQPIIVEADALNYCLGGVLKQKRESKEITIRCCSRDLNKHELNYSTIKKKTLAIIFATKKVKN
YLHKEFIIKTDNKLLVCYIKLKIHRDELRGGSCI
>KAF5141443.1
MGLFSKKSRGIGLDGIPRKRLNKTYKDIEYNHRKVQYKKKKQKEGTKKKLCELHGNTIHFSDKC
FTVSEFKKLGWTKNNNNRKVCKNANELSLEGSSVGDKEISNDNTNKNYYIYNLQIKIVKQVILF
KRLK
>KAF5141444.1
MKLSIFTSLLFFRFFNLSSCTTKEDEKSYIRNLFSKIKLQSPDNHAECSISDMLLDNKFDIQLM
KENDLKMQYTRFKAFYDLSLYFVSGRLENFPYEKLNFFSFYYYTEFVNRVKGAAKNKTDTRGYV
KFKIGFFTENATTLIVPNFKKIYHAFCILQNFEYEKLLMESEQLLKASINFQKKVGSWRDKYII
DLYWFNKTFIEKLYCFSKPYNIDNDEKYCYILFRYLYKKLSRSSLFKLNTFIRIYKRDIREDDI
DDFLRWLENNDTQLLYADYFKRIRYISTFFFEIVRLQLSEIKNSKNVKDYKKELNF
>KAF5141445.1
MIERVAFTVRKFLLSQGIGIERETARYLSRHVYRGNCDCFYCGGLDHIVRDCYAKKNKE
>KAF5141427.1
MSCLHSLRIGSLCCDCGEEVHDDKKLFSVLHNNSDIKLSEDEALLRDKKKLERLHKNKKLVLVL
DLDQTILHTTITKEYMEGYSNFIINDISYCVKFRPYLNYMLECLYKKYEIHVYTMGNKVYANKI
VKLIDPTRKYIGNRILTRDENGIGFKKDLNRLFSIHSNVVILDDRDDIWDYSDNLILVKPYFFW
NIGDI
>KAF5141428.1
MDLYLISDIKDDTSNIEKFIKMYTLSNIDNRIIQDNNVANNLVSNLGCILCKSTENTRILICTQ
NKIQEDVYFKLLNAAFTAKRFNIRIDCLSIVNNPILRQCAIITKGLYIKNTLKGLISLLSNKQS
LNVMSFNVKCICHKQDVLVGLTCPVCLGVYCRFVPVCKRCKTKFNFIKL
>KAF5141429.1
MNISSKEINLIQQIHNRVHNLNMDLPAITVVGSQSSGKSSVLESLINVDILPRGTNLVTRCPII
LHLKKAVKEECVEIDKRKYLLKKNNQLIKNKILKMMDKICGTDKEISSNSIVIDIWLLETLEFT
IIDLPGITKVAIGKQSEDIEIKILNIIREYITSKNTIILAIINSNIDISNSEALKICKEVDPNF
SRTIGVLTKIDLMDKGTDCISILQNTVYPLKLGYVGVINRSQQDIKNNINVQNFKNREKAFFAN
SVYKNLDNTGCLYLLNRISLLYQNKVKEILPKLEENLKIKLKELQSGTYVDTFILRYKYQLVLN
KLISTDKKVTDIFFFDSNNIIYDLLMFKNLKVTYDFSNIKSMIATDLSIFINDNLLFSLIKFNM
QNIKNNIITLQNQYKKILLDKIRKIYSDKFPEVCKVFNECIIAEIDKWDIDYKLSEYVDVLSNV
IGNTDLFFKNAVTTNLFGTHLYFKGSSKEDILKEFTRMYLDKQVNNIIEYSLKLNFYKINELIE
KTGMECISKVNIEGLEEMNRYLKDVVNRNEDSKNILEAINLLRNNITTDI
>KAF5141430.1
MSSNDDKRVNSKNIRFEEMNDCIAENIDYTSSLHFFSQMNFSNECGFVIPPKKIIEKHLICYNC
GSPPDTDLIKLFLFSAYINNFSLLDNFLKHETKIVDFFSEEKKIHKHSNDIVDNKKFECNSDEP
QKKVIRKSAYNSLMSTNLSNMLPENKRKKNKPKKGNMRQDKSKKGKKSLPEIYNKILDNEKESK
SLYNKYKKTHQCAFCSVVFLNKVEYNQHLKNKHPENLVSIKKPFKCPFEGCIKTYKNKNGIEYH
LIHSHFLSLVDVEKTLMNL
>KAF5141431.1
MHLAMFLFRGLFAIHIPLIFVKNMFSTIKLQGKCTIFRFDLYDGIKIIEIKKPITVNENNILVD
EDNIFSYEGIQKIFIKKDYIFSSQLLLNNKPVGRDIFQQMLFAEKLNASLLGTYDLFDIFTFNT
SMEDFILDKHFIELRNTFRKFKWDLIFVQKSKSFFYDYIKKFLMYVLINVYGMTKDSKLVKEVF
KLTNENFYDLSEEIIQIINFEAWDDFIIGSNNYQILREIVKKS
>KAF5141432.1
MSCLHSLRIGSLCCDCGEEVHDDKKLFSVLHNNSDIKLSEDEALLRDKKKLERLHKNKKLVLVL
DLDQTILHTTITKEYMEGYSNFIINDISYCVKFRPYLNYMLECLYKKYEIHVYTMGNKVYANKI
VKLIDPTRKYIGNRILTRDENGIGFKKDLNRLFSIHSNVVILDDRDDIWDYSDNLILVKPYFFW
NIGDINSE
>KAF5141433.1
MKPSLLKFIGMNYSFLRENNIKPIDNDFIFLFDIDDTLYKASENMKKAELEAFELAYNTFKHKN
KNAPNFARFYAESHICVERFHFYFNISPIEAEQARKFDFKKFIKKDKNLKNCLDKIPYRKWCFT
NGTRARAETILAELGLLNSFEGVICLDGELSDESCLGKPYDNAYKFVEELLKINDPKKVYFYDD
SSNNIAAGLKRGWNSTLIGQDDNLVLILENDLENILNDIDR
>KAF5141434.1
MNFTGSTILKLIGMNSENSSGQGVDPLNSDLIFIFDIDDTLYKASEEMHNADMNAWKTAYDKYK
HKNSNTPDFNTFIELSDMYCETFRSFFDVKYSEVEKTRNFNYKTYLKKDENLYNYLKKFPYRKW
CFTNATKYRAVPILHAIGLDDCFEGIIHIDDDCKQNCSIGKPSEEAFLFIEKIFNIKDKKKIYF
FDDLEPNINTGIKMGWNCYLIKREDSLIDVLDKVLANLSENGEI
>KAF5141435.1
MFIRYECKFLALKMLLAMFLFCKLFAVDIQLIALKNLCNSIGLDGSCIIYRFDIYDGIKKIVIE
EPIIINENNILVDEENIFAYKGIQKIFIKKDCILSSQPLLDNKPIDRDIFQQMLFAERLNVNLL
RFDTLSEIFEYNVKHGTGPLPNSLLEIRRAIMKYSHDFTFLENDKSVFLNLVRGFLNYVLKYAY
GMTKDSKLMKEVFELTNENFYNLNEEIIQLINFGAPDDFILGPEKYQVLKEIAKIY
>KAF5141436.1
MISFFLFTISVFCIFCIIYRLIKTKKAIQRQYPKGDYVLKILINKQIKNEIQMVLELMKECFIN
LITKLSKEKDLYNKWKKGGEAKIVLCGSSEEILSAYNNSIKKGILCVKHISKNNIPALVIIGPG
LKAIINEFTNDFKLL
>KAF5141437.1
MHLAMFLFRRLFAIHIPLIFVKNMCSTIKLQGKCTIFRFDLYDGIKIIEIKKPITVNENNILVD
EDNIFSYEGIQKIFIKKDYIFSSQLLLNNKPVGRDIFQQMLFAEKLNASLLGTYDLFDIFTFNT
SMEDFILDKHFIELRNTFRKFKWDLIFVQKSKSFFYDYIKKFLMYVLINVYGMTKDSKLVKEVF
KLTNENFYDLSEEIIQIINFEAWDDFIIGSNNYQILREIVKKS
>KAF5141438.1
MSSNDDKRVNSKNIRFEEMNDCIAENIDYTSSLHFFSQMNFSNECGFVIPPKKIIEKHLICYNC
GSPPDTDLIKLFLFSAYINNFSLLDNFLKHETKIVDFFSEEKKIHKHSNDIVDNKKFECNSDEP
QKKVIRKSAYNSLMSTNLSNMLPENKRKKNKPKKGNMRQDKSKKGKKSLPEIYNKILDNEKESK
SLYNKYKKTHQCAFCSVVFLNKVEYNQHLKNKHPENLVSIKKPFKCPFEGCIKTYKNKNGIEYH
LIHSHFLSLVDVEKTLMNL
>KAF5141439.1
MNISSKEINLIQQIHNRVHNLNMDLPAITVVGSQSSGKSSVLESLINVDILPRGTNLVTRCPII
LHLKKAVKEECVEIDKRKYLLKKNNQLIKNKILKMMDKICGTDKEISSNSIVIDIWLLETLEFT
IIDLPGITKVAIGKQSEDIEIKILNIIREYITSKNTIILAIINSNIDISNSEALKICKEVDPNF
SRTIGVLTKIDLMDKGTDCISILQNTVYPLKLGYVGVINRSQQDIKNNINVQNFKNREKAFFAN
SVYKNLDNTGCLYLLNRISLLYQNKVKEILPKLEENLKIKLKELQSGTYVDTFILRYKYQLVLN
KLISTDKKVTDIFFFDSNNIIYDLLMFKNLKVTYDFSNIKSMIATDLSIFINDNLLFSLIKFNM
QNIKNNIITLQNQYKKILLDKIRKIYSDKFPEVCKVFNECIIAEIDKWDIDYKLSEYVDVLSNV
IGNTDLFFKNAVTTNLFGTHLYFKGSSKEDILKEFTRMYLDKQVNNIIEYSLKLNFYKINELIE
KTGMECISKVNIEGLEEMNRYLKDVVNRNEDSKNILEAINLLRNNITTDI
>KAF5141440.1
MDLYLISDIKDDTSNIEKFIKMYTLSNIDNRIIQDNNVANNLVSNLGCILCKSTENTRILICTQ
NKIQEDVYFKLLNAAFTAKRFNIRIDCLSIVNNPILRQCAIITKGLYIKNTLKGLISLLSNKQS
LNVMSFNVKCICHKQDVLVGLTCPVCLGVYCRFVPVCKRCKTKFNFIKL
>KAF5141441.1
MSCLHSLRIGSLCCDCGEEVHDDKKLFSVLHNNSDIKLSEDEALLRDKKKLERLHKNKKLVLVL
DLDQTILHTTITKEYMEGYSNFIINDISYCVKFRPYLNYMLECLYKKYEIHVYTMGNKVYANKI
VKLIDPTRKYIGNRILTRDENGIGFKKDLNRLFSIHSNVVILDDRDDIWDYSDNLILVKPYFFW
NIGDINSE
>KAF5141413.1
MLCFLNPVLLKFITVSYNNPNKYSITPINDGYIFLFDMDGTLYKSTEEMKTFDLQRWERVYNQL
KVRNKNAPPFEELKDRNLLNTETFVKYFKTIPRDLEKTKGSADYNRFLKEDTKLKKCLESIPVR
KWCFTNAMEYRAKKVLNCLDLTDTFEGVICRDNKCFYGTVMRKPQEQVYKFVEELLQIKDKRKV
FFFDDNIENIDTGCKMGWRCFHITPDTDLVGILKNIKQEMGVKFII
>KAF5141414.1
MIRDLDTEIPFITMNPDNIQKYNINPVNSNYIFLFDIDDTLYKASEEMHNLEMEKWYSAYKHFK
LEVPCALDFNTLLDSKPLYSEAFYYHFNKTPYEVEKVKGFLDYSKFVKRNEDLKLCLKNIKHRK
WCFTNGMKCRAEPILKCLDLLDTFEGVICMDNKCPSNLVLGKPYKQVYYFVEELLKIQDKSKVY
FFDDSIVNINIGKKMGWNSFLIEKKDNIINVLNDVMDKIADEMER
>KAF5141415.1
MSVKRTKQNDEDEELLHLTKLLSQIHKEYFSTSENSIIEILKNKKKIFTGISFYASNTTFKKKI
EDYGGVLTDDITKCTYVLTHKTNKVNINTYELYKSVVLDEVYIFECIYRLKKLNVENYILYDFS
GDEKLISELFIE
>KAF5141416.1
MHFEIIKHPIYNFKGFKIIIQSDTKPKYRFLNALEQCVENYNTDYLYLVLYLKDKENVGYRIKK
CLILEELVIEKYNRTTKMYFIEFYTTDYL
>KAF5141417.1
MPEVKKSVKYVTLHSENIEKYKTIISPLNDDYLFLFDIDETLFQFEKEFNKAEIASWKEVFYNL
QKQTSETRSFHEILMSCPMWGGGFYRAFEITAKKADDLRGFFDYKKYISKDELLKKTLDSLSCR
KWCFTNGLKCRAEAILQCLGIEECFEGIICIDDNEMGTRGKPFDFAYNFVESLFKITKKDKIYF
FDDNKNNVEKGNTFNWNTFLIDEKTNLVQLLDYLKEKLNLEVER
>KAF5141418.1
MILIFKNFLEQIINLNKYSIFILYVLYTFLRYPKKPFLQYHSSKGKYIKKMKSLHQSYKAYLFT
NVGFLQSYLQLHRVVKPISRKSYRLKVPYDGEIILDVCDDITTKRKETNLKISDKNIIDEKNNL
LFDKDDFFVENNDKKYYCINNKHKCTIIKRNIRKNVLLVHGFNGSSNSKYIIGLSHHFRKAGYR
IFCFNARGTKEILNNSIFFHIGWTVDLHVAVEFILHNFGGSLEIYGFSMGGNWVTKYLGDNQCL
NPRIIKGGAICLPFDFFKIEKWMENEKWIYRKRFLNNILTRNFFKYIKRNKEIFKNAVDLDLLF
KCKSLRDIDTILTKKIFNIKSLNEYYQQESSVRHLKNIKIPFLILNSKDDPIIPEFIIDKTECL
KNKNILLVVTPYGGHLGFLKNSLKDSLADDIILDFSKHFE
>KAF5141419.1
MPVLILLNDAKKLLSCLTKNFSFFDIEIHENEFNETKSILSNMSHNKLYILLNCDLKPSRYEIY
CLVKKQECGYCIISSVQLSEAKHDNPHVVIEEGEIDLNIINEITKYLNTNLHATTAHKRMTVNN
NNYLSTVKNIINRINIENKDLLDSIKKDCEYKLLKMLNLNKIEVNEVERLYKKMLEENSN
>KAF5141420.1
MNRTERVYYLLSELYEQNMNEESKDQNTPNGEYDIQEDKDKTIEMKVDKLNLNIHQEKNNILLK
KNLEDEKYNGKYWPLTCLPYSYYMFKMKTNPRLFMYKASKAESMNILKINPRSLSKLLNNLDIL
LLQNVKPADLLTSQLMYLRNKNRGLINFISHLLKEDKYHIYFLKTLKYLLRIKNFNSAECIEKA
FLRHKLDQSILNKLKKYSSIFKVNISYEKVIIPQFDTILKDLEDSNNNKNHTEASLKFCKVVEL
LVAIQNTKIKINKKKEHFLLYKIYEYLEEDVVCKSNISNDDYLFLYL
>KAF5141421.1
MIIILLVSKVLSYVVSKYDPELALGQKEIVGFLKEHNKTVDVKNFGDLSFITYNMEKKEALNSV
KQTNELIKLVDNTHVPVICLQECELDQLKELSTRMLPHYGIAEGKESKVINPTNGNETFLPILY
DTEELRFLQSGRFKTNDPVVKNTYATWAIFNHVKKNLDFVVININLYSTKSLVDSLELASILYD
INATPSIKNKIIFISGTINGMSDNTNTLINKGFVKLSNYNKNDGELKNTMNTYMDVLNNIERDF
ILALNTKTIKAQPVYSSVLRLFKYGARFPVHSIVTINNH
>KAF5141422.1
MIDGISIYSGRAVPKGSATIKITNDGKQQLTANRKERSFMERKINPKLIKWTIPSRVVRKKHEL
FTSLQKNIPRPAKIERGFKNISADMLK
>KAF5141423.1
MKQCGIKEYKPNLTFNMSPYTNTILEKEIIAKIQSFLDLRYKYSKEWNLLYSTFEHGFSYKTFI
SSFTNKNKPFILVIKTDNKYSSIIGVYFEENIHLDLKPYGKRKIILFNAENILTLNQKDIKIIC
TEQYLAFGCKNGQYGILIQNTLRKGQESVFKEQCTSFNIKYMELWNIIE
>KAF5141424.1
MANGYNGWTAIAFVINCMLGSGINYMPAVFNNSGIVLGIGILFIVGCLTTFSIYALFRCCFKSE
AFLDNVEYGGLGKLKYKHLGIVIEFTLLIASILSALGFQKYASELITIFISRFYSIESPSFTRC
LNVVVLMATTLILTGLSMIQNLKRFKILSYLSVFCIFSLMVILTFLNISIPNLSSYTSVSETSS
IDFNFILSFCILAMSVQANIPYLYTKLENITKSLLLFIAALSSFVGFMVYGLAGVLGSKLTGSS
IGHNDIIKYFLDKNSALNLYIANNNDLNPSFSNLLVGLILYQSLCAIVILISGFPLQLAPAVRF
FKKYLPFKNANISSTHNIIVLILLTFLTLINMIPNLSLNLIFELLGPTAIGFLCYFFPFLLYYA
YAEDKSKFKKMLALLIMLFSVIYSIYGVTCAIKKALHESEYDGKKNNLIDFEYYAEQLNSTTIA
SPTIN
>KAF5141425.1
MTLKYPNLTKKFMLECDASNKGIGAVLYQEFGIIGHFNKKLNPTEMNYSIVEKEIFAIVRALIH
FAELIRGYYVKIYTDTYVLKENETKSIRIKQKISKYCDLTNRDNRKWVIIKDEQAKEVIKFIHR
TSAHADLNACYYNIKDFYRISGIKRMLKETKLWVIIFSDVYGPFKLENDSEEKGCLISITDVFS
RYTMLKFTSDVRSQTLVEVFKMWLIISDNGKNYTSKIFERFVKKNNIKYNSVPPYTPPSNGISE
RMNQIFSETIRIYKHRGIKKILSKIRQRLNHNYLTSINSIPEVIAYGNNMFNPGGCREVYTEVN
TKPTAVKNCTKYKIGNVVNIKLFLADKTSQQYGGPYTIEKVSAKGTKETPLPVIKSLVRLRTKI
HTGEWSSYKALSEINGYCH
>KAF5141426.1
FVKKNNIKYNSVPPYTPPSNGISERMNQIFSETIRIYKHRGIKKILSKIRQRLNHNYLTSINSI
PEVIAYGNNMFNPGGCREVYTEVNTKPTAVKNCTKYKIGNVVNIKLFLADKTSQQYGGPYTIEK
VSAKGFWIKV
>KAF5141111.1
MILFVNFIMCSQTTNMLLQTNECKDSFFNLDEKFPKDEDAIIEKKKYNDTCFSGSSNLECKWST
KTTLPKIEPMTEREEDNFELLSLYNFIDEIECHSRDVYSFDDPKDINHEDNLYLSDSYNDLLSI
HDDSSIFDFISNLFDDFLVHHQKFNLCSTEEMPNQSSFTFNNNVSDEKRASQTNSGLQNSRKSQ
RVLNKKQNIKYNLKLNYNTILNKDKDVVIYKKLQNYLEQKKKEFQKVLNFCSMPRIRDCSVKIY
KNYNFKKENYFTWSIAAKEWKVSTSLIKSIVFHDISNALKESQQLNISENFNYLVAEYLLFIED
VLIYMCNIECRRKNNKSESRSMLQDVIFAKRKYIILFYKISLPNIIRKFIGEYETTILRTKISK
LTKLKNLEKKIKKLYDKKEIHLYWLNQMENAILASL
>KAF5141112.1
MNSYKSKVYIIFAYWIFAIAGIITEINLTKELMALLTNLSPNKLLEAVCIYQMLYTKLLSLLEV
SYVAKLFFSQDISTLVQIFIVKLINILIWLILGLQFSINFYFYFHVIIAFISLCLLFCISYFEY
SSIYKNYNRRISYDPALISIHIFLQIVNAIQNATKFFLVMRIIVEIYIKYFDTYSIYTFFKFLT
IFIVETYEKREEKIAHKVRAYTILYVFFTIGSTASITSLMLNHEVTHHFISFNFELLTLTNFIL
LLICSFKTKNVYT
>KAF5141114.1
MEKYKRISQIGEGSFGKVYKSRDLENNKDVAIKRIPVEIENGIPFTAYREIKILKKYTHTNLVK
LHDAMHEEGFIFLVMDYLPFDLTGLLLSKYQFQYNQIRGLIYQLCQATSYLHSKNIIHRDIKAS
NILIDSSGVLKLTDFGLAREQGHYMTNRVCTLWYRAIELLLGEIKYTCKVDSWSIGILFLEMKI
GDVPFKGSNEASQVKEIVKALGIPDEKYQWTELFELNRFKRSETFTDLLKLLFEKVCDESELIL
LKELLCLNSKERISPKYALKLKYLEDLTEIYFPIEINEVHEFDMKNLEKE
>KAF5141115.1
MKFIKLCTLALTSVSARQNPAKGFFASTKNNLMVSSNLIGQESQSSLLKASHATEKKDKKEKKE
KSKLKLKNHLKALGQNKNELKEAKAHTNESSSNLKNQNGEKGSKPKKSSNLKSKKSSSMTTKKD
KDTKKSVESDNPEGEDETKGQKDESKKGKSKKGSKKEAQSNVSKSDPKPKEGKSKKDGITESSE
TEKKPEEEKKGKLKEENDKNGDADTQKKEKSKNKLNLLEYNQGLLQSSELKDSKNLKMSEESSA
EDSNDEEESNE
>KAF5141117.1
MKDKIEIEIENNNLETAKKAITDLEKSAIIEKSEYLRTKLLEKINRYKNLYSAKISIKTNNLEQ
KECFSFSSNDLFAVHDYLEYFDFTNQSFLFEKIYNKGEINNCKACIFEDLEILESLVIDNCNNC
TIKCKTKQLRIRNSINIKIELFTEAGVSLENSSQITVKELLSIKGKQITENEKKMNNFYKINDF
SCPFKTQNYNIL
>KAF5141119.1
MNIIIFGASGDLAKRKLFPALAKIPLKNTKIIGFARTKYDKPFSEVLKSFYTYENDFFCELVQY
IQGKSYTDLEPLKHYFTPETIVYLSLPPEVYLDTLRVLSNYEFKGIAVEKPFGSNYGEFLEFYN
FPTEKFFFIDHFLLKPLIVSWPNLISTNKQFEMILDKKHIKSVKIIFKEEIGAEGRAYFDTHGL
VKDVVQNHLSELLAVLITEHHPDTCDKLAEGRVSCFKNTKIIEHLSCFGQYNEYTHEMNKPSST
ETFSIITLNVDFERWENVPFITIAGKGMNEKKTEIIFEIKTEAYREVLNICKDTNFEHTMIHNM
RIICNLAPKNEVFLEFICDQKTVKHVIFTKSDILKYMHEKYGEYENHEIVFNSFIQGTSFNVVR
FSEAELMWKIYSGILKKEKKLFYYSKGSDIPKEADLLLKEIDDKY
>KAF5141121.1
MNKLWDVNDFLKIQDYKVDSKIINKHCIPYKGTTTLAFIFQEGMVIAVDSRASAGSYIASQNVH
KVIRINKYLIGTMAGGASDCYFWEKKMGLYAKSYELKNDKRISVSAASMFLSNCVYQYKGRGLS
LGSMVCGYDGDKPLIYYVDNDGKRISGSLFSVGSGSTIAYGVLNESYKFDLNKDEALELGKKAI
WHATHRDAYSGGNVNLYFMDKNGWDHVGTFDVDKFNK
>KAF5141122.1
MDKYKNELLYFGLYGTSLSNYKKEEIKLFCNTDFVDIFYKADVSKIENDFNGDTITKLKDYDTI
IKDYDLLNIRIKFNIFKERLLRYKFKEDYPYRVIDFLLKADGFVKSAEIREHLHLDSKKLFYVA
KKLRCKEVLEQKRGNGAHWLIKINKDKLFENKGLEYTQYDSPFIPIKFCTEIPILDQIKKLIGE
TYIGITTEDMQKQFGLSIRQSLHYLNKIIELNSNRYKWKEIFIGRVKRRLFYLVDNADAPNYEE
AETKKFITINDRIDALNQMLEEKRGFVISEDTQKQFQHKMNYSYFPCKKTIMSTALKAGHKIYA
LMDTSERKTLIIHKDVDISSYLNNNSNEKEIDFNNKLEKSFYHKFVLNEIFLPTDNLFITDDRE
RITIFFDFLVKNSVNGYTVISKELIYKMNLKLLFNVIPVEIPNILLKILDSDTLNESNLDLDKL
KDISYFDLCNKNLFYKFTKKLKISLSYRRIIKYLLELETFGLFKKYIGLNTNIESLNNLDSYKL
QDLNIVEEQDKLHIKTFSLNSPSEPISEFIVNEDFNILMEKNNSFLVESLINKPFIIKIHSDYK
SILSNIKQRSKKNIYVSFIDRIKCFDFLQSYDKSSAYKNIKKFIEHKYFEFHKEVMKIIDNIIG
NVKSDSDEITADDLDMFEFLYTKIKYDLVLNDYLDPSKYIKFSCINAVLHKLNKDEIIYCTEKK
LTVEGCRLKNKIKTKLNKGFNIEDTNLKKFIDRNTIYKMYFIHFYELLVKYGSMELQQLLDKCK
ICKDFEFYNFLKAYEDVFEINEIDNFKVISVKIDMDPLDFI
>KAF5141124.1
MNYKNIIFYLLILVNAIFCSEDINEEGIQRIVKRGMIKRIREINERFIYLINYNIYLILKIINN
EKVSSVQIEKEVLNNSAQKGESSGTSEQVSSLQTKINQSLQTDPTTTKNEKSWYFKFFIYTLIL
TLALALLYLLILLYYLITEGIQIFRHL
>KAF5141125.1
MNKELTEKTVKNYNKIKIDAELYIDLKVSVCFYGEVGRTNFIKTIVKDLIIIDAREILDFKNLS
GFYALEYGEITFVDGILISAMKEGNNILFKNIDNNFNLLYFLNSVIKQRIITSSKGEVVMAHNN
FNLFFTSENIFKAHDLHFVGPIVYSFKEVLKNNKLFTKFTSLIIENVHTKCDNDEFGFCYKSCL
SGNLVCFDGVTLCFSEDRNLCSFHYKKILQILPFLKMKNYTVDNRTFLYESCINLFFKHDSEEL
LSILNLNYYPNVIIYDLNTVKTYAYKLAIRNVLNNLKLNRCTLLVGETGVGKTSVIQYICNNAQ
QYFGYNTTLKIINMSPDIDGFDLIGGYKTLDISKQISDLYSRHNIVKPKIFDNKMLLNFLKDKI
DDIEILFLEKCIDYKANFIWKDGILIDAIRNGYWILLDEINLCSDETLDMIDSLLSKREIINYE
KKNFEKIEIHKNFRLFACMNPGNDFGKKDFISNNFNRINFFDFTDNLIDIKLVAKNTISEMFSS
DVLDSFCTIFFDVKQMIKKRILTNKLEPIISGRTLIRCLNAFKNNTYLKNIDIISVFILTQFDL
HSRSIVYSKFSNIFDETNLKIVPTYQEDDYICTSKTQLLMHDIKICIHLNQPLLLQGDTSTGKT
SIIFYLAKRYGQKVIRINNHEHTESSDYLGNYVTTPTGFEFKESLFIKAIRNGWWVILDELNLA
QSEVLEVLNRLLDDNKEIYLPQKDELIKSHPNFRLFATQNINYGGRKGISKALRNRFIEIFFPE
HSESEILEILHLKTKLPKSFCTHMVKVFEKLKGLRNIDYLMTLRDLFKWAKRIPRTLYEVYETG
LSIIYEKQRLDEDKKKVLEIFKNVFTKIDNYNHLYDTNDFFKIESNMIEKFSNHMILTKTILKL
IKLINAAILCNEPVLLIGETGIGKTKICEIFAKIYGKKFVFLNMHSGIESSDFTGNFMLYDKKI
KWQNGPLLSSVIEGNFFLIDEINLAEDAVLERLNSLLEDKREIFVTEIDQNFIAHESFVLFATM
NPGTDFGKRELSLALRNRFTEIYYSLPASEMCEIFDTMLVKRNLVNFKFTKDLILKAHSLRNFE
LFCEFLGCVKNQNLLVKISDKISQQEILQEAKNLAFSSIENNCDFIFKDSLKVLSIYPFLIEKK
ADSNFDFENKTTLCNLKKILRALVVNKGILLEGEPGVGKTSIIFNLSKIVGKRYIRINLSEQTE
LSDLIGTFLPVGNEVKFVKSQLTKALELGWWIILDEINLCSQSVIEGLNSVLDYRKRLILPECT
IYVHPETKIFATMNPFNNLNGRKILPKSFRDRFVNIYMNEYNIDDIKKILQKSFKNYKLFPNCS
LRENIKRNICIVSEKEITYKIIDKSFIFGNFNFNIENANISSEYVFIHSQLKQLEIIFNAVYYK
IPLIIDGGFGIQSLIKFLSQLFDIPSYDLICHKDIDTTDLLGQYYKNEDGVFVWRDSLLIQNVI
SGSLCIFYNPELIEKCIFDRCNSLFESDRFINIYEKGIDTDVLVNEKTRFVLLVDNLVNLSPAL
IDRCIVVKLSNVLSYIDVWKIFFREKSTYSANFQVIKDELLDKKCNKKLKLANINFSDWVKNEP
VPFENIDLAYKKFNRLSEIPNFFVKNLSNIYNEIFESNIDEMFKFYKKDIFFDETKVQYIEFYK
NINFNIRVGKNDREKLQILKNIEKGNENIKALTFIKNLNLEVLSMKNANKNECELSIPLTIQEL
KEDLLFSYKDKSLKDIHPLNILSLLAADINLIFIINFDDQYFDMLLNLKTDPLLCYKEYLTWEK
QMKENDILQNIYDNIKSIYKYGRGEISSLLHELEILNNNFSIEISKINIKLDRNFEEFKSKFLN
LDLCSYYSDNCNYSLFNRFDDILDYYLLFLYNLRKYSKRCLGFCKKLINTQNLTYEDYLRNLKN
FVFEEEEEAKHVSYKNVVANFLHNKELLNHLKDFNYTKFSDYLCKFIYNIRYKKGLDLSNLIFE
ACIYKNVFFNCIEGIDPQCQLPELYINECLKDISKVKETAQILDNRQFTLYYTYDLVNLISSLS
HLSIFIKPEDLYEKIIEYLKTNKVHKTLADNILSINNLEEKISDFVLDERKVFNDMNIALKKIT
KYFKNSDSLTWPTNYKYFLYLEIHNLTPEMAERYFFDCQVYEFYDRMKFAELKAIDSRSVLFYN
LVLQYKAFEIESQVNKKINEARNKLRKEPKLFEKIRNEVIEFVTLPTTNILDLSFNKPQCCCKD
VNINLILYKFTKDIADKCICERFINLAEDFNRNAIQNMLDGMVFQNVIPCYSKKYLITKFYNRK
VDDKFSYNEICLSKVINKITEDSTHLKLISFALENPFPPFLYFIFHFADDNSNEYEDGTGIKGG
TGEKNISDKIEDQDEISDEYSNKNNVEEEDGIDFENEGSMSTVDESEDKNNDIGVDGNEDSEQK
ENVEEKEDEENYNFEDNEGVGESSDGFDEGIEEENNGSTCSENEQAVNDPLINQNEELLLDHKN
DVITEYQYKEGQLNQNQTCEEAVDYDRKVFGENLEEALCPGEGIEEIEGNQNKGEKESVDHVLD
ISYKESTSEKLILMLRNILESNKYSKFIGDYKSGKKLNLKRLIPYIASDYRKDKIWMKRRRSDK
KEYIIRIFIDNSKSMYNQEMVNILFILFSRLKNSFKALNIPVQLYRFGNILEECEIQDMTFTDN
ETNVDWIEEFKDGVNIVLTDGIFQKTGFYNKNFLVILIDKNDICNMSKVSVTDGNIFIQKYLEL
FSLRYCVIKNIEELESTFILALSELIKNY
>KAF5141126.1
MGNVVAIIQQKFVNKLKKLFSTGRRHSITMIGLDAAGKTTLLYFMKTGSVQHTVPTIGFNCEQL
EIGDLKFQVWDIGGQEVFIKFWHNYIKTSSAIVYLVDIADKQRFAQASNALWTVLKEVPTHKPL
LILANKDDLMPNEVEKEKSLNQLTEEMGLDKYNGPKNIVPCSVIEASSSVSPESSKHNSKIIID
AFKWLSGELKKMPHEN
>KAF5141127.1
MTVASNRTDGFYNLLIIISTLSIIKFFIEDYIEFGFLMKIPFLDFSIHDIIFSAFSLLLYCLRS
SISYFIVNLSIIYTFINFLIFESIIIYVNLMYIKNIYLAGGLLILNLILIAKLVSFHVFYTSCN
KVLKEEKSLKNQIVHEKRNLECKPTFINSELDQKNNRNLDDTIDQKIPFINLSNITDRAGNYVD
SLENHTLLDQEFLIENNDIKKCTFLHFAYFNIIPTLCYLQKYPMTESRNCKKILYRFFSLIIGL
LIFIFVTDQYSIPSIYRIIKCDNFWIVVENAINLSLSTAILFLIFFHIVFVCCLNILAEITRFK
NIHFYQAWWNSTTVRQFWTLWNIPVHLWIKKHIYIPLRKRSLSRNQALVCSFLISAIVHEYVLS
VCTKNFCGYVFLGMMAQIPLIYISDKINKLCPILSNFFFWGSFSIIGHPIIVILYYRSKELSKL
NFMRNHK
>KAF5141128.1
MSRFLRSLCQYCRVYNVANDQQEIYVVSLDYKKDTTHQKLNCKEEHFLYENFRTDRRKMKNSSD
KKLTNASFDSTNSHFKTGERGTNFCCVPKYQEPCDSIKRNECSDAPEYQLPYQSFEDPEYEEIW
DKGKGDNSKKDEDCKSFEDPEYEEIWEKGKGDNSKKDVDRQSSESHEYEEIWEKGKDDNGKKDE
DCQSFEDPEYEDIWEEEKDNNTKEESDQHISTSTPERAKSQIFDDNLSLVPISKNSTGKGCQKD
DDQSEKKKNFRKSVVIIIYTVQETDKNSEN
>KAF5141129.1
MNVKTQNNKRSLLHDAVDIISISTHSLESDDFHKCFQPISRHEMDSSGIFYIFSFFIRYFILLP
IRLLFLVLALVFYALLISKALIKNCENEMKFAYIFIIKAINFIVGAKITHHGKKCNLNRPHIFV
SNHTSFVDFIILSNHGRPHACVSENHGGLFYLLFNLILGKNGSIAFKRSEKLDRAKVKEKMKIH
LAHNKLPLLVFPEGTCVNNKYSVMFQKGVFELDVDICPVSLKYKRTLMDPYWNRRKQGFALHLL
YLMTRWYIEADVYWHSPATRKENETPSEFGDRVKALISDKAGLINTLWNGYLKSSPALKERDLL
KVAFIKTYCLLRECYIEKEEYKFTTYKMFLFGSIQYEVFLLEILKRYHDIKSLQPVEQNTLISS
INTCSLVRLFNKKKCSCKAHITKKSKNRYKFKNCRLEVFRRMM
>KAF5141130.1
MKFKIIMTLLAFYNCTKLKRNTNKCSNERSDEGSYSSNENNPLEESTYCYCHQQDDLISTCSNK
SDFSNKETNLHSKAYPAYISNIENMYDLYSYNTNTCSLSDNHEYSSKQPLEIYIITMPLGQKDN
LSFYMKNVLNTLEYFDSDIKENDKAYEILEYIYESLKDKPRQMAIFIACSFFNTEFFSKFINES
DSRYCARGLMMLEGKKEYSALTKISGVNFLESPEFLEEISRCSVYNTIKVWTRFMFDATMSLKE
IYHAFVIDKCDNSDIVPGYKHFKSLVNKLMGIINNE
>KAF5141131.1
MELIATFAFTLLSFGLCSIEDALKGSCFDNRSRLHCNDPFNFKPRCHFELRRPCIETTCIFDIV
AADNVKPCEAIRIQCIPFKVPSTCKVVRKYVEKTLDYIRCKLNKCDYQKIKCDAEMILRIIDCN
LNGCPKEYALFTASALHNTSFFKYFASHCDKSKYMPRGLLMINNIANYKKLDAVSKYKRNYVRY
PTRLACKLKEDIINTIRFWKSIMCRRPMTFAGMMDALNTVSWGTYKHSDGTCMPADLKNRKEIY
EDLLRRYKK
>KAF5141133.1
MKKYKCEICNKYLSINTYKSRKMHINGSKHKLLKETYFMELMERNDIKNNIKSHKARLGKNYEF
FLGKQNYGFRLPPCTFNKDFTIPPCPKNFRLPKFFDFTDAANFCSDINKNLQNILEKNFD
>KAF5141134.1
MADQRLPVFPTRMNLKIIDNKEKSAEKGRILLKRKSDSLKQKFKNIQKDLFEKKKDINQMLKDA
FFKLSEAEYLGANVQSYIQECQKQPLYVKTSVEVISGVTLINFKLDKSNISNILWLDRSGQVLN
ECRNNFLNVVELLIELSALSNSFKILEHVLMSTNRRVNALEFSVIPKLQNTMSYINSELDEQDR
EEFFRLKKIQGLKNKK
>KAF5141135.1
MLSVEISPEQKFLIYKQKEREYKLLSIREEYVRKEIEILKREERHAKEEINRVKSVPFIMGQFL
EPIDSNTAIVGSTAGSNYVVKILSTVDRELLKPNTTVALHRHSSAIVDVLPPEADSCIPVMGEN
EKPDVTYSDVGGLDVQKQEIRETVELPLLHNQLYKQIGIEPPRGVLLYGPPGTGKTMLVKAVAN
HTKATFISINGSEFVQKYLGEGPRMVRDVFRLAREREPSIMFIDEADSIATKRFDASTSADREV
QRVLLELLNQMDGFDQNCNVRVIMATNRADTIDPALLRPGRLDRKIEFPLPDRRQKRLVFSTIT
GKMSLSNDVDLESLVNRPDRISCADINSICQEAGTLAVRSSRYVVNHKDFEEAYAKVVERHDTQ
PDFYY
>KAF5141136.1
MSENLDPEELQHLQFIKNKFQIVDRIGEGTFSRVYKAIEIKTNKQVAIKAITKTSSPNRIVDEL
TFLITLNGLNNCILLKNVLRHEDQVVAIFPYFEYTEFRDFLSSATMYDIKKYMYNLLIAIEHVH
SCKIIHRDIKPGNFLYNRNLETGLLIDFGLAQFEQNYDCIKTENEKNKSKPVIFFNTVISRSKP
PGYYERDTRPVIKAPRAGTRGFRAPEVIFKYPYQTSAIDIWSAGVIFLNLLSAQYPFFFSGDDV
DALVEIATIFGHKEMRKAAKQYNRVWKSNIDTIPEDRIPFEKIIEGLNCYNIPESDAYDLLYKM
LDLNGETRITAKEAINHRFFDSIKI
>KAF5141137.1
MKNLFLSLSLSLGYVIRLVPYCDSQKITGAPLAQFINTNVNKIHNSLEGNFAFTTNLQNCLPAT
KPIISPVFIKPKNFQVFGSLKTPLNKTPLNKTPQNKTQLNKTQLNKTPQNKTLLNKTPQNKTLL
NKTPQNKTQLDKTPLNKTPPNVVYTRSLWYQNLNPPLVKGTYKALTPKIMPQQHVKKPVTKKFK
DKNKTSQILKKRSQPKTQNIVKNAQINPILNSIPQTTAKILPVPILIPTPIFRQNNYVPVNNNQ
KRNVVFKNYPSKVPLNNVLKPVTNITTVKKKAALSTKKDSIPTVMPVTISKYIPQTNYTAKKEM
PFAETKIFQPIIPIQLPETIYIPIPETKTIDVQQKPNFVQILPLDLTKPTTKEKPQTFQQIINL
IQPPLVKQDQVYASSITESDQLSDCELQNYRQDSSITNESNNCNIQNKKLERPLQSEHKENTPQ
TTITTTIIYQNPIKPQDDLKNSQYKDSTFIPLRNICNMNIDPLPNECNTYKIHSLIIDSDKINL
PANVIDNILKNNGIRENDLVEKGNNVSLKDLQKVNNLINNLFNQLNNSKGEKIYCSKSHELQDY
KCTTSKCESNECDESINMPDTQYKKGRFNLFNINLPVISDEDSYIKSTITIETTKKSTKDINKE
SNNIKETLEPQYKKPKYPPYIDFIVPEESSDRYNEHDVIRKAISNEEDQSNENYNFNENRKDFS
PLEMISNDSLYPELSQYTNIIKISDFLKGKYSDSCSDLFKNKIDNISQGDLSQCSILSPTDFNS
GDSVVYLSELI
>KAF5141138.1
MHKIEADIGIINNSKGSSMFKCANTTVICTVDINNRHEQSKSELYDQLNLDIKYRNINQQSYDA
YYTLIITNILNRCLLNFDKCKSLFISLIIDSNNYNTLWCAINALFLGLVECGVPLKEVLYATSG
FTNKEDVFIFNRSGDIVWHHAFGDIKDIEMPAVLKFYKYVKEIQDFSFKSKLVI
>KAF5141139.1
MDFNFKFPTLDLQILIHESNTSNGKEALRKYLINNSMLKTYQSLVIKNIIQDNKQDIKLIKETK
QKKIDELMEMKDKDPENSSYVKSIDIQIAELYAQFMDTEKALEMLKNILFDESSLSLQMDIYLC
RIRMGMLIKDKKLVEDNIHLATECCELGCDWDRRNKFKIHKAIYNLKQGIFSETAQLFSETLPS
FETNEAVDFKHAVEYFIFSGLLSFERSDLKKLLLECSEVLEIGSSEGVNLIRSMYECNYYEYLP
NLCKYIESVKNDFYLQNFLNFFCREMKIKMYKQLLNSYQSLDLKNMADVFGISSEYLEDDLNDF
IVERRINCKIDKVSYTIIINEEEYDGYSEIIKEGASLLKIIQNNIN
>KAF5141140.1
MFSLQQKIINYKLLFKKYLEYGCVNKNHLNKLFTDIYIELKSRYRNTFLLLKSSLIFFLFLVPE
DQLLLKTSNEIKQMFYLGNIVKNCKKEDSTNLDVNIVEYLDEVEFIEESINTYNFTRINTNVNL
LEYHPLVLQYHEHKDKIIKSLINKLILAIKLDIFNSDKVIDYYSQIQMNINKPKIQVKSKEMKR
KTTRGGIKKKIKLLKSTLNK
>KAF5141141.1
MTECIILTSILKYNKNYIDNILKNSLFDNVLCRYISLEIIINYFYLCDYNPQLINFLIKDLNFN
DLIIDYIELYIENYLSKLNYENIGIIKKRSLYQITLNHICPVSLFRKNMKDLYQFSKNLNIVSR
KDLENTLVSLNIDSSGLQNLKYRQVTVNNTNLISLCGRVYKIKEEHCLKSCFMVCKNKLCIDKT
YVLMLFDVNYLITESKKTFTHVVSDRQKTCLNCKGYLEENIEYRTYMIEYKYILSASNFYVYIK
TKLSLNENGCYFGTFERNNNGKLLFNVTKEYVIQTDCIHYMMTDVCKINIELQLLSITSAIFKR
IKANCDLQDTILFIILNILSIHNTRILIFTSDPQYVKNFAVHLMKIKNLQKNIYYDMKSFKDKN
GLCIRDYNDTKIFKIDLIFHMPISNLVDYSYSSCTDDFSVISKSKNLTEDDHRNIQELFIKFRK
EFKRIIEPERLLNMLAHVYSSIHEYQDDASQINDFILKHFVDKLL
>KAF5141142.1
MPQQYQPPILRSTDRLLPVANIGKIMKRPIPKEAKVAKEAKELMQKSASEFIAIVTCRAREICE
GESRKTVTGDDLIRAMEDLDMGVYAELGRKYFLQYKDFVQADRKQKPLKTSFDFMEFH
>KAF5141143.1
MQNQIPKKLYILVPDKPSQIQLESANASSMISSVIKTCLGPKAMQKMVITKINSIEITNDGNSI
LREIDVSHPSARSIIELARTQDDEVGDGTTSVVILASGLLQEMSNVLNTEIKDIGKYPHPIKVC
GYLTDILKLSMDVLNQLSLNIQDTEESIKAIIRSSIETKICTILKVPIDTIAYEVVKMITENGV
CDLKNNVKIEKILGGNMVQSGILDGIIINKDIIHPQMRKKIENPRIVILDTPLEYKKGESQTNY
EFKNKDDFTKALEMEEKQIRTMCQYILNVNPDIVVSEKGICDLALSILYQNNITALRRLKKTET
VRLAKAVGATIVNRVEDLDTKHVGDKCRLFEYIKSGDEYYSQFSKCIEPKACSVIIRGPTKDIL
NELERNFYDAAKVAKNLIISPKLVPGGGCLEANIIKKLKEYKTEDVLEKIVYNKVADALKVIPT
ILLINSGVYNPLMKIEFLEEEISKNKFSGVNGITGDIEDMRNIILEPFAVKKQIYASAMQAVIQ
LLRVDGIMESKR
>KAF5141144.1
MFYKLYIVYCIFVLLIILIIFKVLKGQGQKQNTESEILTTSSEKNEKTKNSVEIHSLYNNLVEK
YSQLKSINVPDFVLIIYSLRYIAFIPEEDLILFFESVAYYISCSKNQLIGTLENIQREFYDDKK
IIKCFLTRVKCIKNDFFSGSKNPVGFFDQHLIFLFKYKIHKFKIFCNKDFIKSFYTFHGYLNMF
PHIAQIFSEDKEMQKIFEKKYITNLKNCKCSIFDYVFLLMWIESLPYVNSSN
>KAF5141146.1
MLKIIKEKINSINRLMEQVESTKKPSIIELLKKEIEKLRELNNEYKNILDSKKVVHKEIEKKKI
RYYLQDGSTYVIRDKYRYLYDAKSKVITYEFDNGQIERSYPSGIKEIRYGDGSIIIKNDNKDYD
KLDDTKSKFISL
>KAF5141147.1
MSVETTSGFHINVKCHERPITDLKFNKDGDLIFVSSKDSTCSVIYNDGTPLGSYSKHDGSIFSF
SLNDTSQHLLTGSADQTIIQWDIETGQYIEQKFVKSVVKSTDNFTNKDLFIIGCDGSMGKDKCI
ILYDCRSKEMNKLYSLETNLTGVLIDYTQNIVIISNDDGSINKFDIRNNKILASNNVHTSKITK
IRPSACRTFFITSSVDSQAKIVDISDLNVLKTFVCEEPVNCSVIFNSNDKVICAGGINARDVTL
NKGKNKFDTKFFDVITTEQIGYYTSHYGTINCVDVHHKNTMYCSGGEEGLVSIIAFGNDFFSSG
FTKFD
>KAF5141148.1
MENLLNFIKTYEQGVNEEQIRIMNPTLTKESLVKYLNGLIKSNNITVYKNGNTIFYKAVVNASD
DYETLIINLIAQSGTEGMWIKEIREKTNMPQNLILKILSSMENRRVIKSIKNIKNNRKVYVLYD
IIPSDAITGGFWFNDNEVDVECVKNVGKIVCNYIKQKTFIDNENAINKYSNNPSLSEITEFINT
LNFLNSKVKDEELKILLNTLIYDEKIELLMDQGIERYRYLK
>KAF5141149.1
MSYFVVFNKRGNVLYEEGVEPSFVKNFVLSIDPNILVGSKIVRDDKIEYEIRGPLVYLSVGHKQ
GLHELIERQKEPEKEEKKKVVSQEEKLNYSDVSVIRRNFINITTKKAFKKGFSLFSNKIHVDEL
KTKMELHLVKKNVDYNTTKILTECVINQLKEENVEYVSPDSFKKYVSTVLQKLIPSVDHKKLLK
DIKNKKEAFSICFVGVNGVGKSTSLAKICYWLLENDLKVYIAACDTFRAGAVEQLKVHVDRFRQ
SGYSVGFYEKGYGKDDASVARTAIQIATSEKYDVILIDTAGRMHNKLSLMESLSKLIKINEPDF
IVYVGEALVGVDSLDHIKEFNKFISKGSIHRKIDSLLLTKVDTVDDKIGQILNMTFTSHAPVFF
LGTGQANSDLSEITSGDIVNSLLS
>KAF5141151.1
MANATEKKSGKVVVVGDGACGKTCLLEVFRRNQFPASYVPTVVDNFAKDVIIEEGNDQRVVNLA
LWDTAGQEDYDTIRPLSYRETDLVLICYTIENKNKLNNINRKWLMEIKNYCPRAGYFLVALKCD
LREDNDPTLDKSNFVTEKEGLELAENIRALKFMECSAMTGKNVTEIFDEAGKYIYKLKESQSID
KGCGLFYCC
>KAF5141152.1
MNVSGLDDVKMEVQKLRERYGMYTVFHIPNLDPVTYKVVKKDGKDMKSELKTNYDERTLRKIFL
KCVEDVREDFPCYIVYDFVFYDKDLWRNTFCFISYIPDTLNIKKKVVYSTNALRLIEALDIPLH
ISFTKMDELTYDEVKERCSKFRSK
>KAF5141153.1
MNIKEHYNKLVKNKQDRHKSAVANIRYANNFIKAIFIRMYAKQKMLVLDLGCGKGGDLKKFDNA
KISEYYGLDIAEVSVYDARKRHNDSENTFRAYFDNLDVYNTPFDLKKEFDLISCQFSLHYAFSS
QKSLEITVRNINKHLRIGGYFIFTVPNKDEILYRYNKGILKNEFYKIRYDGTGNFYYFTLKDCV
NDCIEYFVDMKLLKELLEFYNIKMVRREFFDDFYFRSIAENRELAKRMKCGELRKEEIEVISLY
EFCVFKKF
>KAF5141154.1
MSRKELDECMKDIKKYIEDNRSPREKINLLKRKVVFLGAETKKTTLNFKHIKMLKEHKKKKKME
NKEKLKAAGVFKRHNKK
>KAF5141155.1
MNGLYAANDLIKSRKIKRRSDPYYRKRILGTKYKHSKIGTGPQAKGIVLEKTGVEAKQPNSAIR
KIVKIQLIKTGKKISAFVPYDGSLNYIEHNDEVVVEGFGKKGKSCGDIPGISYKVVKVQNVSLM
ALYKGKKEKPSR
>KAF5141156.1
MPEVTIIIYDNGLPSQNQDYLPSRSILQKEFIQSFINKRFEADSESMVGIVPVCQEQYNDMITP
TKQKDYLYTFLNTCGLYRNPDYVRSLSQSISSFMQQEITTKKLIFFIGTKIDKSLEEDVYSKIF
EILTHGIAITIVCFGEGLVYYDILSKEIEYYNFKVVRVLPQDDYNNIYNIVTENEEEDDPELAE
AIRQSLEESKKQQ
>KAF5141157.1
MNFEDQKIDKQIVKILKDNNIIYMTPIQHKTVPLILNGHDILGISSTGTGKTFSFLVPILHNLL
NTNKSFYCLIITPTRELALQIDKTVKLFKSLGVKSLALIGGEKIEDQLNQLKTHPHIVIGTPGR
LHKIGKNLKINRFRVLVLDEADKYFEDDFIEEMAFILENLRKKRQTLLFTATITNNLKQKSLEI
LKNFKEIDLSTNVKVEKLDEFYFFVARKYKECFLYSLLKNKQDLKIIIFVNMKITTLILSSLMK
SFGIDVETLNGDQDQQARIEIIDGFIKNKYNVLITTDVGSRGLDVCDVDFVINYDLPQNNKDYL
VRERKAMMYQFFKKSNIS
>KAF5141158.1
MRSGEDFLNSLKKKTPLKITYERPKKNQYFYIKKMDRYLYIKSRIQENKKYFLEILNKEFKPVT
FQSESSYFTYGVIFITPEKDIYIYNNDNESNDTPIKLNLNYCKRFSLFHGQLVVLKGKNLGDNE
FLVSEIHCLPILDHGDSNKDLKCKIKVIQNINEKIDYDADVVIFIGCKVPEDIISSKSRLTHFI
HVPTMEDFECVEVYPMNSRTIDGQIHISLNNPCQFKLEDKLFCVNTLQVLDLLCDKEICKNEGS
SKNDICGDLLFSKDKLERLCYHLIFQRSFLPMLNVKNVCYNVENLNMLCAPDYYFIRSQKFEPF
FRDIGPTKILNIGENYNWDITLDSKETKMKLI
>KAF5141160.1
MESVKKERKRVIPKPDIVPQDIIKNIHTSEKAMRNVEMFNTLVLIVDKKYNKRQIRNAITKLYG
CPCIKVNTLIDFKGRKKAYAKFKNDGDAIKIAGQSGAI
>KAF5141161.1
MKEYSTQTIGEKYSKDYTVYITHNNKRISPFHYIDIHQHPSEDVVTIVNEIPRFENGKFEINKG
VSLNPIKQDIKKGKVRFVKNIFPFNGYMWNYGAIPQTWEDKDVECGYTFQKGDNDPLDVLDISS
IRKEIGEVYQGKILGCLAMVDDGECDWKIMVIDIKDPLSEKINTKKDIEEYFPKYIENTIYWLK
NYKVPDGKPENEFGLHGDFMDKYFALEVINSAHDFWKELMDKKHVPEIKYEVEDENEIETDKKV
TKPFDFTEGYYFLKK
>KAF5141163.1
MCVNKLKSEFLSGFEDLDYFYGLYFKYLLKHASDNYKIVFDERFGGFNEKSNDAFSELPELTKL
FPKDKEMEKILEKKYIINLNAH
>KAF5141164.1
MLSKKSLYILSICSVLTTIFIFTILKYTCIFRSHSCASTKISLKDTVLAQFDIDVAFKEYAKIF
DTSLNNKEDFVFMTKAYYYIFKIPKKVLEKYYRDVFHEFSKESSTVISSQESEDSILQILNKFQ
EKLDFLFSIRHTKETYVNAVTTIMEGLVLYKKLDVGLVNFFLRFIRNFDTSLNSLLEDDLKNKL
TERKLKEGVLMLSYIEKALIGI
>KAF5141165.1
MSNDNIDAYLNIINDTLTNLQEDFDFLYEAANKRPKEQDEEKIKLLEEIAQLKTHILTLETNEN
MPLVVNKIESLDGELQARIEHLESKLQDAQFETLLLNSKVKSLQNEIIDLKGAIRVFLRIRHTG
ELSNIEIQNNKISILHLNRTHNFEYDRVFTPDDSQQEVYNELLNIIESACDGYKICIFVYGQTG
SGKTYTMIGTETQPGIIYKTLNTLFSVKTQLEKDVNNNFKLEYSCIEIYNEEVIDLNMKNNHFS
GKTINLTSLEEAYDLITKTLSTRRTEKTNCNLQSSRSHLIFTLHIETKVNNETRVGTLCFIDLA
GSERINQSQVEGMRLKETVNINKSLSSLGNVFMAILRKDSHIPYRNSKLTHQLQEYFTGKSRVV
MILNINSGVNQRNETISTLRFGAKVSECKLGRVEKNITKNL
>KAF5141166.1
MKLLQINSVEEKPIEFLEKSDQYRKNILFNKNNEIVDNDLDFDILRDARRAAEAHRRVRYKVQN
AIKPGMPIVDIVNIIEENTRILLNGERNNGIGFPAGMSINDCAAHFTVNNGDNICLGVDDILKI
DFGTHSNGRIMDSAFTVAFNPEYENLLLASKEATNAGIKALGVDVRLCDIGRDIYEVMKSFEVT
IKGKTFPVKPVFDLHGHSIGQYVIHAGLSIPCYDNLDSTKIREDTFYAVETFATTGSGHIKDSS
PCTHYVLNNKKSAVLKNLNCIKIYNFVKNKLGTLPFSPKHIDYFNLIDGPSQMYIKLLAQRNLL
ISYPPLNDIKGSYVAQFEHTLYLTEGCKEVLTKGDDY
>KAF5141167.1
MSDKVDENVKDNEEKKNEENKEENNEVKENEENIDQSQLPLTPEATKKQEIVSDIIASNPIQVV
DEPEDEVRAFTKKNVIEEVEFGWFNLNAYLDAQLQSVPVTLRVLGECLSVIILFMVFPVGLLFL
IKGKTRGINVLKDILNVGVQKDQISNFVQFYVFLTCVYILYVIVYFISDNILYICLFILDLFNM
SVTEFTVQILQIIRATSYYWTNSLIFWLIFQAHNFLFHKYQWAVGSTDKAFIFVTFVIWVSIWM
FVLFVIKFCLTYCTSEIRRRDYRDRIWDINYKTFVFKKLVTISKTDKDGRKKVADSMVSDFDPG
FYLKHNDIKLSSREDAINLVESIFAYFEIQTLSFEDIKEYFPDNPEEVYEYLADKKIENEKADP
IKFERMQDAAIHLQQERSDMLRTLQDRDSIFNKLDLILTTAGTYGCFLILLFLFGIPYQIYLAS
IGPIFFTFSWIFSDTIKEIYNCFVFLLVKHPYDVGDRVIIDGQEYLVNKTDVLASTFIDLNGKT
VYIPTPVLFSKTICNMRRSKKQSESLTLLIDRSTKFKDAIKFRDKLKKALSEEKKNFTGEVIIR
KFEIAEGNLSLTLDIQHTSNFQQANEKLRRRDLCTEIVSKCLSSCGVKYTNSFKYVD
>KAF5141168.1
MKFGSNYIPEEHIIVKTKYSFIFTNLRPFLPYHILVSPISQKQFLSDLSKEEYIDLFECVRLSL
KSLSLYGTSFTVSCQDGKEAGQSVPHVHIHIVPRNKNDLEDNDLIYAKGALDIIRSDRTFEEMA
EEALLLRKDFSKFFTHCDDN
>KAF5141169.1
MTEEKSVGILGIEYQLPCNKMDESEVAFEIGWDINKIKIGLGMHEVGVVGYKEDVVSLALSAVE
NLLVKYNVNVKDVGKIEVGSECHFDGAKSIKTYLLQLFKDNDSISGCDSINACYGGTNALLNCL
AWMESSFCKHKYAIVVCTDISMYDDKPIIPTSGAGAVAMLVGRDPVYKVLPHTLFTYSSNEKDF
LKHKSRFFPYVEGKESIEVYKKTFKKVFDGLVDDFSHNIFDYIAFHAPYPKLVSKICNEYNIPQ
EKVEDSLLAARHNGNTYTASLYFSLISLISSKKIKVNDVVCLFSFGSGCVGSIFCIQKVKEGCE
IDDFKERLDARKSITFEKYKDILDNMSKYVIKDVEDENIKGYAIAKEENYFRTYEKY
>KAF5141170.1
MTKTKKFPKVKILLSLTFLMACVINTLLEFYREIVIITKQIPSSLYYIKLFFSLPIICLMMSYV
QKALNVYSILSIVNFIIFGFIGIFFLIGSLLIPFEYKIQKGSQWALDIFCDGKMSVRSLMGLSP
FLYMYSEWISTLCYILSELWSTLVVGFALYALANHACTEDEMKEIVPNFSTITAISMIISVAFI
YIKDELANILPAGLHDKIDGSSLFFLILSFVTTLIYFLKSYIPLKTKEIKETINKEEDKTTSSF
DLLQSKFLRNMCAAALIYAINAGFIDMSLKNSLSTGSRINNMPPKDYSQKYLVTTSLTISAVSL
FYNFVIRGNRIASRIFYLSIASPIAAIFFTALISGLSFYNLRTAPSVLRINLENWCATIGFAFS
KITKYVLFDLAKEMLSMRVPVKYRYKFKSFYDGVCIKIGKSIISLYGTFLTFIEIPDIRQVSYV
SFIFLIFANFLWIRSVCYLSKKYNESIEQNSEIDVDFN
>KAF5141171.1
MKEVKAATDLELLVNKIDSTGYICRLKQSVKTCKICNIKHFISHDWFTDLEKEFKDDYFETLCT
KLHGKVFFPKVENIFTFTYFFPLADTKVVILGQDPYHNLNQAMGLAFSVPNNVKIPPSLKNIFQ
ELKNDILDFVIPKHGNLEAWAKQGVLLLNDVLTVEQHKPGSHSDLGWEIFTKAILSKINETCQN
VVFIFWGNYARSKSKYVNKHKHLVLEAAHPSPFSAYKFFGCKHFSKTNEYLVKNGKSPINWNL
>KAF5141172.1
MTFLHKLVIKGVRSYNPNKAQTIDFQHPLTLIVGQNGTGKTTLIECLKYITTGTLPPNSKGGAF
IYDGGLANNTEVKAEIKLYLHNFYDKEIVIQKIIQTSIKQKKTEQKILEFNVWVNNNPKEIIDF
DNTLRSSCGKINKDDLSSILEINTSILENIIFCHQEDTMWYLAEPATIKKKFDEIFSSTRYSKI
LENLKKAKKEIATKSKVIDTEMSYLLKARDKKFEIENKCATLKEDLEKKICNISALEKNEKDCT
SILANLNTEQGKINIIVEKKKEISNFKNLSKITYTEDECNNLFKTIDIDAINNQIIDLEKQIKN
QEQEIQSIEKNKQIYEQKQQEVNKLETEKIQILNALQTCSENISVLEKWLNDQKDRFQTKIKLG
LQNVKSDDYKNIFELFFKSYDQELNKKIKVVADLKNQCDKYYLELEENRKKIKSLEYLKNFKYE
EKDYFEIENLDEILKKLENEYEKAVNLTREMIINEEKINKRDSILKLLRNKTKLKEIDNVKTNI
EKIKNTKIEIRKNDKLLNELESLIILITSKFENYNDKIYDNVSCLSHNTEDTVYLDLNIAHRIL
DISNKNYRCFLCERSIESMDKYKSKLINLSNNEALRKHKISENNYNVKKEILSRIQQFNEKTNN
KFMLKLFSTDKMQDFCVYVTELLDNLQNYKTSIKNEINDFELSIIDFEEEVNICKNNINLFNEI
ENLDIKPISCAKLEDIQKNIKKYKTCKEIKNVKMQMNYLDELISRNNVLEKKYEDKKTECKNKN
EKMEALKTSIFKKKLEVDYKLNDFYSKKQNYLELTEKHNKLSHKLNILTENFKEFNPNMLSEKI
EHNQKNKNLMFRLKDELNNKKQILSSVNEHLTYYKSLNKFKKIENEIKLLEETLKSKFNLDINT
SSNVVLEYLTSLESKIKTMKTKYDKLLENKNILKGEISQLRNQIKSYEVELQTEYKDVVHIYNK
KYVENKIIELSCNDIDKCITVLDKSIIDYHYNKIEEINLNLKELWSNCYKGNDIDYIKLIINEN
GSKNYSYKMMIVKNNIELDMRNRSSAGQKMIGNILLRMALSRVFCCNFNVLTLDEPTTNLDKEN
VESLAYTLVNITKTNPNLQLIIITHDEDFLSIMCRESLSFYYRLTRNVNGDSVIIKETA
>KAF5141173.1
MMRLDKHIYNYLISNKDYSDLLSTEKKAISCQNNKLLKNRCKFCSFIYNLFYRFKINNIRNIYF
ESSFIVVIKKYFSSAQAKMPKTFTNNRQDFTFSLDCNIKFKNISSISSDISKIYKLIAHKDYET
STSNLRCFVKLFKSKKIRLQKFYNSKTLPLKFTILKKDITFTYIYKPNTDLSNDLFVSLLSNHI
FKILNIKYRMSKIHLNQNLIEIKKSRTIKNFRNYKDLRNTILKDSYNSLNNFLKTYAISLLISY
LFGVGDRTLDNMIIDSYGNFYNIDFEYILGDDPKIFIDFAIPDVISKFLKSDMLIYEKFKNLII
FYFNLIQESSFEILCYAKKLHKNGIFNFHWHKFEEYFKEKNSINNNFLILKIDSAIVDRRIKVI
HFLNKVGKSSVLRKLLNLDIFNCA
>KAF5141174.1
MILTNKTVCITAGNKGLGREIVKLLLNKCSRIIIIDRSEQLLKHDKITYIRIDLSNEKPPIQDV
DIFISNLGMSVGPKTVDDMSYEEMCKMIHVNISLQIWFYKNFKYKKFVFINSVLSYVGLEKYSF
YAASKAFIRILNHSLIREGKDTLIVYPYKIDTPMFKEVKDIYTLKAEDVAKQVVLGIEKDKREI
WIPWFFRIFVFIFRIIPFCVESWILSNVSKLFLRKKKVN
>KAF5141175.1
MNLLGSIVGISGGNGGLGLALVKILVNICEEVVVVDSSDMCQELSELPNVSYVRCDLLKERPQP
FTVDVFIANVGMSMGPKLVKDAEFKEMCEMIALNISSHLWFFKNVKHKKFVFIDSVLAFNGMEY
YSMYCACKSFIHTFNEGLQREGHDTLIVYPYKINTDMFKEIKDYGTLDVNNVAESVVDAIKTDK
KSLFLPRVFTLTETIKGALPSFVKNWVLDRISKYFLSEVLEGAAIATEEKERAPITTEEKEKAP
IATEEKEKAPITTEEKKKAPITTEEKEKAPITTEEKEKAPTCAIKEFD
>KAF5141176.1
MIEKKDVKCIKKTHCGIFYDNFIVYIKNKFVKTNLQELRIMNKPIIIKYEEEKLIQYEYYKRIG
LRHPFLVNILFGFQDYDNLYLFSDFANTNFIDFLRLRNVFTKKAAKFYICEIILAVEYLHSKRL
TYGFFIFKNIFVNDAGHIKMKYDFLNAILEKRGGVRDFIEYTAPEYILTGIITQSTDIWQIGII
LYHMLIGNTPFENDSYDTIKQGILTDDIIFPDFIDSHAKDLICKLLEKDPSKRINFMQIKSHEF
FKNVNWDAVYNKELEPPFFFKEVDKYKNASPADLDKIYTSDYYKNQTKDGYGKVFRYFGTVDVE
DPYVK
>KAF5141177.1
MIVELKNKNIFMSILSIFKNKDKINLSINKDSMLLESIALQKYYINIPNTIFNTSESCNKFTIN
PKYLYDALILLDTNNFEVNIDQVKVYTSISYIKIPFTLSIHHQYEEILDIYTKFVVTNKVISIF
SNMTGLVKYEIEDTKLFIRKIGKEAIEEIEIKKLSFIETGELSFCCSNEWTDIVHPILNFVDNV
LFLFSANVLCLQFLFKNEEKIYFEIQVPRSLIE
>KAF5141178.1
MENWGLVTFRKISLLYDKNISSQRPRKRIAETVCHELAMCGFSTWVSCLAINNIPKEIINWNVW
PEFIMADIESGMRHDFLKNFNLIAETVNKLVDISRIFYTISYSKGSIYNKNVRRLYW
>KAF5141179.1
MKKSFIYIFSISVSYLIISLSTTVLNKYILTILNFQVPFLLVVMQSFFICSILLSLKYCGMCRL
CINNYKMWLIPSVFLCVMIFSGSKSLQYLDISLYTLVKNSSILIVAIVEYFLFKRFINLLEIVS
FLLMIAASYINFFKNELYGNIWIIVNVVSTTIYIVSLRHIILLENRNVAESIFFPNLISFFIIG
IISYVNERNSYTGIPNTVIVYIIISSICALLTSFTTAMVLACLSSTTYSMLGALNKVIMGFTGF
IFINEKICYYKMLSLLIGMFGILLYTFNQNVKNINFVRKK
>KAF5141180.1
MLARLSILFFFFVYIYPLMSLREDVYNIFNTDGKILQIEYGLEAVNKSLPLVVLKNKNTIVCAA
KKNQGDLLEDEVQTSFQPIYSNIYSAFTGNWPDVYTVNSKCKDLAYKASYKLGYSVTPDILCRQ
LADNLQVLMQSTGERSPAFAGTLFGFDNGKPIIYMTNISAVCYPVYGSMVGTKYQNMFKYVEKH
YNEDVDDNKLFELAVGALLESLGENSVYHEIEVAYLKNNEILKYLNDKEIETLLLSIADK
>KAF5141181.1
MSVDNSKVLQNNENSALPTEDEIEYEASNGSGIYSLIRVAKVERKMFWIMAAMFFIISFIYSVA
RVLKDAAVIGKQLPASIFFLKFVIILPFSFISVGIIQKALDKYPFTKIFDVTLIVFAVAFTILG
SLLLPFSDYIQIQPFWAKDIFADGKAVARSTDFLFSIALVFNEWTSSAIYVLSEMFGSLILSYL
FMTFANGLSTPGQSARFVPLFYVGSNLALLLSGMINYFYSVSKSKMSYVAAERFFNGFFCLSGI
LCAVIYLLKKYLENNVTSKPMFVRKTFTKKKSKVKVGFVDGLIEMSKSKLLLNMSLVVLFYAVS
TNIIESAYKSALAVGANETGEAKSTYASIYTSIEQSGVAVIVMILLLTPFPRLIKTKGWITIAI
LCPIITFFSAFGTFVLAYLNFPITNKEDNIFDIYRLPSTDSIIKLENIVGVICVSLMKISKYAA
FDITKEALSMQIDGSIRAKYKGIFDGVFGKLGKSFGSVYGFTITTLLGTRDVRRGAPISLCVLI
LFCLIWFYSVFYLNRKYKESVENNAPIDIDLFTSSKVKAPSSEPTVATKSVTTEE
>KAF5141182.1
MENLNYKAFKEIIKAASCLQKKSYYTEDLSKKSFLEMLFLCKENSNLLHCLKYKVLSEAFISIK
ISKAYLNNQEKLLQFESCSIKNQLEDIHKRDDLKLIDLGYLIIFFNSEIYQGILNRLDFASLRQ
HQILHNLEEIFYNSYCVEYILSLKSPKEIYESVIYYNTYNIEIHLNIVHILGYSECDINKILYY
KKLINLIVEKSFLYTIDENEINIFREKIKNYEIYFALKNIAKKYSLNESIAKTQNVQSNLEFLA
IEFKKQFNFCKSFKEKVEIMKQFSVFLSYSKFSESTSEERITVYDKICKFLTFDNNKIFYLNEY
IQNIKEIVELFFREESNIFVNDLKSKICELEIISKNKKHDFLKMLTHILNEKMVFTMEYKLYVN
RDTKFFKFLNLCKKNLYTKDTQEILDFILKTHKILTIFVDMSHNITNAEYDMFYIEIDKIFKIL
QKIINLKIKYLIKITFIDELEYHVKKLSTKIFNNRLTTLKYEEGKIYNEKQFLEDNLVICKNYR
IANRYLTNILNSAKYCLKINTEEEVHNIFKIISDIFFSRDLFIDKASEIIDTLLKSAYEISCFF
KCYKDKITTNLSISKKIEIYKSYKKIIKKGSKIVKIKIPLIKQCIKQRLKDYYDSNIEKCKTDP
FFDIKMSWQVFKINKLFYKKKLNYNVPEIESKVFIVDHIQNLKENFYKFLMQKDFDFDIKSFKI
RYLEYKKSLVRQIKIEKFVNYVSYQKKPNNIDLYKKSLKYLRFIKYHFTSTSHVDKLQFLIDNA
LDDYKFTSKLALIKKISLYKDFTKKFVNFADILHNNSELDLENVLKKAILSDDINRKIKNLKLM
ISNLYYFDKENDSIIDFEQRHKLFSAGNSNNKILNDCLADINSIDILLEYKELCNVIREDINDL
IYKNNNIILLIKNIIKYADIESYNMLIQILTEKSFKQLVVDEIIKQNKSYQDLIESEISHLKVL
IIDLYFVPNKDIINFINGKIFIDDIFKSVFNLDKILYRDNVCIGFESKNEKIYFKEKIEQIQKY
KTPEDFKNYFLLFKSKLQEKLYEYFIKRYKILNVDKFKSSANNIPDNISFIDDFINEYMYFSGL
KYNNTIKIQFLKKHEQKYSDDFRLLYPKPDIDMQIDKMYLYTKSLQKNIYNLIYHPPTSIIYTE
LTNTIFNKISLSLIYNSGCILYGESSTGKTETIKYYCRSIGKPLYVFCCSEQLDINLLQNIILG
CKINGWYLCLDECNRLSDNVMSKLSDLITENTNEIKFFMTLNLGYLGRNKLPTTLKALFTEIRV
DDPNIDDILEIYFSKEIINLFNDLKRKHSGLPHYNFSLRALNTILFNLGDDNSTTNLLTYYYAI
FNTKDKLLLKSFITNLSHYDLFEFGTSNSTGILLYGQSLTGKSTLLKEMIKKRNVNFHFFHKFD
EKILYDVIKENQDSELWIIYDMILDSKWIENLNSVLDDNKTLCMKNGELLKIGPNIKFIFETND
ISKITPATLTRVFTIYFEHTDNYKQISKYTNIDLSNKNIEYSSIIQNVRNLIYTSQKNNVIFLQ
GEMGIGKRNFFNNLIGKNSKVLNLNCREIHSLKFFEHKNIYLEEYEKASEQLKQEIKELYEFGT
IQDKKQTMKLFISYNGTDDLQKTNYKARINCNILFIKSRDNRYFNLKENKILEFNINKTEEVTD
SLRNLQVTGKYEEKYIPQEIYELYKSGKIKYFECFKIMACTSLTECFVDFFTQDINSLCLNKAI
KFFVDCKLNFILLGDRLSGKNWLLKDYKLNIIQVFKQTCDIIYPPNTVTAILTNSLDLLSNKII
KENFTIKLYSCTKFIIDFDEFIKNIDILSDNCQNILKYNFIKNITLKPCKCCIQNEKEILNVMT
IDDIKFKRENMTYKMISSNLKISDKYGTNLLSFPNMFKLMDFINTAVKTFKELTKFNKFLLDGQ
KKIQNFHAISHEKKETLKNNNILRKKYHNELNDKIINIKKIEEEINTEKKFLENKKQENLNFYN
QIKQKQEYVKKRLNEGESKLKESANKINMITKKNIAELRSMNNPPKTVHYVINILFNLITSEKE
LDLSNNFKKKSWSELLVFLKSFDLNSLIDASTANILDINILVDKEKEIKKSSQVCSIIYEWIIN
KHEYKLIKEELQPLEDEISKLLDDGKIALNVIKENEIKLEILENNLTKYNSECKELNKEYEETK
QEMLFLKKEIEKYDLLISKIEEEKNNWIIKEFTLDLIYDNLFDNKVILSKQYTDANYLNTNVKD
INFKKIISNIYKFKRNIIISDAINDEEIYKLCKFQTESKDFNIVLLNSTSSLYECIGYKLEKIE
QFTVKSTVDIKNMQNTLLKSIVNGDILEIIESKNILDQAREELKKLENLREFYEKLNNVYKILY
KKYQLSFKVYNDFLVKNNFMQDSNLSENKLLEKSEKFCLYFDINDIFKYDTNILIITNTEDYVY
YLEKNIFFKKIISIGDKNHNYIYKKLLDSGNDLYLIKNIDLFDDAIEDKSNNKFIYISEYNRSK
NMLKDCRVLNFKYKFDYERSLNFYKKIFTNENEDLIIFHCQLIKKIYEHNLEKKYTFTVKDLDF
VIKHKNNISFEYLKYLVYINKIDKCDYELLFLILREKR
>KAF5141183.1
MVKEKIAYGFVLLILILHHYKYFIRDIILQGISNYKLETLILHGIYPMDKEIDNEYANLLISNQ
KIFRVYNLSMILSLMMPVIVPFIRLL
>KAF5141185.1
MDPNDIKIGYKLFVQKPNTIVQQKAEILGIRHREDVLEFYVHYIDLNRRLDEWIPHTFLCLNDV
TKIEIPKKKKKIEDAQKKSIDLNSIDDEKENVKVKDEEYKIKNIKQIQFGKYLVEPWYFSPYPK
WITDTDIVYICEKCLYYFKHKDVYTQHCTECETEHPPGREIYRHNGISFFEMDGYTEPRFCRNL
ALLSKLFLDHKSLYYDIDVFLFYVLCRIDDNGYTIVGYFSKEKISEMGYNLACILTLPFEQRKG
YGRILMDFSYMLSKKDNLISGPEKPLSDLGLLSYRAYWLDVIVDFLVENNNSSVDEISKATHIT
VEDIISTLMYYNVLKLYKGKFIYALSDKLKEKAQKFKTRRLDEKYLKYY
>KAF5141186.1
MSKRKEKLLNKYLNKKRKQRRRDDLLAQIARIENDRIQKSKDTTIFVEKNKSKYSDKLGDDNLK
DIVIEDISSIDNIQQESSKSEIKTDLYFNDVDTKTDLYFNDDNSLGIVEKDKVIDKKEVDDKQK
EKVIDEKEVIDEQEDEVIDEKEVIDEQEDENVSLEDFLGESSVFDTITCLYRPVEIEEFRKTLP
IYYEKEEIISTIKKHSVTLIKGDTGCGKTTQIPQFLYEGGFKKMIGVTQPRRISAISISNRINE
ELGEKKCAYKIRYESTVDSNTSIKIMTDGILLKEIQSDFLLSKYSVILLDEIHERSSNMDILIS
LLSRIIKIRKERNNELKLVLMSATIMIDELKGFFENIALYEVPCNSFKVTVFYEDKDPSDVVQA
AFDRVSKIIKTKKDILSNSVLCFLPDKSYIYQVMDKLIARFDDCIILPLHSSLSKQEQSLIYKH
YDKRKVILSTNIAETSITIPDVYYVVDSGLVKCKYVGSMNTIEYSIKYISKSSATQRAGRAGRT
CPGICYRLYSGNTFLKLDDYDHPKIFYESLDEIILNLLSLGINDIHKFPFLNRPSDLNIKNSLN
ELKRIRIIDNDTKLTKLGEFISKLPLPPRIAKLLCIPNTTHILPELIDLASLMSINIELSCNAA
TKKYFIAEKSDLIVILKVFRDFEQAKHKKEFCKKIEINLSTFCEAAKMSKFLNNKFNLRTSERN
LLTDDVKNEIRKIIYLAYSDRIALFDESSYWYKRNPIYVSNSSIDAEGEFVVFEYLLKGTKKTY
MKNITIIDNQWFNL
>KAF5141187.1
MAALNNQLFKECINLGKQKEDEVTWSKLDKIFIKLREELCEYDECKLFVDNSLDLLLRSILSER
SKLSGTSLNLLKKLFEILKHEMTNITNILSVLLKLSGRTNKVVYTRAHDTLVYICQYIDLIQYQ
KILIEHYNSTNKNIRLGTIKMILESNSISEKLSNLIEKAKTDPSVEIRSICKNNKKTVQNKESG
QSDKKEVSVQKTENLYFNHEPKHSPYKKIPKLEPIKEINPCNKIRELEKQVRLITNLKKMEKKS
KSIEFRPKINFITKKEPQDDLTPKKLDKYLSKYRTIYGSVLEEKAVIDVEENAKIDLSDLNKDV
ENLSLVEESCVEALNHDYTIINSEKTLLPEENVNYVINDSKIDQMKEGDKINTKVNLENNDIIS
SVESKKCEILESNSEINKIQCNDTIQQKLTDKYNDCQEKQKEIESKQNMLTDFDMSNKIEVDLM
FDSKNKFEVLQEGLLKNTDVLSIEENFSITKNEMPEGEQQISEKMNVLLDDTNKASVSKDIPLI
NTSTQEQNSECSSKQLLDTNNIYKKQDHNLRGLEHNRFSSLLFADKEECVIYDINAESPLFKSS
KTCIPPDCPNVSENLTSNSPKTVVNTSVSSSFLYANDSVDVNNTVDYTKVDSVIYIDKNSFVPK
KE
>KAF5141188.1
MSEIENKRSKKNELLIRKEKLEKLIAQLVNANFNNIQRVLLNKKLKVNICPNWTENVLLARLDN
WLLYHLEILNSCILKLFVNLLNDKCNLLLQVQDLFTIVTLYELAKEHITHKDLLPEDIKTIQFC
IDITSGDITAKIFDKEKLLKCQKVPEIYKNINSYLSSPYIVKVCKKDFKHKCLNVKVNNIINAF
INLEDFSEDSLCKMLDDRYLNLSHVPMFISSDELEDKLHKELLINEINIYLKRMYGTSYTNKKK
AIIVNLLALGIPYLIGNVDVNYFKNTEEYYKIYWICNNEINK
>KAF5141189.1
MSKKIDVHIRLNPLKNNTIWKYSNNKLIRLSKNQEILYENFSNILCEEDNHEVYKKCLSNKILE
KSNCTVFAYGQTGSGKTYTMLGNKSNGMIMYSLIDLLHNFKLKVSYIEIYNEKLYDLYSKNELK
IYCKNDKTIINNLSYITISNVDEAEKFLDHCEKNRTYGNTEFNSKSSRSHTIFQISYFYNEKEI
IINLIDLAGSEKASKNESRRTEGAFINKSLLALCTVVNNLRNNKYFGYRDSKLTRLLHNSLDGE
TNIIALCTLSPNEECVEESISTLNFAARLANLDLKKVVTCTINNDCTNLDLSKVSIHDINLKQG
FYVEQFMKLNMVKYDNKIKEINDNVKDETKSTSSNLNNKDVLELKPFVHNIKDTYSKNDKIVPL
LYDRIESLEKMLIKILKKTTNKNVKDIFMLEKHMFNLKLKKWQN
>KAF5141190.1
MTEEKNPIKNIRRTTRSKTQFINFNKDEIRDLRMEVKNLGFKPEIDENPEIEIQKNIFVLGETV
GLKNNIEKSRSANKIQHENVIEQKITFNNTPVEKSEPLTEKEQRTYSFKDLLDWVHKKEKRELY
PKNKYDYSYKKNKSEFKNQNELLYEERNIVHMKIEEEIIPSLKNNPFIIADKYLRSKKNM
>KAF5141191.1
MNKIKVKPLGAGNEVGRSCILISYNNKNIMFDCGVHSAHTGIASLPFLDTVDLSTVDACFITHF
HLDHAAGLPYLTEKTNFKGKVFMTHPTKAILRWMLNDYVRIINASSDVDFYTEKDLNNCYNKII
PIDYHQEINIEGIKVIGLNAGHVLGAAMFLIKIEDSVMLYTGDYSREEDRHLKAAESPNCKIHA
LITESTYGVQCHLSRDERESRFTSTITKIVTRGGRCLLPVFALGRAQELLLILDEHWSNNPQLH
SIPIYYASALAKKCIGIYQTYINMMNDHIKKSSSIKNPFAFQYVKNLKSIDFFEDNSPCVIMAS
PGMLQSGLSRELFEKWCGDRRNGVIIPGYSVDGTLAKEILNEPKEVMSMKGNVLKLNMSVDYIS
FSAHVDFAQNVQFIDECQPDHLFFVHGEANEMNRLKNVIAQRNEKKNVQMELYTLRNCEEGSFD
VKKKTEASIVGDIEGEFEGILVENSGDIQIYRKNELGELKLKEVVFLQKQKIPYNCTPFLVKQV
LYDSFEEVLEINGGIKIRNISVTIKNDEVILEWKSNYIDDVVALNINNIVKNITDNVKNIKKNK
MCKKDVLIEFLKASYFVEELDGQIKVSGFDETLLINVYEDSFEILHKNRLFDGVNNILSRVERL
YSNL
>KAF5141193.1
MNSEFCKECNNMLYPKDDNTESFMMLVCKSCDNMQESTTNRICATYFKSRNYGYKTYAKALAKD
PTLPKIKMKCSECNNDVVVYFQNKDIEEEVAFDLAYICTKCYNYWT
>KAF5141194.1
MTTWSFYNHIFTKYSIIEILVLPSVEIHKVLIDISKQFTLTYFIDTIGNIFLYNDYNKLDLNVV
QITSIRKLLRIITNHKNNTKDALIVIDSVSFLSDINVSIYTLFYSMVNTLCLKNNCTVICTNHY
RQTSKYYFTPRLGLIWSKMVKHRIYYKYSKDEIIYEIE
>KAF5141195.1
MKTWFQKYHPDYFGKRGHRIYHRKKNDEWARWISAAKLWSLIPKETRYDLIDNKKDAVPVINCR
DFGYHVVVGGELSLDRPVVVKARKFTTDAKEQIEKVGGKWIICP
>KAF5141196.1
MKELSIDEKTKVHSKLKFFIGDNIQFLTNDRTFLIHDKRVLLVPNSLMKCLSSVPKDNLVYCGT
VIGKFTKSNKFRICISSVHILSQYALNKVWIKKSAEMNYLYGNNALKSHVYRLSENIPINTGVF
VYNQNDICLGYGVCAIKPEKYPEAKGYQLVVIRQGDNGEYIRSEDKVA
>KAF5141197.1
MDDIHKAALDNNLHFFEDHHLPKKIVNLAGGIYLSNPIQFALYNENYKIILFLLLNDANTNHLN
LKKYDIFSIIYKYDYVLAYILFESHSVKSVKKKKGKRVLLLFYRKQLYNDILCNKHILIIYTSL
FYRENIRSPYFLYLNIIYSLELYCSNLFYIYVLYWITFLYLMFYKNDRVIRQNCRELIVDLILS
DKYNLDTFCYICKNIKDNHCTICDRCIKYRHHHCIFLNNCVSVKNLVIFYLYIILYLIILTYNF
FKRHDIIEKGECGLIALIILLNI
>KAF5141198.1
MTFEKEAYDLKEQFNNLIKLYKKHEKKKAERMQLSSDFYAQDEELKRKISLFYMEYRNFIKPRK
NSLGTFKVDDYIAYKRMCKLEDKNLSDTTYKNNFSSDSTHSKVMSDDINTMGSLYHQKLYNNSY
YRNTFSENPNLYTKDQRQVSGPFINTKDIYRPVEQSNFNTQSMYPHDMQFSRNSMFSVIQNKIP
EQSFISHSKFNNRRIVNDKFDQPFSGNFNQAMSYKIQQPHVYPVNTFQKPIQHDTKTSFSSDIK
SSSYSVESIKSPPNLGMHRSFKTPMFNSNYPFSSKNIVSPSHINNPNIVRSPNLQSKSPNMIYD
SKQPTVTRLSYPRQTMPMMQTTGFYHQNSSDFVSNNSHMSTTHRPLSSTFYDKYVQNQVSINDI
FQSKKAKTPEAKPIILNKCTLTNKKIDVLHSPAKFIEHKTIEKLTDKELSVEARNLLYEICDNF
VEHIIVSTGNLADNNNKCDKDDLKMVLKMEFGIEF
>KAF5141199.1
MEQKKFKKNSELTFEIIKQRVYKYVEDMSLQNVDKNYFIDKVYNGWCEDMSSFEMITFVSETAA
SMMTINPEYGKLSARILICHLHEITFNTFSEKIIYLQKYRNIINPEIYEIVVKNREIIDDIIDY
TKDYDLTFFSITSLMKSYLFRVNDEVIERPQDIFMRVALQIHRDNWEKVKETYDLMSNHYFTHA
TPTLYNSCTIRSQLASCFLLSPINDSIEGIYDTLKQCAVISKHSGGIGLNLHSIRCNGSDLVST
GGKSRGIIPLIQVINSTKKYINQGGNRRSSSMAIYLEPWHKDIFDFLDLRKNTGSEDIRARDIF
TALWINDLFMERVDKNEEWSLFCPNEAKGLDDVWGEDFNKLYTKYERTKNRTVVKARKLWKAII
EAQIETGTPYMLYKDTCNRLSNQQNLGIIKSSNLCAEIIEYSDKNEIAVCNLASVCLSRFVREG
KFDFEELSKIVKVITRNLNNCIDSTFYPVEECKRSNFRHRPIGIGVQGLADAFVLMRYPFDSQN
ARDLNFKIFETIYYSALEESVELAKEYGPYETFAGSPLSKGIFHFELCKKKVPNLEKWNLLREK
IKKHGVRNSLLVSPMPTASTSQIFNNNECFEPFTSNIYTRRTHAGEFQIVNQYLLKDLINLNLW
SHEMKNLIIEYEGSIQNIKSIPQDIKDLYKTAWELKMKHVIDLAADRQLFIDQSQSLNLFVAQP
TYSKLSSMHFYAFKSGLKTGMYYLRTRPITSAIKFTVDQKLLEKTMSSINDNDEVCDACSA
>KAF5141200.1
MKRNLNYDNIDIFFLLNENKILTETELQRLLPKENYQEYIKGFYRRRFIDIFNKNYDFSWFVQR
YLNNKREFKIWNFQFNNYYFLIKGIEFEEDLNKLIGLVGYVNHYVFTPEDLKLTIILEMETDRE
VYDDIYSVFKVSSIFFTPLKINEFAVQSPKESDNYIIKILTEFYKVKLLDANNPLQEMFLFCNI
CNIQYSSSIEMAHKCGKGCLPDNRRKELLKNFKDFSFMKDIQIDFICKSNIIKFEENVYKCAYC
EKKFESVEFINLHYQKRHSDEIALREKKYEDFKKFIDNLDLLIFYLAEGSLESKPWFAKLSDDN
KVIYDMNHVFSGEIVFD
>KAF5141201.1
MLLLEECNNLKKFNKVLVQDLEQQMVFVDELMEEIKTAGVLTEETSLNYAFLNFYKKRCENIIN
VYFYRRFLMTDETNLDLLNDDERNRWIDLKNAQLDYFSKFPKISFERTNHPPEALYVQVICLKD
SGIIYDEEEIVELIKGRIYFLKRKSIEHLLLESALEIFN
>KAF5141202.1
MTDDNYNLPRIINVQYSYNFNKVDYCIDSIDEEFINRNNILDINLFEKIMDRLDKHWFTTKQND
IKTITPLASSDQCDVCTKKEKEDDPILICQGCSISVHRDCYGSSYSKDEFFLCQCCIFHDLDHT
CIFCLKEGGAMKMTSNYKFGHILCVIFDKSLDFDNPISKEPIYIEDYKPIIDDCMFCKNNYGTK
IECNFDCCFNIYHLTCGIDKVYFDIANKISYCQQHDPTIKRCMFTSNSSFRNLYSGYVKINNPP
LIRQKVKMSEWKDTKYSLIIKSEPKIYEDVYKLGKDTDKNFIKSVCNYWLCKRNIFKTYDIHYL
RHTVEK
>KAF5141203.1
MAKIGNKNKRLLSEARTMKVEPPPGCSAGPKNDNELDKWIACIMGPPGSAYEGGVFKLDITFPP
DYPFKPPKIFFNTKIYHCNIYNREICLDILKNEWSPALTIDKVLLSLIALLQDPNPDDPLFKEA
ADLYKTNRQEFNRKAREWTKLYAECQ
>KAF5141204.1
MEITENNLLRLLKYENIETSFILEKISNLLKIQFFRDGNVYTLGSKYFVLDINEKLTISYVDET
MGDCFKYVEYYLSFFYEEKNFFEFFCFLKYYLHYLDVFLSAKSLSVETKIYKEEQCTLANFCPC
IRNFKYCNIYFYSPKKDKYFFNVFTHRYEYHYFSNIFVTMPMTLHNKIDTKDSILNLAECYPSY
FFTSEVLNYFFQNISVNLCYKNIILDLNIFVDKNGKIFINEKYDKKLSFLFKNGLSLQGSIECL
QNLS
>KAF5141205.1
MEKRTNKNKFGEISHTNFLENIECLQNGSKTLLEVFSSTCQKYENKNFLGTIKDNKLIWQTFSE
INIKIQKLSTFLNSILQENAIFGIFSVNRYEWIVSELAGYMSNCINCPLYSTFGPDAVNLIINE
TEMTVCCVSGDKAESLLDILLSSKKHFLKDIIIFDDDFNRENEFLDLEINVHYISQIFLETEIN
LRSNKLDLNSLATICYTSGTSGIPKGVQITHKNFIANISAFFRGQTKNEMYRVSDSEVYLSYLP
LAHIMERIVVHVITSVGGSIGFYRGNPKKIESDYLIVRPTFIIAVPRVLNIFKQKIEEGVAERG
KLSKFIFNIALKIKMWLQCRGSVKCWPLDSLIFNKISNKFGGRIKACLCGSAALSHNVLTFLKA
TMSMRIFQGYGQTETTGATTLCPLDGDNFDNVGIPYPSCKIKLSPVDGHDKYSGELLVKGDNVT
KGYFKRPELNAELFTEDNWLKTGDIARFYNGVFKIIGRTKDRFKTGHGEYIEPEKIETLLTGGL
IQDIIITTLKGYDKLLALVVCEKEGIQEKEVLDYLIKKGNKLVDDKKMNRYEIPSHIILLKKGF
DTFDGGKLLSPTAKKIRVKIEKFFYEDIKRALSKK
>KAF5141206.1
MDNIKFSEVLKSYEEQNDEIDYKSKNKSEEELSLIDNDVKRTPFIGLDPKEKVKKQFLVKILKD
LLISIPNFYYQGMSEICSIFIFFYFSKEFDKFQNKEEESFTKKYSDEEYKKFRKFVKKKYDKVK
NVLTNVISRKYEPLVKDNFKLYEHYNTVFLAMMKRRNIKIDESYSFTYMNSVLTYFCRHVTSID
DSYKIFEIVLSCPPTAPFLLLIIYFDKISKKKPITEVDIHLYESIILLEKEFLLVEEGLKKNKK
CFLARNAVVLGGLIGFVVAAAVYKYNKRADE
>KAF5141207.1
MKILITGTPGAGKTTLSKEIHELYKIPYIEVSNYIIQNNLYKGKSKKFDSSLFDDNVVREHFKN
YLKDKNSFIIDTHSPSVFDFINFDLSYVLKVSTDVLYTRLRQRGYKNSKIKENISCEIFEVIED
DLNGMKIPFYLVGDEEGYLTKDDVISQIGKNILNKHI
>KAF5141208.1
MVYKVLFTVIGLICGILTIIKRYKYFKIKKLALTYFGKQDLQWKPKSRSEIINDLKNTNFDILI
IGGGSTGMGCAIEAATRGISVGLIEAHDFGSGTSSKSTKLFHGGVRYLEKAVNDLDRSQFDLVS
EALSERKIVMNMCPFLVRSMEILFPVYKRLLIPYYYIGLKFYDWISGQRSLGRSKFLSRQQTIT
KFPNVRKIDLVGSVSYRDGQFYDAKYNVLLGVTATYYGAVVLNHAKFLSVTKDGDKINGIKCQD
SINNEKFLIRCKVLINTSGPFADEVRNTSIENCQPILQHSYGTHIIVPAIFSPKNMGFVDPSTS
DGRIAFFMNFKGKTLIGGTDVKCKVEDLIKPTEEDLNFLIHEANYFTDHNLKLTKKDVLSVWTG
IRPLVKDLSKSSTEKICRKHTIRIDKDNMVTVTGGKWTIFRLMGEQTINQIIKVFNIKSNRPSI
TQYLPVLGSQGYTKATEFDLALTLNIPEDIAKHLATTYGTKAYNFSEYFNGSYTRLTDGYPYTK
EEIVYCIEHELAYRISDILFNRMMIGYIDVRRAFDLIGIVAEVMKDYYGWDQQRYNEETKLCME
MMETCGYSLLKN
>KAF5141209.1
MNLRETGVIVILIGISVFLLGFIMLADKALMICGNILVSIGILILTRSRLFNLLHIDKLQGTVL
FILGFMFILYGFVFLGFILEVVGLSLLLKESIPSFKTILKGLILGRALKKIK
>KAF5141210.1
MTDRAKKLLDNLLGLNRNIVNNEDYCIYYIAGGCPYEILKNTKISLGSCKYKIHGKIEHPSKVL
YEKELFKLISNLLNQISNKPNKEIIINDKNIRKKEHNLEIKLDEIESNTTDENIIQMYEKFRLL
ENEIKDYENVKQAYFKNNTEGVEKCTTCNIPIIKNFYSEKYIRHLQGRAHNGILRLRKLHDDLK
KKFF
>KAF5141211.1
MLDNSIWKNIGEKKFCSFKKKTDTEFLCKNKNNLTGLCNAFSCPLANTKYATVRAINEELYLFI
KEPERINTPNEQYEKIKLSKHYEEALKQIDKELEHWDKQIIHKCKQKHTKLVEYTERLEYFKEH
GRTEYMKRTKRKVTRAEKLAALANLEDLDFEKHIGEELLLRLESGVYGEELKDKYHAAHEKFIE
DKQNANKKKIYVAHYENDEEDEARIEEDVAEPEVKNKKKSKKEKLTW
>KAF5141212.1
MQKLNEKRKNQDPNIEQKIKKTNTETPYALNSNLLYILSKYDKRIIFLHQCSRLRRSKKFLRSS
IKHVEKIQFDENLDFYCNLKSVIFKFTNVVDLGYFKNRKLLSLELNQVETIKMSFDFSVKELRL
LNCKIDLKTFIKILNICNLESLTLINVLIYHQHKPADSYKAYTSESDDLTYSNLSFYDMEEKRT
DFLINSKINLLLEKLSLKKLTLVDTNIKLENLNNFTSLNILSYKYNSIYMFYSFSKTVYSYLKT
SYDEFWCMEDIEHLILFNKKILQKDYTFKNIKKLEIFNNTISSDIMNLIVKKFSSVKELSFNGC
VFTDVSYKRMCSFFGHKIEYLNLIDSELPQDALFELKKSFKDCKIIFRDKSILNF
>KAF5141213.1
MIFFFVFRILTSRFSNMEVEENNQPEPYNFYFTNDIFTTGAYGSKYSYYDNKQMMNDDIIKKPE
SMFVKENFFLDSNLEKELVTNFSELIANMSHKKNTLPNTQNSLKVVNCGKLYSENCRLNNFDAI
VNSLDENNTSGKKRLFGINGCFDHSTANKYLLLNTLKKVHVKDNATAFDHNKILCEEENLNFTK
ERYAIQQNSSNKKEHFRENVKIDDASHEFLKENSDCYNLRDSSECTSSQEFNSLDNIVNGRENS
FLTFERFNGPLEPHVSTVEKCTDKQLNTACKNLNYDECQDLNSISNDSVCNRKGLLFCQLETDF
LNILEIYQKKFHEIFQVKFLFNNYSGFCLKGSNISRNKGYARLKGRFCYHYKIIKRYIYVTLQN
DILSIKNLNLAPCCNNCILKSLVFVQDVFLYIIDIKNFFNLSNVGYSELIFNVKLAKSNLNHIF
SKIGFSNILKNIKRILFHKDFAPRLSSLGAFDMIKKFEANYKSAISQIRAYVGQIEELFLFYES
IDFGTTRK
>KAF5141214.1
MLNATSTQNDNKLYSYAALFIYGNNQDVTKDKIVAVLKALGVSAQMKLAELFECDVIQMKTMLS
STSSTSSSTSSAPVASNKTDEKEEEVTKPAEEEPAEEIELDFGDLF
>KAF5141215.1
MEDSTDFFEFVNNENPYAFLRNYADNSFKNPKIKDKLDALQKIQPSFVPCIVDQTVFANERTTI
INFIIRNGINENIMNGTEILNKNNIEHDIGKHEIVNQSGTLELRAKAADLKDLGFDTSYVHKRR
YNITALNTILEVFKNHIELDGMEDIILNIFRLKLINKQKLLRDKVFTAVNEKLDNEAVLKIDLQ
KEIIDDQMEEARQLLKLEKS
>KAF5141216.1
MSPNNLTNSESKQQKHSLPRSFLDLLVVEKPLTYKFKKYKFCKVRSENMGYEIDDQTKFRNTTA
YARPHNTVIKSISGSTKNAGLKNYLKKKQLEKDIKKQYINLQENSNLVDIGDNVNHPFDLIDWE
KDIIYDTDKDFSNHYKDSLVHSPLVTEFVEAIFDDEWENNIIFDEDVQLKHKYYPTMYLEDPNL
IFDKTDYKKSLKSKKRQKEYFSGDKPIKSKFNISNDKYYSQETRSKSSLGSFGVQHSLPALKLD
PRFYKTNHSREELRNFHRPKLVLPQGLIKFFDVVECETLSSNIIKKISELTLKDNSDFVLFEYS
EEFPPFVVNCGMVSLINTYYRKTSLRDDYETDAPNLVILDPEDPSPFFSFGDVKQGTTLQSLTN
NLFTAPIFSHQNDDFLCILETVDGISKIYPRPISSIFCVGQEFPVDEIYAPHSRKLNIFCKNRL
KVAAYRLFTCKDKGFREFKMSQLDQLFPYFSEGSKRKWLKEYADCVKKGKENIWILKPTSSVLT
EEDLRKLITPENICQYESMLASERRLEDSGYKCVVDSQDEEDDSLFIIPWQLTKNFINAANGKG
LLELVGPADPTGIGEGFSFRKIKLIKGNENENRKIISEHQAKYKSEINKIWSSQLSSLSSSKEI
PCEPFYLQEDTPKSEQKITEKNEEGGLLVIKRTFVDEFGEKVEIERITNPKVIKLYLKSRKTIQ
YDEKKSFLKCGNCGQTGHMKTNKTCPNFTQSKKPTKKKIDFERRKAKSIFHDIMFNILNKCFNL
PYSLAFHRPVSIKRFPNYLTIVDNPIDLTTIKTKVRHNKYTLFKDFLDDLELMKNNCVKYNGLE
HSLTKVAEKMIEIGNDDWNANKERIDEAENIFIEYDYDENEL
>KAF5141217.1
MNSKILSDWNVEPKMTYRKVVGVNGPLVILDDIDYLKYAEIVNLTLADGTNKQGQVLEVQGKKA
VVQVFEGTAGIDVKKTHVTFTGHTLKMPVSEDMLGRVFNGSGIPIDGGCNVIASDYLDIQGQPL
NPIVRTYPEEMIQTGISSIDVMNSIARGQKIPIFSGSGLPHNEVAAQICRQAGLVKKKDVKDMS
DENFAIIFAAMGVNQETAKFFKNSFDETGSSERTALFLNLANDPTIERIITPRLALTAAEYLAY
EREMHVLVILTDMSSYADSLREVSAAREEVPGRRGYPGYMYTDLSTIYERAGRIDGKNGSITQI
PILTMPNDDITHPIPDLTGFITEGQIYIDRQLHNRQIYPPINVLPSLSRLMKSAIGENMTRKDH
SDVSNQLYAKYAIGKDAQSMKAVVGEESLSYEDKLSIEFKESFDKEFVSQGYDECRTIDQSLDL
AWNLLKIYPREMLNRIPAKILDEFHSVPPSDVQLNDD
>KAF5141218.1
MSDSKKRKALDQLSPYSQQEEETVNQTNEVTSQPVERPRRRARANITKLKGTIGETSTLKGILP
SFSILSQPENEDKISGLNRCFLNAVTRVVKKQSNKDLRDLFKQYELFINKIIENNYQ
>KAF5141219.1
MKICLIVLDGWGHNLKPKQKDAIQDANCKNMRFLSKKYLSYLIHASGKYVGLHEGCMGNSEVGH
LTIGSGRVVKQNIILIDEAFSSGSIKENLRSLIALNKKRLHLIGLVSDGGIHSHVNHLIGLINT
LSKNFEEIFVHCISDGRDTAPYAFTEYLDCILTNCLDSQNYSIASVGGRFYAMDRDNNEDRINK
YFNTLTSEKEFDNIKNYIKDQYNKGYNDENIVPALFSTKGRIQKDDLILFFNFRADRMRQITKK
FINEKYNLFTFTEYEKGLTQNVIFKPSKVINTLSDILEKNGIEQVHIAETEKYAHVTYFFNGGT
EKKHKFEDRKIVESKKVKSFAENPKMSSENIANEIITSITENKQFIVANFAAPDMVGHTGDYNA
TVKAVECVDDQIGKIYNQCLLHNYVLIITADHGNAEIMFDEIQNLVSKKHTSNKVPFIVTIPKE
RTKNNTDWGYENSEYSLADVAPTILSLFGIEPPQEFTGKPIV
>KAF5141220.1
MLWLEKYKPRDFNSMTDHTEIISILQKYNIHNIPHLIFHGKSGSGKKLIAYNLIKHLFGQISVP
NVRTSEVKAGSRMIEVNFLEANEFIEISPSDYNFQDKVIIQSIIKEMAQSRPVMSFFSTKKTPS
IKFVIISAAHDLSHEAQAALRRTIEVYSECFRIILICSQLSKIIEPIRSRCVFVRIRGFKPQEI
KNHIKNIVTAENININEQNIEQIIKISDGNMRRALGLLEILYLKHSEEVNKRLKLDLNHVKLEW
EVVMDEISALVRRSHKTETIIEVRKKLYVLINSCITAHCILMELYKRFVIKESEITRMKIVDLA
LIYEERLRQGTKGIYHIEAFIIGCVCAFSKLL
>KAF5141221.1
MKFIEKLENRLLGSKFRLLNDKLYKNRKINDNDMKDYYKYYEYQIRKWPVNPLDLIIKKIEDKN
KEAVIADLGCGVGKISQTFKNVFSFDAFPINKNIIKADISALPLDDKKIDVVVCCLSLMMDYIS
KVLLEVSRILKIDGIFYLAEVKSRVNSVNYFCKQLEQFGFSILNCDTSNTHFVIIELKKDKDFC
KKKIPKVLLKPCKNIQQIPLDVYLFIRKNTRINLKLDKLINKYNKLLKYTYRGYSVDEEKIKKL
STKIFKLRKVLIDSSDVLKKVLLDLQEKSDKICNMNYENNLLPKLDIENINRIVKVGRYKEHGP
YYCICKQKAYDNMIACNNTNCRIKWFHFVCAGITLPPKSVWYCTECKKMK
>KAF5141222.1
MDHKIEGDKCLSAGNYAEYYQNYKKYHNVTQTQTSKEELNKAKKKYDLYKELCEFLKKEENKYY
DILNLKQDATQKEIRDSYTKLISKYHPDRTKMKESNSVSRILHKAYVILSNTKKRQEYDNSLKS
TFSTQFNLREWNINQNNIFTNSSFMHDPNNFFWHHNNDEFTILNNILYRSFYRYTPNRRLVIHN
LEDNFFLKLIILILLSYFILLV
>KAF5141223.1
MDQNEKNNEIFATIYVGDLSSKTLESDLFRIFSSIGEVVKIKLKKRIEPLSSFAFVTFANGDAA
DRAIKEYNNFRLNKKNIRVLPCMDEKSKREDANLIVKNLPSSFTNENLYDTFSVFGTIISAKIA
TYADGKPKNYGFVQFDKKKSAKMAIKHCDGGKLDNKIIQVEIFDKEKRRKQEEQALENKPVKLE
PKFTNCFIKNFPESFTEKDLESLLNKYGNITSIYFPLKDGTFVSKGFAFANFESHESAQNAIQE
LHGKQIFPFEENSYTTKLEPFYIQKAQKKEEREEYLKRSFEQLSLEGQNIKRNLYITNIPAFIE
KDDIFEIFSEFGSIVSFSIGIDAVNEQRKYAYVCYSTSDEAFIAIEKGNELFIDNNKLNVTYFK
NKAERTKEKMMSSININSTVPFIYSSPLKITPNSSFNYEMFSNLSTTEVKNKKLFDLVLKTATN
FKNEWDKLDVNTDEEFAKKISNILTKKPKNEVLEMEEYNDILTNNINYIIEEKKEKYKNN
>KAF5141224.1
MSNDKISTTRESVATNGSNFHIINEGKVSIRKNDTTFYNPAQKTNRDISILVISEYFKNKENIR
ILDAMSATGLRGLRYLKEIKNLNLFFNDINDNAIDTIFENLKYNNVSSSQIKYFEKNLCEIRET
FSHINVVKSDCNVLMCTLQNFFDVIDIDPFGSCSEYIENAIRAIKHNGLICFTSTDKGVLITNE
NKSIVKYETTILKKYSAKEMALRSLLSCISRHAAKFGVSIEPLLSLSLDFYLRVFVRILKKGEK
RVIADNGLFYLCNCGNFKSADGNRQVVNCNINYKLFSLEDPDFMKKLKNACETINFSNGNICEV
CNKKMKICGPFWNKHLHDQNLVSKIKSNLSSDDNRLVGIFNFVGQEISTMWYYEIPLLSKNLKM
PCIRLIKMLTALKNLGFDVSLTHCDIKGFKTNAPVKIIYIVLQIGNLEPDFKLFSKNDIVNKIF
EQKYYKGLIDSKLGPLSLPRKD
>KAF5141225.1
MLFSLETLKSYAQSVGITNIDDDALRILSQDLEYRIKEICQEGSKFMLASKRTKLSIEDINYGL
ISRNVDPLFGYDPQDNLVFKGLPSGIFYVPDEELDIEEYLERPLPKIPLNTSIQSHWLAIEGVQ
PQTAQNPILIQKTEQKKDTLITYQEETELKSQNKHILTKELNMYFEKIIQTMETDEDIAIECLK
NESGIQQLVPYFIHHFNQQIIKNLKVTEKLKTVIMMYNSLLNNQYIFIDPYLHQILPSLLTCVV
GKSVDDSVRYLSSDVIKFVYDNFASKYKTLGPRIISTLSKTWLDKDKNENVQLGALRCLGILSQ
EVINNVIKPKSEIYKKEIGHFSVNEELNRLINN
>KAF5141226.1
MNPDIKKNFENNAKKPLYVNNPSLKILEKIEKISISEVKKQFKKPQVKDNRQKINIWKISPKIF
LIGEVWDGETNFLDCKNFTGDVQKYLEKTRLNNNYLYYTTNENTKLSGSILCLKKILYDCNFFG
EISNSIYSWLQLSDTNVAFIEVNYEKLTLFAILIECVNIYLTEKINIGLIFSNFEHFKKNITDL
NTIDRYKKYFYNLYCKKNDRLATLKLHQIIISNYPKIEGFDNFKISFSIHQNQKNITKTKDVDD
IDIIYKDNFYIVLNNLNMEITDDINFTIDFINKDKKKTIFEFPFNVFFYDQGVFRYNKEDVLTD
IKSKFQDEFNFDLVFLETENYINLSLYENKYNIIQGIITINELFKRNKNDSKFEMLFKKGYEKN
IATFCSLLNYSNAEASSLISLLEKKGYTNLFSQGKSLKTTFIHFQKTKNTEEYKILKQEDIIPI
KPFDKDNLYKNILNKDLPDIELIKDEEKPSLILKNPTKKFVLKKKKILVENVNEMNCKALRPLH
WVPINDNDGTIFKDLDIYKSKLDVEKFKKYFCVNSKDTEHINNNQLNQAVTVIDQKRLFLVSLA
ISHLNKKNINPKNIYDMLINNPKDIFIQDLLNLEHVFPTYEETYVLANYDFSKLMPEEKIMLEY
SKLLEVKKIVKILLFERKFFDEIFLIENLLEKIKFTFDKIIESKDFKIILKMILDIGNLINYDF
SARKKKSAGFMLSSIYLFVDYKGHEDYSLFQFFMESMEYNSISINLQRDFKYLNIIRKEQIIKI
KEKINFLIKQYKDNLQMYYTLENDKATFTNFFLFVADKLTNIKSNYEKCTEKIVLIKKLFNEDD
KRSIIDMLDCIAYLISKITNYKQPIYETNNR
>KAF5141227.1
MEMERQEIEKCLYNALNPNDAIRREAEMRITDFQSKDYCSFVQNVVSIFKDINSSMELKMLSGI
ILKNSLHSSDAKIQDLYEQKWSAIDNNTREYIKKQIIECFGNTNEKIANLAGSALGYIARIELS
LNLYFDFFDVMVQVMQDDLKASAVYEAVSTCCATLTNETLFNFKMFLNTIFNICMMKLENPQTS
ANIKEVALKCTMNCFKTLQDVFNNENAVIRFLNSIAMSTTTDASLTPKALICLNKFVFLNYNLI
ENKIPDIITFFNNFWTLPSEEVLVQVIEFWTILAEIKEINFIEEYLEFLLPHVLRLMKKNEDYV
DLKWNAHKASAYLLETISETYGSKILFNNLVFNYIESELNSGDKIRIDTGAIVLGSVIVKECDQ
QLVNFIKILISYMKDPITEESCLWCLAKICETNFYAVVEHLAFLLNQTCEIIISKSPSSTTAAW
ILNSIFISLNFVKQKKIYSTKFSLETQQALKECAFKQIREHFTEILKVLIAANENVSLENSTLR
VALFAAMAEQIRFTEPEYYELLDNVIVYCQNKIVECVEALNKASASHIPIIEDILSNYIILSEV
VIGKRSKDSASFLLPVYISVLKSKPSSAIGEVYIAVTSNIHDFSNFLEEFVPFIARDLGCLDSF
ILKSAINLIGFMANSIQKNFFHLSTQLIPLLIQNLSSKLISKQVKTQILSVFGDIAISLENNFE
QYIDMSMMIFMQIINLEKASDPNYVDDLRDNVIQMFNCILFATCKSNKLREVIYKLVEGIKKLL
ADENSEETLTSIATLITDLKAVYGLHYDLNGKWVEDFYNQYITSKNPALRNAVQKIYN
>KAF5141228.1
MYKIINEDKSSEGISFIVQEPHFVSFKSRTIQEKEDLKNITIYKATNKYDNFYLKPVLENILDL
INITNYDFELIFFDELDSLCIFEIFIFLINKAFNTKCLFERNENQDIKISVNGQVILCTNML
>KAF5141229.1
MKRYTMTPISRKMQKLPVNGNKTPIKSRQSFAPDENKKRDVRMVRDSNYKKSCIDNVYKFLSEN
NFEGNLSQKVLQNPSNKDFQMIFKFIFSFIDDYEYTNKFEEDVINILKILKYPYSSEITKSQLT
AITPHIWPIVLSMLSWMIDLMLNIENQFSNLSSENSIDTFFNEFVSNAYLNYLQGNEDDEALEE
EFETKVQALYSDLFKDVDNRKAILLKLEDEISSLRSKLEGMENLDEKKNDLLEDLNSLISSQKQ
LENKKSKYLNIIKKTQEDIELVEKEVNLLKDQQNEIKQKIELQKINPEDVKIMNKEKVELYKEL
EKITPEKEKFMVKNKELEKKLSEVYEEVERLNFDFNNLRPDVNIKMSRNDDKKFFNKDLEEIRR
KLENEHNTYIQRLEELKISKDTIINIKEEKETNLKDLEGKVEYSQGKLLTTGEIYLKKKKNTED
EQKKNKNQMEGLERELLQLNLESNSSLIQSEQGLHKAKIGLDLIRNKCKQEKDVIKNLIYNFQN
NMESYKLTMKRLNDKLQSMKNQQE
>KAF5141230.1
MNIHKRFRLIYSECAEILNKIIDKKTTLKNEIYKRNKPVSYLPIIEKVIQNYDLLSKIIQDTNF
MKKDKFYSLILCNEILIGKVKNKFWKEKFESVKKENELFHVIKQKYIRLNTVKGVHSDISNLKL
ESTFIPNVYKLLEAVDFSKNKAYKEGKIVIQNIASCLPAYILDPLPNSRIIDACAAPGNKTSHL
SNLLKNTGKVYAIEVDSKRFKILNYHVNKLGLKNVETINKDFFDIKPDKYSNIDYIVVDPSCSG
SGMHDFYEKDDERIKNLQKFQIKILKHALSFGAKKIVYSTCSLHKEEGEDVINEVIKDDKYEIF
DLAKIFDNGVFNGIEVKDKFVRCVSTNNKETIGFFAALLVKK
>KAF5141231.1
MEQEYKSYRKLENDKNYELIYNALNLQIKNIKNSCINIKDVVSIKKYIDDEIRARMFNKKGIPT
FIIKIIILLGDNYEQEMKIKIINLLVSEYVTEFQLFIINEFKNLSDIKKYYKKVNDILEEIQNV
YFNLPQEWNTKIVILSDIYIIIKQKICDIIFFNDFKDTEYLGSVECIIDNEKNMIELFKDSKKS
IFHLIVPFINPFYKQLLDKTPESEFDLKNSEMKIYKNFVIFFQEFQKIYEKIACFQNIDAIKQL
IDVFEEHILRLMRSMGRIYLCCDYELEACKNFNINDLEKIMTSLNTLLYLNECITDLNTSIYCS
YNINITQNIFIKLGNLENKYNSILEIYVRNVLEKIDFTKLSISADIILNLDTYIFYFNYEDFYE
ELKINLVEVITLQILCRIYLLDFNEESAELMICDLYELKKYLKSHCSNVSCFNILESYLKIFMC
SPKDMQSFIENFKILSNNVFSFKQIVWSLKDKESVLDLLEAFDSYKTFNL
>KAF5141232.1
MVIKWHENVLHFKNKKIELEQKILKVAQYTKWLVVATPHKLFFFGNEDYTMSFPILAIDIADNH
VIYQDRTNYNIYKVLHPYDEEIFLFNAKNFIFKFLYLDKYYFLEKENRFFIKNDEDFFELKLIV
LNNLVNYILYKFDIGELNAVQDFLNKSFDTQQREYQIFLYTDYVIILYENTLTFLMNENNKLVI
REPIYLNEKIYMHKIIRFKLITKSLYLLQINNLLFYRDKLISQFSKNFYPGAFCINKYSYFLHD
IFWKKPDALELRFLEPLNDDLLLKVISECINTGKYNFNNICIERNQIDDILELEFIKENNLVDF
VKKIQKYDFLENSIFYSKINHLSFYKPLTIEVLDLKYLLSINYKRIFYYNPNIPVNKDVKNLAY
MIIYYEKNRNARFKKVKKLNMKAFFKKEYKDDRMSEVINLFYEPVKIFNLDENINEDTTEKSYL
LRISVNIGKSFCFFDNNFFIKQHKLNVDSLNRHLIFPLEKNGNITNIELKDKTWINWPSFNYGC
CKILGNKKKVNFKHILTLKDINEFMLSGLVFGFGIKNLFKNIEFLSILEHINEEQGILLCSTLA
AYGISNRGIRNNNFEEYCFKNIMSEQSINVRIGSLIGLSNIFASTKNLRLINILKKEIEKNGIF
LSEKYNKNNTTVYDKYYKLICTFNLAKVVNQSDEFVFLENRLCELIFNGICLKNKFKHKQKFER
HKGDPLEEIFYSHMFLEECCSLKNNNSVLCHKVKNSNLNEINCKIANFDERIIQIENNIGTFTI
WDVFKYAGIVFYYGISRSIKIKRKHIDILLMVESIMIKDSRFRVLFDYILIAYCLSSRSNCDLE
LLRIIRRQIKRTENKRTRDIFVFTNHGIKKENVSSLTYGDFEKYKICLGILCLGLTKFEIIESK
FLKLSLISTFYVTWPTSPHDQEYLTFYRYELFQNIGKKTIPSFKHYLLSKYFKKKFKKLENKEK
KFILDVLGDYYENYHNKEDYVIDIEYLKDLIIKST
>KAF5141233.1
MEDEENGFFISENTLIPSKKSLIDDLPYDTNTKCIYCSSPFIDNELHKTFAIMCCSQCRYKKLK
FVTKTTAIKEYLLSDYDLKNLKYISRPNPHKGNWHDMLLYLEDEIINISMNKYGNEDALEKIKL
KRTETIKNRKIKKLKIKIRDLKRRTFVKTTENKKHTHSFIGTDKLKTCEICGLTLEQEEI
>KAF5141234.1
MFFNFFGRWSENPSWQLKPLKYAEENENNYGGKVFLPQSVLEDLVVLQIQPPYTFQISRTDTKE
FTHCGVLEFTAEEGTIVVPLWMYNQLDLKSAKEVKLAYKTIEMGTYLKLLPHTPKFLEVENPKQ
ELENVLRFYPTLSLNDEIECVFSEIGLIKFTVTEIDPSDDGVIYTVDTDLSVDFCEPIGYKEKL
EDEKTVNKYLEVKKTIGDVNIISMNKMGISFHPKGEN
>KAF5141235.1
MKEKTLEFKEESSEVSESQYWTGKFFLKKEHGFLARIPDSYINDSFNLVGLNKKISNIETCYNA
ILDNTTSKDILEESALYYLIHQRYIFTTTGLEDILEKVLNKDYGSCSRVGCSTPLIPIGGSNEP
KVSSTKVYCFNCVCIYLPKGPIKGLDGCAWGKYFPHFLLITYPYKFKKKKLQEYVPKIYGFRIY
EIEEEEENESIDEDSMCAE
>KAF5141236.1
MTENLEDLELQFKFQEYLFSDKVEGYIFNYQLITGDILPSYGKIYFISKDIQNFFIKVPFYYSL
LIECINISDVQEYLKIKYAEGYHHYELVERFDIEEYNHLNKPKKMFLKVFIKNQAIYSKIVRDL
KQIVLRNKNNRSINDVYKEMMYSEDENKFDVKTNILNIYDFDIPSEILFAEMYKIRVGCWFEFS
YNGEVHIISAVNMLKIPNFRKLAFSIITTNQDYLNPDSNTDQAIMISVKTDTTNILLINQNIIK
ENLNELEYTYGNESNIFTIYNVSCEEDLLLKFIEIIQIYKPHILITYNGNLFDFSFIETRLLKY
GLIMKNLIGITRIFDYFSCPFILHFDCFTWISKYGNIPYKNFTLEIAAKHMLDISIDNLVQSKI
KFFGDKRFCALVNSIVKEVLVVYDIFNQKIFYQTFSLATIVPFPICKIISEILEFLYESILIVE
SLNCSLLIPSINQKTKFKIQNGKIINKLTNNTLNPFCTKEGIFRADFEHNFILKDEEFEYICKN
IDIFLKDFRNEIDYNSIKTSIIDNLTKLNTGLNTKGNIYHIDIKSLYTDIILALRLQPTSFVTK
NTCIRCDFYKNEFNCILHLDWQAKVDYFLLEPDEFKQVKKDVIDDYNKKYHKDDGYKLENSVKK
YKTEASNYSNFDDLSTDMQKKILRNKIEDYSCEKNKKSSYKVIENFQSIVCQLEFSFMLNVLKK
FKEYFILYKNNLENIKKELKENYSSENLKKSKLTSSIYWAHEYLYNSFCKYIYYEGARWYSTEM
TIILDSIATEIIKNCTTLLNKFSLPLIVNSESIWTLLPFTFPQEVEFKSGKKFNFLESFINFKI
LKNLKQQVKWKNECKEIEDKINFNIYGPFKALIVPSTLQENNHLRSRYLALNFDGTIYKKSSLY
EKKDFDFLSNLQKKLYLSFNYGNNLEECYCNLSKIIRESLDVIDNKGCFLTTNEICSLFSQYNI
LKNNGLEVADKNNIAFHIAQKITEIIDSQYYFNFLEDKYIISIYPLNEPIYNRTIPISVFETQE
NKHLIKKWCKLDKELDIREIIDWNYYKSCIEETVIKLIVLPSRGQQAGNYFPFLKVSNNVYKIT
TKTDLSEYLLLKKDNVNKLPSIIPIKKEIIQDKYWLYYNKIKEQNGLIKIQTTGDNYTFIFSSK
KNVHKPISKTIYFKAEKIFYLGHSVKFDKKILPETNTLEKISFINDSENNVFNFLTNTLITDVY
NSHVPSIFQCRFEEFKISKNLSFSVLTTFHYDNSIIYVFSKNGKYTFISNFKHSKIQNININDF
LSKHVSGLIVINRFDKNFDTLLKLCEKYNTIVDQVHKKLFLCNFSKLLETHKNLHKEILSNIKM
KQELCAYANIPFGNNDINILDYILYKNITELNGVLSHPGDESFRLYKNEKIISGYYNQYTIQFE
CVGSLILSILEYKFLLDQQMYQELESIEFKSLYNIIKNLFVDSSKNILGASLLLNKVENWIRRD
SNLLSAKIRNMVSFLHQRYLFNIIAFFKEIKIKMVYVSCNIMCIDLEKDTKEGAAYVFDNCKKL
IQEKKEFLHLNLRQLRIFEKLLIVDPNIYFYQKNGDIFNSSEIKMPIDFIKRYFDNEKLKNEYI
YDLVTKVDIDVANLIITALSFKSDMEYVISNCKKLLKIDDFLESGKYLEMVILCKKCNTENILR
NKCIKCMSIYEKDSIFQVIDKHFNYFINLALSHDIYCNKCSSINEKMLVEYCDCGGQYAKKDYS
KEFLTILNKITDKDIKQSYKKKLKFYQINL
>KAF5141237.1
MSDNYVQTDILDYIDILKYKYTPSRTFITYIENFGSLCVSISVQKDYLYAFCRSILGLKEFKYF
NDDSSEKSILLRAVYEYFQLFVKNWDIQINTKPRFFDTLLSFVSFNLYSIGTSITSNSLSSLVQ
VNILSNIHNFKIEVLRNRFIELNYFYAEEIENFILRDFLDIEIKSTKKEVINHFNEIIVTSEDL
GKTQIEYEDLENGPEIIIKEFIYSEIEVLQIVNKTYYDEILKFKDRLPAFKYNEYFKDIEDFFN
LSKLLVKSLVRAFYQYKYPSVSHTLADIFITEKSTSDKSHKIKFVNEEKDIVEKFTRILVDNGD
YFDFYRNIVSGHKNILKNCNIKGANLINLSDTYNIILQRLTKFDLLFSRILKYTDPKSHGYDLL
KTFKLKLKKFVVFLDDLLDEQCKKERTWDLCIKHQLIDVKGNFIDEITSNGLMFILLADYILIV
ENDKLIDFLNVKNLDVHENGKKSFFIITNKKINIDLHYHFELENYKMYVIKCICLSKGIRDRFV
LNVRQSRKKYSTNQQVIVKTIVKNLETYSIPFLYKKDEEWILMKYKFIMEEVLNANENNEIVNM
NELD
>KAF5141238.1
MNSDLLEFHQFCKEEHFKLLDKYNLLYYGFGCKKNILRKMFPEALQFDMNVYTLNDILLELNIK
YNTNYKHLSEFNCREIIILLDFNFKYACNFYFTSFRLIFTLEKINKEISSEDLQNLNIILRDLT
TYEDYGIDTIEHKEVNIEGYLNVIRNGSKNSKISFKHLLEFNKPTVPVVDLFNKIKKNLMIIRK
NLLFNFLSEFIEHKMIKIKDQQNIEILIDLKYFKDLIDECNKN
>KAF5141239.1
MIFYFEGIILLGFLLIIITLLRVGDATKYIKRIWFHLTISVLSFLFPKPIYIYYDPKILRKTKN
IVISNHLTEYDWLMLFTVLYRLKRFDNICIILKNSLRNIPLLGYGMKYFGYIFLNRKLEKDREI
ISEGIKRLKKNNEYDLLFFPEGTYLDSVSSQVCKEYMDKNPCILNGQIFRPTEVLLPRVTGFNL
IKESLNGDADGIIDITMLVNPYKKYPQDYYTYTKTLTDFTDRVGFVFYLDYIENYNDKNFIYKR
FKIKDDIFKVYKKLKNKRISSLCEFKMLTQKIKKENDTFKYEIIYVHSEWAPFFYTIFIYTVLF
GYRLCKK
>KAF5141240.1
MEELKKYDNEYENRSIEEIAERTKLIISETRILQSRVNSIKHDTATKSSQVYENMEKIRINKQL
PFLVGTLVELLNNGTGVVNTSTRITSYLPMLGLVNENELKPGDPVALHKETNIIFEKLPPNYDT
KVKAMELDTKPDETYEDIGGLERQIEELNEAIVLPLTHPERFARLKIKPPKGVLMYGPPGTGKT
LMARACASKTNATFLKLAGPQLVQMYIGDGARLVRDAFALAKEKSPTIIFIDEIDAIGTKRVAS
DKTGDREVQRTMLELLNQLDGFTSHDNVKIIAATNRVDILDPALLRSGRLDRKIEFPLPNSEGR
KRILQIHSRRMNIDPLVNFDEISRSTEGFNGAQCKAVCVEAGMAALKKDKTQISQNDFMDGILE
VLSRKKSKLIYFT
>KAF5141241.1
MHSKTQKKIKSIDETHEKNLQNEIKKCLKTSEKIDKIIKSIYKTVELTKMNATEEFKSFIEPKT
SLDSLSEFYEIFIKCDDKLQQIREKDIKIQDIEQIIENLNVCNDLYNIIEDLKNFEKVVIVQKL
LRDTNQTLEPMMNKIEVIFFQNLGRNLHDTVNMNKVALFLIEKRDTKTFLGRYSNELYSKVNFD
DIKFNKKMLLQQTGNIDRYIYDLNVYNKKILGETTGSGINLGLNKILIINLTKIIGDILQVIER
EEKLEDVPFLMTLNNHLKHTEENKIKEIESLFVFKDPINKIICNIFLAYTSNVDRLDAPNKFCD
VEILAINLRRALDSLNSYKILTKIFLNTYGPLFKIKTLTECNDYFTKRLVCKILKFSEPMPNLK
KFIYLINNLYTLQNYISEDLKSKIGTCSDNLVKTFNEELQKRNQAKLTSFIDLNISAFKSYYLP
DDIRIGVVSLLKKSIWEEIGKKGYEGDLESLNSTINEMFIGK
>KAF5141242.1
MNDKKPYKELTHSISVDKTWLPKDYAKHVDESILRIDFVPDIFQKQAFYFLSRHESIFVSAHTS
AGKTLVAEYAICLSEKNNFRTIYTSPIKALSNQKYYDFKQKYSDVGIITGDVQVNPTANCLIMT
TEILRNLIYKNNDILHSTRYIVFDEVHYINDQERGVVWEECIIMLPKHITFILLSATIPNAKEF
GDWVGRTKSRTIYIISTNKRPVPLEHFIYSDRDVYAISENVNIQHKLPSNIKSKVVPYSKKNTP
TGRFKVLELVNFIIRKKLAPAILFCFSKRKCELIIEELSSLDLTTVQEKKYIHEFLNKAINQLS
EEDRFLPQIVKVKKFANLGIMVHHGALLPFVKECVEILFSFNFVKILIATETFAMGVNMPAKCV
AFLTLSKIDGETFRNLTNGEYTQMSGRAGRRGMDRVGTVLIADEKVPSLFTIKKIIDGTPLSLN
SQFKLSFGLILIALRSNFKVEDLMKKSYKEHFKQKSEHKDMFKLVELEKLKMIECEDIDIYISL
LRTISKNNSKLFAKHKLISQNDLVMLFNNEVVRINSVNSDGTFSVKQNENINLNFMLSNLKISK
KSHLSSDLLVFPHTIYLNSNTRVCKVSDIFCILKEGKPFFDYNLKDFEDFMLEKNIKDAYLRIS
KLKCITCSNFVEHYNYAVEYILAQEEILRIKLKYSINNLDLIDEYKSRIKFLVKNKFYDESVTL
KGRVAAEIRTVNEVLSTEMIFDNKFKNFQPEIIISLFSSMIFEEEMDDYDYSVDLKEGVSRLLC
YYENLSKDISDLFIPPFKPLNFSMMQAVLDWCRKESLQNIVKNYGVSEGAFVRLILRLDECCRE
MINATILMGDKDLEKKFEEASVLLKREIVFLPSLYL
>KAF5141243.1
MIRINNKQRANSVISYLTDSSYTYVDNITTDYEINDTISVLFLSLRFHCAKPEYIYKRLNKLKP
YKLSVILLYIDSDNYSSTLLEMFDKVESTLLLGFSNEECARYLKGLDINQNRSINVLRRKEESY
ETFLQCFPKINANDSISILKNYKNLNEFFSNLEKNFKNISGIGDTKVNALKDYFEKDFI
>KAF5141244.1
MKIIPLGAGQDVGRSCIIVNIEGRTIMLDCGMHMGYNDQRRFPDFSALSKTGDFNKLIDCIIIS
HFHLDHTGALPFFTEICKYDGPIYMTKPTKAVIPILLEDFRKISAPKSSDGKFFSYQDIQNCLK
KIITINFNETYKHDENFFITPYYAGHVIGAAMFHVQVGSRSVVYTGDYNMTPDRHLGAASIPCL
RPDLLITESTYGSITRDCRKSKEREFFKAVLDCVSNGGKVLIPIFALGRAQELCLLLDSHWERM
QLKVPIYFSSGLTEKANNIYKQFLSYTNETIKKNAFNHNVFDFKHTTTFQKHFLDLNIPMVLFA
SPGMLHSGMSLKVFKEWCTDPKNLVIIPGYCVKGTVGDKVLNGNKEIEILGELKEIKIQVKNLA
FSAHADAQGILNLIKMCQPKNVMLVHGEKSRISLLKKSIEKKFNIPVFKPANGTCINIPKQDLI
KLRFNNDKLKKLFKNHLSSQHVSIRFEVDTRKENNDFLEVLDCENLFSSEEN
>KAF5141245.1
MEQNFNWFDNDIDAELEEFEQKDDKQTIFSYIFDFVFTQVNYLLLFFIGIRIIFFVFRISKGKL
FNINIVVLLNSIIFSLGSFVAIVSLVKILVYVCLNIDIDSKLEIFLSSYRIFSLIIWSLVNLSW
YKAIKEDVIGSYYLLRALLTAILVTSVAYNISSILLILFDKYFVLQTLKSKINDVERTEKILSV
MKNFRYDSSSTSTAGTPSCPCQDVFCFDFSTSSAREISDRRSLEDIDKNKSYLDIPQPQLHSIS
DAKTLAKDIFTKASTNGLTLSVDEFSKIFTNPQSSLNAFTYFDNGIDKYITMKTFHDTILAFYM
ERVNLEKNICRAEEFVSIIGTFFNIIIFCFLCLVYLILFGAPLKELLALALSSALALNFIASGM
ATDLYYNFMMLLSHQFDIGDEVIVDNIEYKVYGFGLTSTSLLCENGGKVKFLNSDLWKKTLINM
TRAPEKILVFKFNLNPNISHSNFSMLKQEIHNFLQQKRFDFMDTFSLQSVSETHTGIESLECSL
ILKCKAFKNKTKKFNLRVEATNYLRKIIEKYGCN
>KAF5141246.1
MRCTKILTLINLISCCMFTYQKIVDIVRSKIENGDYNVFYFIESYFMYKIKALDYKYVIQKITR
GGYSMRLREVYNISKTNFNRQKLDLWLKIILKNIFNKREMNNIKFLKFSSKGSWSIVDHYICQK
LKDIDKIDSSVYNSSEKVTFNFIETENDILYNFMMDFYSLRYNSFGPSRRNIVCIFENDIFYLC
FFVRCHQKVCFFKIDIQQLNLNDLYHSIMQDEIFQMKDFIKEDRANLDILQSFITIHDLLTLNL
NADIYNFDLSPNHLKYNSTYNFNINYDKRKFEIILKKNCVIFKNLNQRFAYSFNSNLNLKIKHR
QYVSVETVEECKNIFKVFYKLKKNTSQCPKFYYHFIKKENLLKTIIQRILRKQKSGIYLIFIHI
LGNLGILDLSEVIFSTQNVSISKNLSFNLLLDFLCEKQIEKIIEVFKKCENFKIGNLIKTIIFI
EAEAFWEDYCRDKYFKNRLFDLLNSFEFSSNAQSKRSLLDIYKNIAAYKKVQSECMWETLKTVF
EAASLVTNMHTKYKIKNKCFTKSWKEIKMLMDKLGIQKQDEINFILDGLD
>KAF5141247.1
MNSSAQKRLMKDLSSVKNNSDKSIFACPLDDNIFLWVAIILGPENTPFEDGTFSLILMFDNTYP
QNPPKIKFLSEMFHPNIYQSGELCLDMLKNRWSPSYDVLGILVSVQSLLNDPNIKSPANVEAAE
LYESNRTEYIKKIKDTVIKSWMDVEKK
>KAF5141248.1
MVNLPKTRRTHCPHCNAHTVHKVSLYKKSKDSEVVSGARRYRLKQKTIGQTKPILRRKAKLTKK
IMLKLECPKCKKIQQRVCKRAKHVVMGGEKKRKNEALEY
>KAF5141249.1
MDFTDIFSDLQKGHLPNFETLNIILNLATELLIKEPNILTLNSPLNVVGDLHGQYYDFLNILDL
FGMPSKENHYLFLGDYVDRGLNSVELLISVLILKILHPDFVYLLRGNHESKCMGINYTFRQECR
IKYNEIIFLRFCEIFTFLPVCALVDNDILCIHGGITPYLNLAHLNSEDRFEELPNFHDIYWSDP
DNYVKKYEESPRGAGYLFGEEDTIKFLHENNVKCIIRSHQLVESGFDSKFGGKVLTVWSAPNYV
YTHGNGASILFIDKGVIVPKYFEKANPQYLEDETYKYFMKINNLEQ
>KAF5141250.1
MDERLKTLLLSSFILFSFSYIYDLPATLNENINYGTTHKACRLALLYSVYAFPNIIIPLLFRWT
SSIDLPLISEILVFLVFLGQVTYSIGVYKINYKIMVLGRFVYGLGGESFSIIINRLISKEFKSN
NLSFTLGVFSSIAKLGSILNFLSSPLIAEKIHRILPCVIGIILTALSLIGCLILNDVLYKQKRF
SLLIAESNKRDCEPVKKSIKLKNENNLTNLNAEISRDESKNTKNIDFSQIFYQVDFNESPFKPW
ETVNNDYTSEITEKLSKSDPQELQKIENTIFYEPSIKKAKSFHSTFIILAFISFLVAIVWAPFY
SLAPILFKSQYNLNTLESGHLLSIVEILSLFLTPMIGILADRYGNKIYLMLIGCSLLLLSHLSL
ALHSLSPFIIVSILGTAGPLVNCYWPCIPSLVSENNLTNGFATIFCLLNLAFTLSPILIGFLLS
KFESFKMAEYFIVGISSVVFLTTGFLIYLDKKFRLGLNQRAEKFKLSSSC
>KAF5141251.1
MNYQSTTTLIKNFILLAYADIFNERKYDMIGTTKNSNELVIHSYSFEKKVYEQVFKYEFKEPIY
SVTPGNFTGNGKTSLVITRVEGDHFINSWMEFPEDKNPIKNYRIEDLKSSDHPPMAITDYNTAM
PAIVLGHKNKITFYTYDMTNKKMVSDSTFKLDGDLCKDHPYSFVDLDGDLKAELVVVLEKDNKK
VLHVYKHVLGAFKKTFSLNLPDGEIGPILFGDFTHKGLNSMVFIHKTNNNEYFLNFFINNFYRN
NPEFYKDSAFSVDVNTQLPEIFSYSKDNYIKMPFNDIAPGCTPILKIDFSDNESEPNKSIPGGI
FCTDINLDGYLELFIVAKNNQNKDVIVPLRLNDSLDQFKIYSKVKNFCNPENVKSFSTIDYDNR
GKENIIINRRSEGDIIVEEYYNILNNNNMKLSFTTTLKNSKDHSYGMGLPGTAYLLIANNSQQL
FYTCNFGPGPFLSLTSQTTLIGLGDSTYMIDMLKIGLPAALNEYKGLYIISSSIIQNFDLIISA
EKNGKYKVEAFFKIVTYFMKIVYVLITVGVANAIALVVILYNQTKKINLARTKDSMHPLFRSL
>KAF5141252.1
MNFFEEHDEQNNKKTKELLLHENFKNNNIKLMFISNADKTTSSVLLIKLKTLFQKQLSKMPREY
ILRQIFDSKHINLIILNNKDNIVGGICYRPFYDRKFFEIVFCAVDQFYQVKGVGSFMMDILKEH
TKNEIYKYTTDYKFTNQIIHDLNFYKKSYDKFIGNIFFITYADNSAVGYFKKQGFSQNLSFDSW
IGYIKDYEGGTLMECNILWDINYLNKYEIIKNKRHEFIEELKKSTSFFKTYKIERPLFDIRSIP
GVTADMRISTDKRNKENCLDGFIQLLINVLKNDPNSWPFLEPVNAKDVPEYYEIIKSPMDLSRI
KDKFHKKLYTNLDVFISDVHLMLNNCFKFNARDTQYYKCAQALFEKFEERLKFYDESVKLWNLK
N
>KAF5141253.1
MKLDKIVFVIGVVSSLFIILALNTNPKVVRFNKKDKKISKSYKKKESISITTVSFISVSTPLIL
FFTVSRILNIDFERELEFYISFLTCQLFMAALVENFKNICGRLRPDFLDRCRPMRGVCTGNNKV
IREGRRSFPSGHSATAACGFSFASLFVGSKFKSSSQNSFLKSKILKGFLLFLCILFPLYVGFTR
YIDNRHHISDVLGGFLFGIMSSLFFYNFYSKRHI
>KAF5141254.1
MCISSFLYLIFLFVPPMDSQYIESQENFSTNLPEMTGTTIMAVKYDEGVLVGADCRTSMGTYVS
SRFTDKLTKISDNIYCCRSGSAADTQAIAQYVKEVVQRSSFIDKEIPSVKKAAMIAKEIIYKNP
SLLAGLIIAGYDTSPKIYNISLGGTITEADWQIGGSGSAYIYGLCDTLYKDNMTLEEAIEFVKQ
AITCAIRRDNASGGSIRMASISREGVKRYFYSGEKILN
>KAF5141255.1
MFDVESLLKKLNVSEDKKENILQKEQLKKNLETLYTNFDTDNKLLFTLACTAPKKIDILIFGIL
INENVIKNDATLRASMKFAIKNTDVTYEELKDFILKNTKSKEEVSEIINKACLSGKSKKEVYII
LKNKLPFEDSKYLMDEVNKFEIDTSKSKKVKDWLEEGEVSMLHKPGDNPQLNEKILKDHLERTG
GKVVTRFPPEPNGILHIGHAKAINLDFGYAEKYNGICYLRFDDTNPRNEEDYYFESIIEDVKWL
GFEPYAITSSSKYFGDMCELAEKLILKDKAYICELSNEELKKRRRMLSEAFETDKDKSIEELGL
ILSPYRNREISENLKIFREMVEKKHKEGDYTLRFKMDIRSKNPMMFDLVGMRIIDCDHVVTKDK
YNLYPSYEFALCVSDSLEDVTHSFCTREFFTRQESYKWLLDALEIYKPVQWEFSRLNISNTVLS
KRKIVPLKKYGIELDDPRLYTIKGMRRRGIPPQAINNFVKSLGITYAETIIDNKKFESFIRDEL
NKTTQRVMCVMDPLKIYIRNAKEQEISIPNSNQKIIFKPYIYIEKSDFKMEDDDKDFLRFTPNQ
SVGLYMFGAIKFIKFDNDMIIAELTNETPKKFIHWVSCDSIKVTIRLYDPLFRSFNPEEGNYLD
NINLDSLKTVVGYCDDRIKGCEVEDKFQFQRVGYFCVDPDTTPENIVFNRIITLI
>KAF5141256.1
MLKNKRSVTRFCLPFMIKCLSCNEYIGKNKRFNTKQEEILEEKYYGIKTYRFIFKCTNCSSILS
IKTDPKNGKYSTDKGCINISTSIENNKDEFLENSKNIEQIKEDMKMLLSIEQKNKKYNKTT
>KAF5141257.1
MIDHNMKRINFSLEGLFNNLKHQLDPELYINEVELEDFKSRIKIYNIQGFYYISVSTFQEILYI
YAKIPKNETLFEFFLEMVSICKIEDTTSGNKTNELELCRIDQLTDSIFDLLRKKYEDLSKIEDE
SIFEKIDISQNKSNSLNLNNEFPFEQSWSSSDFANTLNNIYTANNFLDIPNQPCHNTFELPKKA
FGRGRSRSRQVDIKDRPFICEYPECKRAFKRFEHLKRHNKMHTGERPYKCKYPGCLKTFSRSDN
LAQHSKIHNVSTKSQSLTFQNYYGTNKDLD
>KAF5141258.1
MFLDKILEDVVEEIEKLKILTKEQIRTCLTITNVSGKPHCTLFLPKLELQNLDINDLYSHFKTA
KFLLIKDFTTFKSSISFNINLIPYSYEILTTILEKGEDFGRNNIGNGETVVIDYSSPNIAKIFH
MGHFRTTILGNFVKKIHAFCGYKAVGINYLGDWGKQFGLVLLGSQRFSNPEELKTDPIKYLFNV
YVQISQAKATDPSVDVEAKKIFEKMEKGTDSSLLDKWSHFRELSINKYKELYSKLGVEFEEYSG
ESFYEKTCQDDIKKCNFLIKNSDGSVCLDLGKEKNPLVIKSDGTSLYLTRDFSAAKDRIARYNP
KKLIYVVSSEQKEHFEDLFATLRKAEIFDNLEHVQYGMVSGMSTRKGTVKFLEDIIDIATDVMM
KQIDANPEKKAQIKDVSATALNLAVSTLIIMDFSAKRIKGYKFDVEKRAMNTKGTGIYIQYAHC
RLKSIEDMNKDIDLNKDIKIDSKCLEQEEILNLLYQFIWFEKVVISSFKDNEPNKLFTYVSNLC
WLTNSYNSSLKVKGEEPSVAKTRLQVLKCARLIIGTTLKLFGLTPLNKM
>KAF5141259.1
MENLAKQKEQIERELKEYKENYNTLINIENEAKERLEALKCNKYYLSDQYEALKEKLKQKKALF
VKLKSLIKEYKQHKYKDIEEIYKTKYNNIIENINSLHWNFNLQIFSSFESLNGLLKEAESFKNL
KNEIKLLQHRKNEHLKALLIEEISKTRDIHNMIYLIKFVQKYEIFFNEKLFLTCMKKFISQRYK
YHFLSDSETNRLDKAEWIFNFLDKKLKEVCKFLTIYNTSENKVEPVEYQDFLENIIKTIIKLIN
KRIKEIEEIDSKQKRNLILNFNYFLSLFINKIAKEYNVNLETYFSSFENEIVNQEKKNILFKVQ
DIHKHDYTSWFSEYEEVFKEILDLNKKQVKVDVNFFIDHILDFNLVFIDSMRYINRKEIHVLLY
IFNMFETFKETVQFLLEEFYQENGIDTEDKIDEILIKISKFNLENFKLIKTLFENDINNIINLK
FYFINDLYKIFEDYKICKGFNKLKDLASNMIDKYLFNTLAHKPLDRQEYSNYLNLFKKLKEYFD
VKKWDSRECMKCIKGIFENKNVDNKFSKFIRDLYLQ
>KAF5141260.1
MERERGRFTSLRFVYLFTSILFYFFNKQPQTVTSVKKTNKKHNVVIPYSIADIQDNSFIFVNVS
ESLSEHLFKKCILCRNIAYIRILNLKQAEIFTQLNLTNLEGIFFFKNRNEIYDLKNRKWIAKKY
NDEKIMCWDIYFLSEILRFKAFFVDRNMKGIELSILSLLIKIVLQRMVF
>KAF5141261.1
MDFAKRNYTVPPFKEYKLSACLTPSDKNPQPQIYESNIFAQNHVLARSKFFKLLNDKYKLKPSK
LVLLDAKEVKEEVTGEVKNYGISFVFRCKKGLQNSYREFRAISRVSALDFLFREAAIRIRCKRN
DIFVIEIKELADDEIKTGKVAEFNQKDLKFPVFRKYSNTKDLYVPVDTNLSD
>KAF5141262.1
MNILEGKEKQIQKLQILFNEIQICDNKKFIENLRTCISLLSQNYSLDVLLSVIYPILLCKKSKI
PTKIVLFLKRLFDEIVLEEEGKLSVLKLFDHLISLVNSKTTRVRKNIIFLLNILSGFNFINEKI
STEILIKISERLFDKEKSVRKETILFLCRYQNFDLNESTKIISLFKNIIRYDPSNECRKIAFEN
LEINLFTHNCIIERCSDTNLGIRNIFYKKMLEKINIREIRSDKKMYLLKKAFTEREINSTEIFV
NCCLLYYDLPTEFTALIDDLYSPSTFKLLEKLIKQLLNFLDFNLDPIKVFEDSSLSNLLFYFFY
LSHIEDTKSKDELNLLELSKYVEILYNFIKNAQEDVEKKEKCKIMFKILNFYDFFDDESRKIIN
STIYKSIKNGAEDDILEEAIKIVYKIDPQSGDKMFGALIHKHIDTFPIFALKISKYIFKYSVVV
NKIHEAIMNEIVLPYQEQNLEKDQLIAELLFFYQLIESNDDIFELFKSYRKKCKFFFEMSVDLS
LKLKCDKYRLFAQEIFFEKINTNDASVFIPGSKLILSQQILDESLILKYVIFALSFYFTEEDDH
IQQYLNVFFHEYFLEDSSYLIDAFCPVLENLDKSEKYFIDRVLYLIENSKKQNGTQILFYKICV
NLYTIYADTKLGKKFLYVLSKINIVGAWNTNLTKKILFCCTQLIKKPSVVKKITDITSSIMTID
DGEPISQEDLQCVKQDLCIFKK
>KAF5141263.1
MNSYYSKLYYERFFPSKKIFKWLKINSTRELSFTLENGIFTRYQTFSDYESFRKRLNDLTFEKI
DIGAVYDVKPEKNKIKKAVEKELVFDVDLTDYNRTCCIDKNICERCISLIKVSVELLEYILKEE
LGFKKLCFVFSGRRGVHCWVTDSYASKFSEEIRGHIVSYIEKVCASCMYSDKYTEILMRYIPYL
IDQGFVEKSNLTSQKFVKDKKFLQILYDKMFLKIDSEVTKSLIHLIKMPFCIHPASQMLSLPID
PGNLNDFVQNSMIKLEDLIKNPNLLNNALKILDSWIL
>KAF5141264.1
MLKYKILNLICDCIKNKEKKDNLLDKILEMLCKSYNEEKEKFLNEIYKYNSLDYVQNINTKLAK
KKFLCFKDLTSETIAFILRLSQTELTYDEHLIIIYSLDKEILQKFLPGIMSYNLSLLLSSNVKK
TLSIINYLLVCKLHISDVGKDILYKALINVDRSDLKATSWLCKDLFDDSKLMFFLQNLVLGDCT
LDTEEYILLQKQIVFKLKKVNFLTVNERETLFMVINKMATKKILDVTVDFWETMKNLYYSKYNV
EYVIELIQMNYTVCSPILELMPINEHSLSIISKSNKIKELKIFIRRIKKPIMEYEILKLYLEKI
EIRNEIEIKYNIKELAIKFRNEISEHLFLELEKVYKKTKKSILFENCIESLKKDVNFDNHVNDI
IISCHKLNEIDKNADLKLINDLCLKFLDKIRDETVAYNIFKLFKVEENLTNEDLFYIFDKILYF
DLDSSRIRKIKYGVISKIFSYLIKNSKQNNPGKIIIQKENKFFLPMLVKLWDEISIIPDEFEIE
AVINLLKISIEKSGAFYQKRFFASEIYTYFLKRFTQEKFVTSDLSKYLSFFNFLESVVNCFLLP
KENFENIFIYLCNLSCFLEARKVVYKMTVLDSYLAFYILYIQKKVTLPKEFSEKNLKTIKSVSF
QQKQQQ
>KAF5141265.1
MASIKGPKSALSDFIEEHGIKINYLDKRNSEDVMPTIDRKRKLVKKTNKKIKPFEFSSKDLHNV
SLQNILISRILKNINSFTLNDSHLEMISSYLSKHRMFNVFYFNSLVNLCKNKLIIYDCSNIKDE
EFIISNHNLTCLELYQCGQLTNSTLNDILKQQNNLKELRITGGYLITEILLPSKLYILDLSNCN
RLSNSIIVEINKKYKKLDELKLSYCYKITDDVKLKTSVKRLFVEETRISENFYLKKEIQSLSFK
NCCLINSLDKNYNNLEYLNLANITTINNIKIGNKLKSLDISKCYSLKKWFFENIYKLINLEYLN
ISYLDFDSYDFLHKLNSIKELDISWCSNITDEIVISLMEKTKIEKIYVFGCFNLTDITAKFSYK
YKDTVTIVGNHAETRYLIQNS
>KAF5141266.1
MFVESEIEDCIKIYPSTEDVKLAIYNILNQKYRNKYISKMGIGIFISKNFDVIERKCVEDFILY
KIQFNIFFCRFLKDEILEGVISDQKDNGIFVSIHFYDKIYIPIEYLPDNSEITYVYDENKNKSL
VWVWNYKNSRFYIKSNDVIKYKVVRYDEKHGRLIATIKDSGLGPINWWK
>KAF5141267.1
MREIITLQIGQCGNQMATEFWKSILNEHNLDSDGSILSNQDLNDRKDIFFYESDDNKFIPRSVL
IDLEPRVLSQLSPVFNRENIFMPNEGGGAGNNWAHGYYIGQKHKDDVMEIVRREAEGCDALEGF
FVCHSIAGGTGSGFGSMTLEQLRDEYPKNYTQTYSIFPNNEESSDVVVQPYNSILTLQRLYEFS
DCVIVMDNTALGKLTLDSLKIDTPTFRHINSLIATVMSASTSTMRFPGYTFSDFASLHTSLVPL
KNLKFVVPSYTPFTFESISKIVRKTSCGDVMRRLLLQKTRLATFENFKTTSAISILNILSGVED
ASDVHKSIIKIMDRNLIHFVPWMQPIFNVCLSKQKSKASRVSGLSLLNTTGISHLLNKIIGQFD
KLRKQKAFMDIYKKYGIEVENFDECRNNILGIIEEYNSAEHTSYQEPEM
>KAF5141268.1
MYGFLIFYCIIDTFINTTILVIARTYFKNIKAGMLIYFFANICNLLIAYFKINKLVYYNRDVLI
ITGGFNLASVFYFLSIYMNISSITFNNYYSLKILIVSIFSMYLMSTKYNKWQWLGKALISLGIF
IQFENDKTQKFSWAIVTAAFSGLFNAFSTVHFEHRVKNSISSIWNYLFTYNLCYIPFNLCFAVV
ENSTYNNKTALLTLPFYILVLLNILSSQMSIYLSMQVDSFERSIISMICNISSSCISDIWLDFK
IDYLSLYSLFFVSSGTLLYMCFKRYNLQDKNTEIN
>KAF5141269.1
MNKKIIKTIELIKKSYAQPIIFNTLINNLSYLMDTCKPLYEIKDDWSKILIYCVTPNRIPNQGL
DSKILNLLKKMRNEKLEDESNLKLLIILYYMKNRNLKYLNHLIVFELISNYMGINDFYDGLILS
IFCSAINANLYGFEQNKKYRDDTICHLLNTIKNYNLSSLNIYIALPLFIQYDVPYAINDLDIQN
DFATFCKLEALCFYAKYSKDETKLKELMPKDDIFIKAFSEYINKIFVIQQEHFKCNLRLEDRSI
FYKIEDAYSKSIDRQKFKNDLLEFITNL
>KAF5141270.1
MTCIKFRDTPTDTITDILVNDGKIYVSSWDGFVYVYDFYTQVLLYKIKNFSPILKMLWKNNLVC
GDTEGFLNFENSNTKSFDKINFNFRGISTIETYKDAFLLCGFQKRVCIFDRSGQCTFFNVENKV
YNSILSDNDLILNFGFKIGFYDLRTLKIYKEVVNKKIIRSLYKNADKLYIGDIEGKLKILNIFT
NDEIIVNAHFEILNNTKKCYPVNSIIYNNYLYTGGSDGIVSRWKEEDKLKSKIFFKNNHGVLKI
TSYNDKLIIGCGYNYERGRANTDENFIFML
>KAF5141271.1
MKSLHSILSFALFLKGFLIYNETYDQLNENNKYVNNYRTNSSLCFLTDQLYSDFIWKHIPLNMK
ISATNLTSIFLLCIDFISEANLYAINAILNSKSNKKNKLNVKEICKAEKKMNLCGLNRTIRKKN
FFEGKQKNFYDVKNKGKRKEIVFSKIDIFKKVDEIHFYVFTNDFINNLDPIKIQQFMNYVANFN
FLKKINKRCINLFCQNQLIKMSIAEYFILGIWSFLKEVDETTLGSGFQITTNHDCY
>KAF5141272.1
MNSLSLLQIYLDQLAPLTYVRWTITGTLLFVFFLKIFISDSFYLVAYILGIYLIHGTILFLTPK
GDNIADPFENYDQEDEDNFECELIDNQFKPITRNLPEFDYWMFCTKVICGGLVASCFSIFNIPV
YTPVLIIYFCMMVVFTCKCLYAHIKKYKYNPFSISKDYYKD
>KAF5141273.1
MTKIRLPISEFDEEFNQNSYKNFIRLFIMNSLNELKLQLSSYHKSKEIECRKKLIDFFKQKISD
FELLYLMDIGIQYLSVFKNIDSFNYYEDIANRLAFVFENLKLTVSPSWNVKASLENLYTSKILS
EYPDNSAKDIYLERLIKIYLEKENLDFFDSIKVEKNLVILNDKHKIALCGELVNPKFVLIDSNI
HIKDFTFGKFTTYLKLENKYFDLFELHKKFKSLKSKIDLVFDGGYLNFKVIIDNLQFEANENIG
TFNLDQFILALNSKYKDLHFSLDDGWYSLYNCTIEEKQNVNRDFTLQNEQDISFFIKNNYYDKA
ILFFPSPMVYITFLEFIMSENNFFKIIECAFKDKKFFRNKKEIMFDNITFKFISIKNNIVKFDS
YAGDLQFFIQDHFLTFEKKSNNLSFSEFDVLIKNRSLLLLYDLQKYVNQHDNSGNKSNECILKL
KNNYLQIEFDTFLINIHNNYIKVLDYKITDPNLYLKFLFNIYKYKEKTLRDLISVQIHNVIFTY
NINENKILSNIKNQEIYNYRVTKLLLQNLLLFYTHGIFPDFVAQDYAIFYLDLQYKIYFSNETF
ESPQVWFKSLKKTVNGNSNVLDLSLENFYQIYKKCN
>KAF5141274.1
MQNITLNDNEKWNFLDTTEIIDLKETLFSGQIFNFHKTDLEEFTGTIYFFVISFKQVNQKVLYK
ILHTKINSEELILFFIKKFFNLNLSYKDILKDIDVTGLRLITNSLIPTIFSFICSANNNVKRIT
KMVNYMYSKGEFACSYKKINFFYFPDISMLLDCEHDFKENGFGYRARYICKTADLLKNDKLFAE
INKYDVDILQFKKVKNNLNINLIKNLLIKLPGIGFKVRDCICLMSLECFEIVPIDTHILKYARH
IFNLENNVLLTKISYNKIQSKFIEKFGKYAGIYQLFIFKKYLEKKIIN
>KAF5141275.1
MYPLMLDYELKILEDTKSESFILVSGHGIHLNTLININILMYLNKYSFAFLLNFDELSLPFSHE
YLRILKNCDKQARKKMYLKGGVFVCSSRILLTDFLENNINIEIISAIIINNADRIRENSLEAFI
LNVFRRKNAHGLIKAFSSNCIPFACGIGSLEKYANTFRCNNFILYPRFHEEIQKSFKNDIKFLQ
HEFKMPDEMIELQMILIEILKELIKYYKLDVDYELVLLSNIYLSKQVFDILDIKFLLILLYSCN
LSKFYTECIKLISKQIECGKESTWLNSNYTKILIDKIDLFFAENEQFVSFEQKEVFKNLKYFFK
HKKIKKQEEHKCEFDSVINNQNITFDTQDLDFLEELKKPFFNLKFRRLIRELILLENESCFVVF
SSMTVLNDVENIVNLFNSNLLKNVKLLTKKQFVNSNLLFSDDDLNSRFIKMNKNLNLSKSIDEF
YTFYIDNNSEEEDVSDFKVNNDIIFIDVAKSYNFFLYDKDLASIRKCEYIGTKANIVVHSFQFR
DSLEEQNNLLSLRKEISYFEQLIQKRGNLPILSDINRNILEDEISDEDDCTYDIVVDSRELRAE
LPFFLYKAGNNIIIATLQIGDYLINENICIERKSIGDFISSMNAGRLYSQIRILTYHYTKAILL
LEFSSRPCLSDFYNHNADTFRNSLISKFCFFLITFPSIKVLWSDSTFFTTKIFRKMQKKNLEDD
VVKMNVEINPILQEILLSIPGVNQFNLRKVVKHYKNLKQLVTSNRITLQRNLGQDTGFKIYKFF
NDNFEE
>KAF5141276.1
MDIIFTGTPTKREIIIYLKNKKYSLLNKIKLKRDIIIFSKEKKGYFFYTLKNKLEYKRICEFKF
YTSRDVHFFLFKKKHFLRKLFLLLFYQSVFRVCNTNVLCLVYSNKKSENICRCLELLIVNSLIL
CKIEASCMFNLFMFDTKYKNLTKTNSIDILHSDPNCILKKYFDSNIYKSNFLIKNNSCNIVRSI
NDGINKKEKLFFNDVSDENTRKRKKPTINYKLSPLQMIEYDFFDKEIDEKKDLSFMSKNVSNVS
KLRNTNLKRITETCKNPKFINIDLLSKKNDNQPKNVEFTFSKISKKHSRHTNENIEPVKRIKNN
INEVFPLQEINKNLSNVKKINKDNYDTLLKKNTKLNAGYKNITVKYIDKLFINHIKTEKKREKK
IRILDEEIEPDYHNLDQLFPIIKKSRYRNKKGRKNKHKEVVFIQNVDLRSCNLEENY
>KAF5141277.1
MERIPQKIAVMSGKGGVGKSSISILLSTILSEKHKCLLLDFDLCGPSCFSSLNGKGEVKKAKKG
LTPIQITNNLYVLSMGSMIKPDDAVIWRGPKKLSLLNLFYDSIDDFDFVIIDTPPGVSEEHGFL
IDKNIYSLIVTTSQNVALSDTVKAIDFCKINNIKILGIIENLSGYKCNCCGHITNIFASKGGQQ
LSQHYLINFIEKLPIEPLFGELLDTKEFILKYQELKTYKILKKWINRENWTF
>KAF5141278.1
MENKTNCYELDGTTIKSTIDVPDVFSVDIRSDIIEQVHSLERLNLRQPYAVSPDAGMQHSAVSW
GTGRAIARCPRIGGGGSRRSGQGAFANFCRKGRMAHPTTTMRRWCRKIPLNTRRIAIAMSIAAS
ARPSFIEARGHRIENVKNIPLVVSDKIKELVKTKDAFEVIKNFNLAEEVEKVKNSKSLRGTKGK
MRNRRYRMRKGLLLIHDSPVELKAFRNIPGVDQLNINKLNIYELAPGGHAGRLILWTESSFKKL
ESMFGKFNSESKLLKKFTLPKKLCTTDSFKDLYLSEEVQAILNEAKYCPEYSSRMTEEEIAEND
KFIGMFDTTQVLSH
>KAF5141279.1
METFNNFYVLYPVYFDANKKISEGRKYHKNLCVSSPTFLEITNALKYLEIDCTAEIDKRHPRDY
FRSGRFKINKMYGKKNLIEGLRDTIIKSRIKNSSVKPVQRMSTEKVPEFITTKKGEIIENKLNL
VARKKNKQKKSKKNK
>KAF5141280.1
MINLLDLKELSLKKYIATLLFYTLVNIVMFSTLITQYYVKITEHISVYCNITNVYRKALFYSII
ANIPRIYFLIFTDLYGQDTFVNGFTTSYMSLGIGIIIVFTQSKSFVHFESFTKDLFALTGGLLI
QSLYINEETYTQVHRNFAAITFAFYFFYTLRLRQLYRRTEPVVLLNMPYWILKKINEYVTRHIY
DLLILNLDNLHKQSLYTSVQTLISPAINASVFILYFKPLIGPREKIIALFLSLLFGVILMKSSK
KQHLQIVNYIYGLLSIMFYTVIFTDRFKILIDSKICNNININYINTVITPLLIGLPELLNLYYH
SRKNNSTMAVCSIYNSIILTSLCFNPIEKLISKRYYLVKYNGNKISISFAAICIAVTNFNYAMK
SQKLSKDLGVILMIIYFLFNLTYILDYRKFIVNSKVN
>KAF5141281.1
MINSENQNLYEKAKSINSIVKLIGAPNNSTPGEEPEMEELNANGTETFTLEEFRSLIIDCRKKN
VDFIIARVTTPDPDDQSTLFNFYYAAAELNRVLFRFETERRLLHRMRVRNPLNNSFILGQVYYY
KLTLEEIDRCLVEYYFKDTSDDRKKKKIRSFSAVFRSKNSESIETNVHSKDTDDSIINSSLTLD
LENEISHKDLLDKHQSNVSLQEIPSDKKIVYYAKFFATDDDFLMQNEVRDYFRRNTLDEDDDFL
FEIDRGQNDFFALLESGSEEENDEIVSWKRVLTAHVSMLITLLGICLLIGTGPIIILIALPIAL
IFLLSFIASIFYILFCRRSTFDTLAVQSIEQV
>KAF5141282.1
MSYQEQDFTDKESTNPRKNQSFEDCNKREIFTNDRELLFDSIETKGVELTKKEKKEKIREIRQM
MISANKFFVKNDNNSCISVLKEILIKSPKNANAYFMIGLVFEEMKDLMKAYNFFLIASQLMKTN
YLLWEKLYELSTTLNLLSDKIYFIQILQRRQNTKELVEEKLQLYTILKSKYKILETKIELFYFK
GVDFNIFNIIRNETKHKFMTARCALYLIKYFEKYPANCGLDFLQNIIRLQYDTGYLFKTRNLIE
KYLLGKVILPRDIRIIYIMCVLVNNDPPEKIESSFTDYNIDDIEFREALFEAKESVLKNLNCKD
EIFDIYENNNEECSKTLEINSLLSSTDLYEKYSDIDIFIRDLSQWENFTEIEYIKGLLEIFLKL
NMDDKYLEVLNILENKIDTLKEYVYNSYGDFYFTKKDFINALFYYQETLKINPDNNLIKSKLYE
IYKIMGNIDLANKFRTISSLINFVNDVQNDDKFKFMSSIEKCNENRNIYSKSRLLFRENFHEYN
YVVRPLINDFLENRFFFTKIKKVKLDKDDVDPNEEICEANTRLLSLHGLNIDEWSAILLEFIIY
NITQSNLKDASHLLKKSLDCNIFKKKYEIFLQFVFLTIKHAIFCNDLNLLSNCFKKVFRVFRDY
SWANFYFYLLNFFPDYIFKNSYGSVVRNIRRTFKRNHVLISGIKKKYSSVYESLDLNLLLGTFF
IQNIAKKSYKIINNIILDGSVRDRMTYYIILIITYKSRRNDIKNEMLKKGIEGLKALTSMCNHE
ELCNLSYNIGVTYHLFGYIGFAEKYYLEALKSRNNELRRMARLSHIIIYKKSNQYLLEKLYAED
EMPI
>KAF5141283.1
MSDNIKTYVRVKPGTDNAEFIIKGNSVRINDKLMKFDKVFVECSQKELFDSISEDILVCSVQGY
NCTIFAYGQTGSGKTFTIQGKENNPGLVQRCLCFLYNLNMEVELSFIEIYNENMIDLLDDKKIL
NIREDPFKSVTIDNLTIVKPKDYESSLLYYETGIKTRKTKSTDMNLESSRSHSIFTLYIKNKTN
NICKESKLSFVDLAGSERLKNLEIENVKIKETANINKSLFCLGQIIYKLSEDKNKHIGYRDSKL
TFLLKDSLGGNSKLRVVGNVCLEQKSDTINTLNFLCRLKMINNVAFINSNMSENIPDLLNQLKT
LDQENQKLKTKIALFETGNRKIEREGVDDFNINILKLKESMREVLQYFSELEELKQEISLCEYN
LRQNKILECDKAYKELIDQRTEEYKKMFNY
>KAF5141284.1
MIDKSIGTYAIRTHSGPHKKDLCIPLAYVLQYFLEYAHNRKEIQIILKSKNIMINGKVIEKRKF
PVGVGDVISVVKTNLHYRVLFGVDKSFILHQIDEEESKYKLAKVLNKKTMYNNVPYIFTNDGAC
FKYCNPAIDINNTVKICLKTRTVVDYVSFREGGIVYVYTGENTGRIGIIKTIKDKSLICEDFGS
KQFEASISSLIAIGDSEDSLLISLPEEKGVRLTALEESNLKFGEIVNTEVESN
>KAF5141285.1
MPDSQILNVWKSNLEEEMKNIRKLINKYNYISMDTEFPGVVAKPIGNFKSQSSFAYQQLRCNVD
ILKIIQLGISLSDSEGNRPLPVNTWQFNFNFSLDTDMYAQESIDLLAQAKIDFKEHEKNGIEIE
EFGELLTTSGMVMNEYVVWISFHSAYDFGYLIKVLTCNLLPEKEDDFYDLLKALFPEFYDIKFC
IKNSKYGTKGLQEISSDMGLKRYGIQHQAGSDALLTSLTFFKAKEILYEEMDNDNIGKLFGIEI
KQD
>KAF5141286.1
MSNKRITTELQKLFNAKYDVDFKNSTNTEFDIIINGPEDSPFSGAQYKVHFLIPDDYPYRSPSI
GFVTRIYHPNVDETSGSICLDVLNQVWSPMYDLFNIVEIFLPQLLAYPNPSDPLNCEAGSLYLN
NYEKYVKKVVEYKIRYGIPLKKENLVVEEETSISSLEDLDL
>KAF5141287.1
MKLQSKWVIWQNTSEDSDVKSWADDLKNVGEFTQIEEFKFFADELKEKKLDKLLSLKIFKSGIK
PMWEDPRNMNGGRLVIDIPTASGYNPEEVFLLTVAFCISNTAAGICGCVVMSKHEFIKISLWIE
NEQYHDDIMAKWKDVLVRYDLNIYFLLHKKGIDGNKGRKTWNKKKAYF
>KAF5141288.1
MNFEEYIQKMKQHYKIVKVDDNSYMLHKDKKTLLLTPLNMYTMDEISNKLDLLYPAVEKKPVEF
AKNKGECSKKIGSFGYVGEDDLNPAIGRKFHRQKRGAIFNPKDFLEEEESDKGIDKTDIFPLKN
KKDPDPDHFKPQGGDDDNPFLY
>KAF5141289.1
MKDLHKILTVKSLKPKIWNPNLHIMNEEPHTIKTLTPFTPDEKFLVFKRKIIAPLLRSQKNKNT
LTSQKEDRWLVKTSNNDILGPYTKSEMKQFIDNNKFTDAYMKRDYDKDFVDFQILCSIPDFLES
EKTDEFFKEINDKLENLQIEDKPSSMQNNTENNTFLVKERTRFCKCTEFLLLKKININIDLLIK
KLYGKNRETAVNLVGFLTNLKIEDCEKLVNLIILESKNSVIADDNGFIKTHKKNSKKQYKY
>KAF5141290.1
MRFYDTETLESNEDKENFNPVVKQYSPVKNIIKKRNTVLKELTERNRHKGNLEVKSKKDESEIG
FLFNNMDLINRKSRFGREM
>KAF5141291.1
MDEEIFNFFIKNNEVYNRHLNKEELNIIFKTYLEKHKKYDEALLLSHIEEFHMEKNSKNRTPQE
IENAKNWRQTRRASVCSDTVFPSDFSSISFPKTKETFEFLSNVLVADIPFGLLNPKQKDKLIDI
IQCVDIEAGVTLIKEGDSGNTMYVVDEGCFEVFIKNIKIKSLKRGDIFGEIALIHNINRTATVI
SSVKSKIWVIEQKMFLGLRAFDRNKNKTIVFEGIKSHNLYPDLNEKELISFINTLSFDYLKEDS
DVLVNEDEIFFFTLDGIISIDGKEQKVKQKDTVKKSFKCVSLIEGTVMKTRQRKLCF
>KAF5141292.1
MDDKKKKQRRVSFASEAPEQNVYEKEVTINSFTTDDVTADFTCEQTKIGKSFYEIAKEEDKEND
SLMSNNTAVFGELVDTQYIRTIVPEQKKVQVNINELLMEHGIRFLDDIVISSTRRETLSKSKKE
VDPRNIVYYKHFLSHRIKFFEDFSDDLKTELIKLSDELKKVEMNFDIKNTLLEKEDKSKLRSLK
TDCRNRSTVSWYELRAKKELDFNDFIIKVKSELISEFNEKENALLQIRSQKQELEEELKSVEEK
LQNINLQDINNITTQSLDKLRRDILSHEQVLEEYSTEHEKLRIDVNNKLISDKNNETKYLKIKN
EIDELEKQFKAVNVNENDLNDAKFEYEKITAIFGLEILEYKQNYCVFKFLNFKLSLDRNFSTNI
GDVYKLLNIQYSGIKSIIHEYGVIITKQKTEIQLLDTMRFLFTLYELYKEVLLLSINNSIDVFI
EKDELYILIVVNNIHKLERYKIKSKVKPTLEILIETRGESYLYNLYEDKGCILGHIE
>KAF5141293.1
MSKKRTNHLKEEEYDFEELSCFDKIERKIKKIKPNDSFDFDEVKDLETDVNIYDNFLFNVIYNE
KGLPIAEIDYLSFIKNKDYYTREFKSTEINRQLPKNSIEITKIVTEDKIGDLVEINISFENTVR
EIFEKEYDFQSIGKFFISAFKEIECYTDKIKHINLKGVKLSKIPFSIEPIKHVRMTSPVFYLWI
LQNEISIKHLNKILSKIYDIINLKAVINLLKVNNKDYQLFQMKEYYKLYKVIGDLSIFKVISSC
DNNLLSAKFLYYTNKFIDGYLILKGMRHILKYKLEFHINPDKCLQNLSKDFHSYKNYLFFVWCN
QQILKTNNDTNTKDITSINNIENLYKAGVETYNNIPCKLAHLRYLKSNVMYEDTFDEQIFYENY
IIMRKFSNASYKYLSKFKKKLIKKKLSYDLLEQEMCYLENKDCKKSNKYYYLYKYKMNNKINCK
DYELINGDSLIIMYIYNLDINYIKTIYNIYNFKNGFYWCRTRNILNFEERLIESKKIFKFDQDF
>KAF5141294.1
MIKCIIDEILEEWNKFYKNVINNAILKKEKQVVTNKCTRTRRKSAVEPCKFNIERQRRFKKSFE
NKKEAEKAIFIEENNVDVKLGIKTEECGNKDIASPINDAKNDNLAANINISEKKEEYANNVFDV
FTSLISAANVNSNSNNINTVPENLQQNSNKNFESVVPIITSKDKLQNVLNKKPLSKKSSKTKKK
PAVVMKNFKKKPKQNNVITDIDEKLRIIKLGKKASINEVTEENKNNFTSDQPLKAGSTVPIDNQ
KMSLLCDNQSFKEPTLPQLNDKAECNNDLENHSIKQESECVQVKNEDFTKNNDQEAKLKKKNEI
LKSIFRKEKLKVDMKRNSVFINENNTNCIKNNNSKELSKFSGCNNVDIGKLENNLVDKKFALLP
RRLDNTSILLATPEKIKFKFDNKKIQADLLSSDVKSPKAMKNKVYDVKSSKFLIEPNIMRNDLY
KKVIDSQRKGLSQNEYKSSTIIPHIKSDDEDSLIFIEPLFCKDPEINEKVCKQSHKQLEEYFNL
CEDINVVEIFPNIKDITNDSPNKWN
>KAF5141295.1
MENNFDDEEKKYFSNRMFLNKLGDTREFGNFYELIYNRKVKILSFLNKDLNQINNPDFRQFESL
EHAYELFLSYHIFYPYLYEDYLFMHSLETYNFEKDMEILLNGLETVKNLNTNVIDEHGFAAELL
LFHEQQRLSGGHEIEEESVDRLYVKKKTGLNRRNTIIRLKAINSLIDLSKGIRICDYKFVFKIL
FD
>KAF5141296.1
MAKKVQETKEKKALKAASTSKKEKKKWTEIKKKDEARKIFTVSDELLQKVEKEVKKAKIVTVFS
LGSKMNLTLSVAKNLLRHCVNNGIISLIHKSSKTTIYGQPLEVEQIPVQQEVSVAEGDGWN
>KAF5141297.1
MLFWLYITLCLYCRQFILVYIKHKIEELKSRLKLLEEEISKLDYILKTSWNIFMKASRKKKRAE
LYEKYLQEKRKVRGYEKLIERLKSINVNFNNNDWCLFSEGGNCWLLKRIMMWASELNSKKCLTQ
NITQKAIC
>KAF5141298.1
MPMKSQHKKNKKGTSETAKETFSPSGNENIINQQQLPVNDMSNTEINENCSVNDENPVEIKLDE
ATKRDLDSFNALNQKMFIAKYASLEDSTASIITLVKNIPSNKADKLIRYILKLTNFDIFEIEKL
TLEKNRSFRQISTRVIYAYIISKYKEGITNNINILFKNTFLRRYKDVDPVIRAYSYEFLINFIS
LDQKLFNKHKGMLLYAIKDKQDIVRKSIISTMRSKNIFIKNLPLIELAKGDKNKNIRLEICKFI
LEQFLNDNYDEDTICDILKFNGGSEKFTNKEFQQLLCRSFKKMSQSDAIGAIHKFYTNCKDYLE
SLEIEYFECDCTKNCYLQILELQKKSLKISELFEFYKNNLNDLDSIIGLLNFSDIDNTEIFIKF
IDEIIKNIRHNNDMKQFDKLCEFFKKCECDYKSIIENAINTVINIRDFRNVIIKYFDIEDFVRE
TDYLETQIYKNLWDIVNEEYTKLTKLTERQYDIFCAKDLCNLILYIHSQIKDSAINIDDLSSVC
CDKKTALRVLYCDLIKIIDLDNSELLPFLYKFNEEGILEEQMYLIYKHIKDVKEFSNIFSVSKN
KINYVVSFFKFLNVFDGKDFVDILSIAKIINLKFKDNEKRVIFKNIKNFIESSTNYICLDIFIN
KLNINECIVLESICKDSKFKDLLNKRINKTKGLYTTSEEKVTYL
>KAF5141299.1
MAKMHSSGRGISTSIKPFTVMFPTWLDVPVEEIKADVLKMNTKGVSSAEIGNKLRDVYGVGDCK
TIFNGLSLSRYLEKEGNFIEIPEDVKDLVKRANILRKHINIHRRDKDSKFRLGLITSRLNRCIK
HYKKKLRIPTTWKPKLVELVK
>KAF5141300.1
MYEDILKFLKDKNRKLTKEEATEFIRLLAESVGCEEDIMGHNSSLENSEEEFSTDINFVIDDIN
EGYSEDEDTFSLEGISDEEEEEKEYIVLNKRKIMRNKEFKRVKTLQETSVKEASEEAIKSDIEV
LSTEKQNLIDKNIDHACNESAKEENLLDKSHENSSKQSDVLFNLPKTLNFSSGNFLASEESPSP
NLPNDVEFSLPKLDKSFEFKLPDATCTNEEFKFDVGELLDINKNGPDFKFYDEDNNEI
>KAF5141301.1
MSYGNNDNYNGSYRSQKKSWRDDNDDKLQKGNRAYKNNTFSRGDSWYGGNSRPLSNRSSGWTSN
KSVSWTPGRSESRPAFELKPALGAVEFKKDFYKKTDNLTDREADNFRNQHDIKISGDVPHPYVK
FEHAPFENEVLNNFKLKAFTSPTPIQAQGWPMALTGKDMVGIAQTGSGKTLSFVLPALIHARAQ
IPLRSGDGPIVLVLAPTRELCLQIKDVFDEYCRFFNMRCTAVYGGVSSYTQKRDISMGCEVVVG
CPGRLIDLNEQGALHFNRVTFLVLDEADRMLDMGFEPQLKKIIVNTNPDRQTLMWSATWPKEVR
RLAENYMKNFVQLTIGSVELKTNIKIKQIVSVIDSHEKANKLHESLNEKKNEKVIIFANTKRMC
DNLEDDLSRRGYKAVAIHGDKSQNIRDRIISDFRSGYKNILIATDVAARGLDIKNVALVINYDF
PNNIEDYVHRIGRTARGDVTEGLSHSFFTSENSACAKELVKILKEANQDVPSKLIDMSTTKNGG
YNSRGGNYSRPYRSWY
>KAF5141302.1
MSNFLLACNEIANEIIKLYKQDKKINVSNITSIMCKKYKLKSTPRIVDIISSIPYDYKDLISKL
KAKPVRTASGVAVVAVMCKPHRCPHIALTGNICIYCPGGPDSEFEYSTQSYTGYEPTSMRAIRS
RYDPYDQARERLKQLKSLGHNIDKVEYIIMGGTFMSLSETYKNEFIIKLHDALSGHKSNTVEEA
VSVGAESKQKCVGITIETRPDYCAKSHLDKMLAYGCTRIEIGVQSVYEDVARDTNRGHTVEAVC
QSFCMTKDAGYKIVSHMMPNLPNVGWKRDLAQFREYFDNPRFRSDGLKIYPTLVIRGTGLYELW
RNNQYKNYSPDELIDFLARILSFVPPWTRIYRVQRDIPMTLVSSGVEHGNIRELALLRMKDYKT
KCRDVRTREIGIKDIHEKLDTINPELVRRDYVANKGSETFLSYEDVKQDVLIGLLRLRKCSEET
YRAELKGVNDKNIYDIINPDFEIIFNKAINNNNASIIRELHVYGSAVSLDQKDNSKFQHKGYGK
LLIDEAERIAREEHNSNKMAIISGVGTRKYYEKFGYHLEGPYMVKML
>KAF5141303.1
MSFGPGEDFIDIFKKTLKKNVKINDKDLSEAVNNMLIKSNIKNFNEYIRTFKYRNYQNIEDSLE
KYKYKKYFYRHAGDLLGHSGQIERITFDNTGKHVVSGGSDGMIKFWDVETGFLIHTCIGHRNLV
NDLCFSKDGKFFVSCDFNGIINVWDLSNFTIHFTIRCFTGVTFSEFFEIKSQKDVYNLVVIFCN
GLVKVYKFNLSGLVEEKENDFTLDEPYKAICITDGGRFLLRAGYWPYLILLDTYNIDKCVIFET
NNLQVQTICAAKDCLKFAAGCGNWLFQWTYFYEGCSSMGNFSRTTKIIAGHWKKTVFKLDTEDS
YQIDNMSYLKNGYLACVCTDLKIRIYSDRILRYTVEVDEMGSICAHPFENIFAYHGQFLKFYFL
DKLINCEKINFTVNDCQFSNDGDYFVIGDELGNVRTFSLNHDKYIFSEQFFLSDFEHFTTTNNT
LYRECKNDCTLDSNRNKNEGWLLIDYSSRPINNAKNVLIEEAAFVHLISKYLDKSKYKRKFCAI
DIETTTTTTEIEESEGSVDFSDESCSDTQEIIENENRSSEEEIIVRRRGVYKDPILPVENKISV
TLRRNYIESIEYPKPRMVRLRRTSNNEDEGLEFFHYQRKSVKKRKKTKEQDSLFEQGFRRKSSD
SSSSKIRLRRHMLLED
>KAF5141304.1
MKIFVQAVFKCQRCTFNTNTILNIEEQRHVETNYNTELLKGFLENNEMKEFLKRLQPQFDFLTD
DDITNPLVSKNVKTLLFEIDIVNGYLQCEGCKLIYPIRDSILDTVDCIEQ
>KAF5141305.1
MSKSDLRVLEPLSAHKASVTCIQKLRNGSSNVLFSSSKDRSVFYWALNSNVDSEFGKLYKEFGR
KHKKNITSIALSSNGDMLVSVGADKVGYIWDVKSKEATAVLRGHDRDILAVAINKDDNKICTGS
VDCSIKLWNTRGELINTFGPGYENCHKSWVTCLAFDSMNENILYSGSKDGTVKIWNVEDGTLLR
TFIEGNVLDYQRYEKESGEKPKDYDLALSVTCLAFCEGGNLLIYGGKNNKVYIVKLDTNECVGT
VIVENIVRSVTSFESFAGIAIGTDDAIYVYDVCNKTIIATFSLLSIGKGISCNSIVSKEDILYC
GLSNGQILSLEYSRRSE
>KAF5141306.1
MFKTSLYIHDIKEISQEQILGLIQSKSLEKKIEGMKELIMYVSQGKANDHLLHIILKEVLLMEN
NELKRLLYYFLEIYLPLINDSEILLLNNQIRKDLENPNEFVRGFTLKFVSKLRSVDVLNNCYRS
IKDNTTHSVGYVRRSAYYCLATIYKKVGIYEDVPKILKESLYKEMDSCCLIQAFCSLYDIDKEK
AMSFAYEVTNSKDKDFSLMLLDKILDKKFINCFIEDKDSEVRLKACLNILELDDEKNLLKFVEI
IFNNLKEHEEYFDEVVVQLTKIKDRTDISRYVIDILQFINPYNFDMSKSCLSLAFNVCKSRDVC
LVLQFIINKYKEIENMTLKNKALEILLIEYLSIFTKKFAICEKEIDDICIRNLKKDFPGLVFAS
LELIEILIGLSKDNQLINGLVNSIKSIKYGKIFRKTFEIIVKYAEVSHFNQIINFIEDRLKNNY
FFDCLFFQKDNKFLLNFVCISLTEFYFRIPYNEDLKIKLIAMFIGFTKLEGLCDTTSKSTIFLC
IRSISANVPYKQVEKKQSTKFKNIDVLTPLDIPMFNVKFTEQAEKLIDFLNCENTSNTLDNIVQ
LTGLSDPIYVEADVLFTRYEIILNVLLINQTEDYLQNMLFDFATSQNIRSVFLDLPKNMKARSA
ITKKLIFRVVDGSNGFISGSVTFKYPNENGEYANQHYTLNFSEIKTYVSDFLESKTCEPLEFKS
TWKKMTWENVYSMKMLTKLSLKNVFDKFIKLVNGTIIDFKEDADILVANILCTTRQNDDIFFNV
CLAKTDNFVNLECRIRSEKEDVVKSMSNVLGRVVKEVRIK
>KAF5141307.1
MKFTNKLILDLTNHVNFLEKIRNLKDLDFFLSEPCRLNTLYWIVNSYKIMGIDPGMKDIVDFVK
SCKNEDGGYGGSTNHPSTILTTFNALQILYIYKENFYDNKTINFILSNMNEDGSFRNDRYGMTD
NRINCSAVLSLHLLYLNKTLNFERSSLAEQIPYKYCDSIEFDYKKCIEYIISCYNPDGGFGLAK
GDESHCAFTFCCISSLRSLGSLQYTNIRDISRFIALRQEKSGGLSGRINKKEDVCYSFWAYATM
KMIHKNHLLNEQMLIDFILSCQGKNGGFSDRPKNEADPYHLMFSLAALSLLGYEGVGEVDPGFA
I
>KAF5141308.1
MGIQDKINEIEAEMARTQKNKKTEYHIGTLKARLARYKHELDNPKANNVKSDGWEVAKSGDARI
ALIGFPSVGKSTLLSKITSTESKAAEHEFTTLDCIAGKMVYNGSTIQILDLPGIISGASLNLGR
GRQVISISRTADLILVVLDPRRKNDKSVLIRELYNMGIRLNKKRPDVSINLTTGGGININKQCE
LTQTSEESITAILKEYKINHCNVLIKENVSTDDILDLVSKNVFYIKCLFCYNKADELSYEEFIN
LSLEEDTILISCKNNWNIDDLKEDIWKRLDMTRIYTKRKGEFPDLDNPIVLRNNCTVFDLCKEI
HKDFYSDFKYALVWGRSAKHSPQKVGLNHVLEDEDVIQINLK
>KAF5141309.1
MGSINLKDMFPIEVTTHNLYFHEEASIFSMDTFNNFIATGGGDGIVRLWQINDTEIKKEGDFVY
TTALNSSIQLVYKSDLVGHTKAVNCVRFSYLGILASSSDTGRVLLHFNDKTHVLRGSDELDCYE
LTWAKDTLYVGLSNGLIEEYQVLYDDNFYCKLVKSCFLHTDIIQGLAYNSKHFLLLSVSKDRTL
KISQDDKMLDKINLNTNGRSFFRRTCFSKCNNMCFITNYKNSSILVLTYPFTEKHWIYKLGPFD
SEIVKVIENNLLLFVLSKTSLYFYYNFNLLGCIENICFKSVTDATLYNNILFISSLDGFIATFK
WRVVGG
>KAF5141310.1
MKLQTQTIKKVRSVRVKAIEMHTNKQLAIVGLYNGYLQTWNPIKCSLINETQVTEFPIRTLALI
EKNNTVLIGADDGRIYVYELNNLQKLNVFDAHEDFIRKIIVNSANTEFLSCSDDSTIKLWEIGP
AIKNKHVFSGHTHFVMDICYNPKNSKQFISCSLDGTIKLWDKESGLCIKTFKGHKSGINTLSFC
KDDTYFVSGSDDLTVKVWDLNNGNCISTFKGHTNNIINVYVFTKLPFIVSCSEDGSYRLWDMNT
YENKEIINLNSGRVWQFKENNGNIMIGTDEELIFNKVKTGLSLLTMKNNKLFFTVQNMIYSCRC
DDLYNLKKIAELGFYPSSLSVSDNSKTIAVCDDNNFYVHSSLGFRKKINGIGTNLHFVSNENFL
IARDGNIEFFEKYERTNAFKVGNLKSILCVNKYIYVQTTHNIVVYTLNGNKIYTFNFIANKMIA
NDKFLIFVKEKEIFVWEFNGEIIDAYLEQDLDIDDTGIPDSFKFINNFDAKVNTFCLNENLFVF
ESEGRGFYLILQETPYLYNFGTVNGLIGGMFENHLLIINHKKVNAIKLDFDFINFQIKVLNNDK
TDIKEGFRIRAISFFESLNMYNDALNICTSDSQKFEILIKLGRLQEAYEMSNTSLMYDRVGNEY
LKCKDLVNATECFYKSKNWKSLLFVDLLCNKKYLKEIAENAIKEGENNLAFIACMKSEDYVKSG
ELLKNTKFYNFFKQTYLN
>KAF5141311.1
MKKSETEFIEQYEIFKTPQLSFLDVNTTIGYSIAGQKMVFIKKVAKNIHFSTDLITNKELNNFP
FIIEIIDQYIGEEILSVSDFSEILPLKVFITQFSKNLDFLCILFNKLLLILTESKFLQCISEFL
ESDMIWIDKNFNIKICWITFLVKNHKFFNNKVYKSNLKNIDDIINLFNYNKKRLQKRVDIEYKN
DNVSSVCLNAAENIFSCVSEQKDSNDGTIKYKERTYTYDRGSVKVCSTKKLCIENYKDFCKTIT
NQKVNYFGLKVLLLKCIFHEDDVNAKNIDVYISRLKKLFLEQSDSKFKDSEALKIIYNFIVYNN
INSKPIEIVNDEYINFMDNFFYKLKITTLSEKKSYDVDNLKEKMVVENDGCLFKEKGFDMSDYN
TKSYKKGRFFICQAIPNSHTKDKKQELEINKIFQIIEIQSKQIEMMYQTLKDYNKIDHLIDAQL
KSLSLQANEMLNTLDKNQE
>KAF5141312.1
MRNILHDTTNVKKGKIMKKKKNDKESVLNFIKDVYNTTTDYNLKYDLSKCIEIIEGKENQEIKD
LKEALEEVIQENNELIEEKTKLYLELEDAKNK
>KAF5141313.1
MIILYGSQTGNSIHIAKLIQNVILYGYNEDLIYNVDKELLPTDFTLDMDSFDFEKILDIDMIIF
VCSTHGNGSEPFNMTKFWKFLRKKNLPTNFLQHLNFAVFGLGDSSYKSFNFCSKKLYNCLLKHG
AKPLIRKGNGDSQDKEGFMGEFKTWIKDLYYILPHYKLQNAKNFASCKNDLYSASINDIKILTP
YNYIYPILEIKFDIDIENFEIGDCLAVYPENYNYEEFVRYNNIKDNTLVKYIKKYCDFNSIPQI
YFFLQLSLITDTIAEEYREKCKEIYLNYDLYYDYILLPKRTIFEVLKDFKIKLTSNFMYKYIPV
INPRYFTLTKKDFCYFVTVSLVSFKTSLKEERKGLCSEYLKLLTKGSTIHVNIVQNRLNFSGKK
ILFMCTGTGITLPRAFVNYYSDLNFFKKVILLYGFRFRDVDFLYKEEFENKGIEIYPAVSREDN
KYIQDIYKTIKGLENIDDWLIFVSGNSRLNNIIEKMLLDIYKKKIYFQAETW
>KAF5141314.1
MDTTEKLKLINRNLKEVIGGDIMEKIINKRDLNVYWGTATTGKPHIAYFLPILKIKDFVDAGCN
VTILLADIHAFLDNLKAPIEKIECRSQYYKKIITLMLKSIKVDVSKISFIFGSEYQKSNKYFTD
ILRILNQTKKNDARRAGSEVVKQVKNSKLSSLVYPAMQALDEEYLNVDVQFGGIDQRKIFMYAR
EFLPLLKYKKRIHLMNPMIPGLNSDKMSSSDIDSKIDLLDTKLEIYKKIHNCSLENEGLIFLFK
SIIYPYCSIFNLQIMISGKVYTFDKLYEDIKMKIIDETELKNIASDMIERLICPIRDEMLRDLK
LIENAYGNK
>KAF5141315.1
MKSSTENFESSTKNSKPRNKIYLQVRDSTKCCNEALITNPKNVNTLYVMGKCLIQQENFGMAKE
IIEKIKNLDPVNVYGNILEGHVLLKNGQLLESYSLFSSAYKNIIFHDVYLSYGLGLFYDTLEKH
ELARKWFTLCLTSDIELFKYLEIMYRIGVCYKKEKKLFDALGVFERLETFVKTDLFQDDVRLQI
AHVYEIMNEHDVCNDFLSKLKGSRQTNIFINRLKSWIYFKTNNFDLIKGLFECPKDKAQHKSYK
FSVKNLQKELNYCDCSIVNDVKDHYILYLLGRSLILEGEYDTALELFNICTQLDPKSYLAFNSA
GIINYKRKNYETAKKSFQDALNIKPNFYDAINNLKVVNYKINNKFCATKILESDPDIFLTKYLD
SQIIFNECICYPNNTETSSLPDLDPIKFENFC
>KAF5141316.1
MFCKCGTIITVEKDSSEIKCVRCSAILDTSHLDTVVMQKTFKIEEEVELKEVKGAKIKYQCPGC
NAEEMMYNTAQLRSADEGQTVFYTCDCGYKLTVQS
>KAF5141317.1
MSVINETPENNLPTEDEIDQLANSRTGLLSYFKVAKVEMPKFFILGIMFGLINFVYSFLRILKD
LFVMVRQDQNSIMFMKIFYVLPISFASVILIQWLMQNKPVSSIFNLFLIIFTAFFFGLGAIFLF
EEKVTPSSFLFRDIFADNKGALKGLNFIKYFLITANEPVSTCIFIIAEMWGSLLMAYLYMSFLN
ESCTIRQFTRFLPPFYIIANLALLVSGLASSSFRELRKGFSYEQNQLLYSSVFIAMGGICLILM
YMKYYFENKIMSVPIFIPSNTIKKKQKVSVGFSEGISIMMKSKLLMSLCIIVFFYNITFNLIES
VYKAGIKAASKSLGLEVGEYSGKFNTIDQILVAVTVITLNLSAFSTLVESSGWITMGLLTPLFL
LLGSIIVMGASIYNSAIEGLAFSWISVFFKKMSYIYTIENYSGMFFLAFIKVLKYSAFDICKEK
MGMRIDPAHRARFKSVYDGIFNKLGKSIGSLYGLAILVALDTDNVRKGSPITLTIAIILIYIWI
RAIIYLAGAYNVSIKNNTSVDIDLIKDDKKENAE
>KAF5141318.1
MYRGEVANISIFSSLLYSFLICNILIVLRSFIIKKITNKLFGYEHIKAQTCIFKIFFYGFSSIY
GYFVLSNEQWAGNVNTYHLTFGPLPYPKKVLFYYLVEFSYYFVEFLYLISTYYNKDRLELLLHH
LATISLICLSFLTDYARVGIVVMGLHDVSDPFLESSKLFLYTNKVLFANIGFVIFTFVFITSRI
FFYPYWILYPAVLFIKKSLNIETVICGVCLFILYLLHIYWSCMIFKTIKKIFVKRELKDARSES
VVTQK
>KAF5141319.1
MIFTLICFYSVVFSSNAQIIYTSYFTDEQGIKTLDMVKDKYLEVHKAFSTKTVEDWQILQSCNN
FEIFEITCDKEFIGSVYLKRCKYYSKIKSLFKTYMKEEEAVEIYSLYINDKYKGKGYSRKLLNY
ALNAVKNHYNLNNKFIIGLHLNEEDKYMNVSFSLYYSMNFIKSTFLESGPTDYAPIFHKSRYFI
DPLKLVKNPSLCKNKGIYFGMFTRYNEFLPFNTIRNKEILKVGEQLRNILKMRKK
>KAF5141320.1
MKLCISLLVLLFFAVIKSTLSTPSQFLKPGVVAILSKKCKHSKKLTDFLVSNNVPHTEIYLEDD
SEALNYVMKEKNGKVPWVYENGQFIGDGNAFITQYIKSNNNVNKQIGLLSLDSIKQCTLSDNGV
DHSIIND
>KAF5141321.1
MLNFIVLLNVIFTKSLDDFMDKLKQREVTIVYRKHCPFSQAALDTLDFLKLNYNPVEEKSDPEL
VQHVREKYHRTFPAIFVNGRLLGGYDDLQMSIKSGRLNKLLNRKQDDIKI
>KAF5141322.1
MRIVIQKVTNGKVLFKDEIIREINDGHIFYVGIAAEDTEEKLEEYKKWIIKFIEDTKQDALLLS
QFTLFAQFNGKKPSFHNAKNNNEARKMFEKLVDEVKKNIKTKVESGLFGECLDIIYSSEAVETI
YKDFNK
>KAF5141323.1
MKIIFQKVKYAICKNEQKIYSVIGCGIVIYLGISKHDTEETVDNLVNKLLKIKINDRWTKTISE
ANGDILLIFQETLSDTSLTAFYEKNNFLEISRLNEIFDLFFTKLKNNYKLGIIKKLPINGKYNI
NVCNQGPFTIIFEK
>KAF5141324.1
MLNFLTNFNKNGKIYSFAKIVSIGNFEVTVAYKNSSKIIKTEQIYNKKDWVIFYGYLEENTIYP
EYIENISGIDVNILERFINFLSIN
>KAF5141325.1
MAFLFYHKQSYKINYQTDTGSVTLYKKNINAIANEIIENINFNFILGIILIDKVEHLVIVLESE
QAGIFTGTDIYKITKVDFLPLGEVNDSDTIFYLKHLIHTNDFYVVKTKCFEEEFFWNLHMESML
LRYNKSNNEDFILKHAPVKRRHNFLLAYLFCGYFTTKTFRIDEDFYSMKLLSLVSGSKMGTRLL
SRGIDLLGNVSFYVKTVFETKRNNKIISNMTLIRGSVPLFWKQKNKGINGKLYFTGNRKELESS
FDKHFKKLQEQFGKIYVITLLGDKKDEKILNDAYTDLLTNKNIKFLSFDLNSFINDFDDLKNLF
FWHLDKIDDHDLIYRVNCIDCLDRTNLAQFLICKYRLDKILKNPTFDKVLQECWTENGNSLSNL
YTGSDVMKKELSLKQKRSFFGMIDDLFISATRLINNRFTDKQKNKMINILLGKKD
>KAF5141326.1
MKNIAEEIGNKRGYCKNCGTTTTPLWRRGDDGSYLCNACGLYLKIHKKNRPHEFKTDSFKHRNR
NKKEVPFIPQLRNNDRFVHSYYKPIYFPKYSQQEILKDYNLFKEHSMRMNHMYVKNNIKKGQNN
PFYANKNLAHNFQQDKVQDDDTAEAVDALINFMNLCK
>KAF5141327.1
MFPITRTLYTTKTVLVPRFNTYDEVIDINAFVFYYSIPILLYFLYLSFACLSIVLWIFFISKLK
KSLINTETILSKTTVKKYKKINNTEACSICLDFFEETNDIRILGCKHFYHVICIDSWLINKLSC
PVCRISPKSNESENCM
>KAF5141328.1
MKFSTLLKSNKLQGWEDFYIQYNNLIKYLKNDTNRFKSLLLSEFTKITEFFNGIEDQTDEQRNL
LFKIVRENFTENQTKNRNNKKKYEIIEKINTSSEKKEKLINDELYSNKINKSKSLVERENDLSF
GGEESDFENIKIVEDIKSPEKKDNKKRRMLNFDTFKINGPFEKRKKEKAFHELLQAINSVKSYR
DINYMGLSIIIRKYINKIGSDEFSSDFLKKLHQSHFRKSKKIDKMQKEVRSVYKKVFVLNDKFK
AQIIFKKIGKKLRPDPFLTFLIGVFLTALVVIIYCADLDQNPFVKRIAYNVGLIQFGAFLFGVC
DLLFIKYDINHNLIFNFDVISNLSPIDFLLNITLTLNLTFLSCLIFIKKYPDILAYGLVCVPIC
IIALPFNILWYKSRLYFISVFIGTLVSGFRKVYFKNFFFADVFQSFTSSFKMLSIDLGIKKTCL
SFMFFNNLWPTVRIIQCLNRYKETKSSFPHLINMSKYLLTFISGTLQAVSYFYKDYRIQRWKFF
FTFCASTFSLIWDYFLDWTIFRSKKLFPNYFYVLGAIYNFGSRYLWICKDFNLIDNEFVFISCE
IVRRFVWALFRVENEHVNNCTDEQSKLGLLFSKELFFIKDSTPKIKRKTSIKNYSDPDESL
>KAF5141329.1
MLSQGEILRNPSRTRFHRPLVKKAKKRTWWSNVCCLCTFLIPNCILSCFGMKTDEVRNAWREKV
ALCMCIGLCCSALTFLTYGMSTLVCRGSNQYVFGNIDSKKIGNIVITNGSIYKTKDRGFNPKLI
YTGTFKNKSEACKRAFGKQLLNGKKSLDKLQRIAPICFDYSYIVKKNFLVIDNKVYDPSLCKEK
TFDKFKAKYSGGEAKQDYLSTDEFQCFKDTFFTGEVATKTKGCYLADTILYITTVIIFSLIIAK
FVLATIYSWHMKKKINNFPGVTPSILLVTCYSEDKEGIKKTLDSLCKQDYDYDNKLIVVIADGE
ITGSDNDKSTPEVILSLIETDNSEVLPKSYVSLMPGTKRLNRAMVYSGYYKVQGENNLLTRDES
MKCRIIFIRKCGNACETFKAGNRGKRDSQVILMSFFSKLIYNDRLSELDFELYNKMKILMPHID
PVDFECILMVDADTIVKPDALTKMIAVFETDPKVIGICGETMILNKCESWVSMIQVFEYYISHH
LSKTFESVFGGVTCLPGCFCMYRIKIITDEYGSVVTGHRVNAKKIFDNEENEKNCLPILANPFI
INSYSVYEAKTLHQKNLLHLGEDRYLTTLLLKNFFKRKLIFVPQAKCETYVPGEFKVLLSQRRR
WINSTIHNLFELAMVDKLCGVFCCSMRFVVVVELFGTLVLPAAILFTGVLIVTSILYVPAWIPI
IMLFAIFLLPAVLIFITTFQISYIFWLFVYLCSIFIWNFVLPVYAFWHMDDFSWGDTRKIDGSD
DDEELIENDQQKIILKELEDFKQVRESN
>KAF5141330.1
METGLLSGKILEKKNVSHNTIFLRLKVSNELKKDDISFFVYIYDANRNLKRPYTPIQWNENEIC
FIIKIYLRDGVSEYISKLSINDIVYISKPTLKLKYSNKYNNILMICGGTGITPMLQILKHVENV
EKITIISCNTTFNDTLINRDIINCDLKVWHVFSREKKICNSDKNYFINSDENNVFKTHITKEII
EHVTQSEKLKNFDFVYVCGPPGFMNAVSGDKTVDKSQGVLTGILKELGYNSNQVYKF
>KAF5141331.1
MDFDKIDKNEIFLLVGEDLDKINSTTLKTKIFYQIQYFSVEDYKIINSPVGYKCSCDCLICWHI
LKVIYHKDKALTEPVNIDDF
>KAF5141332.1
MEEENVQNQAISQAAEVEKKVTEQITNIENSKLASNLPTDVQSLHITDIIKLIFFTGIVNFFPL
FLIFGTEFSSKFDFLRKILHLFFITFFVGSMLVTMCCFISGAQEIYKFVVVVMFCKDVLGAILL
LMFSTTSLTNLVFAFLYLAYILIQDLALLYYMGIYLKRLQSDKYDDYGVKIVRKEQEKV
>KAF5141333.1
MNGPRYKQEKKIFKLYSNKIQQDCIKAFEEFLNLYTIAYEDENSLMRNSFLTEDPLPSLNEIVK
FNTEYYLQICAKLEHYVKNYLFYLKKPKYIANIIAYYAFALEYGLFGMEINKKNAFQYYKLSAQ
NGSPFGTFRLAQCYEKGEVCAKNKYKALEFYRCAAKLGSIHGLHTYGTILLQNNFDIDEREEIA
FFYLKIGINKAIKSYPYVFYDYARYIEFKLSDNEITFEVDWCFKVYFRGAQNECPNCQYRVAQC
FEFGELNVNVDLKKAFSYYKSAAFNGHIDAQVKIAQTLIEKGDKTQTNYNLAYNYAIKAAIKGD
CKAIKYMTIFYKNGLGIKKNIAVSNWWEKILFVHLKEQKVVLNLQEFEILNHLIIIPLENRNEN
VFEEYEGNGEIIKVM
>KAF5141334.1
MLEIENLNFIKKIGTGAFGKVFLVSLNQKKPVFFAVKILSKRKILKMRQADQLENEIKALRTVN
GHAFITKLVSIVRDSKVIGLVMDYISGGELFYWLRRLRRFSEYATLFYASEILLALEFIHKKGL
LYRDLKPENILLTPSGHIKLTDFGFAVKDTEKTHVISGTPEYMSPEKLLNEDDGVESDYWSFGV
ILFEMFTGDPPFFDVDTNRIYRKILETDIYIPKYVSYAAADLLSRLLRKKRQERLGYWGFEDIK
RHVFFNTVDWLNVENNGLIPPIKPSAFESSDYEYVDDNEKYDHFDDYVHKKPYDYIKFYQ
>KAF5141335.1
MNTQPLFENDCINLIELCNTNPELANRLINNTVEFPFIYYKSLNQVPYILFKNLSFSSKNINKI
IGIRGTIIKTGQVLLKNTKTEYTCLKCNFKGFISDIDNSLKFSVLCESCGSNSVVNKECLNEAV
KTQTLRVQNIGSLSNITDLYEIYLEGESAGKFQAGSEVIICGILKLKWKPLKVNELINTSLYIH
CLHIIKSENDDKFKNDDLDEFADFFSKSNFNKRKFLIESFTSDIYGHSNVKLGLLLVLANQYKE
ESKTDSNTRQLSHVLLLGDTGTAKTQLLKICSKLVTPAIMTNGIGTSNAGLTSCAVKHGKEWGL
EAGALLLADLGICCIDEFNKLKVNEKGGLLEAMEQQTLSIAKAGILSTLNTRCSIIAACNTKHQ
YDKNKNVSENTLISTPLISRFDLIFGLFDTKNRTKDENIADKILDRINFRLEDKAKPSHLWTLC
KLKNFLHSIRRKECAIDEANSNILLKYYLKKKTKEGPNEFNTIRMLESLVRLSETHAKILGKKV
VEEEDVFSVILFCLLMKVFTKNR
>KAF5141336.1
MINFSIEKPTTLIKITKLEFETKCINDSIFTKNIDFYNDNFDESRIFNNLEENMDEQQLYQEQP
FKRKKSNIYVNGLIYKKNSRTMSAEKDFNILKSTLKFDIRVKYFKLFDNDVLVYFFCELDALSF
YMQYFNFFKLSFQQFCNWSPIQTDTFSEIKPKILYSKNNKNTTTCKEDTETIEYGRNRFFEAVE
YFNNLKSNYNKNDLQQFSDDVSNNITDFAFCNTKELAVGSKSNKIMQEAFKIMSGEELDNIYDL
LGYDIAAISASKHGAYTIQTLLTYSTNISHKQKIVKYFAKEGEFLLAHEIGNYTFQKLVSYSQK
LVCKFFINNFQDVVQLELGFKVFKRCIQYLSPIKEDLINCLTLYSSLSTGIIGQLKALILNL
>KAF5141337.1
MDNHEKIWKLRKACGFNVDKLNAIIENFLPLENHFLNIDENLKTFCYVPNEANFQLPNIFLKTS
LTSACTKYLQSNVEKNDYSKTIDLIIDELEVLREDFDFLEIESHENIAENTLSSIYKKRYGL
>KAF5141338.1
MDENVYKAVNEDKCKRLYELVMSMYKSKNIKKGVNEVTKCINKGTAKLVIIAVDADPPEITFSL
PILCEDKGIHFLHVSSKRALGKACSLERPVIACCVYVTKDKEGLRIEEKIKEFIN
>KAF5141339.1
MSNEKKILQGITNRPPLERADNEFLWNTGLQLSLSSGIFFLYIFLRPKVKWLYSPNIQGKRSHP
CYNYTGYLNWMIPIFTVEDTKLLTLIGLDAFMMLQTLKFLFKIFLFLCITVLPVIGYIYWNYFL
YLGKPSTQYLTRMSIGTRSTSEMSYYLILFYGYFISAFVFYLIYIYYKRYTVLRQLYLRNPAIL
TSIFTLKKLSKHLSSPEQAADYLSLSNRTILVSNLPNFINTDNDLKIFFEEMQLGEIENSVILY
DTYSLRKLYEEKNETIESIEKEINQTVVKMNKWSQKNRKDCEESFQHFSESLENTVNSVLLDEY
VDDSKKIHMLKIFADTDDNFKTYLKNREKALSFFFDQLKILYEKIKNEKEYIKNLENQDNTENI
TELVSEQNALYIPGHIDKDASFFSFYHIFHMKKYWPYFALDFPIGAKKGFIVFKEFKDASIVKQ
AKIGSKIFSVEAQDAPTPNDIIWENINKSSLISFLFKAFGNIAFTIFNVIFAYLAVQTIEMVNL
DRFKENGFLIKFFNDHHAIRDFYTGIVPALVYNLLLLIVPIVITTLVNLEGIYSYSAAQKRTMS
RYANFLFFNAFLSVFFAATIYSSFIELISDKLTFKEFILELGNKIITSVVLFINTAVQKSLFGT
SMLLLKPGPLIVNHFLKNLFMKKTRRQKEQAEFAPPFDFGSMFPELLIVFPMLFSYTLIFPFVL
VLGLFYFGLIYLFYKGDFLYSSMNHYESGGKFWEQAVTLIIYSVLSFQVATAAVLFYHNEKFIA
FMFLPLFYVTLNFNSNLDDIFSKSCNSYPLNFHEGVYLDEFTEKLKKDRINLLENWDEESQTKD
IDSLNIDEFGHIDDRDVGQDSYYKDPSTSTNITNLMLPKNFFKLLFVLKKFDKSNFFGYKNSDI
>KAF5141340.1
MGLKCNNLKCRRNILKICLITNCSHVFCQSCLHNVKKSKICTACKSLCNDSDMFIRELEVLPNI
AGFTPSEIFESCRNAISFWQYQTEQEHAIFNAINEQAEKTITESKYEIKSIKANYELEIESLKH
ALDRVERSLERERQNNYDLNVQLEEKIKQYQKLIHNAEKSKYYNNRLGDITNIKNTPKDINK
>KAF5141341.1
MDSEEDLRLLNFSSEEDDSYQKSLSHSELGCESEAFEKANVSLDSNKSDKALDDASFNDDKCFF
SSVADLEDREHFFYSKESSDLIENDNLFTEEHKRIKIESDRSTEDSRQSYSVSLGSPKVSVSQE
KNLVNLHLSVSENTNFSPEIGFKTGNNKKILVNENILKRAPKFSSEYKKGPMRSYNCPVKGHVS
SEINEKNKYFYFFEKMKNEFPNVDTELLKIFYRWAWINLFLQKNINYRSLIVSVQNKLKTEYSI
LRRIIEGDDISYRYMILLVLSVKSNTLEVFDGFFCCKIQVDSIISKLIESKKLVMGFKIKLFGC
KLLINHYTSILDLKEDTVVLYAYYNSFQFSLSHRKLGYRKKISFLAKIKDLKKEGGIVSCLKGH
VKRIVESKYVVQVKGYRNSVENLEKELENIQSLIVKTKEHITNEDVKIKKYIKFILADDSGECL
ITSWMYIDDLLKDKHIMLCYLKPVNSALGLHLTTTKQTFMKFYEET
>KAF5141342.1
MKITGVMVFVGTLLAKFCERENVDDCSGKSKRFRHTKEYNHCEIPRNRGRHFGMREYEHPRRDP
CITIGPCGRNDGFLLPFTFDCITGFFNRENLRRAFFYLVQHRLRYLEKHLNFSHNFQSSLFVNF
DEIAVDLREIFRKFIYLVHFNDYAHYKKCFYENKYIECFYIMYNNVSCTRYVFDYMNILASLPS
NCKIDSSHFYRCKEKCLVDTKLNICSFSGIPSADFLIDPVSILELNLYERTQLLKFFFTRYYFE
CSYGEIEERLIRFLDLYRDVYLNGSIWDHRVTAFVMYKIFSELRFKRFNDGLIDRMYEFLRLYS
NGTLIRIAKFFCILTFGCFEK
>KAF5141343.1
MDLENYHESTVILKLELINFMCHDHIVIDFKKPFTCIGGRNGSGKSAIMISLGILFGQRSSNLE
RGNSFRNLIKTGQQFCVIKCVLNNTKKYCYDFFGDFIILEKRLTHKSSSFSITNKQKRLHSNKM
EDLEYILDFFNIKLENPLNFLTQEQSKKFLNTADSSNLYKLFLKGTEIADIRLINEKYEKNIQE
LKNKIDNIEFVVKEINQQLEKEYKRMEILENVNNLTDTIKKDENELRWADVYAIKNQMNILEKE
FSDIQLNIDMEQNVHTQFMEEVEDLKSQKDSIFELTQTMKSENKAKQQAIEEAILSTNKKIRNM
ENEFKDLKESFNIKKDLISRLEKSNTLVDERESLRVKKADIEDKILSERIQQENCLQILNKEKN
IKEEQDRVFDEYKKKVYALQKQIEFCKKNVGNDLIHPEIKQILQTIKNTKFTEEVIGPIGDYIK
LKDQKWWKVASLVLQKFVTSFICFNREDREKLSHIFKTFNVQFSILIPSNKSCNLIKYEKNPNF
KVLLDVIECENNIVMNQLIIMANIEEKALIEDRNEAYRVIRKDPKNIDCIYTLNGDIIKKIGGS
ISDFAPRKIEKYFFEKQRDKHENYQAELNRLMKNKPSVKPSIEYEKISKDYEVSLQTINKYERN
LAEIIRQIENAEDLFKAQNEVMNNEEIAESYRFLENQMNLLNNKIAKMKEKLKVLENDKNNITN
TQYPSTSEIELKIQKFKVKINIANDSLQKFIQKKRLLNVKLAEKNCEFEIARANLLKEIDEILD
PRPKDEIYDEISRIKIEIEETKKIGNKEETQEKINSILEKKQMNENILNLNKHKINDVCESFMQ
RITKREEIKEFIGHNASKRFEELTLQRGYKGELIFDHENEELHIKLEVHNFGIAGSKETLSGGE
RSFAAMSLLFSLWPYISCPVIILDEFDVFMDDLNRKYIINKFVEYFRKSQNQVILITPLNTKDL
EDKNVDILILNPPRD
>KAF5141344.1
MVVRAKRIELTPKGIRNIGNTCFFNSSIQCLLSIPEFVTFYIENNFDYTRPISGAFAEFLADYK
KLEIVTPNKFLNFLNSKINLFDGSQQDAHEFVIRFLEVLHDELPNKFKKLQSKEEFIAHCSENI
IAKLFYSFNKQTIFCSKCGNKSESFVLLNMMQIQVEKTTQEGLSRIFENEKIDGLDVWKCENCG
HSKVAFKQLEVIIYPKILILYISRFNSMAYKNRDSIKIDEKIKLGNNIYFFNGVVCHSGNLNEG
HYYSSAKRGDKWINFNDTSIYHGGGSYSDDSPYMVFYSKTI
>KAF5141345.1
MGFNCLSSIFSVCITKKKTKRDIKRNEDDKSSDFTVISNNKEDLSDDIIDAYSKTTKKDVNKKK
KSGDKSLSKLRQNLEHKQLDNLEKSLESLSFSDYEEKFRKKNKEKSSSKTSKKKKEEKKKKKGK
KEIILSQSSEDFESEENKKRINSKNKTKKSAKNRTFLSKDDLESIKKRSLDFDSESEICFLVNE
AQQQKFNKSLYKKMKAYLINKEMSKKTK
>KAF5141346.1
MLQLFIIALNIVKCGLCVDNLNISGNLGNSCMREEFRNIIYKDILLDVNPEGCKDFVRTIFSYI
PVTDSIMSIKSDASTLHTLLDHDAALAAVVLRIAFRKLAERNPEIDELALETLLKYFFEFIRNS
NDKHAKPCLEFCYEGKDSLIGTPKQVLCTLLHCRGLRNIFEVFLVGVLCDLKKRAASFCLEQPH
EKVSVVYAVYMARVVEILLEKIFEIRRLLDGNREDMFENFYVLIPTNNVINKLSNPIISANAWV
DPNAVRE
>KAF5141347.1
MSSDEGWEEVYNDDLSIKLDTKEKQKRLHIKYDIFISLVNIFKEFLQDISIPQISEYLDFNIIN
KMYYLLKSENQLESTQFYFSDYVKNIKYFKFLKEHNISSRIFFIINKNIESFLEISVNKGIIKN
KNKYKGCVFYIDINNTIEDYSWYFSTNMKNHSMFLEVLKHFKNLFSKPNIQNEFTELDERRRKE
IPTSIIKFKKHPLYCLESLLKINQVLIDKKLIQGYFRGEPVFLKKYIVDLKSDKYFYKHGKIPK
KIDGKDVSPSKIYKDLKFYSEDQVEDILLEDMSLSLVQDYLHPNHIPLNCVYIQNEYDEIICKK
LKVDYRRCFVGFNKQNPIYKGVFIYKKDLFIVSNFIFEYFDFVKKLEIKERIEQIVKNWEKLTK
LCKRYKKLRTRLG
>KAF5141348.1
MVDIKLQIVVVPNSQITAVKSVDNDEIRIAINQPPENNKANVELCRYLSKVFKIKKTDIKIIGG
FTNKHKTLIINMENKIDIINILKNEI
>KAF5141349.1
MQNNYKCPTSNFGKSEQCNECPNQSICGTVKPDDSLPLISANVSHFKLIFSIFSGKGGVGKSTI
TRNIAEFLSLKNYKVLLLDLDLSGPSIPKMTHTEGEIIIESNKRFYPVKLSENLGCISVGYFAD
SQPSQNLFSSTYKTNTIRNILINGDIADYEILIIDTPPNVTDEHLGIVNYLKLNFAIVVTTPQL
ISFQDVIRQCTFCYKNNIKILGIIENMKGFRCEKCDSLQDIFYNSDIEQKCKENNLNYIGSLPL
NIEYGKSGDNGILIDDQIFSKTIDLIINEIK
>KAF5141350.1
MTDPQIIIRKASERLNHLMKDITYRSTKEAYEIIKNTLPFAKHYLPQYTYEKCMLRFLSKLWDE
NIFNLLSDLISKITIVNKETANIFIPYCIIKFNRFNVLDKKYINFLDFCDEKYNKKFQVILKKS
NSAHVKSLVLNKHGEEVSECKIKKNLQDNFFTEFLNICNFKVIDKECDRDCFYTNYNKRIIYNF
TGDKFSKVVHLFVKKRYKQCKLAIKELLKEFYEYLHVYNILIYCYIQLGMYQEAIYYLNICIDM
SNKKVRWYFINYKLLVERIGFIQGPTSYLKNIELNDEYFITNLEHKTQDIKNHSNLSVISNDSY
TFNKKLVFNRLSENFKDIIREIRNIDNAVKININIKDNIKVISIFVLEEMIHIAQVTSGCYKVY
NTNINYKMISLEYNGILLKNKDILKNETKKEIWWAERIKLDRIMKNLMEKINFSDLKITGTVFL
IFDEKTEEFPFEHTSIFKNALCYRISSIEHIEDLDRKNYCSLNNSTLLLDPDLKNTFERITANF
KDKKTKLIEHNMNAEDKFICYFGHGSGTKYISKNIKNSVLFLFGCSSARLVCTRNFNKNGDVKK
FIKIIKMF
>KAF5141351.1
MNNHEDINNFFTIYFILDNDQEEIRNSVDYTNDGMLESLLSAFASRLGRLNRNGEQYDEHVHRI
YRNLSRILTNRSESSSNTSQVPITTNRENSQFFVIFDFFVNGSNVSMEVERPHASLNDTILLFE
TILSMRENKKKIKKEQLNKFKRFRVTKKMLKDDCTICMNKFKNRELARILPCEHTFHSKCVDKW
LTSHSNTCPVCRKELV
>KAF5141352.1
MNTENKPCISPFTFKLEDCLACSACIADFSVPKIPTYTELKDVPLTFLLSPHSKMNMYAHFNNH
IMSFSDFEYHLISFIKLKFNVIKVYDTSYVKNILYDSVYEESTRDKIIISDCPGTVSYIERQAH
HLIEYLSVTSTQQQAIKLLAQGRSISVIQCYDKFLENSDDVLTTYDFYKMILDLGFLQHNFIKG
TCEKWEKCTIGYHYGYLEHILNKKNNYLTKNDSIKIFNSKNEEVRLNGKRKLNINTVTLNKINI
PEIDYKYKNGVFTYTQIKNNKKKKYLRILGLEPFLNFIKESKHKELEYDVCEIYICNQGCINGP
GQLYTDNLYVNNSEYIDIDLGIDCKQLQKRTYRKIETKKVNFKIEW
>KAF5141353.1
MSCTRKKSHSSISTLLFHKDRIYAGGYEYDNVRHGNIEVYDKDLCLLMAADTQGTLDIKIFDTF
IYVSTSTSIIKYNLNLEKLFEYKTGYMNTFMVIYESFIYVCTAKGTIDVYTLSLNLLYSIKVSN
DILWTCAVQNNTIYCGGECGTLFCIKNKQIVYRIKFTQGITCITIYTDCLLVGSYDEHIYKIKQ
DNIVNKYFIGGGIWRVKQYKDLFFISCMYEGIKIINKKFDKILYQTTNNTVSMPEDISKLVYAL
DTNENSVIYATFYEKKISRWLIDDLLI
>KAF5141354.1
MKKLSIVIAGKTMTLELDSLDITVEELKKKIENLVPDNKKYTSDKQLLLLKKKKLEDGSKLSDF
INEEEENVKVFVLEKRSSSNAKEQSTNPYANNQPSSNSQQPNPYAAPQQNHQYPPHMGYPQYHP
QQMGYPQYPPQMGYPPQMGYPQQNPQHMGFPFMPMNQMKPSKEIIEMFLNNPALLDQITESQVQ
GFPPEKKEAYKEQISNVMKAMQHDPSLLDSILQLSGLNSPSFGSPQMNQYGGYPQYPQYPPMYN
NGYPQYPPQQPQSPVLTTEQYKKKYSQQLTFLNDMGFTNEEDNLKALIKAHGNLNYALDLLQKD
DKFL
>KAF5141355.1
MGMRYQRETKIKYRHKMEYCKEEDISEKIIKRIVQNYLNHKCCFSSLVDLKNILPLYLICGFIY
LKRYLKNMKNRLKDSVLTKIFLTCCWIAIKNFNDSYVASQDFLDNYKCNNKEIIFIEAHLLSKI
NYNIDITQLEIMNWDID
>KAF5141356.1
MYHPRVFQKNIQKTKEVEKMPVIINKEQVIPENTLYEEPLVRHTKPTKKHVTIFGFSQKNLEHV
IKRIKETCQIEHIEYGLNWINVITNKDSALLKLNLSHINGEIIGVYKESNNSLIEDKDIFLRKE
GIIRKIIIYLFGE
>KAF5141357.1
MDYLPQMKVLIKTVVRKFYEPHHSILVDIILENILIYDTELQKLMKMHNKEINKLLVALKEDKI
IKYENKVEVYEDKRQYLRVVYYINYSEVKYVIKYKIYKITKKLEEDYKNSIKEGYYCTACDKQF
SSLDAQIIMTNYIFKCDDCNGELVENGTINNLENLLNAKFMNSIQDIIILLKELDQFEIPSMDF
FQLNEFKKEMLHKVEENEQPLEEITEEQFIINNDMHNEDIIIKQSSDEDIIKDTRNEMVTVKGI
SKMYSEITEEDKEQMDEDEYEKYFEVYSKYNS
>KAF5141358.1
MSVILKKINRLKPKIIKGVSNTLQGYIFGCMMGLFTGNKEPSIRSVHQSGKDVAKICAIYSTAE
TVIEAVRKNDDFYTRALSGALTGSLCTKDKFLSTSNLFGTFSLGLYSGLSK
>KAF5141359.1
MLNIHPLYMNKLFGYIQNYEDALLMVHATRLGYITPVTQRLRTDERDSLRSGDIFVFIETENGI
KRWTDGKIWSPSKINGQFLLYKEVPRHLSKSAIKKCSLQKNLSKDQIAKLHKEIREDDKLGFHK
KTISIVHEGKTYHIIGYYRPIFSKEALINIPFFNQIDFSLRKYPGLLSDKFLSKEISDKNFFNK
FDLPNKPNSSIFSEAKRLQLEKIAFCVLHEWVLYRSKESGQRKVNEHK
>KAF5141360.1
MTENTYLKVLEIFRSKKIPSTFFILTKKDLYKVNQNLYAKILQGYVYKYDIIYITDNNKENGIK
FETVENGTESDTSEFKYDYLDYIYHKYTLLPFITDTLPYYDKEVDFLPESIKPVISGKIIYKTR
INVTNTSQYLFFILETDNELFKIIIWKENLKYSSLNVGDFIGITKFRAGKGYPPQGHIEHNEFS
EMGFFNVKELTVHELFKLPGLNTKETFKNIEHFKNISGFIKYRSVLNRKSNHGYSEYYLLMVED
VKVVLFYNSDLNFYNIEAGNRIEITNLRQITRQNATFYISTIFTQFKYEDINEFNELCSTFLHE
TPYKRKHEDIFEDDTQQKRSKNSCMNDKNTDLEINTSLINLSNEDVMHLIDDNTVTVNLEVVTP
DTKMSPDIIENIKSQKRNNSILCENTFIESAFGFLPDSFDDFEESFDIINSQKFTLTHFFCPKQ
IKLEELETYCNRLVINESDKFLISAKIKDINDHKEFSDYYISYVNTNCIENQYPITINIENYKD
FFLFENFFAKECDDVYKNISTCIGRECDIILHVFRASIDLVIYNVSNIRFKKL
>KAF5141361.1
MDSGRVYENYLKALKENENVYNNLKMEQEIYKQTNKQFIKSEKDVKALQTIGQIVGEVLKKITD
ERFIVKSSQGPRYVVGCMKNIDRSLLKSGTRVALDITTLTIMHVLPREVDPMVYSMSEDKPIDI
GFESVGGLKNQIRELKEVIELPIKNPEIYKRVGIKAPKGVLLYGPPGTGKTLLARATAATMDCN
FLKVVASALIEKYIGESSRMIREMFAYAREKAPCVIFLDEIDAIGGKRSSESSSSDREVQRTLM
ELLNQLDGFKELDNVKVIMATNRPDILDPALLRPGRLDRKIEIPLPNEEGRREILKIHSKDMEI
SGEIDYDVLVKLTVDFNGADLRNVSTEAGMMAIREDRDYAVQEDFIKAARKIAESKKLETKLDY
KKK
>KAF5141362.1
MKFMLCLLFTNLINTLEWNYNNNKSANQNSKVSSKDFMGYCNADYKFFGKPPNFHLEKLIVIFR
HGDRAPIKNYYSDWENKNCIKCNFTGEKINNCQKKKCEEGELTSKGYDQAQKLGGFIKKNYQKL
LFPDNLHKEYISYRVTKIGRTHSTLMGVMNGLAKTKSIRHIRPIPYTDPLMKIKKCMYLEKQMS
LDFKISIKTFNLFYKLGILNGKKLSYFSDELKCAMCNNITINLKNKDDVFNKIIKISFDNWSKQ
MSNVIKNDMSKTILFGRFGFELIDELQSESVLSLISAHDGSIAMILAALTSDIQKWPPYASAIF
IELWCKSTKKYVRLIYNDKKINFDGYAEELIPLNVFLYYIYSLSLDDTEISRMCQINTSSINNS
NLLRNEDENDDYFFKLF
>KAF5141363.1
MSSEIYTKANLHPQITSLDHLLIIDYNFDANNGTKLALFDLDSTLLKYYDSNIEKFEYMYPCIP
NMLITLHSTGYKLFIVSNQSLANQSNEIEKIKKKIHKFVCDIKLPWLIFIVLGRNKYRKPCTGI
YDYILKLIRVTPQNVFYVGDAAGPRPNCYSAYHDIKFAYNCKIKFYTPEQYFLNKKEKCYFKHF
NVTDYLPEKLNITFVPKKSKYIFLYGTKKYSGVTTFIKKYYSDYTVTCTQDFHDKSIFVNCNDL
TFINKIQKEASFYVLDYSKNILTWTKGFFYVSGMYYDKSFKPVKKYVLEQLKDMLINVPFIYDE
ENFTEEQRKIARLQLC
>KAF5141365.1
METLTLKKIDLKDTVRKALDPFEFELEMHCKEDLEEKVIFTIFYTVNVSNENEDQVLSETEIFP
IPKGNIKFTLEADAPDIKVIPYDQLFGLTSIIIVGKYKEEQFIRIGYIVDVYYPGIPNDKLLYN
DDDAEDINDEDMEEEEDENGNLEDLVVEDEECEEKEIVENINESCSQDEEDDTPRSFTDAMVEK
VTNNEMSNSDEIQPEEFNQVNEELEKTITEEKNQEDVFEYKGHKINYNFIELNVMVPPSIHTFL
IQWKNEQNDLSTEEEVSKKIKREE
>KAF5141366.1
MNNILRSFLNSSDTYKCQYCGTNVIKNYCSVCRSHFTIVNNNEQKYLSVEMDDLEFLSISDKLC
PLCTRYYKNSKYIIRSTSFSDYFAKLKFCKKCKNDSKKFIRNMFYKNFTLNRRLENVYSSRIIL
LFLILFHMCGENQIFYYFNILYNWFIYSYSDIVICLIFCLGRNYWFVRGLYLLYSCYILFSRKR
YFFYMPVNLEKEENIDKHIKELTI
>KAF5141367.1
MILLFLFFISIKSAGQGVYYGQLFLAVKKNHKNLIRKKHSANFDDKEELLSEPPNVYFIDFNSG
ENDEAKDQKNKMLKAEHNYLNFSDRDFLFDFNALEIPSKKNVLRASENLFYLIIGNESFSKTLP
FAKSLVFDNQKKYMKLFKRYVKKFIFHQKMPKRKAKLDNFIKEIANYSKNLIYRISILMKYKPR
NEVFLKLWKDTFNSIDLKVTKNGKKKIMQLFHPDKLNRLNEYIDAFMAEKIKMKERNRIDLLNR
EDDQNSHLHLGQHIGTIVFDSINDANTELLIQ
>KAF5141368.1
MSLINYLLWFMSLNSSSFFTSTITSLNKTTLYSILNKEAALQIYHYCFVDKKDDKIFIRTSDRF
TNQNILNVDSENICLFIGTGITIENIDILLPHCKTIFYLTSDKIGRCEILQRWYSTLGLYVGDI
NFFLLNNKISDEIKMMIFNRSEILINYNKKFMVPYSTRLGVYTCLSIIFLCMISMLFLICGMYS
TVNPIITEIELERFKIMKYKDIKEKNSDSCLICFEFYEDEEDLRILFCGHYFHQKCVDKWLCEQ
SSRCPYCRYTNKNYDEV
>KAF5141369.1
MVDFNELLLKLKDTLNRVTGIEKESVAYKIRKIEELLNDIDNNFNISTSKLVSAKHLKNKILIQ
QNLIKGYQKLIRSDQRLYLTLKEKIDFCKYKIFTYEKTIKDARPIYESTYEKIIGSVEFNFLKV
EFDPIFEIKNLFFYVDSILKIKYNLLIDGKSVQVNFEHASELEIMLIGKTDTILGYILIPCDFF
IDKENFFVDIDFENFNYVCTKISFKKELRLIRKNAGVVCIYNIGHGLEVLTSYYPKICGVCQMF
MPIFTKHYRCFRCKFSCHKKCSDIIFFKCKRGLFELEKRWHNNYGIAHILHEKKLSGFRYCNHC
GERITKDTFLCCERCDNVFHIDCKDLCFDSCQMDMNLRTLMANFFPKQLQRSFNDQKYNISNFE
LIRTLGKGNFGKVILAQNIKEEKLVALKILRKDSISCASEAKYLDVERRILKTATQCSHPFLMQ
MYYCFQDNKNIYFALEYLPGGDLFYHTLKVNFTQNNLKLFACEIFLGLEFLHKNEIAYRDLKLN
NILLTSFGHIKLCDFGLCKENLSSSDYTYTFCGTLDTIAPEIIKNEGYTNAVDLWSYGIVLYQL
NTKSPPFTGTTNRDICWSIIYSEPEYDVPMPEDLKDLIKKLLVKDPKKRLNLKGVKSHKYFHGV
NWNDVFNLKIATDFKPENYTSNFDVEFASDLHIKSEGNDEYRYDEFFENFK
>KAF5141370.1
MEKEIDDLFLNDNDTGYTDKTIQNLENSVHKFESLSSYFNLIKDKISNIDINAELYNVKLERLA
NEMKDIEDKNTKLENEILYQTSIYETLKDLLIKLEIKEEHFINLETESFTGEGLIKIEEAVEAL
ENFFVTDFTIRVVTEKQQRVNATLIMFYNRFINFISNLLKNDKSTEDFKVHSELYQKLERYKYL
YKMSERYDKIYAKLCNLYVDHARIKYERELVLYLKKLYGLNIESTTKSNLEQSVQTVLETYQYI
LKVENNFLCSMNIKTDLENIFTKENQMIYNFFKDLYNKYNIEIICYLNNNIKDTSKDIELYKKF
QDELIILVGKLKKNFLQNEAELKDAEKGVERFEKYVKLSDMEDFNNTLLRINTSRIKRNLDKAD
IFNVIAIKRLFDKLQDIYECNCEEYHDAIKESDKKLEKTVIDYVFEDGDEIEQIKKIQTNIKGT
KIFVKKIKSQIFDIIKSNLKDDKKKLAKDILLE
>KAF5141371.1
MSYRVGINGFGRIGKIVFKILRERGIEVPLVNDPFLDTSYMYYLLKYDTVYGTDCKVEMKNNKL
IYYGKETELSTAKCPSEIQWKKYNVDYVIECTGVFKTIKDCELHKEVKSVIISAPSDDAPMFVY
GVNHEKYNGEKIISNASCTTNCLAPLANIINNHFGIEEGLMTTVHSATATQKIVDGITKKYKRD
GRSGMQNIIPASTGAAKSVGKVIPELNQKLNGMAMRVPILDVSVVDLTVRLRESTSLENIKSVL
CEESKKMPNIIGVTEDDVVSSDFIKDPRSCIFDFKASMEMGDKFFKLIAWYDNEYGYASRIADL
VDYVSKK
>KAF5141372.1
MILKLICKYEALFFSYKKGIQCILLVCATYFIIQKPYLTAVTSSNLLFKKLTNPFEVAPMKYKD
EFDLIVSPANTILILCDKKYSNFFDLLYGSVKNIKIYYRDIIFTTNDKKLTSKYFTVIYLTFGD
ENFTQIFPLRNTQPNSDLASISNFYFPNKYHASIRDLIYEPDLNFPFTLNIQIQYSRKYVKHFC
TFLRALQNVDAFTSGKYFYIPFKNTHFDINQFALFCIFTFLFHLFDWIEEHQEGSIFTTGLNLL
AFYFLPITSIYCIRLKREQIFLALSYFFIHFRYGILLFLYLYLCALRKITQNYLQKSTKKN
>KAF5141373.1
MDEIIKEISKKLNITIFELRKIISQILVKETYQEDLIELLGYENISLAEQICKNKEFFETKEES
GENKKYYAEFCLPEIKSANIDEKILLSTSCTEEDAKFFEYTKFNFIQSQVFECAYKTDTNFLVC
APTGSGKTDVALLGILRALKRKNSKIIYIVPMKALACEITHKYKSKLKNYNVIEFTGDTELSNR
DLLKSDLIICTPEKFDAYTRKLNNIFQNFINLVIIDEIHILQDDRGSVLESIVCRIFRYIELQQ
KHIRIIGLSATLPNYEDVGKFLKTNKIFYFDQRYRPVSLKTSIIGIYQNTTRKQADALFVEKIE
KFRRDKKQVLIFVTARHETINTSKLLINTEYTTNLDRKCKLNDILEYLLIHKIGIHHAGLPRNI
RLYMENKFKKGDIDILVCTSTLAWGVNLPAHVVVIKGTTFYDPTLGKFKDLGILDVFQIFGRAG
RPQYKITGEAVLITEYKKVGSYLNMIKNNQDVESKLLRHVANLINSEIYLNSINNITEGLNWFK
NTFMYVRSKKNPSLYGLEEKEINDEDTVLSEYIYLTVMRLEECGLITVYKNDSESYLLWKFYST
EFGRISSFYYLDHETIYDWIKNIDFLCSTDDILKLLLTNKDFTNIQIRKDEEYNLAEMASNLNI
EIKNTTEFKLLVLAIAHIKKYPISNFALKCDLGFVAKNIERILSAFIEFLLYMKRWNLLLFSLE
IFSKLQPTTKILKEKQSYTINLLDCGSYIYYIFKSDRLKYFYLIFYIDNQPVFITRECNAFIRI
EKQPFYKIVVYDLASNKFYEEFCKVGVNETIDDFLKTGYHSCEDIKLLNIHKKCQHIKLVDDLI
RKQYDTTGTLVLSGKYDVDINFYVTNMYFYKEVLKQFVTFSLEHLKNESRLLIVCREKSEYQML
SQEILTRLALDSFESGTKCKRKVVHEINKISKNTICIVTFSEAMLVTDNVFVILLSCRNSLNEF
LSIYDILQLCHRKKTIIYECEEFIEYFRYFILEE
>KAF5141374.1
MFMLIFFSKIFCEIFLFDIHKRKQEIIFDVTGNQICTGWFNILPNSNADFSVVITANDGSKFFS
GKVIKKGKKDFSFNVTDTKDIKCTMTANFFENNKSKTAELEIKFDTQFDTFRKDVAKQVRIEPA
TYSLTKIGNVMMDMNNYIDKLITKLSRVDVESKKTFIFSILLSMVVLIVYVIVEIYLLNQMKTF
FKTKKLI
>KAF5141375.1
MEKKSFFTIDDFELGKPLGRGKFGEVWMAKEKNKDFIVALKIIKRASILTKETAKQIRREIDIH
RRLKHDNILRMYGYFYDSERLYLILEFAGKGEFFKILNENNGKFSEKTTSVYIKQLIDALIYMH
KNDVIHRDIKPENLLLGSDDRLKLADFGWAVKNKDKKRMTFCGTLEYLSPEMLNNEIHDYNIDI
WCLGVLTYEFLVGKPPFEIKPRSLREAKRKIVSGDIVRPETMSTIAFDFIEQLLVNNKNQRIFE
TVKEYFKNIDFDIVDDSLILDNVYKEIDGYEEKLALDLETVINFELLVQKSNFLQIINLCKKIN
IHFLSLKKTGSKFIELIFETINIMKDLDWKLIHKFIFKPVINNFTELCVDKNATHVVRKFFIIY
FCDKNIERRNFKNEFSYILKEDMSLDTLITVIHYLKFMKSKSLLRKIVRIFVNSKYTFNKLYTY
IFEDLINLSDDKSLEMVYQRIKPQFIDYINDNYGVFVILALIKKYPKENDFYFSYCTKGMKNTN
VLLRVTENYCKLGEYKKVKKILLNFYEIKNEVFKNLLLRSTDTPDTKHINLVVCLMNANLYGIN
DDFIKYYKNEWIHRKFGLTLLKGFFEGGAENACKSAFARKINVGASLHKKKEGKQLLNLIKSYK
RL
>KAF5141376.1
MAQDPQGLYEVLGLKAGASIDEVKKAFTKKQRECHPDGAFFKAALRKCKTDEERAKVEKEFKEK
SQKCNQAKAVLFDEKKKQEYDMGMTGDFGFSAGGGDFFDIFSSFTGGGRRNRVQKVQDTEYEFN
ISLKEAYMGKRASFNVKVQRECSACNGKGGDSVETCEPCKGKGKVEHHRRLGPLISVQEAPCNN
CNSTGFVVKGKLCQSCKGKQYVETKEHIEVEVEPGVQNGRKYTFSGKGNHKKNCVPGDVILIVN
ITNDPRFRKSGYNLISKVDIPLYVALAGGQIIFEHITGKKFEITLYPFKDLKKCIILKGEGFKI
KNSYSGGDLILEPNIIIDKNIDKDLLARALNYVPVRKDFTGTAVPKYAEFGVMPKEQEEQNERE
RFEGAEEFFGGNGRDFFSKFGFF
>KAF5141377.1
MIIFIKGPTERKRIEIGPYDKIYKKAKEVFGKENFTLSYDEDNTQKVDGNSNILDLNLKKGTTL
FIHYDIVKSDIKREKDKMMCNHDSNAMCANCAPLDPWDAKYMADKKIKYLSFGSYKEMCKYKNM
DLSMEDYSSKKCKDHKPNIRCVNCQEKDIFLNPQRYRMVDHVEFDDAAMVQNFIKNWKDSRRQY
FGFLIGKYKTYDMVPLGRKALVSGIWLPEQENFPDGFVINELSYGDFLKDSGLEIVGMIYSDLI
FDGHMTSSKLKEDFFLSSLEVDFISKMQFMFPNFENKNLLNSKFVTIVVTSNIQGEIELMEYQV
SSQCMALTRGNFILPTDNPKLFYTTKNIFYKTIEDDGSLKSVKADPFLPVEFFLVKLTHGNKQN
PLFLNNTPFYGSVTNKKLAEYFNEDYSFEKFSNFDLLQRLKDKFKDFNELLKCIVEKDRNYFKF
FTEQENFKEFTNSLQKYYKRSWICAACTFINEKNLDRCEICETPNQ
>KAF5141378.1
MGDNSKINDQEKITLKIQDQDGSTLEFKVKKNVTFRKILKTFADNVHKNPNELRLTFNGKVLGL
DETPDLRNMEDGDELEVFALQVGGSYIKYFFYLFFMIDFFHKTR
>KAF5141379.1
MRGSDLNKAIHKSNYFIKKSLLLSTILFNTLIIILLYFNNRFDKFKFFISSCPEIFTILCIFKI
SAPVIRKNGNIEELVDPGTALSGKGIASVLFDSLVICMLVKMFIFYSYYWCILYVFIALSAFYE
MVYKTVKKLKTQ
>KAF5141381.1
MQMNEKITRSKLIVYHISTFLKALSDFKTVYKTKEHFENNLSKIHKSFTTLKNVLENLNKMCDV
EKETINDIIKYKIGNITLLKHTIYGYISVETGNTDLNEYLIKRRSFDLKMECLKFRNFEVTMCD
FCGTIGYELPMNKIMDHNIILSFHDKCIKELSNAF
>KAF5141382.1
MIDLCYIINPVCFYALILIQNSLVKTTYTTFLCSTAFIPSLIYTILKMKNFNTKKISFEIIFYG
MLFSALDFFAFYILFHSMSRFSSFMVISMTSFFFLTMCKVPTHFIEFIFDWGSILVVIRIFKKV
IDYERSDFQFYHYSFGSDLFYIIYLFYIPKVFAERFALQDLDEDLGNNCKILFFMIISGIYLLI
DIVNTRQEGLYGKDHYSMIILMSIISFVWLITLKKITPELCDNYLISCAVILVIYFMYRADKIF
DVTRIEANLYNLYIFLFIALVVLYFYIQIDKIFLVDEIANLLNKYNSPTTEGANIQEEGTNTEN
EAALYALYTT
>KAF5141383.1
MKFCSLITTLFFSIINLSLCTTVEDEISYIQNLFKSINLQRLDTPAEYNINSMLFENKYDLQFM
EDNDLKLQYTIFKDFYTLSLDPTVDLLKNFKDAEHKIYKEVFYEEFVREVVLAAMKHTITKSCI
QFKTGLFTKSITELAIPCFKKIYNAFCILQNNEYEKLLTESENLFNANINHQNLKDGNPLELIM
HFHLFNDIIKEKISCFSKPYSIDDDGNDFYALLKCLDKKLSKFLLFKFDTFISFYKKRTDNNFI
LDQWLRSSDTQLLYANYFKKINYIFTFFLKIIRMQLSQINNDEYLKDYERE
>KAF5141384.1
MILALLFITFLIVNLRFVAARDSVEDTNETHIILRRKKHLFDPKEIYKVSVEYKWSREQFLTFL
VVQKLQNILFNTRYKSKSVAEADLSTFKDGLNKAIEKMKEFSTNAFKNNIWDSTIDPELDEKIN
EILVKVKNYDLSGIKDSFNSIKVNKKPNSNLERCLHRLFTLSESEWAKVEYDVLLGLETEDYKY
LFYKYGYGIKFHYDEVYEHKNSLFAIYCKLGKYLEKLSIIDIIFHDWSKYLLAPSIGYTWKFFH
SKDIKRTVISSWEKYTSKKLDCFFTDLFDAAWRTHFTFEDHHPEHYKNKHSEEYKDDAGIIRIK
CKDDMNARGLEEALIDMSGRNYVNSLKFNQASLKECGYLLFDLKFFDRFNSDDAMKILNEICGI
INQELGKICEDYVSRRKEDDLRNPCE
>KAF5141385.1
MTRKWIKKLQSYIGEFFASFIFGFAVYTSIIGSAQTGQSAGPIIVALTIALSGVAIIYSFCDIT
VAHFNPAITFSAMCFRRLPFFGGIFIIIFQVAGFIIAGLASVAVLPGKYKNKLEIARPKRVADN
VSRGRIFGTEFFLTAILVYVAFAVGVNPYTPPKDEHGDQLDPDEGLTEGRKITAPLAIGFTLGF
CALLGIASSGGAFNPGIVLSPMILTGTWDFWWVYLLGQFSGGLLGGGLQRFLLYKIF
>KAF5141386.1
MRLILESITMKNFKSYKGKHHIPNIDKFFTAIVGPNGSGKSNIIDSILFVLGFRAKKMRHTSLT
DLIYNDGKKEEMCYVELAFNKFKIRREVYANKSTKYFYNDKEITNNDLTKLMMEENVDMEHNRF
LILQGEIESIAMLKPKEGLLEFLEDIIGTTKYKLEIDALTNEAKTMEEENITIQNNMKFIKTEY
DHINELKKQNEDNLLNRIKYNEYLKELKNLNIEFIKRSLHKKEEAKKDVITKIDEIKNLNLENK
ELLKSLETEQNSIRKLLNDKEEMYLEIKKRYKSLERANLVSKELKNKLEKEIKNLRNDYNNLKA
KVEMKNKENNILSKELKENILELKGLTDKQNDLKNKLLKEEKIVNEKCKNDLEKMKKTQELLSD
LIYKKSEQNQRNVKFNLEVNSLKDRMQELRKEIDELKAKLKNCENVKHLDKLQLEKDLKEIESD
IQKTQYELQKRKTRYSEVYKREETIKKEKEILKYFKDVSGVIGRLSDIGKVDPKYELALKTSCT
RLNNIVVDTTQTAEMCIDIIKNNNLQRSTFIILDRIQEINKLEELSLPYMFDLVECEPKYKKCF
YFSLTDTLLAEDLEKASEYAFGKTRKRVVTLDGKLIEKSGIMTGGKYHEKVKRYEDIEKALEKM
TKLRDLKINDLQKICEYENQVNIKSLLKEKEIAYKKIQNKLKEIQSKIFEEGYESDINSLKNEI
SKYKSKIEKFYDSTLRGELQIVNEKIEILEERNHQINILLAEKMVSYENIESDLNIKNEKLCEI
KIIDLSSLKSHLDNEEKCYNEVLKNFNEIKENLSTLKKKMGAEYHLEIDLNNQLDDLNESIIDL
VKNLEDEETHLKNIFEDIFNDNKVINSSYECDNTKTDLSSLTDLDITDFQKKIQKKLKKMDEQN
GRPDINLKIFEEYKKIKISYEKVNEQYELQMSKYEDKKNQIDHYCKSRHDEFISGLSKVNLYLK
EIYKKLTYGGNAELELVDYLDPFSDGIRLAVMPPKKCWKNVSNLSGGEKTLSSLSLIFALHKFK
PSPFYVMDEIDAALDFRNVSIISQYIKEMAKTSQFIVISLRNDMFEISKSILGVYKTNNMSKFL
MINVDEIKKKIANK
>KAF5141387.1
MNEEIIDPARKIKLEMLSAVIQDNKNNEQHLPATNKLEKLDLFVKSLLNKDLQERLLSENILDV
VRKWLEPLPDNSLPNIKIKRGLLEVLKNLRINKYLIIDSKIGEIVHFYMKNPKECKEIKNIAKE
VVYTWLNKVIKEEGGL
>KAF5141388.1
MSFKPVKILFKTFNKLIPALIKPGVTVLEAAHENKIDLEGACEGSCACSTCHVILDRNLYQKLS
EPSDKEFDLLDQAYGLTSTSRLGCQLKIDDRFNNTVIEIPKFTRNMSIDGHIPKHH
>KAF5141389.1
MKSTTPFFHLKIDNFLSSSDLQRIQDFYNKQKFYLKHTDLFKFLQTDEFAQESDIDFFKCKLYE
VFKDFTDITHTFFTMFASYYRKGDYLSCHDDLVEERMYAFTFYLDDLNSGDLILFNNECNKEYK
RISIKKNRLVIFQVSALSFHEVDICKHDRRKAITGWLNKNGYVQLLKNIEYNYSLPVVELIPFD
LDDFNDNVLVYEGVEYDFRELSSQIEGPFLMRRVTSLNLNTYLALDIPGHTLCYINCYSINYDS
YILLNDYTNQLEGDLVDVFIIESKDNNDSNIKLVNEEGSLVSTLKLQEKVMYVVNRKKMKYFIE
RGFPIEYKLVHMIYKFN
>KAF5141390.1
MLKRLENILNITASASQTAKLLETTTLNLLKTVLYYYKDKYKIFIKHNINNEDLIGLALIAYCD
INNIKIEDNIIDFYYDVILNNRLKDEDILDHLIKENEELRNKLEIEHAFIKQAWYEMCETKTKF
E
>KAF5141391.1
MKIKSWCKPPLKCSYSIPEIPKSYKIFGMQYPSKENSLTNIKEMVKESFKKYLELLETLDPKMI
EEIESIHLKINEILNDNKHKEVSSKLNDIKNETIKKKNEILDYLEKKIM
>KAF5141392.1
MDENLRKLLKEATEFSDLYNDDEYLKEEDKIIKQHTERKVQKKKCANCTCELANKKVETKSACG
GCYKGDAFRCSGCPYLGMPAFEEGDVIKFE
>KAF5141393.1
MESLFTSLDLYNYVMDKLKQPISLSLKLSLLFKSIQKDFLVDKYMVVIFLNYIRCLINLQSDDI
LLIFKTSKLKYFKYWCFWREYLSYIISVGEKIDKIIDEGIKFLNVKEFKDKQKILDFLLQIKED
KDRQKYIYNWTSEWMTIENIDESCNVKEESGLIIAKCAFENSKDVQFTDHLYSPAYKKSHKSFP
NTPITDDVNKYSYKDGIIDCNKVIKCKIEDITLGEDTNLFKMGLKSSNNDKLEIKNYKEDNKVV
EVDFKHENEQINKENLKNTNYRKNKEQEFFTLNGKKLLKINIIGKGGSSKVYKVFYESEFYALK
VINIEMDSTLKNLLLEEIDLLKKLQSVDGIIKMIDYEILTDNIYILLEYGETVLNQFMKSDKKD
IFLHSNRVKYIWQEILLIVLNIHDQRIIHGDLKPANFVFVKNKLKIIDFGISKALNSNTTRLDL
DMVCGTLNYCAPELFFENRKRRSSDVWSLGIILYELWYGKTPLDAYKTYLEKKENIVNIRKNLK
LTSKVDLVIYMCLNEDCRQRPTVKDLLKDKFICNSLD
>KAF5141394.1
MRTDKLYYLFFFILGIICYNLVIFIISLIKNDCYIFKSEKVLSSPCICKDFLLPSTYHKLTKLP
HIKIDSLFIEKIIFMYNEIIETENFVHKSHNDISTIIYKPNNNDLSFLFELIYEYTNTGILFIP
QYNILGCILKNGKIDQKSYAKKFLNMGYIKLYHLLCTFVFIKNDLLLLNDMCQTNYTCNFADDE
FEVTYKNIIERFDIQINESNIKMCKWLERIYNPLNPSDLLSYKYSNDVDKSIFLNNKILNHIDS
LVLISDGKEHHVSILDYLIINMNLI
>KAF5141395.1
MKIFALLIVDVLGLKLQAAFYSNQIFEYYNLFDLDLNEGLENSAMASLINCLEKKNLIAKEEPY
WCPHGHGYTSEGFDMKERLINHAHEIEKFEIKKPVTELIFLVNDRLIRKNDLLILRMIFRITKC
KGDNWECIKGLDEKIEKYRGCESWNSPDCFENPETTRKYLILFRAYWNILKDYENQSILAITKK
AICLFVKDNKLISEADLRKFLNQDDELIFECDEKIKEALYKDYNFSCDEILFSGKFVGFLRYLH
>KAF5141397.1
MKYIALFVLDILGLKLQVAFYSNEFFNKIPLFDLNFVDGLKNEKLNSIIDFMITKNLIKITNSF
DHESYYSNNEKLKELLSKQVKNIEIVMLDRLVNELIFLANDKLIKKVDLPICKMIFRIIECKKN
NWEGIRKLHAGIEKYKWFETMNYYPCCYDCSLNERKNTFRFRAFCNLLKNYKNQSILALAKKSI
CFYIKNDQNISQKDINDFMIQDDEVIFECPKKIKVALTNVDFLSCDKILFDKKQVLFLNYLH
>KAF5141398.1
MLYIYFLRYFFSYNTPEETDNDDFIRLYVKDNSDIQTAFVFCTAINKALYYKKLLKKLSLRMYF
LNIIKISHEIDNDECLLMFMKRFEELKGWLLFHKKFNFIHSYSNYVELYKKRFIYNYIKLELRK
VPLIEMMSFVQFCESFNLDEIDDFRCKNMLNFYITQIANSVNIYSKFFYELRVVYFCFLL
>KAF5141399.1
MFYIYFLCYLFSSNTSESDMHTNTFIKSYINDDCNAKYSSTLFTSINNATEYKELIKDLYPCSW
LSSINSFFYKFDNNKHLRKFIEKYRKLICFLIPHEKFDFVYPIDYLLEQYKNRFIDNYIELELR
KISLTKMLSFLRFSESINLDDIRYKNILKLYIDQIINTVEIYSKFFYELRIIYFYLINEDQLNT
VDS
>KAF5141400.1
MDWKSLASITIVVSSAILIVIIATILICKHYFKSRKKQIDLNSNFFGSMNIKPHIDTMKLFNPD
LDNDTLRKLYLSFRAIVMGYAKYSESVVICEARLGAKDQIVNFKISESNPTDAENKILKNYERI
KMSGSPDWKKAILKLSFIKVDEQILFDLNEDDKFLIQNNEKIIADLLEQSNISLSLELKKQLLE
KSIKTTNEEMRQISSLDIMFSKYVKFFLLKEEN
>KAF5141401.1
MFVFCFFKIFCSTNSHYNNYENRVIPVFEQRSMFVRKNKPFIKLTYSEKLRFFSDLNSSIVSIL
VWNKMMRSRSVEFGKAYYNCFFYERLITNSIVFIDKLENVTMYNFVELLRKVLIFESDKWIYSS
KIASLETILFCTNKSSKLTKQMILYTIKDMLRFLSSYKEYIAELRHICQLNRNIFCGILRRVKN
TNYFGGVLFLQKFIDTIIEDRVVEEITDCIELLSIFLRENAILKFFSSQVI
>KAF5141402.1
MNFFLFFYTSLVTMSSLYDVPGYTKDTLYNVYYEYQLHLTENINNMIICDDIKQTLVEDIPLNV
DIKKCEFNIAILDVGGSFFKIAVINIKVVDGKLKTETTSVKNFEYPIESKNEQIFWYDWVSDKF
VEYMLNNDIKTDLSSLIFSYPIKYKGGKSMPMALAKHWCFEETLKSDLKETLNHAIKNKLFDNL
TSLDSTVDSTGLLVNCVLNDSVATFLSSKVILDDIAIGIILGTGTNGSFIIKCEDKEYVYNAEW
GSFVPKSLALTDEETDFINSLQKKYNLMDILIGNGYKCGLINQIIKTRSLNLIEIEGDCVKHYS
LVKFLNENVKPKKTMN
>KAF5141403.1
MNKDKFLVKNKINKISFSLLSSEEIEKISVHTLTTKDLYDATTKLPMPNGPLDRRLGISNKKDT
CFTCGENIINCLGHFGNVKLVLPVFNIGLIKQTLSILSCVCKTCGRLLLSDKKKILYKDMIRET
ANRNDLVLIQRKIVLECKKMTKCVLCHAYNGTIKKGTGFKILHEIEVVELKNSDTNKLRTEEIT
GFDLGATSENKNTTNSKARRDKKNTFKKCIDINPQMALNIFSLIKSEDYEFLGLEDSPVKFIIQ
NIIVPPACIRPSVGMAEKDSTNEDDLTIKISEIIHTNEVLKESIDRGNSINIINDDWESLQLQC
ALMVNSDLPQINVQSQPIKGIVQRLKGKSGRFRCNLSGKRVDFSGRTVISPNPNLSIDQVDVPE
FMAKILTIPEKVTKFNKSRLQNLVKNGPKSYPGANYVIGSKYKKFLLYGGRDEELNEGDVVERH
LVNGDVVLFNRQPSLHRMSIMSHFVNIHKNKTLRFNECVCAPYNADFDGDEMNIHVPQTVEAIS
ECIELMGVKENIVTARHGEPLIAATQDFITALYLITSRDTFFNRQKFGQLLSCFCETRIKITPA
IVQPIELFTGKQLVEAMIHSSLKKKSDVFKLNLKTKNRSFTNLWHVNDGFFVIKNGNYMFGRID
KNIVGGESKCNSLLYELLKIDKLSASAMMFNITRIASRYLGEVGFSIGLVDVLPGSLLQKKKTE
VVHKGYEKCKEIIKENDEKSKETAEMEISFTLNKIREECGSICINELSYYNSPIIMQACGSKGS
KINVSQMIACVGQQIISGKRIPNGMLNRTLPHFAKFSITPESKGFVENSFFTGMTPTEFFFHAV
SGREGLVDTAVKTAETGYTQRRLMKALEDLNVKYDYSVRSSFNEIIQFKYGDDGIDPIIMECDD
FIDLEKVYIAVETKLEEYKNLCEISLHSLDTIENMVMSYCNDLRQDLFIRQYGLSILNQNFIDS
IVDFFRLKSDNKIYCDGRFIRIFYTREFFNLFFDLIKQKIKNCLIEPGTAVGAIAGQSIGEPGT
QMTLKTFHFAGVASMNITLGVPRLIEIINAVVNINTPIINVSLDKNDLLNAQIVKGRVLKVLFK
DICNHVTDSVCKDGIFIDFKIDLNLINKLRLQIDMKSIKQNLNITEQITIINEDTLRVNLKNSI
NHAIYNLQKLKKKIMNTKINGLSSVNKVLIHNDKGMFKCIIEGYGLQSILGLKGVDYTTTTSNA
ILEIQEVLGIEAARAHIISEIEYVVGKHGIKIDPRHVMLLADTMTYKGEVLGITRFGISKMSCS
TLMLASFEQTSEHLFEAAIRSRSDEVKGVSESIILGKNIGIGTGEVQLFWNDNKL
>KAF5141404.1
MTEKVQLNLERMIPELEEYKNRGVFSAGELQKIITTRKKHEFRLQRFDKKLLDILRYIESETTL
ESIRDKRIKKKKLSYCYYDKRISEKIVKLYKEALYRFNDKKIIVKFTDYAIKKGLHADLKDVYA
TYCSKNLGDAELWIFCAIKLYEIDDIDSSRAMFLKGIRLNPEYHRLRIEFFRMEAFSILKILET
NKKLGIEDDNAEDMTFIAYNIYLDTLEICENKKVIAEMTEISKCVEELHCKITSTVYKKC
>KAF5141405.1
MDTKVDLIWKKLTVKTNDTFILDECSGKAYNSSITVVVGGTGSGKSVLFEILAGRLNNDLIISG
DVRIDDNNRDRKNIHTSSLKTGSIVVLIDETFYFLEKQTVWETIYFAVHFFNINEPDSILKEKT
QFIISTLDLNKKSGQMLFELSQGEKKLVYIGTVLAEDPSIILIDDPFDYLDKWHVTRIFTLLKK
LTKRSKTILIAISAPYEEVLKRCDKIFILANHSFIFEGTYPQYRKFYSETGMDPNDFVNELVTI
DYSSEGSRIKDTQKIRELKHKWYTNNPINEDLTEYQIIKYTEQKKSFKKISLIMKRHLQIFTRS
KDAYMTLVLQKLIFFIISIIAYPIIGYTQEDIQTRYGLISFLLLNNIDRSLSIVLSSVSISRFA
SRREIIFGLYTSTEAYIAEYIFDFLLIYFASVLYMIPVYWIAQVNNNFYRFSLFLINHFFLTNF
TVAYAIFVNVATCTPREASMFGALGLLFFSAFSGIFINVETLHNFAYWITWISPLYYAFEFNLQ
VSLSNLRFVCDSESCYKTGKEALEDMKLIRIDKFISLAIFIMFIVFFIFLGVIVMAIKFKPRMK
NEKINIFQYFLVN
>KAF5141406.1
MGHAIFIFGSAGSGKSTFCKKLTEHGKLIHRQINVVNLDPAQIGESHDYIIDIRDYITTADIME
ECDFGPNGSVMIAFSELYNNIDVIDVEDLSNEYLVFDCPGQIELFMHSNDFLNIVEYFSKFFRI
GILYFIESQSINDVGKFLGNILCGYISMSRFNVFMSFVLTKVDLIGKETVEDFLETLNDKCDEN
LLYNKILDLVNIDFKLLDYSDEDSINDLLYWIDNNLQYFDDLDVQKDVE
>KAF5141409.1
MENSNESKLFSAIFPTTLNDIKPLRSLNLLKVPIDRLIFSIQNCFAKSSGFFLRISSDIGLFLY
SCTSIYILKGFLISSNLPTDI
>KAF5141036.1
MNKLELHHFYSRNDKSISVIFFDFIQYYGYNFKYMNVQIYTVSNIYKTNKTNRLSIIDSTDPII
EDVGSCCKSMDKVIETIQNFYRLILYHFEKIILASYYM
>KAF5141037.1
MNVTQETSNYISKSRKFHDSWALILYAISFLGFSTYAIVKEKSFSLDLSFAEPVIKNTLFCSIV
VLVAITLNFVGFRFVPVFFLKATVCTFPLVLIATLFFFEFHAISLFYSLFAIFLWAVFVYRNWV
YSGVMAKTMCVGVKIMLSNFFTTLLGNIMCLSLIILQIFLMTQLRTKLSLHHSKMQENLFTFFY
ILNLFWTLSNAIYFFKVYITSVVSYNLVEFGEHSKMSPVIKNTMYALGSICFAGLMVAVVSTLR
FFVDQEKDRRSNNRDRNNLNGFFKNFLTVLLSALEDIIEFINALTLPYIAVHGEGYIESVKKSY
DISLRQNSFAATGMAALNISLFITQVSVTSICLGFSIALAKSYFNDMIIFKSIIYSACIPLICF
STIMMIFSSAFLGIIYIKTENEDLIISKYKSELNAAFENK
>KAF5141038.1
MQKITNNQYVVFKHQDEWQEGRIVDYTTFENKIIYNIYSLKYCKSFSVQEHILISSPENIKRVL
KDSNAVRITKNETFLEILNYDEAQSKIGLRYSCLNFTLQKILELFIAHLIDNKLYLTKEEIFLS
IEGLKDIIKEIQGEINYKLIDEEGVIGCLKLCYLTVNYLLTNENILEVKNFVQMFCVYLLDFLL
VNINLFYDKNMYI
>KAF5141039.1
MYLAFFLEIIICAENTEDILNSAYFKNFEKFVNGNHCFLRRQSILKYLRFVPFAEEKTELLFDI
CRKTYKILKFKKYNLIKSILIRTHVLLYLCNNLNLKSLLIATFMSRLNNLCLLNYDGHRTTLKS
HCTLKFQIVTYINEGSIDMNYMRKVEQLTEANIEELLESVKSLPFILNINLIYELARITNLAEK
ALETYSTPQQAAIYGNFLNPKFIENVFEVKHTATHFFLLFDKKDKKLDRINFNCFGEALDINFL
NDCIKYDSFRDGPDYSPFINLSKDFDIFCNETITLSFDFADIFLGLIQCYSKHLKRNILLSVEK
HANDQVSLQFIICNEMEYAKKMKEYYARAYKSAPDISSEIENLIKIDKVHEFTTLTDLHTYSFR
PNGTEGIDGWFYWLDCGHFLGFELIDDFLTKLDHNCHLCRRLVGIKICFQHKAYKVK
>KAF5141040.1
MIYLVYFYIFLKFNSKLPHVLADTNLVNDNLIFEVTTTTTVITTKIEEIPFKPQNKIPLNTSSR
DTADFECNLNSTVMTNLLKDVQKKPQCYIFKDDINSQNFVNDLREAGVDISQAYNSNFLGGKFC
TENQELVDKLRQTYKLEEDIMFKIASTQYPISKHLFLMKNYTNRIFNSYFYNNLIFSILQIDKL
FKCFLGYYKYYYTGRNTKIYVLDTSVNIKTPNISNITGTKRSCNSHGDINVDLIVSRTRGYARD
AQIIVLDGVDCEGNIHLSEILELLENVKKDIHPTVLLFGVTGPYSEILNGVVENLASSGIIVIS
PAGNQHDNACYYSPSSSRKILTVGSVDRHTKISKFSNYGSCVRLYSLGQEIYESNNTKGTSHAA
ATIAGAVAMYLEKYSNANLQEIWSFLDKNSYWNGTYSTFKVPYLSLEYNHKDFDFVEDDTNGFY
ICIILLIIIFLLFIVLCYYIHKYRKRKKRRDYVIDTNLRNFSEN
>KAF5141041.1
MYFPKVNLDIELKAYIDGSITTVNLKDYLGKNIILLFYPNDFTFVCPTELNVVSDRKEEFIKRN
VVVFTISKDSAYNHQAWAKLPRQDGGVEGIQWPMLADKNARLSRQFGLYDDEEDITKRATVMID
VSGNVFNISIYHEKIGRNVDEILRLLDAMDHVSKHGDICPMDWSNKEKK
>KAF5141043.1
MEPFKGNYFSNYSPVSENGGDNQYYDPFYVKHRKRTTKAQLKVLEKTFENCPRPDSTMRKKLAD
QLSMTPRSVQVWFQNRRAKVKKQQQSVCHFQETPPFQYIERSQYMKTMEHFELYPSNNSILNRI
PDPYKYETNKIQPLNFVNYNEDNHYSVYDQPRFDKKMHPYN
>KAF5141045.1
MLHYSLKSLVPTTSLSKGIFQLENELFFATNTFIFRVKEGEYKICGILEGYVRQFICKQSILYV
ITEDSLVLIYDCKNIASLKCVPYSLLVSEKFIVLGTECFLEVWYTPKEYKFGMFDLHSKVKAHN
DIISCLLFLTDKIVITGSRDCSIKTYNLQTKDVDRLISTKSIPVKICLIKDYIVVICEEGQIYY
VNILTKKIDHKIFKNATISCADQFENLICICVFENAKSTIEIISEQTTIYSFDTVNIITEIGLC
RNKVAIKGPNFVGILNFEIDTYIYSLDLPQISCFDIYNELYCVGCTDKKIRLYDDKKCIRTLYD
EKNTHPLLDVYFLSGSVLSLAVNGYISLFDIKNSTCYRSFNIPVKISASAICDDGMLLFLADYD
SYKIRVIDLQRSREIDNLEGHEAPVKNLYYADNYLFSLSTDNELNKWDVYKTECISTKLEKTAI
NFIVKNQKIYIVLINEIIIYNFDLEFCDSILYKSIKALENIDVSFDLKYLFLAGESNKLQIFDI
SNNSIEQTVKVSRNTRWKNYREILFKNQKESCDKSEKIEVLKLIHSKNQYKFTYLSREGIFTYE
KSTSKYLPLCLDLETTVEAITKYLENNKFLNALIVALKLKETQYVKQILITVPENEIEFVVKFL
PSNMIEDFRIFLIYQINDNFNLIRSYIWMRNLIYYHGKGNFEQKVCKNLGEEAYKTTLENTFIF
ENLIE
>KAF5141047.1
MSCRKFNAPRHGSLAFCPRKRSKTIRPPIRAFPKDDCNAPIHLTGFIGYKAGMTHVIRTRTVQT
KNKQSVKEILDAVTIIETPANVIYGVTGYEQTGKGLKRIATVFSSHIDQGVLRRRYGLKWEEIS
AKLSDCSIEDKEQKIAELKKRACIIRVLVHSQPTKIPVLNLKKSHTAEIQVNGGNVEQKVDWAL
ENFEKEINIRDIFDINENLDVIGVTKGKGFTGVVKRFGVTKQPRKSRKGIRKVACIGAWHPSRV
MTTVARAGGKGFHRRTEINKKVYMIGHGKEKIKTEFDLTEKLITPMGGFPHYGSIKNDFIMLKG
AIIGPSKRVVTLRKSLLKNHRKSEDLVIKFVDTSSKIGSGRFQTSEEKRAFYGIRKSEVVESTD
>KAF5141048.1
MEQDYDEIIASSTSDKFIYNNKYELDEIKSFINYACNKKLDYKTYKQIFFSLIDIKEYSMLPLV
IYALLQSDYDLEDLIDIFSKLSINIINKFRGSPLLVNILNILVTISDILYSKEWLYECSTMLYT
ISLFITTCNVHNDILFDRYYTILSNILFISGNYYSALNALSWKESIKNFEMYKGLCRYKNEGNK
YSQYLLKMNLQDFDAGYNIFYDKFWDFYIKNIGSKISCNKENLNFISFMSKNNLSFVRENNEII
IGEFKYQSVDSKIYDIVDLYKIRKKQKNIKIVEKNEINVEKPIIKKKEIKFTDNFTIRKAKYNI
YCDILKKCYKNKEMYYEIRNNARKINHEKYNKALKEKQSLFLKYKDDLDSMLVELKSKRQDKKY
EFVSKVEISKKSSWRDDEEGPVNNNIYRPSLHKKEEILTDRHIYTYGATVNFNNNINENKDDGI
FRPNLNIYKSKASNKSDIFVPNINNIKINEKNLENADSFKKLSEQDDVYKAPEQPYSPSTSSKI
NKNKGWYDE
>KAF5141058.1
MITKNISKLFSQKTTRVKSVDFHPVKPIFIIGLHDGKIQAWDYNSNACIYEFIDSSAVEKGSIR
SIRFHPHGDFFVSCGDDKLIRMWDYTNRKLLKSFKGHSDFIRSVDFHPTKPWIITSSDDQTIKL
WNFMTGKCLATATGHSHYVMAAKFLDETTIISGSLDNSIRIWDCKNLLGKNNKFIPDIFVKQIV
QGHDRGINFIEIVYNDNETLIISGGDDKEVKIWEYRTELLERESIMAHQGCVTGAILYQNYIVS
VGEDGFFCVFDLKGKKSQKYFIEGRFWAISGRNGFFVCGHDDGFELLEYSEPKLLAKSSKGCYY
CKNSYFYFSDLNLERKVCKAEGNIISIHSIDKYLLIQYKNKFEVFEQNKKIFKHEGYGVLLYHN
EILMAVKKDNNVIIKDVDNQIITTFDVLDGHLLFGNEDSFFISKNNMLAKYLKDGYLETINLGF
LCEKIYISDSKDFYAFISKNKVSIYDKHSNLVNFENEIVNIRSGFFYEDCFVYTTTKHLKYIFS
EQGVIISVDSAMYPFMYKDNLIYFFSGECIESIEVDFTEIMFKKLVINNDLDNLHNIIESGSLP
GLSPLSFLIKKQKGDIALPYVKNKRQRFELCLSTGNLDECLQYCQEENDLSMYQRLSDVALENM
NFEISEKCFLKLFEWYKLFLLYVCTNNLDKMASLVKICDEYTAKFIKLYLEDKKYFNYPDKKTS
NISLQESLEKLEISDKFISKSLLSKIKYKKVDVFSTYEEGLEFVTKKKFIQALEKFKDCLYTIA
ENFVQNDNIELRKSLGAYIAGLTITLLRKREENEQKQIWYALYFSTLNLKPEHVQLAKKELVNV
CLKNGNYLQAQIVAQKVCESSDSKNIKKALQLEDPHDKYEIPNGDFCFDLKNFCSFYKECKFCY
VKNSTGDVCSLCGIGYLYE
>KAF5141059.1
MKLILTRIQSKQKGWFSWLFTKNFNLKINNETFLLKTGNIYLGYIIEIFSLDVNLKIDIDNIMY
DYSKTFTVGESYLEVDNPCFKGVLFFTAINGNFLTFLENQKAKCNTTKLSRLLQNCTDIHVMRL
SYEKIEYHVNKENYTTSLQNAITTSSLPLGWETAVYKKRILYVNHNIKLCYWKSPGFIYNVLRE
KIDHFENNLLNLTFLSLRTLTSIKLEVRRGHILDSTVIYILQHVDKLKTKKLHASFIDEIGQDY
GALMREFIYETSLEILNDPRLEVCNDFVDVKPNDFCNQNLLSETVKEIANRHEQICEFTDDFKG
KNRLTDEAFYIYLGVFIALLLICNENIDYTFSLAFYENLLLRRYTMRLIQDVQYQKSLNWMCQN
EVTEDILPGVTSTNKSDLIYSIFYDKLFLQKKVPYDFISKGFYSVIPEDFRDMFESDELSMLIS
NNKYLEVSHLKEFVLYNLCSESTEEIIWLWEILKSKDQIFLRKFLKFITGSGSIPMLINNSSFK
IVIEQNNLKDSLLRASACLNKLVLSKYSNKQTLEEILDFSILNTEGFHKV
>KAF5141061.1
MKEILFTGKIQIYSYDEQIPTKMKCDVLQELDTLTIKLINSTDVFSFYICTISSDDFYILKREQ
DLIVDYHKFIEIVIKLFHKIQNNLLFAYFVDLKFMFVEKNEFRNIIKLELKFKEPSDIDYKSYL
GDVISRLETDNIKLIKENNLLKDYNNNTLHRKLRNLEENQNIHISKLNNLNKQNEEYKYKIEKM
TNEIKSLNNQVYELEKENIKLKVDKEKSNKLQEEYLEIKNINENIRKDLETANEIIKKIRTENL
DYKNKLEEIENNIKNRQNEIERYEKNMEEIKKKNKNLEEKLKKYVKDNKEYKIKVKDLENEKTN
LVRKLENAQSVFNHFSNNREIRDKYSSDSISGYSIQPEEKPE
>KAF5141062.1
MDKEYFLHKMVLSPPFLFRRLKGNLKYEGRRNIPCLPICCNLKLHKLECTNKQYKHCKILGYNF
NGMTKTSTFHTKKQDLNNPKFTLTCFSCYESTVLYFYLYNSNSFKIFKLVVNLCNLPRENIIEI
ENDKDILFIMYTITDRCKLHYNVSCDKIIDFSHIKRQYIESKFQDDYINYNFTFYSQNYKRHRN
NLESKLNNSKFIKANSCTSIINIHDNYLSYHFCKNINSCYRDTMIKWNHLRFTSNLCTVDLIIK
FTNEFIEQKDKLEFIYLFLYKRIIKKKDFIFIIQQCV
>KAF5141063.1
MANFFLAFKFYSIQKSPDKSLQLDFKEAMVDYETPFKKLESILESTHESELDSVTNKFSVAFSR
SVFQPGYEGTKKPVEDEFINNAYSIKDTVAFSPLLFFNIAGFLASNPSDERKKEFTYFFDSELK
DFDDLYKEVSKHVKNLNSLYSSEFKSQNFIFYRDEIVWKYGLLNKINKEMNTKAYKFKYERCNL
LKALMSINDVVKKETGSWFTEKVSYDFFKKPIIFVNTVTLNATWENKFNRRETKDGEFNGAYEK
IKTKMLCQTGLFKMYDDEQGEILEMKLMLDNKPVSFFVLVPQISDSKLRITRKDALKRIAMAIK
HFDTVDYEMVTVKMPAIKCSTITDISKAVRFDGFDETVPDFLDPSTEKGLLKGEVSYVTKFQLD
INENGFGNAKGTVRVPERIRTGSYVREFIVDKPFVGVIFEKQFRGFEKMPFEACLMILKFFGPQ
TNAN
>KAF5141064.1
MQKLLCFITKWSLESVEELSRYYDKLEAEFVSDCDFQKVLGSDDGSRADDFVKANEIREKSYKN
CLLPKDHSDYKPHDTRLVEYCKYTNHTFMYSPLTLLRTLTMVSDDLALNVSLKNFFESQREDYE
TLVIKLRRLFDRIFEKYQPGFVTNYVAFVNERKGFTSESCEILTEKHAAKVKCVDFYMKEDAHR
IVNEVSEELTGEAFFTDTDHQFLDRGIGFINTVVINARWVNEFDEKDSITKEFRLPYRRVYMEK
MRQSGPFKVYRDKDVEVLEMEMMMGRKLCSFLIIQPLELEKQLIKTLQNFDKIIRKAFKYFKAN
RHETIDVEIPRLKITTVGNNDCITDYLNPETEMLRSYTTGKEAIVRKMYRFRHKVTLDLNEKGI
GTEEGQASPERSRIRNLSEDKFNCNKPSIWCIVDRDGSDKGDYEDPLVLLVVKFVGPH
>KAF5141065.1
MFAFKSNIKKRKCKLNENEIINKPINKISENINQLENKEDLSLHQTEIVDLDYLNNFINFYEKG
DTFFENDKSNKKMDKFENESVCDTESIKKLDTESLENKIYLSEINVSSPRPQNSPVSKLKKLPY
IKYDINSSDIHCLIIKDQIKIDQNEINTELYVKRLEIWMLLFYELFLVLLFIN
>KAF5141066.1
MTAHEISPFIVEKISLICEGYSLSKIFEMINYNISGGKNVRFDILSHVTNNSKLCVLEEDKFLV
GFCMELFHASFILSDDIVDNSLIRRNKPCFHLSRKMKALRDSRFLISLIHKLLKTLKNNSNKLR
KIIDKCFYDTCLGQAIDTKHKERDEYTFKMYKTICELKTSSYSVYMPLACGYILGDRDCPYYLE
QLTNLIGLIYQMNDDYLNFFPEKTNKTSNDLDEYKLTYFTAKLNEENTNEKEVQSFFNKKGVSE
YIKKWIFSYFEKYQVEKKMFVEESRKMIQKEDENDLLFLYNILKRYELN
>KAF5141067.1
MPNYDFEESEDLDEIEEVSSYQQTMEESEISDDFDYDAEEKDFKSTVLRLKLKAEDNLTLKYYI
IFLCTFLFLIFGIIFWKTDIEVKEKEGTLYSVKLGLIFLNLFVSSVAFLVLSFILMSTPFFYIC
ELSEHISLACVCLVYIFYFLLNKSNYCIQHNQGVEIYIGDILNILLVSIFLFAGLKLWSQSIGV
NFNYSIYIDRIRRCIVEEVFLNMFRRKNKPKKIHYLIKTFVLDKEMDIFKRRLLFKEFQKSYKI
SEKSRKKEKYKEFAFKKANSLHFRALTNYKITYVGDISRMLNQYINSENADKNELDRNYNTQNT
EGKSLLVDKFIKILDLPSKYRLDGKGFYKIIKRVDKEKYILSKNLEQMSAALDRVCVFMKFLII
IIAILMLYIKVSKELASTAGVISAIFGTQIISNSFSSNAINSLIFLFIIHPYDIGDRIFVSLDN
CIENLVVSELNVFSTVFQRWNGTCVYVPNSLLSTKLITNIRRSGIIADSHKIQINARTDQSKLL
SLKSTIEAFLKKHKEDFTDYCMVNYESIENSNKLHMKVYMQYKTNSQNYELYLKRKTNFLSFLN
RSLQVLEIEYCLPPQRVVLKK
>KAF5141068.1
MYIKDIILDGFKIYENKTVIRNLTKSYNAITGLNGSGKSNIIDGIIFALGLESRKLLRANSLKE
LINVHRSDCKVTLILSNTDKSKSPVGYKDFNEIVISRSIDSLGKTKFYINNHVCSATTINKLCA
SMNINAEKGEFFFIIMQGHITKVLNMKSKEIGNLIEETAGTRSYVKEKEKALLVLEKKESKLIE
VRDILQKRISPFYSRLREEREAYLEQKNLDQLKKDAINEQQEIKKDLLVNEVSKNINILKNLIE
TFVTEKKQLMHLESKIAELQEFDSEDNAIVIKELLDEEKFKLDEIKKNNFLNKINKLKEQLNKL
KIPKKNLNLQELKAKEAFLQKSFKNEVGIGGKDFEILEELENLKILKTKLEYKCQSYKNLNLQD
IDNKLNNIEKLRVNLEEFNNKKTRLNYLKTKINYPIKTGIYGTIDENFTIFDEKYKEAIYTVMG
AKSKHIIVEDENIGSELLNCSDRRISVIPLNKIRSKIVSKNVIDSIKEADGLHMIDLLKFDVKL
KKAMEHVFNGFFVFENKDIAKKICYKYKVMCITLDGSVYDPKGTLTGGKVIYKNEIISRLEILS
LLNEIKKEEQNIQTFDKLKEEYEQLKVNKNKCAEKEKILEDLNHVSVKIKTITDLKNNTVDVRK
DLSEVRKNIIDAIQEENIEKEIEDKKNKILIEISNLEKKQKENEDLHEDSVNKILKLQDKLGEL
EIKTSNKRLSERQVEGLEPKQKYLIRSTSKVKNRIFKISSEIEDMLTTLVEQHNNAVSNNSSVQ
LFTDEEDYRIFKSLEINEDVFKFLQCEISDEEHKKKLDRLSELNAILEKCAAKRTVRMDPSNFD
LLEKNELLIQSLKDKIKQLESDKHAILSSISSFDLLGVKENEKAFRHLNEKIGIFLRYFFQDSN
VKIDKVGAIDYELKVKIGNWKESLAELSGGQRSLVALCIIFSILTYRPAPFYIFDEIDSALDLS
YTQNIGEIIKKEFCSSQFIIISLKNGMYENADNVYKVFLKDGKSNICQIK
>KAF5141069.1
MENIFKNDIKEGNKIILHLSEIFKSPIKQTAISQIIFQHTYPTFFKRESHSLISLASFFISGKI
TENIVKLNVLLDNFKKSFSINFPVEKVIFIESRVVEMCQFNFDIVPIHLYIQSICKDLELDSTY
KLELAFNVHNDNRVNYINYINGIFDPEIVALSTFKDEEIDIFEVVYYKSIDRNMVSEIRKLLFK
GVEFN
>KAF5141070.1
MKLHKFALVSTLISLIACTTNITRGNCIQDLYQIKVQTQFENGPFGPLTPIGEHTKGFCINFFP
DEDLIVIVYEASDNGIRPGARLVIESNDNQFPSLMSLVAPNEIKNNVAIIETVDPLTGFVNFSI
QIFIPGSATDGKIYIRFLSTVDIIKTGSTTSNEYTLSSEYFVKNNTDITVNGYPLRPVCTPCNT
EIWFHQVVRYLNCVFRKIGLSIHELKGLARAYKSELVRKNELCCAIVNRACCALKRKCRKESES
CESYESCESYESCESEYKCKVEKEKVCEPPVCAITPKVVYKAAAICAVFNIFSKVNFADENFNQ
AVDFVLDLSVGLKIDLVNGICNNLINGCNYDDSYINECNAYCQELDIPEFGCDQLKSCYGGRIP
DQDCDYIKAFFNLDLSVSGRISKCDKTPVLKKCKKMPLKKPKKTKKITKDDSSSSDDAHEEKKS
SGMGRVAIAVGIVAVVIVCAVGVSYLI
>KAF5141071.1
MLRIQNLSMRIEDEIICFNQHFEVKGVCSVVGRHNKLRECLISIFSNSVSKYIHGLDFDMKVFF
KGVNIKKNRFIFLLCPYTLLNAKDNIEDILYFVNKDLAEQVIKDFRLHKFRYLSINELSPSIFN
ILEIAIGICSCSSVLYFSLNPDPYRNKYFYLKLLQKYAILNEAVIFVEGELLNVDNFDSYLLIK
DNSIFSFIIGKDKKINAENYLKLNTFIYKTYISKFNVRGGNKINYDIFTDNNSLSVSDTSSLVN
NIQYTDVDNVTKFIIFKHKICKKIIKYYTFLVPDVCKVVILINSKLHRKQNWNKIRFYYANIGN
ITLLIVIYKHWYSLHMLLLMVIYWIFYYFLTIKGISITAFIFKSRKRFHKICYILDFFIIIMIF
KYLIDTGNISVTEIYIKANNEYFVKFNPFLCYVTTSIAYTLILYSSVFHINEDYAFVREYLYKS
YNSSTYYFYLILISLFSSALPLIIFSFVINLKYICAISLNAIFIIPLFNLFRHTKSKVITMSYI
VTRNFFYSLNYKDSVYYKICNFIDPFIIVRSAIFDGFKYEIILRLVCIYICIFLVFCTLL
>KAF5141072.1
MINISDLNITISKDYANNMNTDCIIYASTSLQDTIINDNNLITQLTDITKLPSVSKSVIGLPDL
HTGYVFPIGSVTCFDLNDNPIILPGGVGYDINCGVRCIKTNLMLEDLKDLDKILEEIDCSPTEI
SLEDLNGVLDCGLEYLVKKQFITPDNLEFTESNGNYKGCSRKISQKSKGKGVNQFGSLGSGNHY
LEIEYVDKVFDRERCNILNLRENQIVISIHSGSRGLGHSVCKESLIKFNNEVKLKNNGGFLKDS
NISINESVYLRADNKLSIEYMNAMASACNYAFGNRAMIQEKVIKSLKRIFPYLETELIYDTSHN
IAKIETDLNSLVIRKGASRILEPGNIELPYKYKEIGQPVLVGGSMGTASYIICGDDCIKTYRST
CHGSGRIIPRGESKKLFKHDEIVKDLHKRNIKIKSGSKLGIVEEAPECYKNIDEVVKCSELNKL
SRTVCRVRPILVVKDM
>KAF5141073.1
MHKNLNNYKIEPSKKTCKSGQINCNEFVEYISKYLKKVDKDTFSVLTPSKYLQPDVYHPDLLYH
LILGCNDRHVPESLKNTSSKMLCKQIEINNKRKKQILNIIKKKLKHILAFEMIREIDSEIESIM
MRRKKALKKKKKDEEAVLLSALLERRKLIENDFNIDDVSDEYEEGEDIDVPGLIFE
>KAF5141074.1
MILLKKDNKIYKEIDVHTLDPISLDSYKNIIENDKLILCILICNTTRYVYRATDIIEMRYSIMF
NTIHVYLLKDPISREEVKDVYYFMSKLNKNDVLCNNKEELCNKREILFNKDEISFNNKKKISSK
NIIRIFDYVCNERELFQNEKYKKIILNYEYKEDKVCVYVIIILGIFGLCMMFMLVFRIIVN
>KAF5141075.1
MDESDVEMDTVFDDNIKIKKTFLQDKTNIENKSIKKSKNKEIIFSINKENAMNSQDILKKYKIS
FDYEKDKKTNDLYKKWTEDISDKLYISTDVNKEPYNNFMNKLNKDANRKNVLKEILENNNEEYY
NKDTNKKNIFKETLKDNKKNSLIQEDTKYYNKDTNRKNIFKETLKDNNKEYYNVINNKDTNRNY
VSNEILKNNKESSLIEEDTEYYNVINKQTFNKHLEVNDMPYKTIKNDKLNNIYTGDDIDNASNT
IIYEIQKEFNELKESHKVMLQIRNKLLVLIEKEVQFIKKEITDNKNIEILELENKYKTELEKLK
CERDYHKERFNKYKIFCKNKVLEYKKKVDDFYRTGR
>KAF5141077.1
MKKLLYPLLVFITCISATFNNICNPDVNENMCSTQWPVGSQRLENYMATDVSKNILQGKQQCIK
PHNETDECFQQHFYDKQMYLPSNINPLTRPSYEQQTPNLGCLNQNTYPTPVQPRPFYEQQAQLP
SFIQPTTRAVIQQPVQLPSYVQPIQPTTRPACQPNPQVSFVQPQQVSIQPQTFNPPPQALIPQQ
MPIQYSPQCYKQPQQNFSCQVPPQQSFNTCKPRQECRSYQPCTRESQQIQDFRCDINEPEYNRF
SESCTPYSDYSYDYDRPYKSNRKRRKNYKKYQDDDDSSSERSSRRSSKDVKKLLKNAFYIVDPK
SQLHYQIQDSVKRAEKVMLVGNNGNGRYRNRLMDNDDDDEGTQNIFQDTKFSPNRSRLNNRKLK
SKLLSSLRENKILKNELKKSKKKEKISTKIKAKKQQLENDSDEEIAADLIDDEKQENLQIDTKQ
KSKLKGEKTLTQNLIDDKENLADEKENLVDDKEKQEDNTDLINDDD
>KAF5141078.1
MQLRKSFQYTKRATNRGTVLQQPDFEKKFIKETDVFNVGIGAVLCQEFDGDSLPVAFASRKLGS
AERNYSISEKKMLAELCAMEHFKYFLLEREFKLITDHKALKALDDRGTLRSKRIEHWIERIQLF
SLKVECRQGRKITHVDGLSRITQTHHINIIKDTIEKEKKKAILNFYKQIVHRGARIICEKYNKA
HKDQVSYQLIKEVLSNCVECKLYNLIKVNNSH
>KAF5141080.1
MLSGIALVPANDIDSAWDIIKNYYNVENGLVVRLIKYTEDNWLNNNSSLYRREIRSHYGTLRRR
TNNSAKGFHSKINKLINKNIAGFLEVLHYLKECLILSNIEVRRLIDGGKISQEKEYI
>KAF5141082.1
MIEEIIIIGSGPAAYSAAIYTKKFNPIILRGGMVGSIGPGGQLTTTTFVDNYPGFPTGVQGPEL
MDIMYEQAKTFNLRQIDRTVINIQKNNNIFYVYTKRDIYKAKCLIIATGASAKRLYVEGTNDNE
LWQKGISACAVCDGYFYKDKIACVIGGGDSAMEEVLFLSKICSKVYLIHRRNEFRSRKDKLEEV
KKTKNIVIVTPYNLKSAHGIDKLEYIILENGAETKKLEVDGLFFGIGHTPNTQFLEENFLHVLD
KDKFIKVNEDCTTAEKGLFACGDVFDKVYRQAVTAASSGCIAGLNAAKFLKD
>KAF5141083.1
MKIFTNLAELYSYFSPSEVYSNFIKYKENFISSDITDENVLLCYKYTFFYLYTKSKVKYKTFCS
GIIKEKIFKACLSEVKSNLKKFVPLTKTASKKEHVPVCNLYSVYKYS
>KAF5141084.1
MTSPLASITTDFENLKEYFIKYKKYITGILGYKIDLKDDKIILSSLYSFDSEDLLIFNINKENL
ELVNNSFASQFNNEIQIYLIKGGSVPAFLSAVTLNLFNQKTFT
>KAF5141087.1
MIFRNTFLIVAGVISIGAIYYTLQVYKNLTDKETMENKTCLCDGNEYLNENRDSSSDSKNSDEA
ISTKNKVNLNELTVENASISYNPCFNEEEITEISPLSRKESDNNYSCLAKANYKPKNALKRCSS
DLDTYCKLKSAEVETSFDNNFCVSSCNESTNNSTCNEKPNLCLTNDGDSSYNSHVDKFIRSRSV
KHLNENMFEDFPLLLDIFVNEFYSQKFTNTRKTPYSSDLNVLMSINHNTSLSGYTKVVLICLLF
TFRECSELPIGYLKEIKIPFEINNVHIKVQPWSKINTIYEERLSSDYTLQSVPFSTFTKLGLRR
IENLLKSTNKNVLFVENFAKNIKEAYFSYKYSEIYRDSPIDVIDGLICANKDLIKNFVFSGIYS
DKIQYILKNYAIKADKFGDRISVLDMGVGLYLLNIIRIFTN
>KAF5141088.1
MLLNRYYNQFRRLLLNTVGYITSYTLQPTDVNMYNPMYHIDIDLYYIKMSDDDLTINKGFELNK
EIKSVSLSDPLEEIIVSTLSVIAFNSLTRKRILIVFDDDMAVDKNRSSFLVSLFKGLSFLRSEI
ITKTFDTKNEQIRMCDVPLALCLIKFLDLTYCLKQSDPYGTFRNIEEPVLDVTGLTKFLNSSFS
QQQYLELLHCVYVKNNFYVLFGKEGIQLYDMLSSYSDENKGNECNLDFKEIVKTLFRVGEHSDK
NSLLIFSDLVKYVQVTDNRKLIEYLHRGKVDIKNKVFTSNKFEIIVDDVIETSSRSDDNSIYFL
QWRNQPVKEVNERREYVFTLLKQRIDVTKKRFNMLLIRMKNLYVPDIGYIGSTDGGFNAMATNM
INYTKSFVSNLIFPTEGNTLDFIQQLDHKMCNKCERLFTRRMFFDMDKPQNLKEELVALLEEPD
CITKYIYSLLINANIFPQFPRYEGFARNDDLLPTCKFPSNFPVTECRGENLQATNEELLKLDIN
IDLYALHFVKKFLYFRYEGFYLLTCLQFYNYKKYKDIARSELKKSSEDFENEKIWRVPFRRLTY
FAKIKGFFSDHSETFFDGEPHKDRVSQFSSDVVNGWIDFTGPNYQLVKQFKDRKTEEEYSEMTA
TGEESY
>KAF5141089.1
MNIKEINTSKIKSADLTHKKSFEDKKWVWIPDNDKCFVSGFIVKQENNFILVNVNSEIRQVKEK
DIMKMNPSKFDMIEDLAALSNLNEPSILHNIITRYQRNYIYTYSGLFLLAVNPYRELNIYSEKF
IRKYVNFKKNDLKPHIYGVANEAYCNMMNNKENQSILITGESGAGKTENTKKVIEFLASIAGVY
ESLNKSSSTTSMGIRNKILEAKNSRILNISSDEISIDKKIIMTNPILEAFGNAKTFKNDNSSRF
GKFIQIKFNGNRICGAFIEKYLLEKSRITFQNSNERNYHIFYQLLGCGDVVLKNSLFLEENSKY
RFLKGTHNIKGVDDGEEFAILRKSFRNLEISEDVELFYYKIVAAVLHLGNIKICEKDGIAEIEN
FIVVEKICKLLEISSEQFVNSLLCPVIKAGNEFVTQNRTVEQAYTIIDALAKILYDKMFDQLIN
DLNSKLGTSYSTNFIGVLDIAGFEIFNENGFEQLCINYTNEKLQQFFNHHMFVLEQEIYKREKI
DWNFIDFGLDLQPTIDLIEKSNPIGILSYLDEECVMPQASDKTFLNKLKNIRSKKFKNVYFKEG
FILEHYAGDVEYLVKNWISKNKDPNFENINDLIKKSSSLFVSSLSFNDKNIKRGFFRTVAQKHK
EQLSCLMKTLSMTNPHFVRCIIPNLKKSPNCLDNKLILSQLKCNGVLEGIRISRQGYPSRISYG
EFVERYKILRADYNDIYMTVNPDKQEESFELLKSLNLSDTQYKLGVSKIFFKQGVLADIEDLRD
IRIDEIMRTIQSLVRKKLDKLKLDLDEQRKRNLILLKKNANICVDLQKWNWWKLYIKIKPLLDV
RKRDNELKEKDKIIEKLNKQIEDLRMAIDEQQALNKVSIQENEKLNKDLELEKIHSIEKEELVE
GMRNELKKFEDENTNLKSNVKLIKDEFIRDKEIFLNKLKEQEVIKDDLHKKISYLENKNIQSAN
EEVKNLNMTILNLEKVKEKLLNEQKLDKNYIEDILKKNQEFKDIESKLTCKVQNLENDLQATRK
KLEIFETNFKKLKDENNDLVFENEAFEKSLNKLEKDIEAKNISLIKANDDKKRLQSEFDALTIN
YNMTLKKVDDLKEQVIDLEKSFSDNSKIEKSNIQFEKIIKKLKEKLDYYIRSKHILRQEIDEIR
ENNSFLTQTKMEELFESERKYESEKKSLKKEIQILTCKNNAMKKELDNFKAISESSDDSTLEKL
YNLLDKEKKLRREQEQKILEHESTIYNLQNQINDLAQCKCSMNAGCTCKCLPCVTSCRVMYQKV
DTLHSEELEKIITEINILIEGFNTTFYEILNKQKLKIHSLNDEIISLKDEILEKIRVINEIDNK
FNLLNRRYNELNNLQKETLSELSISNSENNNLVAKNNFMENSLLEKNAIIETIKKKYEEVINKF
KYLEEESKKESDLFISNFKQMSDACDNKIKIISDEKKKEILQLKSKLEETERKLSDCVKNNEIL
TFENNELRKNNKKVKIESLVINDNSKHFAKVKELEKNKLQLEKEIRNLKDDKKRYEMNINKISN
ENKDLTEKLEEIKKENFTISKENGKYNLQKRQMERELSDNQQMLDFLKHVSLTFKKKK
>KAF5141090.1
MNSEIYSIDYSFKSSYFLYGGNDQQCTIFSTRSNTIVSIIEGFSESVIFCKLLSDNLILVCSID
GYILTTDLNNSFTSTTQINEEISCVHTTDNHFYIGTYTGTIYKIHYKEDINCQEVLMGHGTEIL
SIISDNNIIYTLSSLYFIKYINNNIEYKINLVDGVSFSIIPDTEIFCICTSSDILIYKKDILIK
KISSEYQPECVIYTEGYFVVGGYCDYLLLINTNMNMVTYKYSLVSSGVNKLISKSYKVYFSTTC
GYVGSCDIRKDDTVEMYESKVGTVFDMCVNNDTFYIGGLNGVDILKTEEFK
>KAF5141091.1
MTVKESKVRKQNTYEKAKECFTSYNSFALVSMDNIVSNQLKEMKRAWGPSSTFLTGKNTAIRKA
LKELNREDLLDKVRGNISLIFFKEDVKKVKEVIDLFERESVAKVGDIAQSDVWIKAHVTGMTSE
KTGYFQTLGIPTKITKGKIEIMQDFLVLNDGDKVGPSQANLLALINIKPFKYKMKIFSVYENGE
FYDPSLIDVSENDIKEVYSKAIRDVAMFSIGTDTITQASVPYEISRAFRNVLNFGFGAEIKIVD
SPLPMVY
>KAF5141092.1
MSESHDHATITHDSEIVEPHDSTMNEQNDNKIIESSDCEETFCHDITKLWNKKDYFYKIDNATE
GKIIKNFELKLKNKDIQVEDAFYSSSNIIPVAEISQLKDDSYIKKNLECRELRELNFEFLILCN
KNIKEIQDYIEIYRLCTDEDEKLILRNIILQKKRQDILYNSVRNYISDLIIKAEDCYIFIDSVW
STVFRKSLELVTTDLSSQECN
>KAF5141093.1
MITDLGKSITASLSRLFSSNITDDSIKYIIDDICTSLINSNVNPMLVEKIRNNLNEKILSENIQ
GFNKQKVIETAVFNELVSLVDPKIKSKELEKGKSNVVVFVGLQGAGKTTSICKYANYYKKKGLK
VALVCADTFRAGAFEQIKQNAMKIKVPFYGSEEADPVVVALEGVSRFKKEDFDLICVDTSGRHT
QEKDLFTEMTDIINAVTPDNIIFVMDAGIGQSAEDQALGFKNAVNVGSIIISKIDGTVKAGGAI
SSVASIQCPILFVGTGENMEDFEVFEPKGFVGRMLGMGDLHGLSRKISDLKIDEKELFNKFQKG
TFTLNDFSVQFKQLLSLGPMTKLLEMLPGTSNFQMPDEKKFKKLICILDSLSKSELNSDGLIIE
KENSRILRIAKGSASTPQEVYDLLVQFRNMSNMMKRFANIPGYSDLIGKDPGSLSESQKAKFKQ
QAKGMLPKDLLDSMNGFL
>KAF5141094.1
MFLVLAIILSITLISFSCIRRSSNKEYITSPFMTSYYESLFNTNKQQSYNCLLKWCTDLLERFY
FTEKQEGIVEPLYKQRLVSEEMYDKIQEDLKNMNNEKMIIEQEAQAYSRNIFKECKVKQEDNKM
YKIYEDIHFNKKREALEMELRKRLMNKNL
>KAF5141095.1
MYKIKSLEITNFKSYKSSHVIPFDSHFTCIIGPNGSGKSNILDAMVFVMTNKPYNIKNATVKLV
LQDNNEIMTFTRYINNSGKNSYFVNNKKTVFKEFINNFIIYQSHTDIPISQIIEQVSGSINYKQ
EHDVLLSKYNDLMIKLKIEGEKRKQYLNILKENKKYEEEHTKNVKMVERKKDIENILFYYKINN
LLDRYIFIQDADKILENKSLLAKKMLLSRSIKELRLQIDQKQNVIYKIDKDLSVKPNIIIPNFE
NLEKEYFRLLNNEECCKVEVDDDVKELLKEKEELVTKHQMMLDKFNTIQEKYLNLESELNKINN
EILLSKNIKARTIKLYNMKSKIKSLPGVIGFVNDLIKCTNEKYEVAIKAILSAYESTVVVEDID
SAFKCIEYCKEHRLGRISCIVKCISKQTYVQKNLDKDLVSPLLVIDCPDNLRNVIEDLFGNISI
TNKAYPVDYSVDVCTIDGVIVRSKGRIVKFNKINIHDSSLERRMEIIDTMNSIKKQIDSNSTVE
IIQNKLKKLDEEIETRKIKKKEVLLPETKVFGDLFKINGYKNYNDYLTRNSKYYTEEQNAKHNL
LKEKKDKILNYLELDTKKLDELQKEYDSIIINEFLEDNISEKEDIAEEIKDLFFIEKNEVVDVN
FLVQKRQHKNDANLTDINNNELLTNFPFTSENISILRTELEEINKMLNNTCLIKNTTVLDFNLQ
KYDSLKKETLETKLNFNIIKNKRASLFTEYLTKLNEIISNLYSKISGGSCNIIAENSDEPFSGV
KYYVMVPNKKYKEYDVLSGGEQMISRLVFMYALSKMSNKGFLLLDEVDSNLDNFNVNRLVDFIK
SEDLQIVMVSLKVGVYKECNKMIGVYKRNGISNLLHYAF
>KAF5141096.1
MKNNLLEALNDKTVLLDITEPIKQEIRTNTYDAFERNGTKHEAAVPIGVDYTLIPNEFQEFTAK
TYNFELDIFQKISLCALERDESVLVSAHTSSGKTVVAEYAIAMSLRDNQRVVYTSPIKALSNQK
YRELLEEFTDVGLMTGDVTINPGASCLVMTTEILRNMLYRGSEVIREIHWIIFDEIHYMRDRER
GVVWEETIILLPSHVRMIFLSATIPNALEFAEWISYIQKQVVHVVYTEKRITPLVHYFKTDKLY
TIKDSEFHKNEFYKAMKTVKKGRINERNIISVIRDVSLPAVIFSFRRKDCEYFAIRLIDDYLND
EEKEAVNTVFRNAIDSLRKEDRELPIINNILPLLLRGIGIHHSGLLPIIKEIVEILFQEGLLKV
LFATETFSIGLNMPAKSVIFTSLKKFDGVKTRHLTSAEYIQMSGRAGRRGIDEKGIVVSLLSDV
MTYAELKDLFSCSKDNLISAFRLTYNMILNLMRVEGLDPLYLISRSFHHFQAFKKGKEKESELF
EMYSLIKDLPKTKLVDLLTELENEKVVRCKKLSVQFRPFVKKGRVVDLFIPRFGASIFIKNAII
DEIEDEHIVCLVFTKECIKKITVDINTVYMVYDFRAKFNPKVFYKDFEKITYIEDNDLVNELEE
KLKKSFPNINLQYCIICNKIFPECYYSCSSYFLSGEEYKIDVDCSYIFDNKIKKPAKEPFYVDL
DTVNYIKNEIYKDAYKNKFKEMSKLKEIYHMDECKKMINVLRDLEYADDTTVAIKGRLACEISS
GDELVLTEMIFNGDFQKLEVDDFVPLLSCMVFEEWNEEDFVLSDENKKLYSLIEDSVRKVCRVL
HKHGLEGTPKKYLRKFSYEMMDVVKMWCRGHTFLEICNSTEVFEGSIIRTFKRLEELLKQLSNA
ARVIGNNELENMFSDGIVKIKRDIVFANSLYL
>KAF5141097.1
MNYTWRLFKYSKLVENQDDKLSYCKHNMESISQTITHSQLDSQGIKKEQWLHIYMESNRFIEIT
LYNRILEIKLCIHNPPNIRVTKLENINLGSSVRMCLKGRVLAFKFVDSKKKFQVVFFNSDEANI
FFNKLNLLIEVNTEDKKLYKELKQKFLENFKNKQIDEDVRKNMQTNKNKIELIQEFLKLIKD
>KAF5141098.1
MVSENFLIYQNFDLAFPTKEKLERTHKTKNLYAVPTGYFMQVLCEGCKGVTLCYSHSQRNMNCK
GCGDPILKSTGGKAVLVGDCAFKKLDYNFE
>KAF5141099.1
MNTSGFISQSQTEEKAKYNVVTKKLTSLISIFDKLYGKSFYKKLIKTDYNSLKLTSMPSVILDN
IKVNHPLVKLMIEYVKKLDTLGDSSKYFLMIVKYLIDESYKIIEKGVKPTVLGEIYRDIGSEFN
DFCKDFVQEINIFEDELIEQDIKEININDSEKTKPCLFLLLDSLIKERKIKDLLIEAINKTKSF
STEKIRVNKISTGTIDDSYLVEGMIFERMPDSIKKDLENGTSSIYNCPLDISRAELKSTILMNT
SEELYNFSKEEINLIKEKVDSLKSDLIICSGKVDNIFLDLCNKSNKVIFKIMSKHDLRRIRDCL
GGDISPVLEPIKNFGHVKKMSIFEEGNKSYTKFLGSDMQTIVLKSSLDVILDEHERIINKTLRA
LSKNIKNNKIEVVEGSGTFEKQLTNFLVNQYNSNIGNNEETLNRKYAFISLSNVFSRFKQYDTI
TYDIYSTKLRAIKYSLDFIAVMYETEDYLIGIQEKLNIKPRLNDDWDEDH
>KAF5141101.1
MPNIEESIESKFSVLNELKETKKGIEEFIKTFDMYKSEQDDINNQINDLNKELKNYDMIDYLYS
KLDCNLVSLNIVNKLIQQVKICKNEIIDDDYLLKCEVIYKYLVEEGYFFIRKILNKSVDLLYMN
NDFVIFTNLMGNDTQIKQFILWQRSQECYKKKSYYNGDLNVFYRMMVKQECFVWSKLFYEDFLK
TVNSLKNDKTFTLYEKFLYSILLPYFEEEEYISITVVKKEICIDDFYRSVEIQDLIYDLVLQKC
YRMYTGYKHKVMEI
>KAF5141102.1
MTCTHLLKPFYQKRFYIFKHKYNKLKYKFECIVCNSPDNLYVCLDCNIVCCENDRCRAHNIFID
FKYNSRLICVNNSCNSSLDDVNGSILYPQIFTTINITCKGLPNLGNTCFINALIQALFSLTPFT
RFLLVSKTCQDEYCLKCTIRHFFVKYHTTQNKFINLFINTISRHSAEFSGKEQQDVYLFYLFLI
NTKCTKNISYIKTGQDEHKTVNHKLQKYTGVSIPFLIKGYNILQCRACKNIKAKHKDCLVSLSL
DFSSSLSQSLKLYSSKESLTDLIFCHRCKKNTNFLKFFKIQKINKILVLHIKRFKTVNYVSSKI
NEDILVDEELIIRSKRFVLKGFIVHSGSLNFGHYIAYINKDGVWYCVDDEKVNIVNFKDLVKKA
YLLFFIKKL
>KAF5141103.1
MNSNIKKSEMPIEHLRSLKNTKYSTIGCFKYAPMSIHTLLRTIPMPWEDKKICKILYHINGNIS
FILDKPKISKYDFMKNWEDFNKQIKKYKESNPYYKIFTFPIHGDEEEIFYQGNYLDDFVKSFNK
NNDNEKVRIIKKQKFNFYDISLYKNTFPFNLHNLEKNRIKNLKKLKCHKSPTDILKHLKNTRFF
QITNIEWLEAAIIILNQGHKMLSEILRRKKLYFMCLDKNFNLKPVRPLKTKERKKSRVGTSFHL
TRELYKLIKYIVDIFLSVSNKYELCLNLHNLFTKIGTITGIYRYKYKVMTQIKICKDIERVLKY
YDDYSWSEIWRRYVFMTRGYNSLLKKYISNLTERIINGREYHEKKVTKQRIESSYDINIKNNMI
NEMEGKYTKNQIKMILRHFNEAWRYWKADHIYKFMNIEEEYNNLIISNINDIIKKYINIKSQWY
IKQAIEGKVESKKDFVKKIGKLTRLFFKEERYRQKKYLKNLLITPLEAAGIYTTAYNYFKDKKN
ISFPETNCEKHLQNAVHYLIKNAKDEEKEFYEKVLKNSSAYIFQIKKNILTQKKFRDVEAKISH
SYNEYIVIYKVNYIERLTDAFIASYIFYETSEIFPEYIKPGDEIESKSLYGVVDKLKHFKNVYL
IEGEYIDLMKNIDNNLLARLLKIFIDPLLVDYIISRNNIKIYYKDMSYTNHLGFLNGFQFSSFI
HKFYTFVIDLVVFGENVFIRNFNKFYILHSSECKILNENDLKYEYMTRLPKNIGKIKCINISYW
DNFKFTYAGVDINICKGNVFFNLNDNTLEILKFRIQQIIKLSGSSTFIKTINKWNNTILGFITR
YREFIGNSPEIDKLFTWAEKSIQLLIKKGLNSKMPARFPAVLFYTSINYGGLGMYSVMKTYCEE
KIQNEENILNIPDLRNYIISWKEEFNESKRVWLEFKKSEKIEPNKGVPRMSTLLQKDKITLFDR
DWRLQNIYRKYISSKYDPYNFISLRHDGKLWDLSKYNEDMLDALGGTGHILKHTLYQATYAKEF
SKLFWNESIKHSHMTKAQKSGLNQIPNRRFTLWWSPTINTTDVYVGYQVQLESTGIFMHGKLPT
LKVSFIQIFRNNLWMKIHESLVSDLKNNLKNYCDCEIQKIFNKKSITFNKSCTDLLLIGNFYVL
SPNNENIVNIKVLWIDVQLRWGSFTKHNSNKYAKVKYIEYITSGFYPDEYGLVIVFDLCYNTVG
FYGYLDSKLMLSNILDKILKNNLSLHILRERLRKTLEIYTSEVEVVVSSKEMYYNTLIVEERLL
YHRNFIIILDPESGNLYIKFVEGNKNRIKKNLAGEILLELSRTLKKENILIRKDMYDGIEGFMI
DYKEIKIKIYENNIKMENILKLINQDIKKDIVINLYKNWFGLTSFTKFCRLILLVQAYDVLNDI
SFFTILSDAEWIKVEKECKEFIITEYCSKNIINKHKLLTSDIRDIVFGFETENKVIYSECTWED
KYFLMDEYLKKKKYLDIKNIEYKDDVIDNNSLLYNTFIDSNNLIDNNLINNNYLIDNNLIDNNI
IDNNIIDNNLISNKSINNNIIDYNNLNNTKADIEIPKNIIRIFKRVTNINTISFAFLILDSNVI
SLLFVPQFATELEIHSCNNIPKFNIIGLITNTNNTKIIEPLIKKYNLSNPLVIDVTDNKPYKLT
KREGYSYTPHKWNYNLCKKSYDDNIIFTVELGIPDEFYSGNNYIDFNK
>KAF5141104.1
MTAKSIFKSLTSTDKLLISDAFSHYSDIKEITTFLKCHNLYFNNITEVYKCIQEEAKEEGYSST
SKFCRDNRYYKALCEYKKCKNLIYAILENKIDFNTIVIPEEEDIIVGEETSVVQKKVIESFSTD
FITEHNLEIDISPKQQEQIEPKTIYKAVKMKIESPKNIKEKKRFYLRMDEDERVLDDYFDYLNM
KNIEGVKSTSNLEKGNSMVDIYPLIVRERDKVVRPLIADDNTKREKISEDEILCPFERLMHKVQ
TTKRQDKYQWKIELKIIVDYFSNIF
>KAF5141105.1
MNSKLYKKLFMFCILLSNVSLVFINDMQDTDSSDLEEYNTHRAVRLLFMNWCDERVNINDYDQT
PHFGFFGHRDSFLGRIELQAILILLFIILFSFLKILIGKMTYN
>KAF5141106.1
MSHRINIECTSEVGAYLTLSNNYCLVGELRSKNTLKYLLENLDMPVVETKINATSVIGSLSRGN
KHGLLLPSTTTDQELYHIRNSLPENVVAKRINERLNALGNIILCNDKVCLVHGEIEKETEEEIH
DILKVDVFRQNIGSGPLVGKYAALNNQGMLVHPDTREDSMKELSDLLCVNVMAGTVNSGCSRIG
GGLVVNDWTCFAGRETSNIELSVIESVFELGDDIDIEGKKKLIIDEIVQ
>KAF5141107.1
MFLLFLLAVYSTLLVKIKPEKPVLIDYPLTEDISDITLSISNLNPKAEVNFKILRNIEHTEVDT
KTLIPLEKGWNENYTEQGVYTLVLLNTSNEECLISVHLSTNKVLGHEDNDVKALKKLFSDIEGR
LGKLFDFYLRLKSIQEKNIQEAGRIVKGLYVLLVIPCIYILVGFAKMNAIKMMFAPKKRIRP
>KAF5141109.1
MYGLKARLNNQQVFLEIKQKKLFIKNTNIILHLSDILSLKTKQDGDLYYLMIISKSDKLILEFI
NFNIRDLCKSLILASINNTDTYKEIDYDTKKFITSLSAPLLTIFSDMNCTISQFYNYFMQSNFY
DSRNKPTSLDRLITEKLREDTCDKVNINSLTRINNYSFLMVHEDTISKPLNYFPKEISFEPIYD
LEEEVLEETETLDVEVEETGIELKTERKVLKKILEISKKKWRGEEIDEESKNFIELYKDVKYIK
RLII
>KAF5141019.1
MFILTNFNLEDKILLDIKKEQDTFSFTQQIDNITIIGKEKEYNCNFYVLESTDEDVLNLTGLVK
STVLECEVVYETGIVQNDYNVTDLIRSFGSKHSIERLRNVETDGYLKSINKKVSNKIQILPKIQ
DSSNLLDIFLLEDMFNENIIKIFSKINIENVDLLDVTKRFYDGAPDKCTRILLLDALLKLLNFK
FITDDVFDTSSYSCLIPFIKDDIENRRLSKISRDKLIIKVYILILQLSEGKVKLSSVPSFNQKI
DTVISYFRLLGCIYNRNTDEIKLVNKPMEYIK
>KAF5141020.1
MQEENAPVFKEKNTSKIGNLMGESTEVVDVDDVIKYSQQANAQYKNNLVPYVIYMDADFNNMVR
AEKKKNAVILLFKILGVLLVVMAIIFLISWLIKK
>KAF5141021.1
MKLVVDSYEIPGIIISKQIFKCSNITELKDINDITEIKDTVYCVHEESCDLRKIKYYFNEIVEI
KNNLVYYNKRKKVIKYYNIILNDEGYIFKEIKQQIGNKVFINKNEYLPHLKVQENEVVIFPNED
EEEEEI
>KAF5141026.1
MSRHSRNINLLDKINNIDENCSEDYQEVYNIDYDIKENRCDLFDRDTDEENILNIRREQKRKRF
IVSSVGENEERIETALAELFGKK
>KAF5141027.1
MPNKFGIKFWLVSDVGSKFIVNGLPYLRKYEERELSIPLGEFIAFKSAEPYTGHGRSIIVDNFF
TSASLASRLLAKRTTLVGTIRRNKRELSNLARQVKDGMTQFLTILYKSKDFILTIYKSKPNKKV
LIFS
>KAF5141028.1
MTSRLIIVPVLLFNILFVTATTNETSEIPIQATEESEQVKELESIDDQAFVTAEGIGANFDVKD
ESNNISTFEKPEDNPADGKPNENPADEKPNENPESGKPNENPADEKPNENPADEKPKESSR
>KAF5141029.1
MKTFSTFFFILSVINTTVNSGHLSHLYKIFGPTDPSNPANPSNPLNPANPNNPLNPANPNNPLN
PANPNNPLNPTNPSNPVNPIDPNFPIDPNFPIDPNFPIDPDFQVDPIDPNVPAIPRPILLKLVA
ARKRTLADWAGMGLNC
>KAF5141030.1
MGLLGSTGLFGSTGLIGLLGSTGLTGLLGSTALTGLFGSTGLLGSTGITGLLGSTGITGLLGST
GITGLLGSTGLTGLLGSTGLIGLLGSTGLIGLLGSTGLTGLLGSTGLLGSTGLTGLLGSTGLTG
LLGSTGLTGLLGSTGLTGLLGSTGLLGSTGTTGLFGSTGLTGLLGSTGITGLFGSTGLTGLLGS
TGITGLFGSTGLIGSTGLIGLLGFTGFNGLSGLTGFNGLLGFNGLSGLAGFNGLSGFTGFTGLL
GFNGLSGLTGFNGLFGFTGFTGFAGFNGFTGLAGFNGLSGLSGFTGLLGFNGFTGLAGFSGLLG
FKTFIILLGFNGLSGFKGFNGFSGLSGFTGLVGFSGLLVLVGFKGLLGFKMFNGLLIFNRLSVV
FLMPSFTGRLAPVAFILFKNNNIQRKVVFMG
>KAF5141031.1
MLEKKRKFFLCRNTLVEMCTERGYTTDQKVLSYDNFIAQFPSCDKDVNSINFVCKNADNLVGIH
FIDDEKIGKSSIEKVIETYKSINIYHLILIINQKMSSASQNIVNVSDLKIEIFKDEELMFNITK
HVSVPRHRILNDTEKNSILEKLKITVDQMPKILKRDPVCRFLGAESGQVVEITRKSRTAGESIF
YKVVEDKIIKVL
>KAF5141033.1
MKSSFIILNSLIILILLTYYFSPVLSIYSIFTTTTSTPLLHLVHVFFICLLIYSITQYIIKYYY
GTIRTQEMAVVNDNMHLFLTDILLVLTVFNKDINYRTIIIFFIILCLKAIQWINTIRDDSVQCN
TLLCGISLLLALLFLGKINIFFLFSFEFCIIALSSIKNILSIYIKEDEENKPIYMFILEISYLL
LLLIIYSIFIILTSLKYKVPLNVFRASVSIFERLVKKCRALHRFLILCKEIDSIPDTTEEGECI
ICQDDKPTKRLRCGHVFHKDCLKQWCERQPFCPVCKVDLYMKEEVIYRGDEELRGVPVEIFE
>KAF5141034.1
MSCIFCTIYESNKSNILYESENSFVIVDRYPMSKGHLLVIPKVHRSYLHEYKKEELSDVLDIYI
KMVNKYNIKKYNLLQNNDNYQSVYHVHFHIIPCNSELERLKIDWTHIKMDDSEFKEYCKNNFE
>KAF5141035.1
MKKIHFVNDMTLGILDEDHTLINPLKHILSTYYTSNIDFCGYTIPHPSENKVHLVVQFIKEDDQ
TVENIISKVEEGIEGFKNIIKKIDEEFDKSLSRK
>KAF5140976.1
MKNKNIPFNESIEYINRIYKFDSLSNILNHLINVKKKLKESKYPYVRNFINRLKGHSDAINLLD
VLLFSMMYKVRITWKKEYCYLNIWFSLAVNDSSLNVNELVTDNFTIKMISEGNSRFNVEHLYNP
IYQISKTFFYDTSFSSDNYLKKHPIGFVKKPRITNEKFASMALDSAVSLITTYDIDAIVGIVDK
KSLCNSIRGSFNLNFTALKNAFTKLLLTKRYLFYHKNSVYNIKNCSFIYLGFFSLKLGDLNLFI
ISTKSDTTQDKYDKLYSIFKSFKSYDSTKVDDKRVFCAKQIVVNEPDKKITGIITEENIHCFFT
YLYDSCKRKPIFFVEVLGNKSKTQSSHYLLLLKELQAQLCIENLPFLKIDLCIEKSSKEPFLTC
ASEVILNKLGYKFTHKILFSNLIGNCHHNNLTKKKEQYIYTNSFIDKINFYSSIEDITKKCRNN
TFLPEVSMAFLDMSLLTVCSKKLNKVEKKRIDFRNMINNFSVVPISYRQEVRISPVFFLEIINT
IDSSYLEAFNFIPVQRVNDILKSITTSYLIQFVPPKTDFDLFRFILYEFCYNNIFLKGEQDTRR
HIDFTITVDYNISKRTIQYFIWDLYLYKKTENSIWSCIIGCASVKECLKLIFKQLIIDFNKLFD
LDVERLDNSISTNNIYVNGSVNINTIVANIFRTKNSSICKQMYKIMFEIACRLFEINDKDIIEL
FVAENIIYMFDLKNRSRKPGLVRILYDDDKSTHNDSQDCAIKISNLVTELKTELQKYHYSKILV
YSDDDRTKLAFLIGYKFYNKCEWHQIYDSCFLGVVGFFNEGSMQNFLKNATRFNNSEKKKNKAR
ELIRAAYNFYPDHITCEELLDVLPNYYDNCPELSSDFRDNYHLVYEHQKKNYKEINRKEFLQSL
NITFKCDVNESDCALPGENIQPDYALPEENIQFDCASPENNIQLNLEDNDYDYTYNLDDIYMNE
TGLTNDEMLSNNLNEDEKSNSMVLSNSLNVEGFAGSSNVICSINNKNLLYRNNSSVYSLSYLNQ
LKEILHLSSVVNTDDILAIVNRLIKYLKKNNKGVSASCIRSCLFKGNSLRPSPKNWHSFLLELQ
DKGIIKLTLAKNSGMRITLINK
>KAF5140978.1
MLYFFLLFYTLNCCEFKYQNKKTLQCLESNKNVEDSYTSIEKEFIEIVSQIEQKKLIKNINRIY
KVGGDNLINYLYKKKNLKDVLINFMKDNNEYYVQKENIELTTIDINLFIETFRYLYYVLQRAQD
YFNRKRLLQIIDNFRNNIMHILKETELPDIDNKSLEKFNKCIKFLNGQINEIISFLYVLPDFIS
CKTFKEYFLTLLFLKRQLESTASDNFKIELNTMIYMVEKNSFDNSSYLTECKNISNTIAKEIEC
LFKIYEMFSKLLNERIQILCNRYFLSKKTV
>KAF5140980.1
MARTAMTNTNNKGKAKKSTHKKPEQKDQKTKERRSFSIRKPNITASQSAKKTTKKPRSIVLKEI
RFYQKSTNFLVSKSPFTRMVRDITRNIARNANTDIPRLLHNLLKFYRKYLKHILLH
>KAF5140981.1
MDINAHFKFYIISAYCIFTICTIVTESLLTKKFMKFVKNSLISDLTTMAAYTNQMLCTKLLMLL
EISYAADFYFNKDINSLVQIFIVKLINGMVWLNLGNKINTDIDFAIHIIITFISMCLIFCSLYF
EYSSIYKYYNRHISYDPKIISVYLFLRIVNAVQNATKVFLVIRSIISIHIRYCDFYTFYSFIKF
LAIIIIETYDKREKNIYNKVRAYTTLYFLLFMFGVVYMIATLKNETVKFHFISFNFEILTLFSF
ILLVCCTVKMRKNY
>KAF5140983.1
MDHRKMREEYEEYLNKKYQKNYDIHQSPGFTYKPALSNFGLYQTQSLSSINPYNLSDNEKLTRE
RIKNVIFINGEGFYFREGKMFRVYHCDYPGCYKKYMSKYSLKYHLDKGHSPDSLDANKPYACNF
GGCTKRYKNKSTLVKHLEDSHFIKSKKN
>KAF5140984.1
MNAKIKILKYLEITNNCCSSLQYISKLLNILDIFDFETVKNFYLTYKDRKKDIKINNKLSVSIN
YILTRNFEFLEKIDDSFFIHLLIDNEEYFELSDTLELRLIEIINKSSVLDIKLYKYITKYHNNL
ILTETSAKYIFDVSKLMSYTKNDIKVIRQILLKNRETKTKEEITKYIKTQGCINNIILYNCFIL
QIYNVSYISNIDLATVKKIICYSHFIEHINKSRILQRYFVSLRDLDCMLKYPEYAIIDDLIKYC
NDKSEEKISSCLDGLQDTNVKNNLHNDQNKHTQVDFPIQEILVMYLINKKHTTICDIQQIINKL
GLENKLLIEFFKIKGYDLQEIDPKRIKLNDHDNSENDKLKKSTSIVDRVNARVLSLQKIKDSYP
IHNNIEISLLADAHDDILFDKNRFFMNIDMYLKRIHNKEFSSDEVCNLIDLIFEILDFKRTCNL
VLDILKSYRASVIEKIQINLLKVLDDGFFEVEYFENIRNLYNKLLVLSNTSKTKKNNDTILIKL
SKYCNFFDKEIHIGNIKK
>KAF5140985.1
MNMTDDREERFYKAVTCLLLGIEYLPNLKNIYYLRTSSGQHRNNFMRNNFFNARERQYYQKNYY
NFNPRRGNYEFPYINRIRRKNNEHYD
>KAF5140986.1
MSKVSEERELIKKYFYSNELSDLEMKKGLNDQFSYINTFLKYRHKSEESQIKRKIKNLSTINIL
YSVYISYKNIDKSFIKKLEKIRNELSTRSDLFEAVIDFLENNEIIYDDLYFWHPGLKYSDVFSL
IYDLIPNIVEEYKIYLVNNLILGLEPKTRILEVFKNRLNKSLDDFDIINKDLVLFKVFQDLYSN
HENEDFALGIKRKEIATRKSIRRPHKNLTFNVLKFYKIVTAYFWKENDLEEENCEEVLNMIGGV
DLKRDYNKDIELVLYPSLSLIEIEIKGKKINVKMAVLNDLIVQNNRSKNFWMLNGVINENWEFL
>KAF5140987.1
MESDNKQEDQEIVDFLKNSGYDEPLIRKALSMTKSRNMDDVVDLIMKLENEKIECKVKRVVKED
PKVNREEATRILEENKKTILADRRYREELIRRYQEDKKKNEEELKEDIPEEKVVEIKADCVFNI
RFPDSNSLKLCFKKDDTLEDLFNKIEEFYGSSNFVLYKMRDNVPINRSTEKLQNVKKIYPKAAL
YIE
>KAF5140988.1
MEKETENLLNLGATAKKILENNKGILAVDESPSSMEDKFKNFDISNTEENRRKLRELLFMTEGY
EKFIGGAILNEETFSQKASNGKLLVDILIEKNVCVGIKLDKGLQNFEDEERISVGLEDLENRIQ
NSLFEKAVFAKWRSLFIASKDLPTMDCIDENCKILAKYAKICQKYGKVPIVEPELYFKGNYQIE
DSKKHTKQILSHLIRYLNDEDVYLPGILIKMGFVTQGTESSVQNSYEGVGLATLNAMISTIPCG
VPGVVFLSGGHTQEDSIGYLSAVNNYKVLKTWDISFSYGRTLTDAPIAEWNGKDENINKAQKAF
FNLAKRCYMANKGK
>KAF5140989.1
MICNFKDCEVAIILMKFKFEKQENFRNCKKSNHIKTKKQVDLLNCVFSLDPYPRRNIRVLLGDL
FNYKSQRPIQIWFQNKRQTFNVCKENLNRTELDELCFLNLLEKYLDSL
>KAF5140990.1
MLLQKLEHEADAIIGLVKLQRTNIRYKNNIMYNELTSLQNNVLYSVFRKSIFPSLKNKRDLGYL
LGMSFECVEIWFRKFRKSKDLSNVKLEKISSYTILNIYLNEAVNLRSSYNNN
>KAF5140991.1
MADPETKEEPKEEEILFSSNTEFPEEIKEKLRSTLKGKTENIEPTKMSSQLKEMLDKDFGSGWK
LLY
>KAF5140992.1
MSEISNKKFKFEFKSSISFWSDTNKDNFEKDLQIAESELSFTSAEINSKTESFKPSNIKFIIRD
IFKSEDSITLYGDDVVCTVDGEWCSIDFEINTKITVMSCLCCDKDLQKIIKDSYIHVYVNDEEN
YLFIEDDLLTITNLVSSIRCINNPYLNGKIADIGFTFNDKCLVNGIILHEIMEDCILNQNFKLS
YITKSISAGIKKNLMNIYCCNTSEKVVRDDITSLIGNIISFNKQNLVFNECEKRIASLSMNLKG
NVDAVGLENNIVLEIKSGKSMDISHKAQVILYSLILKEKYRTNFQSYLFYITANNFVNVDIKHS
EVKSLMILRNKLAMHNSITNCSCCEYDPCRIIQKILNLSDSHWLKKMWNALEKEESFRLKETWH
LVKFKKQCNQIVVFAYDSKNIVVDDIYVNIYTEDLVKLCKGIINEMDSIFLHVSLSEKINLEKN
NNYYISFGNSDVFFKFMRYSLIYIAYFRYLQKNKTGGFFLPDEDKGFFEEEDSFEYFSSDEIET
SKVAMGDSVVEKNNNTIVKNNVNTANKTRDCCLNKHSFDDTCTNKYDEIEKDLKKKYTENLASS
SLDSGIFSSLDRQINHVIDDQKKLSLETNSSSFAYFTPLPPEPKRYKYQIPEIYMSKFLRLNEN
QKAALYSALNCENYKIVHGMPGTGKSSVIVLLIKILVYLNKKVLLVCYTNLAITNILSRLKTIR
SYRACKENINFSSVQEIKTYFRNVDLVASTCFGFRDPIFLERSFDYCIIDEGSQQHLLLTLIPI
SLCQKFVIFGDHLQLKPLSKSCTDLNMSLFEYLLDVNHSELTIQYRMGPNIMRLSNELFYDGKL
QLGRSIEDSVCFIDSSTIEYSKFIKDVYDTTILCYFNSQVKITKELTDCQVETVDRFQGSEANN
IIVVFDPVVKCDVIESKERLNVALTRAKRSLILIGDLTKMKDIYIINRLLQILNIV
>KAF5140993.1
MVYCLFCSRKYKTKKAYKSHSESLTHKQKEKEIKKDVISFRKLFLTNFSSFIYKYNTYKDLEEV
YRGYIKDNIIGYRDVGYKNIEAIIKDLTDLVDVKEKDNKFFVKGYDRYVQNEATECVSCTSSEP
LSFEEISTYEEYEGNQEDLLNLLKN
>KAF5140995.1
MGKVTRKIREEKKKERSPRRLSAAKYPSITETIQGTVVDLVHERGRGVPLAYIKFNNETFSVIA
TEGIYTGQNILIGDNAPIAIGNITKLKNVPGGMAVHSIEYEYEDGGCVGMTGGAYSVVVNHREE
SNETVLGLPSGQKKVFSSEVRCIVGVPASGGIKEKPFLKASVAYYFNKAHEKKWPRVRCVAMNP
VDHKFGGGNHQHVGRPTTISKRRPHAQLMGLIGARRTGRVKGSKK
>KAF5140996.1
MIEKIYKQLNEKYNCNELFLEGFTSEQIFYQSEKLCNTVLENNQKKIDKMYKKYLLLENNKIQD
KGYRENQTACVKKDDNLQLENSDNLENEDSSQDNLLTEDISIVKEFKSDSSEDFERQKKLLEED
ESDISEEDEDTLSDEGSIEDIEDLKDIPASELFKKLDKNIKK
>KAF5140997.1
MSKNSTHKNLSDIEKELIKTKDWRYKGEVDKFKRPVNSLLTEKDINYDVAEKLEPISNKQNIEI
MKMTLQRLREGTFDNYDFTVTQIEEEELEYNEEENKDVVELYNEIESDLLKISDFGSFGFMPDT
EVKSFLKAEVKQDKKRKNVKSLENIKNVTVLK
>KAF5140998.1
MSTSFESFESSEDVSSTSSEEQVVRRRGRPKKWEVQTVRNIHRPNNVLYDAPLGHHYVQPQGNR
ILHVNPLVQRGFHTSFNIQPSHMNFQSMPQMNFYQNPPPQATFNAQPKYSYVKPVQQPLYKSRK
EERSTYVPEKRQKRAAAATAVASERRDIMNDDDFEPTIEYEEEDAIEKLLKYDEETDSFLVKFR
YLSYLHCDYVKKSEITKTKGGAIKVKRFRPLVEPFDPDYIKVDRIIHEDFRNGKVYLVKWKKLA
YELSTEEKIDDVCKCEGFEEELKKYRDRKKIRVMRHGLEWRPPRELQIKFEESPVFKGDNKLRE
YQLEGLNWLLNRWYHKISCIMADEMGLGKTVQSVVFVNSLFTKFNYNGPVLIVAPLSTLVHWER
EFFAWTDLRVLIYHGSIQGRNMIAEYEFYLKSATNKVGLFDVMITTYEMIMAGFDHISQFNWAV
GIFDEAHRLKNASSKAASTLRNVNFSHKVLLSGTPLQNNITELWSLLNFISPSEFNDSAKFLSD
YKLEQAADVEKLQGLLRPLMLRRMKEDVEKTIPMKEETIIEVELTMIQKRYYRAILEKNLDFLT
KGHKDSAPNLLNAMMELRKCCIHPYLIKGAEEKIIGDFVKRKKKEAVDAPVVETGDFSELSFPS
NINAQKIVIANNIVTDIDEYYKILIQSSGKLVLLDKLLNKLYGHHKVLIFSQMTKCLDLLGEYL
AYKKYKFERIDGGVRGDHRQAAIDRFSDANSDGFVFLLCTRAGGVGINLTAADTVIIFDSDWNP
QNDLQAQARCHRIGQTNEVKIYRLVTRNTYEREMFDKAGMKLGLDRAVLQKMTFEGHKNEKVKK
KDAIEMLLRKGAYGVLMETDEASKKFCEEDIDQILERRTKVIKHSDGGNVFSKASFQVDEEIDD
PDFWDNLLNKKRNEENEGRVKRQMRRLARDEIFTEDQQLEISKHINLPVLGDNEIENNENQILK
IFFTCLRDGITPLGLSFSGSKLVEKGEEPSVVKDVLLYFKYLIKYLIDQLPNQKIRADFSHCFE
QVLDENYDPSFFEKYKDLYNKFGEKCLLRIQLLFILNSLLQTESLNVEKTRGWNQEDDKKLIDL
VFKYGYGNYPEKIKNKSDDECNQRLRKIVSTLNRMKEMAEIDSINYKAIMKFGRVTELNEDNVL
KFIGDRDITALKENINNILNTSKRSRSQNDAKCYERILLLDKLAEVNDFFNVRKSNVPRGWTNE
KDIALREYILEKGLTNTEEEFGLSEDMAVKRCESIIKSVKEKSVEE
>KAF5140999.1
MKMADIKKKILMKVRRIEYKHVNFPEEYIETERKYKKYRDNFNKVGSSIASLMNYEHGGNAKKK
LYQGLSIISSVSNLNFLDNHDVFEAMSIICSNFADEDNDKLLRENNKMATAYRKISEAKMKFNE
NCAKEMGVLKNCKQKIEIANKERENAKIYRYDLENAKENESSENREECERFEELFNKSCVQALS
AMNDFLGDDGVQGVLKKVLEYNVDFFRVGLEALEKAK
>KAF5141000.1
MHDYEQVNKEIEEFINMKDKKPLVFNQESKTISSDKKELITLLTELLDLYKDIQLMLETKDFEG
VKDKIISGDVKNALVCESLMKILKDECAEKAEIKNLCQSERSKIKKHEEEKQTLYLKINKLESD
LDFTKRSNSELSRVIKDQKNLLIASKEKLELEQKSCESLKNVNKELEILRNKAYDRVQTFEKEL
NILKEKLLEKDKNLKNQQVQLKETDKEKECLNKKILNLEKTNESLKKKIDIKEKALEICNAELA
KMINKAKKEEEMIEEIREKSSYYERLYKATNKQNEYLNAQLARMINYENVEKLDKNDFTNSDLS
LVTTQSKEQAYKKRCKKYKKKYRMEKINKEKRQEEIDEIKKNIEKLKIENKKLQKERETAIAGN
NEISTTLMQKVESLLAQNMKYQNMLIDNKDKKFDATITKINNNEKEQTLNEEERHFNESFRTVK
EDNDSLLNFKLQNNNNLTVPKNKEIMYNEVFGDAGETKVRGENDSTLFLDTGNLRRPFKLANEY
DEIPEVTIKNKMFNNTPKLSIPNRFFAPPKKDEIFTDDIKRIPKNNYQKKEEDKKSADSSKSVK
TTSSLKDMLIKTENLQNKFENLEKQLEEINESELPPTKKIQDQIRAYTDYYYSDYLDFSNENDI
L
>KAF5141001.1
MKLLAFFIMQLETSMFLSFNDIFNRITPENVTFLNEKNQHVNQGYLGTSDNIVNEMWKYFCKNR
QFLETITNIRKLKPEASFIWQRSYWKKNIEDLIRRRVHISQISPIFLDLCDSTWEIVEFILCTV
DLRNCKIKVVFNCFLEELPTSFERVKCKFVFPGITKKNKIMFLKKWHDYVYFEKIILIQKKKMF
KNAKIKPSKDEKKNNLLYNLYILGIYHRFSMLFAVIAHIDKYFNYIPINKTFQFFAKVKHKIKK
IFNISTKEENLEQEKDELETPVEVLDAFSDFMNSIRLLSTQESCGKVEKIQKRRKSTARDNNS
>KAF5141003.1
MSSFINKLTDITSKYHSSVLDHFNNPRNIGSLDKKDLSVGTGIVGAPACGDVMKLQIKVGKNNI
IEDAKFKTFGCGSAIASSSLATEWIKGKSIDDSLKITNREIAKKLNLPPIKLHCSMLAEEAIKG
AIKDFNDKNK
>KAF5141004.1
MHKIKILLYDLKLSNKEYQEIITNINLYSIPDLFNAIFSIKNYTNTDMYNFLTVYDLYNLKEEN
ILGKIVNLKFFQGEKDTDQVILKYFQVLTSTYCISISQPLFERFIILLNSPLFSSAIIYEIFKY
LQIFLIHYPGFLKRSIYNLKDNSMKYKLLYNTKDISYVFIVPDIKLILLDNTKSKYLLQEYFNN
IPRWYINNLNDNILSYLYYNFDGLEIYKDLCYEFFTKLSLSEIINEFKKNKLHENLKSEMEKVV
YNQSIIETFNKSKNIEELYNKYKDTTFLILRYHHLTDLKILGEFLCNHKNVTFLKEFTDTFDFT
NMDILVSLRYFLSGFYLVGESQIIYRVLEVFSNHYVKFNKFDPEFILNLCFSLLLLNTKMYNSN
IKSKPTFEEYISDFDKEEIPENINMLELYNSIKNDKINLPEKIESSLAHYEVYTKMIKRIQHFK
INIQNIDIYDVNNLYQCLDTLQSPCNLSFSIPCYLMDKSLADSNSILNSPHDKFYELCKYSSIK
YIPLYLKYNKSDPYRFLNMFKYYLSYDGDIEIYRIFFNLKTKKYDKLYTEITNTKLSGTNCKIL
VDLYKEKPTNILLLMLERNLNELKSINFMDFESQVNLMSRSTDLQLIKNSQYAIKLLRNVLIAN
PKLISKEFIELFKEIDDGGDDAFYTMILLQKEEDMFNYVIKVNVEHDDINLSVDNVVDSSENTS
INDVNKLEENIDRIKINLMTNYKISEKYKMDDSIKLFQFYSTSKYILNQTVLKRCVTKEKCLRE
NDISISENLDNRLIYMIYKSNEMNNKELTTYTLWIINLLSTSLPVVVDFFDKNINLLKNNLQES
IIKIIISRLKKVVSGLPLCCGCKYNNIGKTDTFISKLIDNDIVKIEDLEFWFVWKKEMNKNKRI
IEINGEYLLL
>KAF5141005.1
MNYLNFVCLFFMLSCSESPLLQAETGFQRFTLMAKKAYLDAVQQGRHYVGLLQDKCFLAKDYLM
EKFKNLRKRGEPVFVGENNDDNFTEEEMKEMFEKLFKEMKFGAFKEQKNEDSKIEEDAKEEEAQ
NEEIEKPL
>KAF5141007.1
MNFEISKYTKEADEEEKRIRKKYAASRNILNIYTLEQLSKVSNVDLYLMMDLDEYRTKEIPVHV
LAYVTKIKKRQYHPDISKGAREAFLLVDVANKILGDKRLRSIYDSSYFHVNIPEDRIYQHEEFR
DVFGKIFSEYARFTTGAPTLDDDATKFYDFWKNYKSTRIYIPIDEYINLSAEDRLNYTRQNADK
LAKLKNEDIKKLKEILAICYKRDPRIKSISDQLRDLKLEKENEWSPVEVSTLKRLISLFGKTKK
NKWEIITDKLVNSTKIKRSVKDVIKKSEELNKK
>KAF5141009.1
MTKKEYEFIKDQSSNKYSPIAESYAKLIRNIRELKSTRDSIINRHFYELYHYNIDELEDRDVRI
KRLIGKSTSYPNSFLASSLGFNRTTWVKKYEEILGKFDLGKKPKYLTMRNMMLFEKLKLLVIKY
FNSKKKDKKLMF
>KAF5141010.1
MLNALCSDNQPKDPINCQPNFNTQIENPNIFPMPSNRPIIHQENCEPNLINPPTMPILSPGINT
ASICNPHVASNIAHPSVSTNILQPPLIPNHSYPIIPPIPLPSTYPSISSTVPYSSISSPTPYKS
SNFMYPSVPNTHLSTAPSFIQNQTPRVHSEITLSNIPLENIINNGIPTGQRLSTVLNENPIAKT
QLINFLEYNGVPPPWDQLLDFETTQHHQLPDPDNLFRKIRKQLLTFDNVRTCIVEALVVIEKYI
NRGKAYLAEDLKDLCRDKTLLKNILKRLRTKPAYEFRSELFKRYADIKCKSLATQKSFRKLRDW
LLKIKRRFATL
>KAF5141011.1
MEKITQALVVDNGSGIVKAGFAGDDAPRAVFPSIVGVPRHKGVMVGMGQKDAYVGDEAQSKRGV
LELQYPISHGIVTNWGDMEKIWHHTFYNELRVSPEEHPILLTEAPLNPTANKEKMAQVMFETFN
APHFYISIQAVLSLYASGRTTGIVFDSGDGVSHVVPIYEGYSLPMAIRRLNLAGRDLTEYLQVI
LTESGNSFSTTAEKEIVRDIKEKLCYVSADYEEDVKNNSLLSSITKNYEMPDGQIISIGNERFR
APELLFKPHLRGLELTSIHATIFDSIKACDVDIRKDLYANIVLSGGTTLFPGINVRLDREIRNL
APSSVKINVVTPAERKYSVWIGGSIVASLSTFQEMWVSKQDYQEYGPPIVNRKCF
>KAF5141015.1
MIAYLFIDILKASTAVFTTFKNQDCLKITPKVDYRKLVKWKTRKIYGHFKDDRIEYDGTTSITL
QYPKKLTFKKDKSFLNIFVPLGGFDKSESCIYVITLEFVGHNEKHYFIDTDPFFYDFKSCRWQH
LDKKNAKKFE
>KAF5141017.1
MLLFFILILLTAHTYPLVLRNIELSDNETVVNLVINASNPCGLALCYNPNIDNQEGWKPMIHYD
VEVGEVAVELPKTGCYDLYYTFRLVTNEYITFCQPFNYTKKGYKVLNKDYKDKLSQKFSKKKKK
LKKKNDNDLLIEWLGMVFVVFIILCLVTIFTSGVGQL
>KAF5140872.1
MIPTRNPKKLIRTFVSYPIDDITSGGSASIHKIVAHKKSSDNQYTYDIKTTDSKADDDFKSIFD
VFYKTVVQANRLLITLTT
>KAF5140874.1
MLKRLKTNLFGDRPSPNLYFEKTKLFDFRNEDKLTEWNEREEWYKCASSHAYGVYDESDKAEES
DKSDEVDDNSIFTEPKENNNNSIFTKPNENDECFELYNLTTLQALLLRNYLHF
>KAF5140875.1
MGIITHLYDKAEDSVKLMKKFLKIDLITIKPYFRPNVCIIDDNTLEALNIHSSEKCVLSLFNCY
TIQGKRLLLQFFKQPLKNIDEIEARLDIIEVLRDIDFDILKDFPDLLKITKKITKISLLEILKL
HQVTQKIPILLSKMQNPLLINDFYTPLNNINIRNILNDIEEVIDVKNSQRNIIKFNKKICKITE
LYSSLDEINKKCQNEYLRLTKLSDKIKYTEGEDFFKITRIEYKKSELILKNNNVLVTSVLKTGV
NFTTKRMSELSLERNNIKECINKETSKIVNDLRNKIQKYINEFEIFNYIVALIDVFSAIGRKSR
DIGYTRPKFINYSKEINEDKNYFDNSSQLEIIDGFHPILEDKNFITNCIKFDKTRLCIITGPNM
GGKSTFLKMIGVISVLAQVGCYVPAKYTILPIFDGIYIRIGANDCTYKGSSTFMVEMKDIARIC
RMCTNNSLVLIDELGRGTSEIDGLSIAKAVRDFLFEKKCITLFATHFPELCDAKTLNKKAQAIQ
LALTYKIVDGICDTSWGLNVAKLVNFPDSVIKEIENQQN
>KAF5140876.1
MKNIGNLEVFKYEKKEGLFFVNPPYTKFLKNDMHKEMKIQEEDLEILIKDLLLVKNCKVEEYEN
GRCTKEGFPGNWKDFTDLCLDHRLPPSLCSLKISGNKVDLCFIKTTESFLNTCIFEDDDVYKLL
YTILSEINGL
>KAF5140877.1
METLKLYKFRENCCCCYSSIDCGINVCKCYLSFCDRHFNFHVRKTSCELLYRVEKNKKLKIKNC
DLSSEDMQKALERLGLILKCNNYDEKVIFKDNEVECPDLANIEFKEKISIGKLDTLKCTDCEVS
KHLYICFTCGFIGCGRIQYGIEGNGHANQHYKILGHPIFVLISSITPEYSCDTFCYNCNEFVIN
PFCESKINCVEFAAPGKSWIDSQYTAKESVSNIKSPFIGIKNAGNTCFISSVLQLLGFIVSKEN
VDFNRHFKICEEQNPLNCIYCQSCKIFNKMMEQKKTLEGDNISIVDFIKLIWSKFTIFEKNLQH
DANEFLILYLDLIREGEFLGIFPNISQFFLINIENVVCCNFCKDKKVAQEEHLVVNIPFKNTLQ
NSIKEHFKDHLTECTCGNEKLISNRIISLPKYLITTVGRCKIENQRLIKIVDSLGVDEVNLLDF
LKKPLLSNFFIQELVSKDFKKEEIYLALSSEINFKNNEDNIIKYKENHRTNPVYKIQGSIIHTG
TNMNAGHYMWFALNSNTFYLVNDKKITEEGVEYLEQSYILCLQ
>KAF5140878.1
MLDEVELFRMKKLLRTLKDSRGNGTSMISLIIPPKDQIHRITKMLTDEYGTASNIKSRVNRLSV
LGAITSAQNKLKTYKETPPNGLGIFVGTVLNDQNKEKKISVGIEPIKPVNTSLYMCDSKFHVDD
LLALFEDEFKYGVVVIDGQTTLFASLQGNVKTILQQIHVDLPKKHGRGGQSSVRFARLRVEKRL
AYIKKVSEIISNLYLTNNILNVEGIILAGQSDLKNELSRILDTRIKVIKTVDTNYGAESGLNQA
IELCEDVLKDVKLSKEKKILQDFFTEINLDTGKYCFTMKETLHCLELGAVDTLIIWENLPDVKE
EESFVDWIAENYKNYGCSLVFVSNKSSEGTQFVEGFGGIGGILRYKVEINFGDDEGYISDDDDS
FF
>KAF5140879.1
MENVYPIYEKVEFEEIYGKKRPNASPVLNTPTFMFDNLEKTSYKYTSGVKYKWFKKKEISQYEK
NYFLETNNYLEIRNYIIEKYEACMVFVTLNEICKELKNFNFMQIYRIYTFLDKLKIINNRDVIQ
ECTETIKNIDFLVENKQTTDCVPVFTGSGKCKCEQEGDFFSKNNIFICKKCLTCGDYPENMNTS
DFYRIEKEVINKIWSKKEEIRLLEAIEKFGDDWTSVSNYVETKSKQECIYHFIMIPLLEVNLSN
IGFATHMPFLLSSNPVTHLLVFLSSVIHPSVAASVAKMCIKEISNSSHNLLKTMLIEAKRKALE
IIELENKKIKRINDVIDECLTNLILLKVKNLKRLFSSFEVVKDELIEARKKL
>KAF5140880.1
MTDAKEIYNLFTLKNNIKLSKEALQLLKSTELDINDIIKEYKQMSSTSLLDINALNDIIYKNCK
IVYKKYEYFSLLAQFKILRSRYSDLTDIKQVDKSPVYIFGYVYTDKNDTKVIEDPTGIIKIEGT
PYKNIFLHLKGCKKGDVFVVTGCTNNEKQVYKHSDMQIKNKSNIAFTSTEKYPNFSIKNVPCEK
SSFFTVNVESKNPYEIKDSWPRILNINIFKICILNKAVITDIKDIPVYLECHNFNFTTDYDFFY
EETFNLFIISSSINLIYKYQDIVFIMLKTGSELIVKESNITITE
>KAF5140881.1
MINLEDFYEDIPLAHQYFAQGEFEKAIDIYSGILNKINPDEETVPYLYINYANCLIKNSNQYFL
EEIQNIHSGFDLSERQIIENDLEMAWNMLESCRSFFTILKEDFLLGKTFFLLGEISLLNNEFRD
ALRDFIECENIYKKLQADCTEYIDLYFSMSNAYEFLEDYDMAIKMLRDLVEIFKKSNLDYLDLL
DRIVEIKSKKDKPVVENKEEFEDLSEVKDINKNKKRIL
>KAF5140883.1
MKIKKEISINLTNSNLNIYKLGPLINKVKISSVNVKPEGNYLELEYETPKYNTSLLRNKSDKII
LYSYGFNPVSSYYLLKGLDDEECNKQNVYKLNSIYKFNTKFKEELSDKATLQFRKVESREEIEH
RKRNINYKLKVIENEPFKKLEYKQVERNINKVLSVQSKSTSTIKYLENISVFDNRKIERCIKNR
VVVNLNDLYKLFPNHQEDVKLCLQKLTFYFKGRYILKDKFYDKNLQKIRKEILEAFENSDSINF
YNLSTDYNNMLHELCTKQSNKYILKGIFEEKVIDFKNINLVNKLKDKCIFTLQEIKEISGLDIE
DVYKFILENDIQEIINNFYCVYKSQEIEEVLKIYEKGNIKKSEINDLLNSKELNTEDFFKALDF
FFVLKRSTWVKK
>KAF5140884.1
MVIQVVLYLLYTFVSSREVKFKIHDDIKSFAVAECSENGRMIRNVPFEHIKLAKRDFKLRIGYE
FIKKVETVIYADINDKNINEDKLYRLLIYKGNKNIEASAPLPLTEIFSENSDIGMFEPVDINEI
PSESADTLIIGNVMNNDKIFALD
>KAF5140885.1
MKDNNINREISFILQNSENRTKTFKRGYYCFKSNISHICIFYSAMEDVWVAVLINGWIKINNRI
LGNEALALIEPQCIIEIDKEQYIFYSYTNQTKAASKVVTELISNADEKKVYKEDILFYLSNLRN
ILDLESYFEILMQNPVFERDENGLIKMNYFIYGLYRYYDIRFLLLAEFKYYMNIGKMFYIIEFQ
NFFCNSSTYDYLQKNLFKCKNGTYTIPEYLYDLVGHFYIDRLRYPDCETFEICRIWKSYYDLGD
QYNTPNLKKIKIDIFEDFNIKKCCKSDEHSGEKISQFHDVPVYMEMNLLRNCFKGIGRTHKRDR
KQKKRSHSLVEDRGSINDKVWMFEKRPNDI
>KAF5140886.1
MEKLPNKDIERMITFIKHEAEEKVKEIEIKAIQEYNIEKARLVKQEVDTVEKDFKNKQKNLEIR
KLCEESNIINKYKLQYTNQKNNILTEIFNDLEKQSSSEKLTEDLLQEAVNKINSKDFTVMCLER
DKKVVRKVLGNVEIKELPVFALGGVIIVSRDKKLVIDNSYKSRIESIKKYYCNELNNFIFSK
>KAF5140887.1
MNTLEKIKEIENEIARTQKNKATNNHIGILKAKIAKLRRELIAAPRASGGGEAGFDVSKTGIAR
IGFIGFPSVGKSTFMSQLTGIHSEVAEYEFTTLTAIPGVITYNGAKIQILDLPGIIEGAKDGKG
RGRQVLGVARTCSLLVICLDVLKPLTHKRLIEKELESFGIRLNKNPPKIKISRADRGGLMLKGN
HLDYSTVKSVLAEFRISNAEVITNEPCTIDDLIDTIEGNRKYVPCIYVLNKIDAISVEELDIIY
RIPHAVPICANLKWNFDVFLKKAWEYLDLIRVFPKPKGQTIDYDEPVILRNNKRKIEDFCNSIH
REIIKKFKYALVWGKSVKHNPQKVGKDHVLDDCDVVQIVKEI
>KAF5140888.1
MIFPEDVSYKVYHTNFKKSDTIIIDNGTYEIKAGYKGDKLALKFLNCFYKDIDGFKFMSVKGKN
KYTPFTHDMISGFHALEENFDQIFEYLDVQECNKLIITDSIYSPTKKDLLKFLFDVYHFKEIQI
GVDAIYSGLHNNIYDGIIISLGNISICVYVVKNKKILDVYKINYGGKFALQYLTNILRYKFKES
NKDYKNLLNYLKCAKDYDQEVFELINKMKVQDYKDSVCISSIEEDKCDDVPVDPEKRNRMIERL
RNINRKTKIKEEIGDESTSEDNPSSESTIPDEEEHLSTISEEKETKEKRNMPGMYKIRLYQFNA
KIQKIFKRLARSIEKNEEEYEKETNLSSWLTKKKLKYEKICREIELRDKLRKDSTNRKTYEFGL
LLKTGELTSEEVEYKKKIKDAENLKIDEKLNVEKEDLLDLISNYDSNYILNTSTMFDLVTCKNL
DKIIINIDLFRVAEVIFEPSLVGSDQMGLGEILEILFKSYKDITNVFITGGFSQIYGLKERLEF
ECKKYAYRNDIVIKMAENPVDDAFNGARFYEMFETYKYEDYLNGIYDS
>KAF5140889.1
MYTEIIHNINKKFIDLQSVLSTIIPLQKISKNPTDIFRSEFDNILKCIDDITNKFTGVRNNLID
ECVKLEKSIYLKCEVLKIDMPRMPNICNLYFKKEYLMIELSKINLLEKYRLREINYWVNKSKKL
HYELYNDDFLLEIIEPSIMYLENLKKLYKSLKQDKEKKDIQKKELVKDLQSFYKKLEINEKVSI
YDRFVILEEKYKTHKNMCINRQKELNVIKQEIHDKENLLNFPLTRFLDLLSDRYIGELKERCYY
LQNEYEKKVEEIYSEHFSTLKNLLFLFGMKLEIYEKNDKGLLQIKNRIKDLESKKDLFLEINNL
INNRYALLERMNEFEKIASDPKRLFKSSFQLNREEKFRKNAFPSLLKLETELIDKLKEYTEKYG
IFYKNEENYENVLKAEIEGRIINKTVFINKYDSPYKKKKM
>KAF5140893.1
MKIVKTTDNIKSINTSIYDKEDKCIIFDIDDTLYKENHDLVSARRMAGYNYLNKDLKISFDEYF
KLSNEYTKTYGTNYKGFLTNFKINNELIKGIDNICGKIHSHFTDYSATVNLLKKISISVLDEPG
RVRIFCFSNSNSKQSEYVLNVLGISPYIDTLICVGYLPNKEVICKPMPEAYNFVNHVVNKNRNK
IILFFDDNLKNVNDANRAGWIGIKVDDANDIEKIVEKAMEKYLNKI
>KAF5140894.1
MLVLKESLATFFAKNKKKITSQKITICLGNEGCDLDSFISSLIVSYTEDHIFVVNMRKDVFISK
GDLMFVCDKFGICVNDLIFLEKPQGIFSSEAKKIGTYFLVDNEKYFINDKEVTIIITDHNEPIE
ELRDCELEMIIDHHIITNNISSAKRIYIDIDVGSATTLVSKYLAHDLSKKLHCFVKKIKKNRSI
LCAQIASLLIIPILLDTNFLKKRVGAFDILEYRKLKKISCLKKKELKQTYKSIKKARYNDHLFD
TSIILQKDLKTYNSADYIFGMSVIKYKFEDWIDRETKDITGLEKDKEGIALLCKLQAFKEKMGL
DFYFVSTKIKGVRTIIILDFPFLKNLMNEMKMHKIEYKGLIYFKIDIKLTRKIFIPKIIDMLLK
NCKNCQ
>KAF5140895.1
MRIIKTTDNIKSINTSIYDKEDKCIIFDIDDTLYKENHDLVSARRMAGYNYLNKDLKISFDEYF
KLSNEYTKTYGTNYKGFLTNFKINNELIKGIDNICGKIHSHFTDYSATVNLLKKISISVLDEPG
RVRIFCFSNSNSKQSEYVLNVLGISPYIDTLICVGYLPNKEVICKPMPEAYNFVNHVVNKNRNK
IILFFDDNLKNVNDANRAGWIGIKVDDANDIEKIVEKAMEKYFK
>KAF5140896.1
MKQTLEQLNSTVFTTNDIPLPVEDDEDIAYYNPYTKFVFQTGNGIPATTRKYISFRGCLYLTNY
RLIYRPDHVTESFSSFSVPISKLFFQEQENKIDFIVENNFMASIFLSFEDSDSMVFYNCLREML
KSVLFKPICIEEETELNEEPPLYSELYE
>KAF5140897.1
MEEADSNEYSIFIDNICIDNLLKRMKKNLEKMEGECDKKELSQFYEIYERYLKTRGETLKWDDI
KHPKDRIIQYDDIVEQNVDPKNLLGKLAVLKLNGGLGTTMGCIGPKSAIPVKSGKNFIDLVVKQ
LKFLRRKYNVEVPLVLMNSFNTESMTETLISRHDNILTFNQSKYPRISSDTLLPPNNLKKEEMF
YPPGHGDIFNSLDASGMLDKLLGEGKEYLFISNIDNLAATVDLNLLEYFASQQLEFMMEVTSKT
RADIKGGTLIEYGGALRLLEIAQVPLSKKSEFTSVRKFKIFNTNSAWINLKPLKEKLKTETFPL
DIIENKKTAGRETVFQLETAIGSAIRFFKKSCGVVVPRSRFLPVKSCSDLFLVESNLFVERNGQ
LILNPQRVPMCVPTIKLIGENFKKIDRYEDSFKGIPDLLELDSLTVSGNVKFGKNVVLKGTVII
LADKNSVINIPDGSVLDDNIVYGNLPIIEH
>KAF5140898.1
MSYKCMISYDEGPTKNINRVIEKGVSLNIPLVFYLDPFNPLFDKQVVEEIIENGYEVGMSIIEE
VTDETITMVLEKYEKEFIKRTGHKAVLLRLPAVGCITHKTINIPESLGYLIDIPNIDSEDDQKS
NIYPFLCQALAAENRKGVSIVFRERYEKSIDILQYVANAMNQKGYKIVPACVYLGKSTSLIKVN
DEIKEQENKTKTVTVTKFEVLRCSSPYKIRVFTLQNDDEIKEILVPYSTYNKLYVRDILRKQPE
NDQELENLYEKIIKECGIITEDDEIKACRKNGCRSRDIGLLCLLYFVCL
>KAF5140899.1
MLKEIILSNDSCEDKCIKILDKLENGDFLDILLKPENFINDLLPFCIRVLKSYTSILEDDNSDL
NNCRTLVLKILNRIQLDNVILDEIIELLNIALEKDNISNIILIIRFFGSNIRCINFNEQVLENH
LSIILYLVNSLFNRLETFDIDIISNCLRCLTELFIYLFELNNNYSSASNRIDIIIFRCVNFYIS
YLDKRNVMELIGFNKDITILLISSITKLIKLIANTIIFISKNENFSILILELVKFAAFYCPIDA
EGLKLELLRSFFKIILKSREVFISKIQEFFDLRFFYSPETHNVNIKGLIGLTDTLLAFNDNFFA
RTFYDLFYRTEEILYTSISSIKLYLETNKNILADSNLLNNVDVNFLFLNKDAESNICIRFHLEI
VKEVLNCINKQMFCVFNSRIQRFEQVDLFYRAFVSVIKVINLIEKVKRDNNYNSLCKEIFIISG
IFFRDLTSKMTEFFRLNLESLVLSVFKREDFFWLFGAALKLILDLEIEDDELYLIDDFFSVFFI
PVEYLLNDLNNNFSRQIVLYACERICFFEIVKKMCSETINQYFGFRKYIELLKDLLTCDFIDVN
WKNYRNFLTTDDEKLLEMRSKRLNNNCNYYNLYFTIIMNRFCINPFGVSHNEFSSLMECLDILV
KSDETGLHEILLLCFESFNNIKEYENNLQMHFFKNFKNYAERFNFLYQKHKNVLYLNLVFSIPI
QLNIIIDDWEVLIQPIIDCLKSNNNIGIKALGYLHYLIDNSKQDFFKNKNNSMFIEMFKEIRLA
LTNPKFGTHAAQIFGRLKSFHKVYLYNDILFEDRSFLKNQMYAKTMSNSYLRYDTDKTNFDTGS
LLLSVNDLYIRILSYFRGDYTYSGSTRILNNNHLVSFKLFKGKELNNDRQTEAAFELLAGILYS
ILGFADFAKHKISDRMLTWWGELHKTSKFILEDLPETNDDLFLSDINNSSYFHQLKKSQYIYDA
IQALYACENTIVETKALTLLKCISEVVINYWVSRRLKFATDQLRIYFNHLTLCKAYLEGFEFSE
NNMPTIMLHDILTRSIKMAGSIENFLKLGILQFFYKQLSNLCNSSNVRKIKAGCYGICGLLVWD
ELPFFWIQKELFSIISNILLYIQHSDGIFENIVATISFLWDILVLMDIDNCAKILSTAFINCLL
SKNYHERGFSKKCLALFKRKFDYKNVFATHYETVVSFLKDNSIRNDSQSLFIRIDVFIFIIKIF
PRFLSKTEIKAFVKFYFYYLKKLGFLVIPPNPFFETDVKKIYADKVLRSQATILNSPDFIFEIY
YQNERNKNYNRYLKYEILFLYLAYCSNKNNAKLAFDVIFYTLPSGYIFPFKRFEKINFNLIEDI
LKIKYEECISELLTVNTIKKMICIFLLLNNFTDERLVAFIQKIFLEFRNHIELSLIADSENNSI
LVKTFELSLMYPHQELLYDKIILMIYTLLYDFSKSYVAKIEDRMLNYLEKYFNYTYPFIILNIT
NLSILELAKKLFCRSHSFKNFVCNLGVSSKRLGLTNCNSIEEDEIYTIIKTLDFKNNDDLFKGI
NLLNFLRLIKYSVTESQIQLALLIHAELKKKNKTSSDLTEYFYYSINYFSADDFEVLFKIDPMF
RIYNSIKVKTFTHLKNKSIMACLLKSISRSEVENYDKLIDYFGEHSWMLIELFVQEGVNSPSMI
EYCKNNISNLNIRSYILFYLSTYEPLPKYFDLLLNLSFEERKYTLQSLIKIVEKFNQFEKEILD
YLKKDSNYLANVFILYPLLVQKPELLTLKICQELLLVMRRFFHTNTKFYYTLGASLFKTICDFY
IKNSYNIFENETLVDCYTFIFIVYLDCAKTKSLVRKFLSDVIGEYDFTINFSILNLANADSKKL
FLFLDSEITKEHSNSNKNRKYLRNFVDICFIAKKDDLPNLILTRKMFELLDDYKLDENKIYLKQ
TVMSFIEYLLDSKQSLNEYEELIFKAFKDELVKQPLTPSLTSKDNRSALFNRNIADKKSDYMFN
KILELVLKKITVQDNLPFLFKLLEMYRNNDLNLSESILTILHSEVSYNDIITFFSIIFNKQKDG
IFLISKKDLLRCALNFFNSNNNSKSQNLSSLTEIFFAGLVNEDEDLRRMYFQEFNKMMIKNVNT
RFIELLNLDWTLVDESYIPYIFNRMLLYCLNDVGITSFRLFDLGICKAAFFYNSADKQVQFDFH
EGVFERYIKEIIDNFQDFIRKYAPSEFKEHLMSFNYYSYDASINLMESIIMELNILTNLDDIAM
KIFNLVSSLKFSEKISLIFLKLLDKNKYLDSSENFEKVRKFLRNGPDCWSYLANHHTIKSYFDM
KWKDYYYGSIRIYSKLPETSGATILHQLGNIKEAQQEYEKIQTKAIESKISFFEDEFDLILDGW
IECAKELQQWDLTQHIGKEKKDNLLIADSIFYLKNFNLQTEREAFIQLIIQHKKEKVLDIDWLF
YELFVVLYNKFDVDKAIALIKEINKKIVFGPNVIWYDNFYLVFLQIIFEMHDVSFIFNNTLEST
EKINSILYRWEERDLDFENDFINLLRFSAWRKHAYRKIEDFSNELKFNDLSIKDVDICGIVNKN
KEYTESIKQLKKEMYFKGNNGLGKYSNYLGFASFRNRFYDNALFSFKSVFDLPSIKVIDAYHKV
VNELLCFYEMKEYKIGYDMANTTNISHFLDDQSSNLFRIRGMFSEKLGLYEDAEKLYFKAIHLS
NIGVNYYCYVKLLLKKPYIKLGNFNNDSSSPPKFLDEEIIFSILMGLSCSDQEKSYNLMLCFIY
YVGTKDINIDMEVYKNLIENCNVNSFVFFISKIIDLLATNNYFLVDPIIKKICKVYLHPLFRPL
YIFLEKYSKDSDKTIYNRGQKLLNELSSISKIDDMISTLLRLNNIFDSVASKSEYVFLRNIEDL
IADIISFSFSPVELRKKLNLLFSSPVITEQKHNIKPFLYALDSYKDDIILCPYKILDILLLIKQ
KMYLLLLESEIFSNIEYGILQNELIQFKNIKNYILGSYNEIRNDYKNIVSVEVVMSTLGKCSFK
NDKIEDICFIGSDGKMYKYEYYKIRQKKTNMSFLYNLIKKRLSEKHELKIRNVELSLFKDSQLK
NDIFVNLVEYTYIDFDFIYDEYRMSNNLPHAFCDYMSEIEIYKHEHTFKTEELDTNINKTGEVD
IDIKDKTEEVDINLKDKYKYTANSIILNIDKEEIIDVLNPNINNVELEKFLNNSREYFKIQNNT
YKICDFVPKLSSKDKLRTFINILKNNMKEDILTNYFKSNFESPYKYLLFKNNMLSTYSIHFAIS
YILYTIHLKPDNLMIYIDKGTYFKKKIFNVDFMNENSNFKNYISPNMQCLFGKEGIEGPFLSIF
YHSAKDMEEFIEDAFKVFKNDEVVIKKVKERIQNLQNPDNIIKLINEFTDLENMSKIGVEEFAW
L
>KAF5140902.1
MVCSNCNSSDMATDSAQGVIYCTNCGMVHEENIIVSTISFSDNGLKSTLNGKVINIDSKQVGTQ
YIDASFYIKNTISSICSNMGLGSNFLDCSYRYYRLLLPYNLSKGKSILYTLSACVYIVCREEKT
PHLLIDFSNALNIDVFKIGKSFTKIVEVLNLNIPNVDPTLYIQRYIVKLNLKNQKIPTLALRIM
SRMSRDWITTGRRPNNICGAAILIASRVYNEERSLSEVAKVVHVSEFILKKRLLEIQDTQTADL
SVNQFNSEWLTREEDPPVLKNITKKKIRKLKYIDNEEIINEDSTDDLLTEEEVNQREKVWLEMY
GEFMKEKEEKLKHIKKPKRRHVKKQYNTVSDVVKSLNKRISSKINYSIIENLFEDL
>KAF5140903.1
MSDKVTEQIEDEVNKLKSKVAERLKETEEIADLEGGLEKRSSGLVRTTEEHQQVSSDTRRRLFY
KWAKYTIILALIIGLLVWIVFKPILKPIFEFIYAKIFGK
>KAF5140904.1
MTKEIFINLSHLKIKRLPSTVFSNTSKLDLRRNLFTDMNLIPLPNLSTLDMSDNKIKYIQCKNI
PNVLSLDLSYNLITNINNLPSGLEELYLICNDITKIENLHLPHLRILDLAVNEIKTLENLDNCP
FLHELYLGSNQISELPDLTHLKHLKTLDLQNNNLVKIDCKSLPVSLNQLLLSENSQLTEIININ
CLTNLNLLAIKKTLITDINVNKHVEVWR
>KAF5140906.1
MKLEKLYKELSTNPKVIKDIEIEIDALIKDESLDKTFMLFKSNIVELRIYALKIIEERLKYKKS
ANLSLDMEISAMKSIILIDTSDKTAEVFAKLGIYEWPKTFIDFFQIIIDLISNKQEMGYKILYN
FLYLLNYSQEINDKRKNELKRAVGMIYKGYMQLFEDSFASIIIPILTESLKILPKDFDYSIIYR
RGYEFPNKTIEFINDMGNLLNLEDVIELSSKMPVSVGMLIYFSSLKNKAPKTSNVTKMYEYVFK
GLRGDLSTFILSIEFWTKFFCLKNQDQFVEQVLTEVLYIFVNLDEQNRLEVESEVYGLYNVLVK
NYSAMVFTFIKKNGDLLPKRLCLFFIKKIYDTMQKNNLEGDMKTLVFKNPLLNGTILELSNDVN
AVECIQFLDFLDKDSEKLCIRIINKFAVNEFLLNQIIERCIFKDKENANELIVECCIKLGKIET
FEEPWDKNKFIRFFYYLKYVPLKVIQYTNSYLKAFIEHSPFDRCFSILKMLNNVPKEVYEKIYE
DIFRYPYEDLNCFNRDLLIFFELQDPFIRREIDRILYDWNILDNTDSLILCTRSLISVFSEGVN
KSNTTGMPFNSINSLFDLLRIEDPGIIRKICDVFYSYKGRYDVKKALYFLLVNYNSSHVEASHI
NISAALTKCIKEEGGAEALNEILSGIPLDNCINLRTECLQYNTKRGQMLVRNFLHNFKGKPLNT
LYEDNFKVTEQNFINSDNKKTKGIDFQIDRTFFG
>KAF5140907.1
MKSETNRSLCLKVRDADEEIVRLLEDKANEKVLDLHLSVLKNSGDPYKHVRFNKKKLKKRRLIV
LLSLGVCSLVFLGWLAVKNSDSYLYLH
>KAF5140908.1
MKISKKVNKKVKNLTLTENRALAFKSTGNFSLDLFVMMGASRGMSIINYFKKAFKIQPKEVLRI
VLYSRDIKEGLGEREHFRDILAYLEEANFDYFKKMVEKAPFLGRWDDILVAKTDEGFKFVANKI
KAAIDEQIVETVNYSLAAKWMPRQGKIASRLRKQWNMGAREYRKFLVGATKVVETDICNKNWGE
IDFKKVPSLAMARHAKVFKKNCPGRLLKYVNDVAEGKTKINVSAIYPYDVIKSLRTAGPEVAEQ
QWEKMVNTMDVGGFLPMVDSSDSMNGGIGVDSKKGSLSCRDVATSLGLYIAAKQKGAFHNLILN
FDAYPQFLDLNDFKTLEEKVKAIDKMEWGGNTNITAAFELILSVAQKKNVKKEDLPKALIILSD
MEFDDAVNKSKEDEDKLCTIYEDFKKKYEEAGLERPLVIFWNIQSREKHFPVKKDEAGTLLVSG
FSPTIVKKIFSGMNIEKACDPLMLMYDVIYVPRYNFE
>KAF5140909.1
MTNVLVELVEKDGLSHIIHIEDTFNAEDLQNYLNLIKNSNEFYTFYIENEVFKTSIKNIIEKYS
YSYETKIIIEVEPDKNKFDVEIDFDESISFIKYCEKQNCIIVGLYLTDMKIFDNGLIQNFSNEI
GRYVDVRNFASDRNLQVAYSTEKGIFNITEGKIYPTENISALQAINGKIFYGQTDGKCYELNDC
ATCIADTNGYKIVKILHLYDKILFIASNGSIIYYNNNCNSVKKNYFITSADSFNNILYLGTSTN
MFYIVKDDTETGYQVDIRYIDFIKVLNENLLIISGQYLVQIIQLDPYKVLNEFKFVVEISGIAV
SKGKLFISSGTKLFGTKTKFSQ
>KAF5140910.1
MRKMKKILNLRKNKNNEKEPLKNINVPTFSEEFAFSHSLRPPYNVLLDTNYINDCVRKKKDVKN
ELWTVLDGNVKMHITDCVIAELEKLGRPYRVALALVRGQDIVRLKCDHKGTYADDCILDRVTEH
KCYVVATSDVGLKQRIKNIQGVPIVSFRGQRSTVERFIPATY
>KAF5140912.1
MTKSPCQLFDRNHIIIENMIFMLCGIDTEYLSIGMKNKKYALLLEGNYPLEYLFPFEEICINVR
ITHKFIFKNISYENCIKKIISDFFLKHKKLYLLKIEENRNTRDLETLYVSIQSFIELFRDFKFI
IDACRTSDDSEIYYNIFSVLEKPIFKDLKKSITKHFDDNIINWIIYGSLSSSFFITEHNLNLEN
IEEGFWKSKYYLKPSAKSEENEKILKCGKLVQLLNCLDINIINYISQDIILKKGISGTLSFVKD
ITYNLLCKDLQYEIFLMEKYLLLQDMSFYSDLFTDLYNDRSFNLSNDFSIHSEENKKLIRKINL
FKKVDMICFKLTNYDINNTIYKILNTDLQVKNNQSILEFITLDFNPKILKLILTKKDFIELEII
FRFLFTFSVIQFFLQKNFHYRFSKLMLCFVQHLKFSIFSDLKNIIFSDIDNLIRDINNTILKYL
KNLFLISSDTYLILSQIIDLTFNFIGLDKKEECINLEEFEIKFFLIVKQLYKKLKHDNCDWWFL
NALECLCNENLYML
>KAF5140915.1
MANLINGEYVLYDSLTQEETLSLRNKCIEDILENNGLMCQIPGCLAAILCLKVENQDESFCSDK
IIKLIELFLVKSKTHKLFYGSFKENEIQQVYDLINNSNVDINYDDIDIYLLGQTFIKIVRDNSI
PLLPNAVNEELFDAYVNYNPIKQKKIIKRVPFIVNSRNRIFLILLQNLFKNIEKKKKFSGTSKN
DLLHIFGPIVFKGNLYKKQVHGYHRMVILEDVLNTDMLKVDKNII
>KAF5140916.1
MAAEEKNQLLFVDRTKIDKLLEDIKEENKEYTDTIQVQVSLRGLDPRRDNKITKDITMPYKSRY
LSKTIVLADKDTGAICEEKGIPFVLIDDLMQDKMITEKKKIFKSNKYFILCKGSNKVFQTKIFL
RAGKIPYMLKDDDKVDVVYNNALKMYRMRVKDMSVTSFPVGHTKMDNNEIFENIKHGLTIMTAA
LKKGEENIKNVFLKGAQRAPKKLY
>KAF5140917.1
MIIFLFVFSLTEIFADMSFMLRFNKKEIKKIKDVVVLIENNLYFTNYGFNVNKIECDIKVYNAL
SEESNFGYIKIMPIIDNEKYIRLCILILLDNENVVMISNTNIDEKTCIHNKSRQLIFKNVRYVG
RHIWTIFLDSIKKKKRPSSLILYENVDSYSLQRKAESLSNLNLERKFYLSSIFLEEKAFNFVYV
AGDSFYAKVKECEKVFQNVNNFLSKSAQKVVEELFCKDIEDFANEAMKEDEQEECREENEKNDT
MQEIKTFNNNFDEASDSFYNTKNGNFEDQNSIILQNKNSIENTAELNDFNTKVKTQDFDVENNL
KIKDSLLDIENSNALIEPDLFSNNCNENQAKDNFNNILEKNDLDVSQLIKDKISLENGCEKNIV
EENDETLHDKNELITEKEDSKNDITKEINNDNKPKNLYRRQNESNSGDNFDSKNSRFPYYATVC
VCVFLIAFGVAYIKKKGNFKLFFSGKKSING
>KAF5140918.1
MRKNLLFCLPAFSGIQWAAFFTLKAEAWKIRGIFSLNQNNPIAKILKGFRSDTALYSGIIYFKK
SSLTIQVNKPFPSPSKNIVTQFKNEKFSYVENVAKSSQNLKLYNCIQYMFGDLNKSKNALSQPG
IRRFLGVILVGQIFVEIPLDGIKMLPNKNEIMLLLEQKILRINNFKSSSDTFHSQQNNEKLCFY
SLINKVENDKCIDLKKANNVLNKNEICVLKLCDIVVKDIKMNGKFIKLSLQVYDGRLIMVDIYD
RISTMFDIYDKILIMFDVKSFDNILASGQQRVTILSTYDSEKNFNYIEGVQTNDTCAPFSSNYD
YNNTIRRSNVQIKELPTLREQDYKNNRTSSNQVIRDLRDQNNSLGGEIKAAGRINFPPNFYGSE
LKKEPNEKNEQDKPFACDLKNKENEDSTDRKKSLYCYLYPLLFLFCLTAIIYLFKSRKKIKRLW
FY
>KAF5140919.1
MEFSTESEILIVSGISNFSLLVYNTLPYNNLILDFLFWICPQYFIIMYPDQKWNLIIFLFLVLD
FNKIRPTSNSISNKELNTAIIRILRSFISCQVAICILGVDFTGMFPLRFGKTIDYGYKLMDVGI
GSYLYNNGLMINKDSYLKRSCPLKKRQLLNIVNNNRSIILLFLLGFIRYITILIFNLDVEITEY
GKHSNFYFLLSILQVLYKLFPYNKLGYLLILIFHFVTRYYQIDKFILNNNRTGFIYQNKESFFA
IIPYLCLLMILQDVSRILFYPFTEELKIETNFEQTVSPCKFINCTDCKKQDSTIKTNSPSFVNR
QTSTQNIKYKIIHLSKLSLIFFVIYKLFLFYELPSRRLGNCTYIFQIAYLHTFHLLIYIVVSYF
SSFKQYLSLNFVSRNMMSNFLLTNILVLILKQLIEFKNELCHLIMIIYLVVSFILPPTICLLCK
RLKINTTIFCK
>KAF5140920.1
MSASSSLVYFHTFRTNVKERWKNKSLVDVLEYEFRTRTREYYIEAIECGVITVNDIIVKPSYKL
QLVDYIKHTVHMHEPIAPAINTISMENDYCVVYKPAGVPCHPTGGYLEYSVTRKLFGDKKVACV
NRLDIPVSGVLIIAFDDFKNTMMKISNAVKIYIAKVKGDFPDFVNCIKKIYCEEGRRRFIDERG
KECQTLFRKIKFVDGYSFVECRPITGRTHQIRIHLQSLGFPIVNDIIYGESKRENFVFVKNCNV
KNDGDKKINCILKHCKGENNRSFLSQENFICLHAWKYKFNEKWYEAKLPEWAQTKL
>KAF5140921.1
MKLNIAHPTNGTQKMYEIEHKAELKLYGRKVGDQFNGELIDEKFTGYVFEITGGDDAQGFPMSR
KYLTPNRVRPLLKKGDVGYRCRRRGVRKRKSVRGAIVSEDINVLSLIIIRVGEQELDGLTNVIK
PKTHLPKRDEKLIKLFNIPEGEPK
>KAF5140922.1
MFSYEQRLKTFINKKWPTKDYKSNPQLMAICGYICKSTSSNLAAMCVYCKKHLEGWEKSDVPIL
EHYSHKKDCILFSPHKLALNNKPSFIRYDLKDGMPFEFCYKCGSIDTLHNCTVTKKYKLSLKKS
SEFFFIRLISGEYNDIIDLYLSKTLYLSLDIKDIFRTILENHYVSYFPFKTVKELISEFINNEI
QAMNDKITNEIEEYKNKYL
>KAF5140923.1
MQYDFRKDLPYEFIEHILQSKIKYVKNITEESVLLNLPNLDLVYGSKIVYCKTKCSKLQLVDFI
KTIGDFEDIYYDGFYSITFKTILDADICTVLSNVNFKFTKKIIFTPLSKLKEICLKRNISVFGI
HNTNIPIDYYKIVIGPFEYLSEDNSKQNKITFINTLKMALNDISPLFGMCQCANAKYFTLLFKN
QTIAKEIVDVLSQIQILNNKNFKIKFAYENCLITNIPQIFNIPFVSSFIPTRVVFLLCDDVPYD
FIISRFPNYLLEIKTASCKIFIKCKNLKEGVDVYQSLGGLAFEQKTIIAGYYPEFNYDVGDF
>KAF5140924.1
MSIKKIFDQEKDRIKNFGREIKLKDESIYFDFSKTHVTKEIKEKYFSKFNNLDIYKKINDMFNG
EKINYTENREVLHTLLRNKKIISALHNKNSSGLNEKEELVYDELCKMKKFADQIKNKKITGCTG
QPIDTIINIGIGGSDLGPKMVCEALEYYAQKNINVHFISNIDATATLKVFNLINPNTSLFIICS
KTFTTLETIKNMDLAYKLLERKLNLNKNFTKEEIFNKHFVAVSSNVPEVRKYNIHNIFAMWDFV
GGRYSLWSAVGLSIACYIGFDNFLDLLEGASIVDNKFRNNKNCDNVEIFHAIIELFYSENGYNN
KCIVSYDQYMEKFYLYLQQAEMESNGKYSEELDTGMIIWGGIGTDTQHSFFQLLHQGTRKILTE
FLFPFKPLHRELNHHQMLLSNCFAQSKSLMEGKDGKKGVDFFEGNKPSITIGYSKLCPLVLGGI
IAHYEHKIFVQGIFLKINSFDQFGVTLGKSIATELLKTMEGDNNQIYDASTNELIKRCQ
>KAF5140925.1
MNEKNIEEIKNIPFDNMVLDAEEVIARSEKGLPVYTEQPVQVSSDELRGTSRYKKLGILLGEGG
FKKVYKAVDQIEGKEVAWNEVKISQNEYENKENNNFSKEILLLKKIKHPSILAILDYWFSKDNF
IFITEIMSGGTLREYIGKIGEVNIKIIKKWAKQILEGLNYLHSQNPPVIHRDIKCENIFVDSSN
GEVKIGDLGVAKERRLKRYTVVGTPQFMAREMFEGDGYNEKVDIYAFGMCLIEMATGGYPYKEC
DDSTDVYRYILQGVPPAALYNIKDPCLKNLILRCLVLEKDRLDARTALCHHFLDLSFECSGDCI
PKESILVKPLTEPGNDMEISLLGYEGDVITFQLFFMCEAKFIKFDYNIKEDTVKNLAREMLEEN
VVDYTKKDVLLNMLTRGVERAIQRKENESKEVEFQMQMNVNSVELELSNLKVIDEESSLIEDSL
KMPCNIKDSVDVTNKLISSDLLVDEVIAAKETPSSQNVSTAEELTCKTMVYPNKKYEVNVFIEE
FASDVAEITRRSQESANNWIKILRSNDIFNTTDLKVLVDEDWDKLGLSVFITRAMKNMLYGLDQ
HPLKEKHLPDNANIKLYDADVTICDFLKEITEMCNKKECLSVWENKLLAQDIRTVEELKSLHQE
DWDRLGLSIFSYRVMKNIIFRKGKIM
>KAF5140926.1
MHHKLFMFRIKLEKITVQNIDLVKKMNESLFPIEYSHTFYKYILDTTCTKGFFFIFRDCKIGVC
TFSIRGTLHNKSINECYIMTFGILDKYRNLGFGSKCIALLENYAVENYNVKSFKLHVHTSNFKG
INFYKKNFYKITELEMNYYKNIEPCSAYLFVKIL
>KAF5140927.1
MGRRFDIIQTPKDFNHTDLPSEITISKPFKINQDTYVCEKTSVDGFKIYNEKEDCGTNKHYYVI
RKL
>KAF5140928.1
MLFSLKHEEKKYCTKEDITPVIVQLTRSIDTIQELDFTSNVFKPEAVVELCKCIRKMKNLKNII
LEGIFATLSKSEMETCFKDICSSLKDKKLILLDLSNNALSSDLPEEFTDLLSNLNTLKFLKIRN
CGLGYKGGNIIGECLDKLTDKNNFEYLDIAQNRFFNFPEKLCEGISNFKRLSVLRLEYNTIEKI
SMTQALKVIKDLPLEVLDIRDNFLDVEGCKLLGEIFATCNIRELVMGDCMTYSEGMLEFIKYAN
NKFVSMGLPGDCTDFVECVLDVSYNDWEQECIEDLIHFCKKYFIKKLFITGNLYDDSSELMKAM
HKYGGELIYNELEAEQDLKSEFDDALIEKLEFL
>KAF5140929.1
MNSGDKKKYQQKTGMIDVSDTKETIQSDESFNSDLNNIKDNCENFFNIDKHNTNETNVSNQQKY
NKNMIRYGFQPYSYNPYLRISHPDLLIHKRPVSPVLNPRTQHVVYKKTALDYLSEIAEQENERI
NKKNYEKNSFSSDNIYVEQLKELRRRRRDRRRNLDRLESDLDYSNHELMYNTSPAVFNRKRREH
RKKAPRKSIVLIDSLSNEEEAIESFADFPDSMFASKTKNNTRVFCCANKECEVELPSLSRIKRH
YLVHTSLKPFKCLNQKCDKRFSRKDNMLQHFRTHCKNKKKKESY
>KAF5140931.1
MKKKFKENDEYHKLFDTGNKGFLTQQEKIIYNIFRAEYKFCKEDILDMEINEENINKLVCKFNL
KFNKNTVKEMVEFINVHNREG
>KAF5140933.1
MSVEVENLFLDFLEAIPKNRLLLDDVIQKNQQTLLIDTQDVHDFSEKLYMKIMQRYGEIIPHLN
KAVENFSLKTFNKKINNVSFYNLDFVYKIRDLKSEKLGQLVSFSGTATRTTQVRPELVSGTFIC
KECNSVVPGVEQEFKYTEPLVCPNHLCTNRKLWKLDLDESEFANWQRIHVQENTDEIPPGSLPR
NIDVIVRNDLVEKIKAGEKLTFTGYLIVVPDVIQLMLPQSKSVPVQEGVADNLKSKRNINIKDL
NYKLSFMCTHVNYKTEEFSSNFTSEELKIIEEMRSTKNLYYKMSQSLFPSIHGHYSIKNGILLL
LIGGVTKKTESGVKLRGDINILLVGDPGTAKSQFLKQASGILPRSVYTSGKSSSAAGLTACVIK
DGETGEMSIEAGALMLSDNGICCIDEFDKMNYKDQVSIHEAMEQQTITIAKAGINATLNARTSI
LAAANPIKGRYDKRKTLKQNINLSQPIMSRFDLYFVLIDDVDSENDKNVSMHILNNHLLSADIN
LHDGYFSLEQVKLYIKYARTQKPILNDLVHKKLVEKYIKIRQESLINNSNYKMTVRHLESMIRL
SEALAKLHCDTEVREIYVEEAYRLISSSVIELKGEDIDIGVQANEAEQVKINSNDLFRITNQII
YLIKTREGMNKDGLVSCYIEQIEDNLETETEFYAEKSLVEKVIDYLVLHEGVLFISDGIYFIHP
NFDV
>KAF5140934.1
MKMNFSYITPVPQNTALIDIALSKTQRRSPTVVHPQYSIVRIRKFYMHKVKKAGEEFKMRLETI
TSEFPRLEDIHPFYADLINVLYDRDHYKLALGHVSSTKKVIEGIVKEFVKLLKYGDTLYRCKQL
KRAALGRMASSCKKLDKTLKYLEEVRMHLGRLPSIDPNSRSLLICGFPNVGKSSFINKISRAEV
EVQPYAFTTKSLYVGHFDYNYLNWQVIDTPGILDHELEDRNTIEMLSITALAHIKAVVLYFFDL
SGNCGHTIEGQISLFKTLSPLLDSKIVIVLSKCDLQKLEEVDDMKDRELLNIFLEDRVYIEIST
KDEYNVEKAKKLACDILLEERVGRKIENERIKEYINRITMLKSKYKKEKEPSFDIKRTIEEIGN
EQERYFVKDEYKYDIIPEIMNGKNFCDFIDEDIVRKLNEIEDEEDKMFAVYSKNYDILTKDQRE
DMKKIYDKIEEKKIERELRKTNKVPKQKKINRRETQIVKVNRRDRIPVHLANDKKPDRSKEKSR
FDTKGHYERKPKHFYRFKGKNNRR
>KAF5140936.1
MENYNEISCEMQERRVKHAVVTPLRIVYKLPVVFESNRILREFDYEKFLRISFREEDLKTKIKD
TVNKDQNFIYDYFRNILNEGIFVGKKKYFFVAMTTSQMKLHNVWFLTPYFSKNTLIGPDYIRNW
LGDFSQIKNIGKYAMRLGQALSSTIPTVDIIDFIEIEDNIKNGFTFTDGVGIISLSHAKIIAKK
LGLDEIPSAFQIRFGGYKGVIVAHPINSEDKECFKDFNINKKLGQAVLNILRSYQNSDVKRIRL
EEFKDENLLIKALGEQTDDRIKLILRKSMRKFISQHRTMECITHSATNLCYLNRQIINILEGLG
INVSIFVEHQDNYVLSLLNELLENPVKYVRRTVGIVPCNSSVKDSKIFKKILIQIFNKITRDLY
KKNKILIKNGAVLLGTVDELMVLKENEVFIKVKKDLVGKYDNFVEDGDYVIVIGPCIVVKNPCL
HPGDIRPVIAVNKPELGFMRSILVFNQVGQRPISNMCSGSDLDGDMYTIIWEKNLIPKNYHDPS
LYEDQTFLSKEVVCLKDIVNFYIRYIRNFHLGHIAHAHMVYCDLNDVKSENAKLLAELFNKSID
FPRTGFVASVPESLVPLSFPDFLQIPGNIYPSFKSLGILYRRSFNSLINTNLKCECQDCLSRFI
DNLNFPLKKIFEGSQIKFKKFIYKNDINISNTEKQFYKNFKKEINILLKKFKLNKEDELLLQFP
SENDEKFFENILTEMKKFFQKIKNEIKIQNINEMGLLKMSEECTENINSLPLSIYNHDRYKFSY
NHLYKKKYDNFFYNSNIFVNLVSLKSGTEEILNTETNDLYLFDKENMTNEKSDDLEKKYIIKND
KIYVYTDVMIYKRFCSNINRDFDDSFGEIFNLLFLCEFFDSKFFDLVFVFFLFLQSKVKANNKI
EISKALYQISREFYKNPTDEPFSYFIYKALIQPKEKFYLVTINQKIDLKKRFQDNSQEVKLIID
GIARTISSVGYLFIFRISLVQKYLSLKNFVSENYQKQQSNQSYVKKGGQGDLVIKGMFDTSDEV
KLELYKGIKHMLHKDINVYSPKLMNQGFCEMETHKINVKEFFINTFFNYLHPRIQKNEKQMLEK
NEEFVNYLITITILPGKFYIYDVPNSFLNENMTIETLSSSLQFYKRVFNENFKTNLKCYFFNNN
DLIDEKTRKDFMIQKNIKFDEKKCIYTFSMVYNNVRYQIYYDLVDNKLIIKYITKGRSVAGKLF
ILNDADKMDKDAEFEIMYEEIILKQNFKNMTAEEEKLLDEDLLKIKDDKFIVSKSLKNCKNFRF
EIDIKLSLKKGNNIELINRRIFTGGRDIFTLEMCHKRLVVSSNSVNEQNRLSNVTQFISLFEKS
WEIFLQYYA
>KAF5140937.1
MKQNNRIINEITYRLKSDLKLSSDVNLELLFKTLELDVIFYLPDSTIFLNFLKYYISIICKKYK
KIDKIFLVVEDNMAGKADFYKTVCENTIAIITEKELCNETVGSSILVFDDLKSIGNFTDLLQKN
DEHLKKYICSFGFTTSPFFFYDLYTSTDVNFTSYAPIIYGQNIRWFYKKALFNTEIKTYKKFDE
EIFLDKNKNQINLHLKGLCQIVNEFKNGEREEEHDVAKRIIFLLYNGIYKTNFILDVLLKDKKY
DRIKNEIGLYHFTSNKLDVLINEVFKCISSNIYIIFNSIKILDIVYNIIIYELKYLTVVSNDQI
NYVIHIRSNDNVVKKIYFMIYNQLPDISELDIIIFFDFKPINTKAKKIILCQKSNEDLFENLIN
FEKKIETEIKPNFKIPKLLNTGKIYNNLEMFVIKIHSEKTYERKNINLDDLFQVKEFDTKKNTL
YVEKKHNFSYVAFKILERVYEPLEFDFIKPNHDNISVISSGIEFGTISNKKTFLNSYKMNSTSY
VFFRRDVIAIYFFGKMGNFKLKISQNCFEDYVFIEKDGFVINFYICLDRKPKIFKCKNSLQIHK
KLSSITSLGSIDRYNLFESVVWSRCSIEEVPFLVHRDDIKISFDLKNNADFNIIKEIILKNKHK
HFKTEKRIMLMKLLTVICKISKYSFNIFKFKRQKRIF
>KAF5140938.1
MKDNKDLDDEYSILNIHKTYEDAELNWKTFNNKTNTTSDEAKKETQSKLKDVTFLSGNKSLSKL
KEKVKSIQNKKKILDTENISCKRYKECLAKEEDKEVKLDNYMNTKSEIDTNLHENIFQKAKQDT
FVIEEVELSDFKDNDQSFEVENKTANNNSSNYKKDIKKGKFLEDNNILKDRLSRVVTPRANVKF
KDVILPLGVDVDKKTQEKIIKNSVEIEKNPKSDLANNTNDIQNTYSNITNTLSTKQVSINKIKK
RLNKEINKTKVQNSDKNNSEENAQDSNLISELKSKIDSIQKLRKNVINLENFIGLQKVEIEMIK
SQKLPANNSAHLIQNCKKALSSMINDIKMRETELKNEIVIEKHKNAALTKEVDNLKKIIDNLVK
KRQIDN
>KAF5140939.1
MKKIKEVKLKKDKSDRNTIDKVLDAKTYSILKKLLARNKLVDLQGSICTGKEANVYLGNASTEI
YSKFVKNIHTLDNNGENKNIFCPKKLQKLLECTNVNDVDFVIKDFFKKNENNYTLSKRKLRKKN
KKEKNVLLTNENKIKLEKTNISSIENSVENKKDNNQLDLLSDDLTKECNMGTDYSKSEIENCTN
LKSDISFENMIPVAIKIYKTSAMNFKDRERYLEGEKRFKNFCTKNSRKLIKLWAEKEVRNLKRL
NKHNVPSPIPIYLKRNILIMSLIGGPAEKLKDTFIDDPIDCYNQVIQIISDMYNKCNLIHADLS
EYNLLYHNKTVYVIDVGQSVERDHINANEFLITDLININNFFCKLNIKVRNINEIFVKITKNEI
PDFLKSFDLTKNTFIPLKLDDVSNIEDVKIFTDLTDKRMNTCNVHEEDLELNKVLCLENDTEER
SHLSKKDRKKLVKEFNKERRVYKISKVEKKRIFKKYIGKKKKK
>KAF5140940.1
MYSSIKFLSTKSGKSVVLTVESKSYIFNLFEGFQRYCIESKVHLKNICAIFIPDKKCIPPLCGL
YLTLRDMNVEILKIVCNSKIQLLIKKAYTFCPPNKLQIQFYDLNYDDEFISVSKKYILQIKKFK
GRFRVENVPSCIPKFMYKDLVAGKKVQINDKVYNGDDYMEPDIKFKKIYLIIDDTLTPTEEDKV
ICFKKKDFLRYQFRDLWYINNPKTIDFISQYNLLSEFSKISSNFLLPSLPRFRKKISRRKSFYK
RAKWKHIFLFTRIINSNDCFIYNKEVKDFVLHREPRKILNYSNNNFLQYSDKDSFVLTLGSGCA
IPSKYRNVSCLLVSIKSKVFLFDCGEDSLNQLLRLNGSYKVLQKIGTIFISHSHGDHNLGLVNL
LSKIKHKVNLFAPQCILDFVSLFNENIKCFATDSAKELEQNYYKSVDKKSIDNYILHFTLDNFV
FVSICGCKHNLDSCSVSIEYKNIKISYSGDTRPSCLFADMACNSDILIHESTFDNENEEKAIKT
NHSTLNDAYNIFLRSKSKVLLLTHFSQRYSKKFDTYTLGIPCYDFYKYTLGKSKTIKELDEFSK
NM
>KAF5140941.1
MFELEISHQPVQKKEERNDSKSVKKMPQNISSDQENMEGNKYNADTHAPETLQYSASIDDHKID
NTVVFPGGKIGLLRKTFESIAEIVDHVEIKARSEGLEMQVMDSIRVVFIDIFLSKNLFDKYRCD
RNITFAIKVKDLITILKDLNFPPDSSLHLSCDDNPESLIICYKYPQYVLNWELSLYSFDNEVFE
LPEFEFQAEVTMYAKQFMVLPKLIGIFGEFITIEASKNTITFKQKGDTTSSAMNLHDSEDNDIE
INVLTNQKKEMAMKYIGICAKVAGLCSKIKLHMGDDTPIFFDFNLYDLGHIRYYIAPKTESEY
>KAF5140942.1
MTQELEHFSPLLKNVDSMITKSTNFTPFGCGHLPYNRPLDQYLKYGIIHIDKSSNPSSHEVVTW
IKNILECDKTGHCGTLDPKVSGVLTICLNRATRLTKSQQTLGKEYVCVIEFEDKPSKTSFYKAV
EKLTGVLYQRPPLMCAVKRDLRLRNIYKIDVLEVSKTKKQALFKVSCEAGTYIRTLCVHIGLLM
GCPASMAALRRVRSGLIEEDKCFTLHDLKDAKYVYDTKKEELYLRRIIRPLEEILIGYPRIMIK
DSAINALCYGAKLSITGVLKYDSKIDIGSVVVIISVKGEAVCLGEAIVSSAEISIMDHGFVAGI
KRVIMEKDLYPKGWGLKNQYEIMCD
>KAF5140943.1
MNKKLDIEDLSDEDINNLDNVETVTYTPTIDDEELECNDEVYKILSYYDLDWPSQSVDLYKTDF
LLVATNPENEPGQLKMFNMKNFEHEGFEYKSVQAPYLYNRIRSNTNINCVSDTTFDIYNDNLDK
LISLSYDKVDYGLYSANETSIFAHDSGFLSIFNEQISDTFRIHSKSIESISRLGSLLFSASTDK
TIKVTDIRSKDNIFNKLENAEINAVDTNKDNLFAYGDDNGTIKIVDIRMPSNIIDIFWHKSSIS
MIKWKDSDIFCSTSDEQLCIFDTSLEDDWEYEKYLLFVHQGQKYYKDVCFKEDLVITTSVEGLC
FFKPISFAD
>KAF5140945.1
MKTVYRGEIINLNIDTAFDFIKICDKTILTKNYRVPLEYRISKYYDNCIEYSPLNDSKLVINYV
KRVQCLDNVGILRFREFDGPFYEEKLVHYEVYNLKYPFEITEYCDGNSIIFKINKVKIKYKIIC
DGLINKLHDNLYRLINATKVVITSESPKNIHYVHTISCLFKYKFNLTHNQLIIFRNVLIEKYLK
LEDNKKRR
>KAF5140946.1
MNICTKLRTLCSQFYNKIFITKFKICVLGLKGSSKSSIINSVFRDAEIKQSKGVNTLEYLYNGV
TYSVYDVKGDHKYRKLWDCLYRKCDVLIYCVDLSEKKEEWDKSKFELKQLLHRNSRKMKNMLVL
GTKNDKGRAMDINDMIYHLGLKSYIDIEIACFSVSAKEKTNIELVQPWLYEQYQIKHKKERLNI
F
>KAF5140947.1
MHKVTLCLTFFEFLYCHKLYQNRESNSIKNKSYFRCQKRFPEEAYHYNEENISQRFFKIFVKKT
YNAFRNELRNTDYTLFKNILLDIWRIIGYNDTNKLALFVSSSLHNTSFYKIFEANEDDMYRSRG
LLMIKGVNNYKLLTYLSLLKSNDYVRNPELLSIPDFYSIYDTIEFWEVKLKNNYTFENMMISLH
IQSWIDNKSNQDIINWRNMYKKLKCVYRGK
>KAF5140948.1
MPFYKKKFEAVKSRQSTCSFIETEDAITKVRTVFQDALCSNLNLRRVSAPLMVQSSSGFNDDLN
GIERKVQVDLKSGPSVTIVQSLAKWKRYALQKYNFSVYSGLYTNMNALRIDEDLSNIHSYYVDQ
WDWERVIKEDDRNINFLKENALKIYKSLKETDAVIRKDYPDLLQKFPEDIHFVFTQELEDKYPN
LSAVEREYECVKEYKAVFLMKIGGKLKSGCKHDGRAPDYDDWELNGDLIMYNELLDIPFEISSM
GIRVDKKSLLKQLEESNALDRVNLKFHSMLINGKLPFTIGGGIGQSRVCMFLLDKLHIGEVQVS
EWDEQTKQYCTKRNISLL
>KAF5140949.1
MYFYCYHLQAFLPDTLYLYGRKIETENIKDLDNIEKCQTKKIKITVDDVISPLLAIYNGKKTIQ
HLEDDIIKYFNKLKHKEITHLKNIFYDKFYKEIDVIRFAPETYKKIENFKSDFCLKIMHEFTNP
IEAALISKNIKSPCVLKIKTNKTYIKFDDIESVIKTNMPKLNIASINVKLQNYDICYYSICING
CKYFVGAFKGHENFIMHKHKIEIFSNLQNLNTRILEIFADEEIDVVVFFNNLGNLLNNLQKYII
CDMFLYATANLKLREYSIKELCEYFKITCTDITNPIILSKTLFDLFIKSDVLILSKELSELSGY
TINKVLNNNRAEIIEYTLFHELYDKKYLLPPEVNVSVEKYEGGKVFEPVKGYYDNLVLLLDFNS
LYPSIIQEYNVCFSNPDFNSSEKGVLPKILANLVQRRKEVKKLMNNDKDNKIYYIRQMALKILA
NSIYGSLGYPKSRFCNYKMAAFITEKGREILRDTKKTIENELNYKVIYGDTDSIMIDTGLIHNE
ENIIKAKEISQEISEKINLKYKNIEIELEKIFTKLFLYAKKRYIGRYLDSNSVLHEEYKGIEAL
KRNFCPAASDILYKVNKILLDSDNKNIYSLLKEEYNNLINRNVEDFVINNTLNKPLSQYASNAP
LPFVHLCNRLKTKGIHYKVGDVVSYVIGKTENETDFYNRAFLLTEKCNIDYDYYVQNQIMPPLM
RSLALSSNINLEKIYDIFKVKYNKKAVPKLCQFKTECCNNQQFPAHYCVKCNLKIEENFYIKIV
KKSIGLEIERLYSTPFECIDCKVKFEGYFLKCLYCSGELIYKSLNNEFDAYLEELLSRFTEIGF
VKVCELINTHLKCSKFRVFDISPYFGDEINKNLK
>KAF5140950.1
MFYLLILCRCISDTLKNLVSLLQDDTIAVKTLDTISNTQIEHLIFIIDNTQQLKKRNVIMYLYD
DKVAIKIIDSSETTKKIKKCTISQNVYNFENFTESMAGDFATFFKIQVSSQIDFEDYDLFIDVC
PKNNEFSKLDKIQKIEILIIRSICLSKHIMIRPINMFIKLYYNDKLWFVNFYKQYINSKTFVYL
MDPKSDFINNLLCQRNGADCVDSLQDINQQEDIFILNIIKEMRNDFEVCKLNFDILFNSEIKFN
IKNYPVISYSVYINIIYSLQQITKRNDLKKLKNILNINLEDILEYNYLKFNITKYKLKDAFEVL
KDMNSKMLLLRNAYFIDLDDVSRYLIGQISRELEDKYNFCLFYAFSHGKKTRKKLRNDFYNTIM
QIFISLRAKINLCFYILNEKHNAASYEYFSEAISRLELRSYSLSNLKRDFDILKDAQASFLCKD
TERYLYSEEILNFLALYSDFE
>KAF5140951.1
MELTLLKNQEYRVEVNDTQKFKVMVMSGSAEIKGQELINEKWYTIKNTKTVIFTYTGCKLKIDG
TCDLQFISNNTNVPDILKLFTSLINKECNDKTFMVVGKGRTTFCTTIINYFIRLHKKVLFTEID
LKKGNIFPGSLSTIHVDTLVEYNEHFKLSNVLSFYYGSTEIKNKDLYTLLLSRLKEAIDKKKVD
DLHLILCPEETSKYYQEIVKMFNVDKLICVGDERKFHMIDVPINKMFIPLSGYINDSSVDKSIT
RYFNGLNNEYTPYSFCVKRKWNVVRVGEECLAPESALPLGGTRKLDILEIKDVKLENNCVLGIS
DAKTSEEIIKSPVLGYCVVINQDIFKILCTQTKLPKCSYFIQGEIKYSDF
>KAF5140952.1
MNPFNPSKHFNSKLYDSISKINKSSDKKVVEGLNELINMEDDEEIFDCVMIKDALLKHFRSTNI
HVRRLCSDLLLKIIKHKDDNLENVLAVWFLKFVEDQTYNSDVIICKEHFNFNKIIPSILNILDW
ENNLTISLKIFIMALKRNKDNKLNEYHKYFLTKLDYLQYNSNVILKYIYIVLEYIGPIEDVYKK
IDQIITPVLIQTKSIILLKIYKKLSKCINRDIEFLENSILEEVLEKCQADKIQFDFDKLKPKNI
ESFKILLRFCPCKLTFFKLNYKRLNFDNLCVYNIVDDFKDIDNNFSESKHILENVIQSHNLTND
EFKDLEEYINNFKIFKGINKSSHSTLITVCDCKKSSLFIYKNLVDTIIDLNDIDKIERAYQLNL
VLNRQFFKKETILNLKLSPYVFDKEDLQDIEFLPLLIKKYPDDYTDKDLKKVLTVDNFTDFLKI
KKFTQAVKKWLLKQNVKNLTIESYRNIALQDYDLLFYYYGMIDFIRYINYNELCNLYLDCIYNI
VEMDIFDLNEFSNEIIKTLGTYQILITVEYNDLYYCDIPHFYKDIQLIRPKNTKIRFIRDFYKQ
YMKSDVDKLIYLVCNAILNESSSTVYIKEVKHIDLKENNYFLYKVYKDLNVNYKEPFNRNNKLI
DLLEEEIDIVYISNSHENDKNKSFNDDLSIDSLKLSNDHTLLNMKENNICASDSSQMSKVIQSI
YEVTLNNPKVIDQKILRGKKLAVKDTSVLSDKALVMFIENLKNNFDVYACLDYIENDIPLLTSS
DRLKCFLPLFDLITNHFANTIINNFSISQVDEVISDDELYNFLISCIPKRMDLYKILLPDTLMK
IRNLNIQFFFGKILAKRHALDFNTLFVESSISYRKKWIFLFPNLFIKYNKLNKKKSTKNVQVNI
SDLLIAETKKFIKDVECKVIKKSSGLQIIINYLLDNNNFQCEIFYPTAYPLQSPIFLTNVEKKS
LLNLKISEMLNRTSKFMEVISLWKVNVDQKVLGGKECYICYFILHLQDGSFPNYVCLHCENKYH
TKCVKKWIEEYRKTNCPLCRKILPLY
>KAF5140953.1
MDVLFLKYLKINLERDIQEEEHKSPKISYNSKCTKQVKTHEIYVTTFQIRFSTTKGKLQNTLKI
EEKLEIASGNFSILGTVLSVDKDEVILELHRAINLGEYSLSRITNLNNNFILKKLENFIKLNKK
APVSILDSWMQNIKERIEMLYKINILTFKELLEFFYEKSMNKNTKNLDLEINLQLLDDDIICKI
AKNINKIMNYEKTLPINYASGTCLKIFDFFDYSLNDCQKLAVLEVFYNKSYKILGPPGTGKTRT
IVEIILQLLNKGQKVLVAGPSNVSIDNIIEKFLLSKYYIYHTPIFYRLGSSFKGLTKFNLENQI
SQMTSFIKKEKNERNFKKNIEKIKKSYKLNLIEESKIVFSTLFSALKENSSFDWVIIDEACQAS
DVETFLTLIKGKNFILIGDPNQLCPKSTSLFEKLSLKTFLLNLQYRMCKNLICFSNEMFYDNNI
KSHKIESIDLINKSPIVFIDTDCSDFNETEDEFSKKNEGEAKMICKVVKYLKMLKLTIGIITPY
SSQAILLKSLFDENVEINTVDGFQGREKDFIILSLVRSNESGDYGFLDDYKRLNVAITRSKRGL
VVVGNSQNFKRSELFSKFFKFLEKNFVVIDPIEIDEYFKTTV
>KAF5140954.1
MEDKKKEKHLNSKKMLAKIKYEENKIKLPIKNMCYKNDPPAFVTVVGSKDSGKSSVIKSLVKKF
TKQSLEQVTGPITLTVSREKRITLFECKDDIHQYVDTSKVSDMVIFVINATVGLECETLEYLSL
LLSNGLPKIVFVVTHTDRNNDKKLFKKIKKQIYDEVCDGLKFFYLGMCDGKYNDSEILNLSRVI
ISMKYRPLEWKCSHPHIVIDKIDDFNIYGYIRGSPISKGVDVHIPGFCDTKIKSFEILEDPVPL
KQEERLSSKKVFLYAPMSHIENTDIEIILEKSQDVEIKQVEEIKLFKKFKNNLQNEKADDSICY
EPDIQICDENIEEEVNNNKANIISESSDDEQDFESIKQQVKERFRKEAFSENDFVEKFNEKYVE
KINTADNIYLQEKHLIEENKLKTEQFKIRDIAYPGEYVKIYLDIDFDKNTDFSKIIILGINLIS
ETKQEILQGKIKTNKWYNKLLKTNDPLLFSVGWRRFQSIPVYSSKTSGENRMLKYSFKHGFCLI
NFYGTIVPPGTSFSVFSESAKFRVLGYGNIMDVTGEHNLVKKLKLVGYPSKIMGNTAFIKDMFT
SDLEVLKFKNAKVKSVSGLKGIVKNPVGKFGEFRGAFEGEMLMSDIVILKCFVPFPVHKFSFPV
ENFNNFWKGLRSLREIRDEYGIKIEDKYIEEVSSELSEDTKDNEEFELPDELEKKLPFDKRKIQ
KVNRRIQLPVAPEDKERLEFEKELALKRKEKETQLLKNAKAKEQKLQKEREVFVKEKEEKRKKT
IISSKLHKKRYKN
>KAF5140955.1
MEDNFSFDFPELNNLPSFYAQENFEDENNLNVNKNAAENEVNEKNCNILKIYEYLNNDLEQDEK
N
>KAF5140956.1
MQIGDKIQFTYHCVAIVKYIGEVEGKEGIWIGLELDKPLGKHNGTYESKKYFECSDYHGILYRQ
EKLKRDIHLNKNIMLKSTDEKSGSTLTNTNRNELQNEQSRANNKLDYEYKTKVQKIIKESKNKL
TIKKLKKDIENLRLDNNKITEVLQTENENLKHKLDEKNKLLEKYKNKFSDFILRIESFEVEFTK
LVKGLKNTKYLEDAEYQVLCKYFKGVILSAIENKNEDLEKNLKEFKNICQKNDV
>KAF5140958.1
MKFKKIFCNMNILVLFFGFKLAMEIPEISEPSKSYNNDDPPKEAGIEEIEELYCESVEKNGLKR
IFFSVMLRFLKFTADVEQTKWDQEIEESVSLLQMEKQEVFKQLRNLNLNFLLTIKKLKAGLFGD
NPEPKFYFEKTKLFNFISEKDFSGENNEWPDWIESPKCKQYIGLNKGDKSRKGNESDKSSKIYK
NDEFVEFYNLTISQALLLKSITTYGF
>KAF5140959.1
METREVSELSRSDNPYLSNVNKIKEIEELYYQDAEKKGLKRIFFSVMLRFLKLLANVEKTEWDQ
KTDKYCRFKKISDLEEIQLLKEQNFEFSKMLKGLSSSLFRDNPNVKFFFEKTKLFNFISEENFS
GKVNEYPDWNKLHAWYEVDEFDEFDKSGVCDKSVVCDEGNESEKSYEGNESEKGDESDEGNESD
ESDESKESDESKESDESKESNEGEGSDVCDESEESKKINDFKKSIKFFPLYNLTLSQTLLLKKY
YHLWFLVIRKVLHNDEVSIHDFVILYKNFGIAPNKNEYSFLTIILIKCFELFESED
>KAF5140960.1
MEFKKIFCSTNILVLFFGFKLAMETREVSELSRSDNPYLSNVNKIKEIEELYYQDAEKKGLKRI
FFSVMLRFLKLLANVEKTEWDQKTDKYCRFKKISDLEEIQLLKEQNFEFSKMLEGLSSSLFGDN
PNVKFFFEKTKLFNFISEEDFSGENKGCPDWNELRACDQYYRSREDDKNNICEKGDESGEANKN
DKVNEFVALYKLSISEALLLKKYYQLWSLANKEILCNDEVSIHDFLILRKYIGITSNNAKYSFF
SLILIKLFELIESKGFL
>KAF5140965.1
MNLPLKMVIFFLKIVLCINTVLVPSEEQVYSNFIEQVYNMINKDLNRKNYFLCNFELDTAFTLI
SVSKHRVNINFRNVYFNTAEDFTFTPTFDGNYISDDNLYFIVKKFGLMNISYVNVYIENDNYNL
LLDQEYNVTFIARLNFYLKS
>KAF5140966.1
MIVKELLKDHARFDRRSLLEQRTYNIEKLENFYLYTGDNTQIIAMYYISQSKPYIDKPNEGIIT
FNCISTFRRTDRLNSFLKKIYINSKCIDLEALCIKYGVEVKNIVIELRILTNDSECYESSVNIV
NYLLKDLDISVNFVPSCFYFVAIDNLILRDPIDIEDNDKDWYYLIVKKSRNEYLFIEKAGKENT
LDDIYQILEISSDTKE
>KAF5140967.1
MSKLPEMVAPADIFYDKENTLKYETNTRIQEIQKEITRKCFDLLELSKPGLILDIGCGTGISGS
VLSENNCEWIGLDISYEMLKICRDKEESIDQIKCDAGEGLHFKPGIFDGVISVSAIQWLFQSYR
SNHVPKKRIRKFFTDLYSVCKPNTKCVLQFYLKSKKDLELLKNEANRAGFFGGIHIERPNTKNV
KQYLVLQNYVLSSENKVKKRNVKRNKKNKR
>KAF5140968.1
MNNNKNKTHTDVSSLLRNKMITTSLNNTLQQNSHIPQFTKLGGIDYLKKSVEKYIYNPIMKRAE
YTYIGQTPPMTLLIYGASGVGKSFLVHSISQEYQIPIILGNLSNEKEVRETFRKGDINDKSIIL
FDNLDCLDEEDSSKTTNQLSECLNNYRGKSLVIGIIENLAKLPKSLKRFDNELLIKIPSIKERK
EICLFFAENITHRIDNWEVIAQMTPGYTPRDLKKLFKLAASVAVSDNKKFIELSDFEASLKEIK
KQDGNITFDSIGSLDDVKEELKMSIIYPSKYPEKFKKMGINKPSGVLLYGPPGCGKTLLAKAVS
NMSHCNFISVRGPELISKFVGDSEKEIRDLFGKAKHLQPCVIFFDEIDSLCQKRNNNDFCNRIV
NQILTLLDGLEDRGDVYLIGATNRLEILDQALLRPGRFDKIIEVPLPSQSGCIEIFKKCIRNIP
IEDFDVSELPLFGLSGAEISGVAKEAGLICLKTNFDSNDMVISKEHVIEAINKYKLSRNK
>KAF5140969.1
MNEKLSNLKITENNKSIGWRVVVGDNLHLGHVSSLLKIIMEVKDVGYAVRILIDDLDYSLKHNE
NLLNKNREAIKKIIIKIFKSYNIKNVSFFLSSDLRNSENYVNDFYKLISVTTEDEAALCLETSN
DVKMGDLLQPVLKTLDFLYLDVDIIVHCNDKVVSLVEKSKQFINLDIKSIKYINNGLICNFKNN
KIPDLDKTLSIWLFDKERVVYKKINKFFCEEGNTDTSVLKIFESIIFNFVKLENKHLNITTVDG
NIITYNNIEELMSDFKNKLVHPADLKTSCSNYILEIFKKFS
>KAF5140970.1
MIRKNIFGGCNNKNKSSCIFNDKVYYCSSSNILISDDIEIKDVIFLDNNLNFLKVHTENFLLSG
DILGNLYIIEKNTTMKNQHWLIDKIKFTESLQEAMFIDENIILCIFLKKIILYNYANNNEVILF
DLNLIITASLFVQDFILIGTAEGDVIIYDKNMKLINKHKAHEDRIQDINYKIIDNKCFIATSSK
DATIKVWELFSNNLLFLQTLVGHSDWVNQVNWTIDNYIISASFDKTIMVWKLTESNIWECESIL
GGVKPFINAFKFKDYIIGQSSTGSFYKFNECISDFLSGHTNEISSLDWNDKYLLTTSLDKTARI
FYKNREVGRPITHGYEISAGRFINKKSLSVIIGAYETIIRVLDPTYIFYMSCEWMKKNHVEDST
FDFFKNLNDLKIAAVPAELSLTNDALEDYEFENVNEYLLSTTSFMEVKKIYGHYFEISDIAVSE
NFIASCNKSLSKKFGGIFLWNKNYENIAYLEVHSYGIIKIKISPDEKYLCSVSKDKTSCIYEIR
EGLNLKYRNFDHKRIIWDCAFSFDSRFYATCSRDRKIFVYDLHKDNKCISVHEFDSEVTALDFS
PVNYLLVVGTEKGNLYQIVYENEQFILQKDYLCAHSQRINCIKINQTGDVMATGGKDGLINIFE
L
>KAF5140972.1
MNKKQIFNETKAYEDNEGYSLREIYSTCAQTFSSYKTITKIKEYGLPPEKYDKCGIIPDLSLIW
YAYNYRLSFFKYELNECEELPPFSSKVLFIDVFKPKQGIFNSKIIFCLMILTENQIILYGVDRD
SKSLINTNFVISVPSTPVCYVLKNGSIYLGCENGNVYEVIYKSLDSWSFKLMYLYSPDTSIISN
IVPSIFKRKKHKIIAMSANTKYLITLSKKVSVYNIEGGIFKVKDIFLYKEYIDIQIIEEKYGEV
FFYCVMRDGTRDFYDTKHLFTKSCFLDDTEQNQDLKIKTAGDKFIILHKNKYKGTLIHFVSLNL
YQQINMDRGKPCENQELISLQSEIYDCFFYEKDFFVLTKTKLIFYEILDLKRYVAVSRVEDVYN
LLKNLGIRESLVLYFDLLSVKSDTTKLEYLIIKIDDNHIKGLFSFIYRQLKFVLEVPVKDIIEN
ENLKGDLDLIVQKFKNLCNKLKQKDLELGLSIMNIFIQSVFYINLLLEYGINTENITFFKLIFN
EEAEFKKKSLDTLMEIFKTNNSLDSLINLLSNKAPDYLPLNEIYFHKGFDLLKKYPSKDKLWEA
LKNFKNVPFNLEIISKFNDLKFYTGSVILIRKHFNFDHEETVKYLRTCVLCNGSISKCLEDKRE
DFLYAFFDALIANLLVTEIKTECACCEMNTNLKITDIIKLESKFLNKYLLEKTETHSNPLVYEL
YWKYCAYRDDRINAVKSLLWLIDFKPITLEKRIDLLQKAKTVSLHTTYQDDIKRRCSLKDIQLK
LIEKGEDNKPIKISLLSADILLNDYAYKYPDLALQIIDQSLFTHNSVIKSLLQKSMEGDFKSAV
KFLTVNKFHGTVFNCEIIGDILLDKMTQGNSLSKTLCEIGFSYSEIQKYIEKKIKQDDDVEFKN
FLIEDFRGVSDDKKYFKQLEQLVAKN
>KAF5140860.1
MLRQATRICERNIVTPNALAEMVSHKAPSEIRALLFQTSKTVTTWEQFVQTAEELAPIAYRDNM
LTRIEKVSKSNIREPPSLRGNQPKGFKPRPFYQTKGYDENRRNNIGISRTEKRMFYCQLHGYGA
HKTSQCDAVTGMVKREKVRLGIRTMEEREGENKGEENNNLVNKDLIYYFNRLEATKNPFFVKGE
LGERPRTILLDTGADVSLIDRKDLQGRSGILKPYDGVVKSVSGDILKIIGKSNNIKISMGKEII
TFSPLVVEESEYIILGADVIYKAPGPLIKILELQWKHHKEISVRTIDEGDLKHEFRDIFKTEIG
ELNVCNSGTHSIETDEARPICQRNGRIPISQEAAIEAEIEKNLRLNIIIESHSPWCSRIVMVTK
SDGSWRMCIDYRALNAVTIKDSYVSPRIDEIYDALTDAGIFSVLDATSGYYQIAMEEKDKEKTA
FSFKGRLYEFNRMPFGLCNAPATFQRTMDEIFSKENRMFVIPYLDDIIVYSKSRREHEKHLRIV
LGKLKAAGLSLNEKKSKFFREQFKILGNIISKGMIKADPERIEKLLKYPEPKIMKELRSFLGTI
NYGREFIKDIAGLTAPLYELLKGERKSSTKSLVPNEKQKETFNKIKKTVSESTIRAQSQFDREF
IVTTDASEIGIAVILSQKDSHGNEKMISTFSRTLQPAEKNYTVTEKELLGIVKGVNHFRHYLLG
KNFILRTDHKALTFLWTAKHIKSRLIRWSLELSEYTFRIEYVKGEDNAADGLSRINPTLEVRSL
SNNTLSHEEIAEILEEYHKISGHGSPNTMKFMVRQTHRWSGMFKDIDEHCSRCLTCLQAGNGRV
NTKTKVIHTSHENDLWQIDLIGRLQDKEKNGFIFVAIDHYSKWIETKVLERKTSAEIIKAIEEL
IIRKHGIPKRILSDMGLEFNNKEVLALQEKYFLKWEFASPYHHQTTGAVERGIQSLFNILKRQT
NYGEKNWKPWVERATLAYNLSYNRAIGTSPYIFKNGSQKIFEIDKKLGVKPKNYSKQVLIQRRD
ENFKKYEKK
>KAF5140862.1
MALIDAGATGNFMSRETVSALGSMVRDDKSLTISVVNDQKIKVDKSTEITFKFKDLNKEHHMKY
YVIDKCSYDVIIGNEFIMNSNCILSFMENSVQIDTETLGFDNSSINV
>KAF5140864.1
MFILTNFNLEDKILLDIKKEQDTFSFTQQIDNITIIGKEKEYNCNFYVLESTDEDVLNLTGLVK
STVLECEVVYETGIVQNDYNVTDLIRSFGSKHSIERLRNVETDGYLKSINKKVSNKIQILPKIQ
DSSNLLDIFLLEDMFNENIIKIFSKINIENVDLLDVTKRFYDGAPDKCTRILLLDALLKLLNFK
FITDDVFDTSSYSCLIPFIKDDIENRRLSKISRDKLIIKVYILILQLSEGKVKLSSVPSFNQKI
DTVISYFRLLGCIYNRNTDEIKLVNKPMEYIK
>KAF5140865.1
MQEENAPVFKEKNTSKIGNLMGESTEVVDVDDVIKYSQQANAQYKNNLVPYVIYMDADFNNMVR
AEKKKNAVILLFKILGVLLVVMAIIFLISWLIKK
>KAF5140866.1
MKLVVDSYEIPGIIISKQIFKCSNITELKDINDITEIKDTVYCVHEESCDLRKIKYYFNEIVEI
KNNLVYYNKRKKVIKYYNIILNDEGYIFKEIKQQIGNKVFINKNEYLPHLKVQENEVVIFPNED
EEEEEI
>KAF5140867.1
MYTFRDGFYITVILSISFIVLLINTEIMCDHSIINNSLYYITLGCLLFTFLWHYVIYKYSLIVS
LLNLVCMVTLCTMMIQQRNVVNYYTVDESVINNIINDYNYILINGVIVFLYESKCNTNNSIVQL
SDNRCYILRKDLLNKININCKKRTDKKIILVHEDFNSVKCTSKKEVKKFTKMLNSIYFSKLEHN
IIVILRVFDILNLTENGFKRPLQYWNDKENVPLGDANNSDTKK
>KAF5140868.1
MNLDKHFLDGKKLSNLVNKKMDKEVIKNLQLLSEKFILDIINRSSMLCRHKGKSVIDTAEVSFV
VEKDFDYSFGVREITNTNQVSASEHIEKMAELSRQNK
>KAF5140833.1
MNNSMACVTCEISEPTYISYKDKILKKIKNEVDIYLHKIKGLGKFIQIDETAICTGNVISHPTS
THEKFPGTSWLVGGIDEATGDVFLQIVPDRIVPTMLEPFKNFVVEGTTIITDG
>KAF5140834.1
MNFQFCLKIFVFSILLSSASLTQVINMQNNDNTNTAEYTLLSENELNQDNEIHDINTTNDSVKG
RNLIFFFKIFKNRMFRFVFFKWVLSPGLLSLIAISFIRIFHEMIYGTFIECILFSSSFFCYLYA
YNFSFESAFKNRLI
>KAF5140835.1
MYGKPIKRKITKKCNNDKELYHKENDDESKVCMVDIEFKRIKMGFESLSKNQVLNKSSDASIKL
KKKVKDLDYTKRQKTINDDYKFKEEKQTDKTKLLDHKLILHSNKKELLFFDKKDLNKSLEKIKE
HIYHSIDIDPFENKSNTFCLNKHRNIDKKNNFKRQANFNENNLNNLRTKIDRSYIKINDKQNFR
HNKRELEINDDFDKNYKIIKKSNENEQQLNRINFSSKTLVLKNIKSYNSLPIMNLQNKNAFMNG
NICKNFSNQFVLNYKLESDIHRKTKNCKIINHNVDLKTSKSDEVTLLKNDKDIRLNKKDYFIRN
QTINDTQQINGISNRDIYGKYILDFICKNNNFTSKYYFNRFPGTINRLYTNINTNNYFINKNYL
FNELKDKNNTGINSNIERSSSDKFKNLNVQTTNNKFRDLTETEKELLYKEFLKRKYRCTKANIR
YLAKDLNLPRKKSIDFLLNKIKNKKQEIKEGIQNLYKKAEKAAKEIEKVQELYNLVFGKKK
>KAF5140836.1
MFNIIIPTYNEKDNISTLIKMVECTFIINNDYKIIIVDDGSTDGTREVVSSFKNVVLLCRPCKM
GLGSAYKFALPSCTYPYTFILDADLSHDPLFMHEMIKIQKKTGSDIVSSTRYKNGGVYGWSFCR
KLVSRGANNFAKILLNLSTSDLTGSYRLYKTTVLKSLINQASSVGYSIQMELIYYAEKNNYKIT
ECPIIFYEREAGESKLSKKEIINFVKSVINLYFHK
>KAF5140837.1
MSVVEKKQLNVCFIGHVDSGKSTAVGQLAYQLGAIDKRLIEKYKKEASDNNKSSFFLAYATDTT
AAEKERGITIQTSLIKIPTNKFTLNVLDCPGHRDFIKNMVTGAAQADVGVVMVPATGFEACVGE
TGILKAHITISAVLGCSKLIVCVNKMDEVEEARRESRFAEIKNEMLRIAKLYHSDKNPIIIPIS
AFCNINLVESSPRFEWFQGWTCPKTKAVVHTLEGALDFQEEPPRMNDKPLRMPIVQKHKISGIG
FVYTGRIDSGFAVPNMQVSIEPAGVVTEIKTLEIHKEARQKVYCGENCGVAFKNATKGDFNQVK
PGNVISDAKNKPVKLFRGCIAKIVVVDKKKGLAAGYTPTLDLGIMHVPVKVQFILKKKSPKDTA
PVDNPERIEQGDNAMVVLVPQKPCVMETASDFPSLGRFALRDSNNIVCIGSITSLCSDDELEKY
GVKIEKKATETKKGKK
>KAF5140838.1
MKNSNTQKNNPIILQKNTTGTFFSSFMKLDFIKKVWAFSTFLFIFNYSLYIFLFFVRFPISPLP
NYINILSLVVSHSVGLFRYKNVTRTLQESNLFCIGFFLTFPSTFLLLPFYLLGIYNFMGFMLSN
KKIFNFGTCMSISSFHVVVGRTALMSEVIFFIIIFILFIFRFTSIWTLLSYGIMIRQQYINNPN
MKSVVKEMQVKCDTFSKYLPENLYKYYNECIRINKGN
>KAF5140839.1
MDDKGEIEFFNFVPIHFVNELESDITNLISSLLNNNKILLDSCKKNMFIFKSFVLRNIIKFPST
FKYERKKTDLVIDTPLDINKYYNNVNKKDLLLCKINNLNKKICALKNKCNNLDKILEYENDMIQ
ASKNIRDIKYKYNNIMEYVSTLPFLEIDEENFNYLLEYREIRSEILKREVDDLRERIDMNIL
>KAF5140840.1
MTKEYRCKNTNTENIDQINIVSKYITSSFGRSEVSHFAKFNHKFPQYRNSEEIITVILNYDKLI
INNDTVFITTDMSNIRKYCDSIYKSITNIPKGSFVSFIFHGVLGRSITVSLVDMFINQIGCKGL
LIQPYSLNMCIGLGIQHCILVDEYSTHTNVYIVDDYVLHDCFTVKKSINYSVSVCLPDDQDYVE
DYQKLRMIEDIPYYGCKICDYKSKVLFKVQEHLKINHFFSENDKNMIFKYENNHEDCIQEIVKR
LRFLYFNLERLKRMNIRVVHNNYNNINDLCEQLKFLYNNVIPIQADDSVIFKGNELFNTLELSK
ECWITDKEWNAGKLRVLKDKILFNL
>KAF5140842.1
MTENFFLKEVIDKIENKDMIDIFKKYLSNEDVCCSTLQLIIKENEKLKKHEDIFIEAHKLFVAS
QRMLDDLACKDITPYENRDMDVVMCFTFYAGVCTILKKHLPEDLCEKILDIYEEANLRMNVPRD
NEEENEVFFFILREYFTKFYVPLRLISCKVNINEYDFGFVYYKEVLKEDNVPNFILKKMSGNKI
EIKLAQEVLALCMKNE
>KAF5140843.1
MYKSAVIKDTDIFYYNNKIHFLYLTYLVTLPCNDIIYKFTIYKNKKTNNIYEMIYKSINNKHKS
IYKMYIIISIIEHTKVNINNTEIIKLLHEICVYKSNIIEFINYKQFIHQY
>KAF5140844.1
MLKKISEFLNKKDIDGLLTFLMDIDNLVINKDLIDLLNSFYEKEKEISNVVLSLNTLKNEKCMK
RKSKESGYFEYKY
>KAF5140845.1
MITPVKNISTVEIDSLDSLSKYNKLILDYFIYMGYGDLCYDFSKDLNLEFKKHPLFMRRAKIRT
LIEDGEIEKAIEELNNLDINIYRIKEVFVNFTIHKVYELKHIKEEVDLIIYLRETLGELALDYE
EKVAEILEYIIFNSKNIEIQDKRIELADCINFFILERFNLLDNELEKVIKGILSEENILSQKNK
FVEFKERILEQ
>KAF5140846.1
MATFNSLDISNIVSLSIFKQFEEALKTRHNNIIVISGPSGSLKTSLINTVLNKLSLVSEYITDV
SVYKSKLLTKSSICLTDIDDLEYFIKHKHKINKMSNLIIETRLLPYMYKSLDNGIGINLSISNK
NKKDKINYHLSPYKKLRSIEPLPCIYKTLNILFSNQSYKVTICYDYKILKYIFSNSLEFIELES
LYNIYDSISLADLKLDEFIDYAVYAVAVSKKRKVRKFVCLKSWVYENHYVCTPLCFEYKKYF
>KAF5140847.1
MICYDLKKDIIKFFDFSHKLIFSYIILLVKKVSLSSVSTRENTNILDYSTSYKRKTFSDENGKN
FSKKLKNRESSFLIYDLHNCDLDFSNKHSDFKDTRNVIVINEKIKHF
>KAF5140848.1
MYLAFFLEIIICAENTEDILNSAYFKNFEKFVNGNHCFLRRQSILKYLRFVPFAEEKTELLFDI
CRKTYKILKFKKYNLIKSILIRTHVLLYLCNNLNLKSLLIATFMSRLNNLCLLNYDGHRTTLKS
HCTLKFQIVTYINEGSIDMNYMRKVEQLTEANIEELLESVKSLPFILNINLIYELARITNLAEK
ALETYSTPQQAAIYGNFLNPKFIENVFEVKHTATHFFLLFDKKDKKLDRINFNCFGEALDINFL
NDCIKYDSFRDGPDYSPFINLSKDFDIFCNETITLSFDFADIFLGLIQCYSKHLKRNILLSVEK
HANDQVSLQFIICNEMEYAKKMKEYYARAYKSAPDISSEIENLIKIDKVHEFTTLTDLHTYSFR
PNGTEGIDGWFYWLDCGHFLGFELIDDFLTKLDHNCHLCRRLVGIKICFQHKAYKVK
>KAF5140849.1
MKFFIQLISVYLFSKVIKAKSYKIHEEDITKPASSEKAGLTINPSSKDGELASSSSEDDGILIQ
ISEKKNKGSSKLKKDKLGERKGESKSKHSSLPKSSAVTKLDKPKMSLNPFNFDVKKSIPAKSTP
PTNLKTPTKLETFSPLDSTYKTPTSDFLLKDFESKSVKVSFTEKEMKELENFSKNLDIFMPSIN
RVNVIVKNIIKANKKDEDEKNKKNKPSELFNIKVIEVSDGTNPN
>KAF5140850.1
MAEDETIQNITPWEAQVVTDNKTISINYEKIITQFGCKEYHEELTKKLQEMTGVPPHFYFLRNI
VFAHRDFDILLEKLKSKSFYLYTGRGPSSKSMHLGHVIPFQLCKYFQDTFNCPLVIQMTDDEKF
LFKDQSFEESTKYCAENIKDIIAFGFNPKLTYIFSNVESSHLFEKNTLKIAKSISLNEACKIFG
FDNNSNIGMIGFPAKEIAPCFASSFEFLNKGAMCLIPCAVDQDPYFRLARDKASVMKEPKPTTL
YVSLLPDLKGVNRKMSASDTTSSIFLTDTPAQIAKKIRKYAFSGGKETLEEHKRLGGDTAVDIS
YQYLRYFYDDNIDLERIKNAYEKGEMSTGDIKNKCIDVLQKFVKDYQERRNSITEELFQEFCSK
L
>KAF5140851.1
MNKKFIIKICLKSQETVIFAELIWRNKDVIIMRNAFYKQPESIVYLTLSINLSYITSITKVSDE
EYIKYKNTILNAPGNNGTYSDCACKEINDEIKNENTEEQLQKNSEIYKSNIKKNISINKDTEDK
AQKTENFSDEKPKVIINIESDAQKTENTSDEKPKVTVNIEPKQPNIDNLKSLHQPITANSKIFR
NVTVAEEAKTLEGNKEEESYKNKKEEKVLQSSLKIEPSKNVFKEIKQEQKAATEFNIFEKQKKD
VEDKISSLNISTIRNEQSTPSPQSSYKKSQQPLKLNFNEKSKGQKFNLKDNIWKTKKIENSYSN
KSNNAPTTPLIKLSDKFNIQNKKKYLSNNNDVSRNITITTNRNINISYKEKKYKDLNALFTTLQ
SNIEQSEDSKDWGIRDKISVIEKGKKLFNAGKINFYARRFY
>KAF5140852.1
MFTKCLILLNIYFFLNGIFKRVKFDTNISTMKSKPKYDSVIYIVLDALRYDYIQDRAKNSSHFL
HNKMSKYNSIKDKFEALSVCGIPTSTTCRVTGLLTGTPSNFLEGMKTFLKSSLDIDNMVNQMYD
KYKGSVSFFGDATWLNLCPILKKCHTYAIDPYSKKDLIINEENAITALKKRVNIDKAILCHLIS
LDSLGHIHRTTSHPELKDSLERFDNMINDVFTKMGDNTLLVLTSDHGVTDEGEHGGVSTHEMSS
FVSFISKKPMQIFNVDNKLKKIRKNFLGKRYDLENNFFIKNKGFQRPYIVHQDDILPTVCYLLG
VCVPQNVHGNVIHELVDDSDFLQKFYEQKCLMVGRKAFNFTKKDDLYMAHYKLSEEIYNYFSGQ
HQMYLIISFVISLVLLKKLIFKFLQNIKNVKLQNIWRNFDMRWFTIFSAIIIVSHSVGAIKNES
LVWILTFLFCNTGLNNIILVNMIWLHDKTDILSNISFYTCLIVYLLILQRKNLKFYILLCISVI
KDFFPFFISSSTREIISLYPENKVLAFLIYKPKMNLILLILPYLNIDDICIYPLINLLSGLKDL
EKIDYSVAYVFTDTPSYFETAIPFIFYFVYCRKLVKRPKSYFYINLFSLLCTFTVTYWEFDTMS
FYFHFASRCFFVCLFCIIDLFN
>KAF5140853.1
MQIFVKTLTGKTITLDVESNDSIENVKAKIQDKEGIPPDQQRLIFAGKQLEDGRTLSDYNIQKE
STLHLVLRLRGGNKKKKAFKTPKVVKPVVVKEKMGWLRNFRIGSDGTVQVIGKMCDACGDGSFM
ANRKCFFKCGKCGTIETKQGLTA
>KAF5140854.1
MIVHNIKEGEYVEDKEILEKLKEIEKMDDLYNKYLQKVKYCTEDYKAWSYLKQKLNIDNKDEQL
KCTVSSIGFNPKSYESWFHRLYILKKFRYKIEEKDLLNILIKADKRNLHCWNYINNLYGDFTFI
PKDVTNYTYLHYANGFDPISCIFTDCYDQGMWFYYFTCQEKDLLKDEFYVRCYKNEMAIIFKNF
FQGVINDTVINIPVKYINISVSDEVNINGINYKLELYSKHTDNFNDIKDIDKDCIFNYIFNLDV
KWKYNITDNVWSNYLNNVEDDKYKIYVIKK
>KAF5140855.1
MSRILTSEESFVVDKFSSVKIKNVEDVKQVNLVTKKNKFFVESPVVYEIENTDSFLILGEPKQV
IDINYLKRLYVEQLKSSKK
>KAF5140856.1
MNVINCMFYFLITLCSLLENTVLNEGNIQKGMSLLNNLKSSKDYLISYILRKYFLDNPDSSIQT
DACIDLILSNEYMELIYSAQVLSSKVFYDNALNIASYLLKVGQRACKRYLDNNYEFSPKIYFKN
KEENYNNLLIMTRGLDKKSIQTYFNLLSTKKLKLKNQISLLEYLASKDVGKAYGYLGEAYLYGI
GVQKSIDKALDYFLKGKAISRNQISYNGIGKILMSSEYEDFIGAKEHFDSFSNNSISETDFFQY
ILYNEYFKIDQYSTFYLSRAVSVGYLPAMYVDGERYFKKKDYGSAIVRLKPILEYDETVIELQD
LAYEKYKNKNYISSLIHLLMTVEMGSSSSLDNAIYLLENKKINLSKSTVNSLLYKLYIKQTNTT
FKNVNRVGDCYYYGRGVKQSYNTAFSYYLTSATFNETEGLVNLYFMYERGLGVEKDLLEAFKIL
QKIRMDDQTYLLICYLYIIFVFRVIFTTYIIISIGTGIVAYKIYTKHFN
>KAF5140857.1
MATFNSLDISNIVSLSIFKQFEEALKTRHNNIIVISGPSGSLKTSLINTVLNKLSLVSEYITDV
SVYKSKLLTKSSICLTDIDDLEYFIKHKHKINKMSNLIIETRLLPYMYKSLDNGIGINLSISNK
NKKDKINYHLSPYKKLRSIEPLPCIYKTLNILFSNQSYKVTICYDYKILKYIFSNSLEFIELES
LYNIYDSISLADLKLDEFIDYAVYAVAVSKKRKVRKFVCLKSWVYENHYVCTPLCFEYKKYF
>KAF5140858.1
MITPVKNISTVEIDSLDSLSKYNKLILDYFIYMGYGDLCYDFSKDLNLEFKKHPLFMRRAKIRT
LIEDGEIEKAIEELNNLDINIYRIKEVFVNFTIHKVYELKHIKEEVDLIIYLRETLGELALDYE
EKVAEILEYIIFNSKNIEIQDKRIELADCINFFILERFNLLDNELEKVIKGILSEENILSQKNK
FVEFKERILEQ
>KAF5140828.1
MKFKKIFCNTNILILFFRLKLATETTETGEPSRSNDYNPSKVNNIENIEALYFKCVEGRGLKRV
FFSVMLKVLDFMTNVKKRIWIKYSSKYYSKYIKRNANSSEKRRYERMGLGMFGLLEKLKKLLFT
DDSCQELIFESSPLFEFSHKCYRCDNCNKPNPKGDLNSIHKCKKTCEYYNLTSGQAILHRNYFC
FYAFVGEEVSKNFNFKADERKALLATFGMTFNNTGYSFLEVILIKCYEIVDRAVEKKDFNIKIF
>KAF5140831.1
MNSQFYQKIFLLYFSLTNAISINNTDVENDYELNTLENTNYKTKALTSDGIQTESIISNDSVDS
FDQIQRPSFLFWHKLLLICLKYFFIPLSKSLMAFSLLGLIVSILVSIQQSIFYLILMSVFSLLH
LYLSVKCSELERFIYPTS
>KAF5140784.1
MKLYSFITALFFRFFNLSSCTTVEDKKSYAYIRKLFSNVKLQNLNNLAERNISEMLLDNKFNVQ
LIEENDLKIQYTRFKAFYDLSLDLVSCKLRDFLYERLKLCDFLLYGISEEQTDTQSLMEFKEGL
STKNATELLVPCFEKIYHAFCILQNFEYEKLLTESEKRFKASNDFQKLNDDSK
>KAF5140785.1
MKTNFSRILKIKSAFILISIGYCFIIFVKLFIFLVSYYYNDFITAVNAVASANSFFITNFKNNC
NNNRNYDQDKLEEAVEEQTVIQRLLKKCRQPFSFSLCILLLFVFGGLFFIVFKTRNSLEMNGSF
NEEVTTASLNQTM
>KAF5140786.1
MSDLFSTSTYVKVLLDDVLISSSSMKEHKTHLRKVLDILQKAKASINFEKLSFCKSGVTYLGKI
VFAKRIKPDISRVEKFIICQSKTLDNIVNEIKKRSILHFPDTSKGYNITTNASDEGISASLRQD
NKLIGLFSYKLLIPERDTQPWKKNP
>KAF5140787.1
MKISTLDKKRNIVVFILLCYCYKCMVFVSINMLLYHKILVLATNESTAETSFSIENEHRRDSQQ
FFNLEEIEEETNQDKQTQETSDLLTNKSTVETLPGNKKKDGVDNQRLLESKKNKKKLNRDEKIE
KNCKFLMKMLKVSIIIIIICFSVVGVFWFLAFISNHFGNIDKQNVYSSHSMLYMNTHHDQNKNI
NEISQIQNINGCNRRFLNENPPVNIYKNYHTEERCACSMILDSVYRLQNKNVRSLSSEEGAKFL
KAMYKKGPFFAETLNINYFLCEHENHNSIKNFTSVWIKGWEFGKQKLDYFMSEELYLFYPQNLE
FSNDTIKSDIIEVDKSVSKDYCHSNNNFDISFFYELFVKNFALSNTNLVIKTGSNFDEKNSFFA
ILKMWNAHLVNLFQQDQENKSYVPSFVQWMLGLEKIHSLLLNKSEELDSQQKIAIKNLNFVINQ
ADKYKNLLEEYIKQRFGIQDSQLESFKRSDYRFERLLDIFFYGASHDLI
>KAF5140789.1
MKLDSVANTMRFLGDFVHILSKVVIAYKMEKTKSCSGLSFKTQFLYLLVFIFRYFDIFEVRFYD
LLSVYNFVLKLTFVSFQCIVFYLIRKKYYASYDKKTDVFKIRTILIPIAIISAFLKPSTKGIYD
FLSEYLYVFSLILESVSILPQLVQIQEEGECESMTSNFIFLLGGYRFFYTLNFIIKSLAGRRIG
TLHVTTGIIQVILYIDFFVLYYKNVFSKKFKQESN
>KAF5140790.1
MLSSNAKIFEIQSPPTDTVSEFSFSTLHNMMIASSWDGSISLYNPISPNGFMKNIQYSKPMLSC
SFSKDTPVHCFGGSADGTLHFIDLEKGISNNFKAHNDGIKSVRSLYNSVITASWDKTIKIWDTR
SAQCTKTIECDGKIYCMDLQNNLLAYGTSTNAMYSCNINNMDNKKKHTPRFSYMIKCLNVGSDD
KNVLVGSIEGKCEMINTTSIYNGITFRSHRKDTKVYSVNTVSIFPKNSNILVTAGGNGDLIFYD
NLSRVKTFTKTEDLPVTAGGFSTDGKLYVYGLGDDWSTGYDGVFRKTSIKVMEVNSLGIKI
>KAF5140791.1
MINNLYFFIYLCKSYRILKPKALENEDLYLTNINSKLVLQPFGDKENQRISIHKRKLFFSGDKY
LSLDNDSIEIKLKKEKIVTYLKRSNFSQKKSDPFGFKNKKKILDTPKEKMQQKRNIKQPDQNIT
YETQRQPIRKKTEPEIVKPEEEPPDEPVKIRDEQNIDMDSILSKVKHLLNEKKNYLVESDSKIE
EDTIKYTSLDVFIHPLNDKYIKLKTLEKDCVTYFKDSFIFTPCLNVDSQIFKIENEEDVFKTKK
IVIDDEDDETTEITPSKRHKIPSSREKNHIYENEEMYHVKSKERKPDDKSAVAYTYGTQEEQIN
HKNRDYGDKNFRKIISKRETIVPDLRTSKVTKKDGVIKKSIYKPRYSNETSTTYLQGEKKYDDA
YVENKPLENYKYQDNITKKTGKPYEKTLNTSYDPIRQKSFSSYNSEFITQFKPLENKKSIEYKP
LPVKQKTDIIPKLPNIVISPPMPDVNKVDSTLARLNSPDDFLQKIKNSVDISDIDDLL
>KAF5140792.1
MKNCKFNVLQKKNMLILIFVGYCFAVLVKTVIFLAPFKCSDFILASSVETSETSLSCRHKKDDT
IDDNLLSQDKTEKNKKVHTLTKTLWRKCCIVMVYILLALFLTSLLLLIPLY
>KAF5140793.1
MSSKKGFYILSMCSVLLTVFIFILLRYTSILGSYFNAFHKISLKDTVLGKFDTDIAFNEYSKAT
QTPKFTKEEFVFMAKSYYCISKIPKKVLVNYFLNVYSEPFFKISLFGSPEKAKVYFYLFLRYCM
KIQIIFFSIVALK
>KAF5140794.1
MEQFNVLEMLDEPKVELLQKTIGTLNTSFNSLLEDDLKSKLTEKKLKRGSLMLSYIEKVLIEII
LKSE
>KAF5140795.1
MLTPQELKFITLEELIEIEPCSNINTLSLIHNTYTNIKPLSIIKIPLYIALELKKGNLAYLRIP
ACYTYQYLNNLIDEEINNQHEYISIPKNIFCTGKLVIRESYNSERKEECIGLIDKLKEIRFKKT
LTGLSKMEGRALTLNNLTMFEWYEIREILIKPMEERRKIIEKYSKV
>KAF5140796.1
MKENIYKFLKNKRKASLIKESDMSTEITVKEIKMSNNTIQSDKLIINNIHSDELSLRERVLSFT
PVSSTSLYSTETNYHCLLPKKYLKLTKIFRVMMTIQKYNTNRGLSNIFIKCKKCIEDVLKIRVN
ISDIEKIRFLIPEKITVKIIELEGEKTFTYKLLCTPEEFNKIVWDYYKLKNKKEECRVNEDVED
VERLEILKEDDVKILALERITKQKEGYKIKENLGPEKITEQKENVNNKLEVEIQTKKKYFSILD
RIREKERLRKESFIKKAKDEDNSVFLRKLDLYLKKDDKKCVKLKELIKVFNLYDGDRYIRKVVE
QEKAYDIKEIFGDEYLIKLI
>KAF5140797.1
MKNCKSNNVLQKKSMFILICVGYCFAVLVKTVIFLAPFKCSDFILASSVETSETSLSCRHKKDD
TNGDNLLPQDKTEKNKKVHTVTKNLWEKYGNCCKVVLCIFLALCLANLLFFIIPFSNSKDNSKT
DVSFAQESNLQSKPFLITYSRSDCEKRIKYVSKKRKKEKSISKSGSNCFYNSQKKISRINAKDS
VLLSEMYETGPNFKETIIFNSSVSGYLKDMSLNNFLGDWIYKYRWYLINFMDFLNYEIVRRRNG
EESLFDYVTKDDLYAFFEIISPNSCFVPSDFSIDTFINVFISNIPFAKIRCRLPETENIECTIN
EVKSDVEAWKSHLDKIFQNDEKNIEYKLSISQWNFSVFLLRNLLIERNINLDDSKKANLRYLEV
IFQMLYKKEEEFEEYVKNRFGVPLEYYRSLDKDSSVNFEILLDTVIYDDYQNLICK
>KAF5140798.1
MKNCKSNVLQKKNMLILIFVGYCFAVLVKTVIFLAPFKCSDFILASSVETSETSLSCRHKKDDT
NGDNLLPQDKTEKNKKVHTVTKNLWEKYGNCCKVVLCIFLALCLANLLFFIIPFSNSKDNSKTD
VSFAQESNLQSKPFLITYSRSDCEKRIKYVSKKKKNEKFISKSGSNCFYNSQKEIPRINAKDSV
FLSEMYETGPHFKETLFFDYNLSDSPERISLYNFLNEWVFNRRKNISIFMQFLNKEIQEIKNWK
ASLFDNLTENDICEFYKAILPNSCFVPSDFSIDTFINVFVNNIPFAKMECNLSESRNLECFSTN
ESTVEAWKFHIDNIFQNDEKKNDYKLSISQWNYSVFKLYSLLYKKNKELDATKTKNLQDLEFFV
EMLHDEEAKCIEYIRSRFDAPLEQYKSLKDSNVNVDILLDTIFYGEYQDFVCK
>KAF5140799.1
MLTPQELKFITLEELIEIEPCSNINTLSLIHNTYTNIKPLSIIKIPLYIALELKKGNLAYLRIP
ACYTYQYLNNLIDEEINNQHEYISIPKNIFCTGKLVIRESYNSERKEECIGLIDKLKEIRFKKT
LTGLSKMEGRALTLNNLTMFEWYEIREILIKPMEERRKIIEKYSKV
>KAF5140800.1
MEQFNVLEMLDEPKVELLQKTIGTLNTSFNSLLEDDLKSKLTEKKLKRGSLMLSYIEKVLIEII
LKSE
>KAF5140801.1
MSSKKGFYILSMCSVLLTVFIFILLRYTSILGSYFNAFHKISLKDTVLGKFDTDIAFNEYSKAT
QTPKFTKEEFVFMAKSYYCISKIPKKVLVNYFLNVYSEPFFKISLFGSPEKAKVYFYLFLRYCM
KIQIIFFSIVALK
>KAF5140802.1
MSSKRRIYILSMCSVLLTVFIFILLRYTSILGSYFNAFHKISLKDTVLGKFDTDIAFNEYSKAI
QTPEFTKEEFVFMAKSYYCISKIPRKVLVNYFLNVYNEFLLNSSIVKSPEKVKFLMPILTETWQ
VAFNFIFSNFIAKIYANFVTNIMNKFNTPRNSNDLLMIKLLQKYIGTLDTSFNSLLEDDLKSKL
TERKLKKESLMLSYIEETLIEIIPKSKEFK
>KAF5140803.1
MKFEKYLERNMYTPYKYYYIDYSTLSKSINLDVCEYKQLLNENIKLVSGFIKLKIEELRKRLSN
CAKNSKSLKKLLKEMKEFTEYVRINTRGLKKVIQRYDKKTNNCLYKEYKKVIYAIKDDVDKLSD
MIYKSSELMLKNTKKASIDNSCFVRKTDKYWVHKNNVTTLKFLILQHLPLYVFNNVYDPETHDT
NISSVYFDSTDYCLYYDRLRKLQNSEAIRIRWYGDADDIVFIERKRHEDGWTGEVSKKLRFRLY
ESKVNDFISGEDVWNYVVELNDVTDDLKILYKEIQETIVTKNLRPMVRTCYKRIAFQLPNDTTV
RISLDTDLCMVKENIDKNDNWRRINIKYLPKEEIVRFPYGILEVKTQCIEENKPDWIIDMTTGS
LVEHVHKFSKYLHGMAVLYPNITEIPYWLPQMATKILKDPFENKSSYKEFDNNQVLIDILPEDK
DSLVDSEYLSTFDTTNKKISIPVRVEPKVFFANERTFLSWVQFAIFLGGIGTALLGMERERALL
GGITLIGVSIVFAFYALYLYLWRAGMIRRRESGPYDDIYGPPILVCVFLFAMFLAIIFKFPLKK
VL
>KAF5140804.1
MDSFFVRGLYRTIDFLNKIKIDIPPLKILFSPTDVQYTVYMNLKEYFIAYNLLLCDESKIFTDT
IIFCTCCGNLKNFMRNYALFMHKKGNPVKINTKNCNDDFLLYLVGLVNKDINVLLEVVNKQPYF
WDAYLAIIDLVTSETVPDITGPLSEFFYMKLFVKKQIYKKTFRLRDEYLNLKGAVLYYRREFNK
AQKIFEGCNVYSEYLDLHSNILYIKKDPCVYDIAYKLINMNRYRAETFCCIANTYSFKKVHNKA
IEYYTVCTKLSPCSIYFTLLGHEYLEMKEYKKAIESYTESLRISEDDYRGWYSLGKVCEVLNMI
ETSLFYYKKAVEYKKDDTLVWLSLGNVYITLQLYEDGLKCFKRSVKLNDSLGYLYIAETYKTMK
MYSESAEFYEKFVNASKEKDGDVKKICLFLEEYFRKMCDNEKSKKYFDMAKEID
>KAF5140805.1
MNRLSLLLLLVEIVKSFTAVIAEGTCDQNPYEICTAVNRTGVLANSTNLKILTDLLTEKDVEKA
YVYGWEDHKDLYVLYSNGTLVPYIKDRITSKYALCVGDCPCKPKILGADSNTSCCGKKDKPVVE
SCCGKKDKPVVESCCGKKDKPVVESCCGKKDKPVVESCCGKKDQIKIASPCCGKKDQIKIASPC
CGKKDQIKIASPCCTSERTPSYVREPDKDCKSCCALSNQQNESNAYRRNRRQRRLRRRKRHQRR
NESSSNESTNNSNNESSSPYYRCYPIPTIRFEEYAEEVPFSPAPVITSCLTTESKSFEIESINE
NFFTLLAKEELNKVRKKEMVIAVNEGKLFDIPRKLYDPWFLYGLKRRISRDHRVKACLYISDDD
QLFAMINGKLFLVDTTDNNIKLEIVHKEKLGCLELHEIVFRM
>KAF5140806.1
MKELENLKISKQVINIVFVGHVDAGKSTICGQILMLRNIVDTRTIEKYRESAKESGRENWYLSW
CMDTNPEEREKGKTVELGTAFFELPDKKINILDAPGHKQYVFEMISGANCADVGILVVSARINE
FEAGFEKGGQTREHILLMKSGTIQKLIVLVNKMDDPSVNWSKERFTEIETKIGSYIKFLFNDTI
FIPVSGLTGSNINKLEDNWYTGPTFFDYLNSIKINKRCTDKLNIIIVEKLKALGSSLICGKIDS
GIIRKDTFVKAVPQNFNVQIVGLYNLDDVEIDEGVPGDTVKMKVKSEEEELQLGSHLVELTDDI
YKKTKLFTCKLTLLECDNIICSGFTCMLHIGVLSIQCKVEGIRTLDNKKVRFTKAGNKVLVKIR
TEKEIALSSEKNKEKFALRLGEKTLGVGVVRNIL
>KAF5140807.1
MPVKRKNHGKNRKNRGSCKPVQCDKCGRLVPKDKAIKRFKIVPLVEAGSMDDVKVASIYDVFEV
PRISYKNQYCVSCACHARIVRVRSRQGRKIRYDGEKRMVK
>KAF5140808.1
MFRRLNRNLNNFKNDILKQNIRGHFVSRSLSKHTLVLLVLSITSLTMGCIMTYTYYNLYETLIS
YSDSTTIPIYFPQSTMYFYIQIDDFYQTNLKYSKSISYNQLKGDRETNSNVTDPLSSRRGKVYY
PAGILPNTFFQDGFTFSNLNINTSNISWNSMRKKIKPSGYDRSEVIPPPLWDRYRNIPNLSDNE
RFINWIYTSPFYNFRKLWGTINVREAGVYNLEIDSKYPYGNKKVFFSQMSWAGTKNYFLSIALI
TMGIIGLLFTYLLYRKVLD
>KAF5140809.1
MNLDQVKKEFLEKLKTYPFETDEEALSWGITDYKLNYASKPIPLETPFCIQPKKVNKKMASTSE
ILENDTIFSESTEDEYSSTDEIYHDDIVMNINLSIKSKLIIDSCNLTINRSKKYGLVGRNGIGK
TTFLKNIKKRKFGIPRGIKIYMIEQECNLDITVLEHVGENGGRILSGFGFTKEMFNFNLKDLSG
GWRMRAHLAKAININPDLLLLDEPTNYLDINALNWLEKQIKDLKTVIIVSHDRTFLNNVVDEIL
HLNDYKIDIYKGNYDAFVAQRNNRLLQLKREYENQLRQREHLQSFIDRFRASAARAALAQSKIK
QLAKMPPLIPPKKDPIIKFTFDCTVCKGILVEMRDVKFSYVQGKQIFENVTISITNKSRIVVVG
ANGQGKSTFLKMLTNNLQNCDGYIIKASSLRVGYFAQHHVDNLNINEKVLDLMLKKYTLEESKR
SLANFGLNVDNQRIGTLSGGQKSRLTMALINGLKPNLLVFDEPTNHLDMESIEALAECIRKFEG
GVVCVSHDLNFVSKAFSEVYVCENKTLKYFRGSAADYKESIKS
>KAF5140810.1
MKQRFNFLDIRAIINEIKPKLINKFIQNFNTTQQRIIYIKFSSKDILLIEPGIRIHLTSEADDG
ISHFCNILRKKARRDKVVDIYQVGFDRVIVFELSRQKIVIEFFSGGNVFILDEFDKVVEVFRVV
KELDIIKNTQYVFNPAEFDFSWENFCNMEFKEFLPFEKELVDNLIKKINKLTGTDILVDKDPKY
KTIFNDCLQEFNEFISNIGGFGAVQMKKGKPFSFFPFDIEIDNKKTFQSFNEAVEFFFMDRRKK
KIEKVDKLQKIRNKQYEHIKELENMVKDMTMKADLILKNADIVENVLDIHNYVIKNKLNWNDFL
KFKEDEKSKGNEIADIIVKSDFKNKSCIIDLKDNEDSHFIEISFDKSLHSNAQNYFEKRKKFEE
KILKTEKAIDTIKIKTYTKEEKIKIQRSVFWFEKFNFCFTTDKKLVIGGKNAQQNEIIVKKHLT
PNHLYFHTESSGGSSVISEADVNIDEVALVALCNSACWEVNVVSPVFYVKSDQVSKTPPTGQFL
PKGSFLIRGTKTYVNVYKLEYGVGLLFKTSDDIQEGDYFIKYEDAVFVTNPSNYEIDYALPLSA
PYKVLKDLYKFRVRILPGKDKKGKVIQGIISHFIKDTEERIIKIIKRISVEEFMNVLPTNIKIG
KDIK
>KAF5140811.1
MAVQYTRSNKSNNLTVGIVGLPNTGKSTLFNFLTKNSVPAENYPFCTIDPSHGKVEIDDVRCDN
LVNICKPNKVVKACLNVTDIAGLVKGASEGFGLGNCFLSHIRSVDAIFHVVRCFEDSEILHVED
SVDPIRDIKVVNDELRKKDLETLTKFRERMIKESRGKALDKNFKDRLDLIERLLKILESSWVNE
HQYSDEEVSFISTLDLLTVKNVVYLANVSEEDYNKKKANKHLKALFKFTRNVIVFSAIFEHESE
KRSIFISKLAKKGYELLDLINFFTIGKDEVRSWTIRRGCTAPQAGAVIHSDFMNYFIMAEVCSY
DDLIKLGSEAEVKKQGKYHQRGKQYVVCDGDIILFKHNPPTSKTKKKK
>KAF5140812.1
KMVVENRYRDLFREIRSSTVLDDYTGKGRIYWNKFPKKCEAFPECESLS
>KAF5140813.1
MHKDKIVGCVACNRDNPAKISLAFNKNCNDEIFFTTCYDSLKFENLCTLICDQKIDLLLIQKEQ
DFLIEKCTYVKIELIERSCLKENLKEFDDYFLSCAISALMNYLQKASTTFKQLFLSNRCCLISN
EIQEIFNLINLTNTNYGKRKLKLDILQPLIFATDIKLRREKLLYFKQNPVLSITIEKILRKMPD
IENIINFNYGCNNDINSCKKHIDSTYKIYKFIKLYHALREKCALFKFDHGSILNVFKEIFNSDI
HDENQIDSLFNTGIDDYLDLAIKIYKETFEATQDYLKQIITELDCKIHKSSNNEFQFKFKLPIN
FEANYKNNERKLSTKDSFSNMNNFLNSKTSILDCTYTPTKSIEKKAINDLSSKEIFLPANDLEK
KKNNLNINFKLPKEFILLNSKNNYVIVTTLELQKLNFKLSESYNQILEIGGELCKEILKECKNY
RQKFYDFFDEISEIDLCLSSYKFSNKFDCCLPTISDKICIVSSYNPVINKEKVIYNDIYLSNLF
RVNILMGSNMSGKSVYAKQILQIVVLNQIGYPIAAKNATIKLFKKIIFKSNHKTNVQEIINLID
NQYNDENTLLILDELNNGIHWETLVPLNIAIVKYLLIFQVYCLMITHNTDFIKFIKHLPGLNFL
SSYKFMVTYGFNRNCKTIYSLIMQILNISLKYDEEDKCKDSNAIIKLAQQIQRRNTEKDEKYII
DQILQYNLFYYQ
>KAF5140814.1
MKLNIFKQIDYKPKEITALCSTDTHIYIFRSNKSCEIIDSVTLQSFSYINTGYVIIKSLIYKNS
IICISELDELLWINIKNFSIETNKIGYKILDFILYGDKILLTTFNGFIIELKEKELNIKYKTSV
LLSCIVQYDDVFLVGAQNKILIFDNNFKLKNEIEIQEGLIKKITYFKDKKFGLVTDTGYFIFLD
ISLLNIIQKIQIRNSSLNVLLYNSDTFYTSGEDSRLICYKLINNIFVKGYQIDLHYGISNCILL
DHKRIFVGNSDGMLSILIPCKDKFTYTKIYDRSVCASTSKDLLLVNNRTHLDLFNLKEENVKLK
NKSNKNEKNQLSNLCTFKLLKNIKEDFSVKNVPFSNLLRIYSDFISFSIICDSNIIYSDSKGTN
LIELEKSNVNKINLPDLENFRSVNIRTDNNVILLKDFTGSYKFISKDNYMNVNYEIKNEEHNNE
LLISKDGPYKLVQVKSYDINKSYIFYINDKIKKKVTTLDIIIDIFTFQNELWYFTQTYIYNIDR
NKKFEFDAVIYDVKVVNDRIVVVKDDWKYIQKYIKQGIFKKKYSTK
>KAF5140815.1
MNIKYDIQETLASGSTSKVKRILTIDNIEYAIKIMPKMLKDIKSFNKEISIHRSLNHPNIIKYI
DSYEDKDNYYMVMNLAKFELYTFIECDVGINPLVVHFLIKQLISGVEYLHSKGICHRDIKPENL
LIDADGTLLISDFGYSTFFRYKNKYRRLKFLAGSKEYMAPEVAMENYDGELCDVWSLGILLIVL
LTGTLPWDAPIPSDQRFKTFISMKYHYYPPFTKIRDKILDLIKKILVVEKRRFTLEMVKDHSWI
KEESSVARDTLFSLMPIKDSCKLVFTQPDDNQRLIAGSDLKLSQPINNCNQICEQKRFYKKGNM
VEIKNEVTDLLKWMVVPHKILEDGISFSTTDTKRGVLRGDIIFTKVEDHCYITFRKIKGDFKEF
KKFLGAFADNFSEDNN
>KAF5140816.1
MDQNISRKKLLKFYKRTKLETSNYVVRHKKKLTISCIFTFCVFVLIRNIFFINFGDTMEKEEIY
NFINNAVDRCLQKKTRYEQNKEFALIKSSLPIKPVKMTLTTAVFFLTDSKPYTVLKRIIVNKKT
PIFEDKIALKLEHPHLVKSYKSNIRTYRDINNETQTLIWLYMEYLPYKVSQSYVKKDEKIIKQI
AYDLLLGLQYLHNNNIAHLDLKIANIMGFNHNNEIRYKIIDFGYSRVVNKEIYLPGKNYGTFPY
KPPEVVFNSIHGLKSDIWCVGAILLFLRVERTLFYDSDNKKDKALYEKFLSGRYKIKYPSDISP
ELRDLIKGCMRLNRNQRPSVDELLNHKFFNREYGTMFFDLYEESLDSYESEYDYTDDSIDLEL
>KAF5140817.1
MTEVIESKNEYTAICHIKATKNNTIIHVTDMTGSETICRISGGMRVKSKRDEGSPYAAMIAAQE
VAAIIAKKGVKTVHFMLRAVRSIIRSGINMGRIEDVTPIPTDRVRMKDYVVSKLALYEEYWKFM
CRECFSFYIPIINCDTFLEKDCFRIICKMCKKNTVIKILEK
>KAF5140818.1
MKDFIEEFTLTIDTKSNELGKLYEELGLDVVYDTHSIKVCSSSLARIISINEGIHVHTLISGSE
DKVIYDTLGNKVIVTFLRSKSLISVGIITSGGDAPGMNSAIRAIVRICLKSGGSVYGVYRGFDG
LINDYICKLGWDTETHNSNEGGTVLLSFRSKEFYKREGRKRAVFNLIKRGINSLIVLGGDGSLK
GALILKNEWRELFRELLEEGKLDFLKDNNKEVDNKYINDKEVNDVYINDKEVDNKYINNKEDNN
KEVNDKEVNDKYIYDIIIIGIPASIDNDISLCDFTLGCDTALNRVVESIDHLSSTMKSHQRVFV
IEVMGRKCGWLSLMAAYSCLADYLLIPEDPPLDWRKEVLGHIEYGRKHGKPGIFIIVSEGALDR
KGNQIDPSEMVDYIKKQNIDVRLLKLGHVQRGGPTSASDRILGTLSGIRAFKEIEKSIKNKSNT
SKIVISSNGDIITKDLTEVINQNDIVKGYENNYDFKSILKCRGDLFRTSLSFYLCILQNKRQSK
ARCLEDLNLRVLVNNNIELQNKYINENTSISNSTVFNYRIGILQCGKRSSGMNTALNSVIQYCY
ACNIEPMCICNGLEGFMNDSLFKPEMYEFGNEFNNGGTILGLGVAECDIKKQMKKHNLKGLIII
GDEDSLEVLYEFKSIIKRRKCIENNLVKSYKDNSNTIESNTIDTCEEDIIKDNTTYSRLNTNED
IINNVEDNLSIILIPSSSINNIPMTDYSIGSDTALNTILKVSDCAKLSSLSLRRNVFVLEIAGV
CGYLTCMSAIAACAFDCFIPERKYLISHLSETAHRLRQKFKDDKRTSTIIFRNEKTFCSISTES
FCKVLETDGLCLFDTDYGVLGRLQEGLNPSPMDRINASLLGFKAVDSCKENNIGVVGIQGNQVV
FTDIDKCMDNYDNIKKRVKDPKWFKFSNVCKLLE
>KAF5140819.1
MCSHLSLKDGFCKLCGIQVEEYTLVLPVHTPSNTLITSQKHVHLLNKLLHGLNIFEYKSDILQE
YNNKLFKSRLSTKDKLLLCIYKVLRDISYPITFSDLEVYTSKIRSKWFKEYKFIPYNYEYIINI
VSRFNNKHLKVDVDDVVNFVYRHSKCPIDRVIKIYLEKSI
>KAF5140820.1
MCEYEDNNTSILDDIPRLYDLVDKVRDPRQICVKLLKYHKGNIEVSKFLYYVMVTYDVDFPDFY
DTTLHNITVDTLPKNIYFIKELLNKDISICIIQKYLDYIINLLLDISTLDLISVLDVLVDVYSK
IKVLRRDYPQFRILEKSTTPVRERVKKIIN
>KAF5140821.1
MLKNNIKDVCEDKHTIGIGTGRTVESILQYLNPNSTYVSSSHQTSISLTNLSLKSVPIETVQRL
DLYIDGCDYFDREGNMIKGKGGSLTTEKLLCSMADEVVIVVQDYKYRKRFNNCYVPIEILPQSI
KYIENILIKNGIKYELRCSKNKFGPVITDLGNFIIDIVYDREFLIRSKQICGVVEHGYFENKDY
NIKVEVFKE
>KAF5140739.1
MNLEHIYRDLLQKRQERQEYNGTIKGTCQEYCPYFEYIERNLRGDINKYEKNILVKKYNRSSAG
KVKPFPEDVRPINVLVSVLEYLLQFCDFTLESYKFLENRTRAIRLDITIQELECDRTIYVLEKI
CRLLIVYSYALYDNKEFEIHLNLEQCKKILGTLIDLYNKRNKYNEEFIGYHYLISFDEKFIVYN
TFYKSKNILFSAIKCAYLQNNLYIFFKLVRSTDFLSYCILHTYFDKVRLKGIEIYSKCFVEKID
ANFINKMLYLTVTELKSLCKKMNIQLINDSTILVDFKNKDLFENDNILIKERKSIIRTSKLIYY
GDIDYYIKDYIVKMWIIKNFTKTYKPIINAKIMRKKVKFNIFSDPHETQKDIFDVLVKIYCKIS
ASIFVKDIKKRVIIFEKKKKLAREICFYILDLYIKNRLKSPKGSVNVKTLVQNTLCIVTDDTIF
SAIFVNTVKKSVLMNYKPDFLQYKNVNISTLLKYKVSIFALNKKLLVDTNTKYYMLNKMVDTPQ
NMGKNIDKILELINISRYIIKNKLNLLLENKSRLKQISILTCLIHNGRNPDVKEDWINKIDKKQ
KLENIEVYYEEGIKMY
>KAF5140740.1
MYTLSYILKICTKVTEKTLKKTDIKQIDIYKMIVDTTLTRSTKILVTIIKIYCKKAKYLLDDSN
ELVILLSNQKKEKKITVKKKQEEDVYISDIIVPEYSYDNTIDLSMEPIREYEDTKDSTLLKSFN
IPIKRKKIEDEVIEYDNNYYKEHICNIKGGMPFAGCKYLTHLNFNIPSFFNDKLKLAVETMRDE
TAIEQYNEMSIDDYNDVSMYSENEQYLSHDITYEDTEKFLDLTVLPPSFIFNDQIEHLDREDKA
KLFFDLLRQTSFGKIEVKQEYPDSKIFCKIL
>KAF5140741.1
MFTKTSSSSYSSTEESYSSEESDNIELSHVNNILIEDLCFLLTRNKFFTDPDQLVFIDKIFIVS
NDVVLYYILLLDYSKMRSLIDKKVKKRINKFLKDNKVSINNLVLVFADKLCNLNIKEIVNAYKT
LKFTSTNYIFISKCYYPSKEEKEEFLELFSDYKESLEILPVKIEEIFLNKFSKKKNINIGGVPF
QMHLINNEDIKKYINILENEEE
>KAF5140742.1
MHYLLLVYNLRATMLVKNVDFGLLRSSCSKIIPHLYYSSISGEQLDIQYKKNVNNYDLLSESSL
LLRKSNKDLFNDQLFNFYTVKSITPKANYITLSPYYKLILMYNNIFELQPAGNQYSLFCKNVLL
KKILEEDYQNVFKNILDELILPETLFKRALTRLQDNLTFFSNVFEVNSYIENFIKRSNFNTKNN
YLEKLLHVTDEERFVKEMPFLNDLYNIINLYKEISTNNITNDNKFVIFNVDESLINDLRNNTKL
IINKKEYNVTVEGFYDNNKNSKDILFDVRGDNNKYAFVFDRDQLRQGDINKLKITISNGKESES
EVVDVPGCLINEGVSNAITFFSE
>KAF5140743.1
MSILFRAVPIYCSMFIPGNLRLTASKLLGRNNVLFLYYSTSVKKRINDSLSVSFEKNFRQKFDG
FAMILLKRGTIDNLDPNLFRGEIFNFYKKTKQTPEADYVSVSPYYSLVMSNDNRFYELKPLENQ
YAMFCHNILLKGFLGEGYFNRIHTIFLLKGILNELDNKDSKFVEVLNQYKGYFQCIKDIKEMKA
YIEQYLCRKNSLPLLQCTENTNNDQVYKQCMFLLNDVYNFVNLYRKMLIEKSTEGYKFIIFTIE
NSLFEKSTENIKYLINNIDYNITVEGMGEHYKKGKEIKFDIKGSDEQCSIAFDFKQLKRRHAEK
LRLIIESELETITEIIDVPLHIEMDDVDEHLLISPYD
>KAF5140744.1
MKALETDHETLHTRFIFYRNNELLIFDSNYKLINRIQHDVVFIYKMYFTDKNKNFYKIYNDEPV
KICQLKKRIFKIVEYCNVLYIIDVYGDIYKMINNSLVFLCGTLCSVIDVYITKDNILILDKYKR
VRVCCIDGTIIGYDFNVDYKQFLQSYNNFLSKNVNVLFEEEIVKSMDFKHFSVLVYKKYIFLLS
NGGLHKISHQYSDGNIYCTSEGSIYRLIDDKVECIFSLSLNSRAI
>KAF5140745.1
MTLNKHNTKFKQIFSSARNTYKQDLSGKVFRCFKNIYYMKKTNNLIFEMLLFLLLIFLQVVQLT
FNNQEYYTNFAVSSELPQASEIGLKLLNRGGNAIDAAIATCIAVGIVNAFSSGLGGGGFVLIKK
KGLDEEPFMLDFRERAGENFKLNEYINNKTASSLGGTAVGVPAEIKGLFHIHKKFGRLPWKDLF
KECIELCKGFSVTKELEKRLIRHNFEILKDPGLREIYSKNGQVLKEGDIVVRENYMRTLKILAN
NPNDFYQGEIAEALLESINKNGGNITKKDFLNVKPIQRTVIVDKFKDYKVYATSLPSSGVLVVE
ALKLLEFFDIKKIFEDSKKNNSYQHIHILVEILKFVMARRGELGDPDFLPNHEEVVKHLLSKEN
LTNIYKKIDVNSTLGFNQYNVDKTNVVDGGTTHINVVDTDGMIVSLTSTINLEWGAKFMDPVTG
IILNNQIDDFYFPKDPNADLSSPNIGKPEKIPLSSASPLILEKDNELIVLGAAGGIRIPTSIIE
VVFWISLGFSLREAIEKPRLHHQLDPHVLFVEYSESPDVIKYLEKLKHTVKISETNSIFTSVQG
IQINYRLSSKNIYAISDHRKGGRAAGL
>KAF5140746.1
MSLTNAQKVKVMQHFKSKGSLLIYDRKLEKNTILDINNKKLRSYIQSLKDKGYIEEHYVWQQLY
CFATESGMKYFNDELEIPDVHDDGIRIEAIQVKEE
>KAF5140748.1
MIIDIYARRRRRRSEGFEIVPRVPKCVPLRDSNNRSSSDSSSSSSTHRRDRRRRNIRPYVEENL
QLIQGLLLQVNLNIDKFARWFTEELKHKIIAGIGAINKTISERLRNDINELEKRIIKILCNYSN
EIGRELVELISNTNADFQDAVLQLYKKSNASIAKAITDIAEKKMLSKTLVVDTSAAIDLINSGL
RDLIGEIERLFRRLTAAEKGIANKIIEDKLHNQLKEIEKLLNEFEKRLESSFKEIGLETAAIVS
LNINNSTRRFIGYIDELFKKLGQSIICVLQGNSQELRPPVIVNPSFHHNELFTKD
>KAF5140749.1
MLVLKNELEKYFKKFDVISILGQGSFGTVYNVQDKTTNEQFALKEIHIKFGKVETFMNELLPPG
ISHRNILYYSPLMISKRPLKLSELKENTNIVKSRSKSAHNINFYEELNADNLENDYSNVTQNAE
DIKNIDNYTAKKYEEFSSSDIFNTKVLSNETNQFYPKAIVDSQLNLKKDISNTFMNKITRKNVR
PKILQKLTESKRCKNWGVSNSPYVNKKIKRNNCNTESYFLYLKTKLCSFSLRDFIDARNERLFD
KSKENYSNIFYKGILNTNVKIPFELYRKSVTGGGNVCKEFSLRIFKYILLGLIFLHSRGISHND
LKSSNIFLDGSDSYVPKIGDFGSKSMCEMHDLDNNFFEATSSYYNCNITNIQCNHSNSSKLFDC
RSLIPILIDLIYPFKTHAEMIGTLRIINKTKKIPNYIRRENFKESELILKILTDDNITVQSILT
IVNNILGIK
>KAF5140750.1
MISSVTIQNSNLRFIRSHKSKNLIAAVGQKTVVILQLENSILICKQRYVSENVYEYYTCCDFLD
YRDHIFIVVGGKPGTITVINLTLGVFYSYIDTKTEITCIKVYNNLIVSGGKDCTIQVWDFIFSK
KIKQFTGHKDIVLSLDVKENTILSAGLDQSCMIWDICQEESYKPQCTIINLHRDIIIKTLFYGE
LVLTLSQDGKITICKPKYINNYKCYYSDDKTTTNNSDTVYNVNVNAHKTEYKFKEKRKLKHNFI
FIKELCLEDTVDVNVIEHSLICLNKYNGIFTLDLLKITDKNLEVSKIDTSKQEGISFTTNGLKI
FVLYEGSQIKAYNINNKDIDVLDLI
>KAF5140751.1
MTEKSIKKTKLSQRRRNKMLEESSSSSTKDIIVQREPFDNIRHYNTINVKKYATYKQGNFKNKN
MKSFAKKLDLFNLKYTEISSKYSLRPKKKLCVITGLPSMFICPYTRLPYYDSSIYKYFKTLNSE
GINFIYETKDMCKNFNPFTNK
>KAF5140752.1
MFTSYIPDKISFTFYKDEEIIKMSVLEITQPLCLDTFGHPFPDGLYDARMGPFNNDSLCKTCNL
SYLTCPGHFGYIKLFKPVFNPLLFSTMYSVLKSACHKCGLLKITNRDRLIYFLKLNLLKRGYPI
DNLDYLSTCNNENDLCKKIADLLLKYSDKSRASSNFLHQEFCNLIFKTASARTKCAQCKISSQK
LTTSKNLKISYVLENNSQKIFLIEDIIDIFKKVFNNEKKLMESIFSTADYKMFFLINISVPPVK
FRPVNFFNGRMYENPQNIHYTRILKNNIELQTNPDFWPELQAAILIYFDSSKSQYSKGDGAAAG
HKQILEKKEGLFRRNIMGKRVNFAARSVISPDPNLHTREMGIPKIFAEKLTFPERVNANNYDKL
RKAVINGREFPGANAIQTGNNLQNLEYISYEKRVALANQLLKGTKTVWRHLNTGDTVLVNRQPT
LHKQSIMGHKVKVLEGEKTLRMHYVNCKPYNADFDGDEMNVHLPQSYVAKSEAESLTLNDHMYL
VPTNGEPIRGLTQDHVVGASRLTIKDSFYTKEQYIDLLQSGLSNRRLILDNPCISQPVSLYSGK
QIASGILKNLNLYISVTNKGKIGAKTWLGHEEEGNSIFLEGEMLTGILDKNVIGPTQYSLIHAC
GHLYGFSVANDLLTYFGRVVNRYLFNFGFTVRIDDLLLDSFADSSRNDIIKAGNENAKIKQKIY
MKDNPDYYINSNKTAHLDSIIREEMNNVTTQIVNTCVPLGQLKKFPNNNMGLVIITGAKGSIVN
LSQISGSLGQQELEGKRVSYMISGKTLPCFERFETSPSAGGYVFQRFLTGVNPSEYFFHCMAGR
EGLIDTAVKTSRSGYLQRCLVKHLEGLRVEYDLSVRMGTKIIQYTYGEDGLDCTKSSFLKQIEF
FKNNSNMFFADNFIKFCQELKYTNREWKDLISKESDEIKKLCLKQYVNALVDPGEAVGVIAGQS
VGEPSTQMTLNTFHLAGVGARNVTLGIPRLREIVMVAAKKIQTPLIYVPLIKEVSTEKLDIFEK
ITLDECISEILISEKMVSKQGRYCKEVKVTVNILKHEQYAVPVLDSVFLMELGKKIKKLSKLAG
GINILEINTKETFINTNDDSDQDEDSENDNDKEAEKVIIDTLKAEEDMENNQEIEDNDDQNDQR
EEEIPENEEIIFKTLNFKKVAHMTYQFTSFYPADFSLLLLPIIESILPKIVVKEHKGISKISLS
DKNVIIEGSNFTSLTTLIETEDGFFDPLEYFDIYKSSSNDIYSICMTFGIEAAREAIIDQIIAV
FDVYGIEIDIRHLMLIADYMTRTGEYVAFNRIGLGSCDSPLQKMSFESCYANIKKASEFHMTDF
LENPSASLTVGAPINVGTTIFDLLYDMNSYTVE
>KAF5140754.1
MKFKKIFCNTNILILFFRSKLATETMEISEPGRNINYNLSNVDNVENIEALYFKCVEERGLKRV
FFSTMLKVLDLMTHVEESVWIEHTLEYYSDYIKNFPTEEEKYIKKCLGMFKLLKELKPRLFTDH
SDQKRIFENSSLFDFSNKCYRCDSCNELSLKKNLDFIHKFEKCKKTCEYYYLTDDQTILHRNYY
SFFIFVDKKLLKNFNLKDDEWEALSTIFGMTSKNTKYSFLKVILIKCFEIVDRSIKKNEMLNI
>KAF5140755.1
MKFKKIFCNTIILILFFRLKLATETMKISKPSRNINYNSSNVDNVENIEVLYFKCVEERGLKRV
FFSAMLKFLGLMTYIEERIWKEYFLDCIKKYPHEKGRYIKQFSGMFKLLEYLKTHLFTDHPVKI
YF
>KAF5140756.1
MKFKKIFCNTNILILFFRSKLATETMEISEPGRNINYNLSNVDNVENIEALYFKCVEERGLKRV
FFSTMLKVLDLMTHVEESVWIEHTLEYYSDYIKNFPTEEEKYIKKCLGMFKLLKELKPRLFTDH
SDQKRIFENSSLFDFSNKCYRCDSCNELSLKKNLDFIHKFEKCKKTCEYYYLTDDQTILHRNYY
SFFIFVDKKLLKNFNLKDDEWEALSTIFGMTSKNTKYSFLKVILIKCFEIVDRSIKKNEMLNI
>KAF5140757.1
MLSLLNLISGIYSSDAKVEQITEEQIISWPEYLVLKSLKLGILFFVGYTLFEWLQVIASDRSSQ
EALNRAITRLFLVGLGVICYLICRWYWY
>KAF5140758.1
MSFIVRCFQDAFLSQNYNLTGCENLANWAEFLLRKGMWVSVFVFISSISIVICEDQNLFKLQEK
YKKAKNIESQVDRSPKNWYYVVYFVTGVCSSLYFILHCFFGFNF
>KAF5140759.1
MLFLYCLLTYTLLSPELLNKCKLFNIKDSDCINSSFIPSSEYNRYLKSFNMPIIRDDYCTKNKC
MAVVNNENMVQQQTPSPQTTPAQSTTSQVNTMTLTSTTTSTVIISVPPASIKTQDISESVKDDK
SQNKCKKSEESTDEQREKTKKDCEHQSKVKKGDVGGEKEGKSEHHDIENKPKGKKNGENEQNNK
KQDNEEKDITTVIREIPTTVTVEVPLTLFREHTTTAISKVPIINYSLTTFTEKDTTTKTFFKTA
TVTSEIFETTTLTTEILKTTTVSVINQQTTDYDHKENELDDENNSKIPTYDVDYKFPGQFKDIE
DKFARFRSKKILKKDIDNLLMNLCDTKSKNYDCISPFLEDKKKREFTCTDNQKSTDNDCKSESI
KTVYISDTKSQDAVFENEKISTVYITKEPSVEKLTTVFITREPEKENISTVLETTPPFNEKTTT
IFVAPPSPATDSHVEQEKTKTVFITQSLEAKNQDILDKVSTALVTTLINANTPATQEAYSTVFI
TTSVLIPTPQVVNQAPALDILQTADIKKKEDKTPLKSKEDCDEDIIPLLKDLIQTTLASAKQKH
AKPKKSNRKIFKTFYAKRKKRKCNPKRECSDKKGQPMEYEKICNEDHNV
>KAF5140760.1
METIKLLSSDGIEFTIKRKIALYSKTLNLLINTNPNYIEHVAEAIVLPINSKYLARIIEFLEFK
ASNKNVDDFEIKDDETVDLLDAAAYLRI
>KAF5140761.1
MQEFDFECLRDQTINLLEELKNSKNQETLKEKISALWKNIPISNIEKEDSITLYKWDYNYSKEA
TIYMIIYHLYNIGCDNIVETFYNEYSGDHKKYLNICINNYKEFVYYTNKFKENDFMLKNFINQI
GVSEELIFAYNILRFLESKSLKQSIKELQQTLSPIITNFSEELKEYLKCLVLPQYTNILKKDVK
LKIQHLFIKDFCNLRDFVNGDFLPIVFEQGCIGFNFLSKHEHAFKNFEDIILPVEIPLGKKKQY
HSLFVCPVIKEVCSEENKPVLLECNHVISSSAANILSKYGAVDVFKCPYCPEMSGYEKILKLEL
YK
>KAF5140762.1
MDRNFTDYDNAIESTVENRSGITPILQNVVATVNLNCKLDLKNIALRARNAEYNPKRFAAVIMR
IREPKTTALIFASGKVVITGAKSEKQSKLAAQRYSKIINKLGFNADFNDFKIQNIVSSCDTKFS
IRLEGLAYSHSNYCSYEPELFPGLIYRMVKPKIVLLIFVSGKIVLTGAKVRDDIYQAFENIYPV
LTQYKKT
>KAF5140763.1
MSDFYTQILIISTFVLVFTLISKYTKEKLYLPESFVSLIFGVLIGKHFLNILKVNPYGLFSVAR
MILCIQTMNVALTLPMHYVYHHYKSLSVLILVVGFIKCIFTFILLLVFKSITYLQCWQLAAALT
PTDPILCSSIIKSKLKIPTRLRLLLLAESGINDGLGIVLLNIPNNTIFRKFLANIVYQKIMLSI
TCGIVLGILAKSLFKYCYRKALVGMDSFIIHTFLLVLVSIGLMEISGGSEFICIFFCGIQFSSD
EFLSIEYDRNMQDTIDQLISTTFFVIFGSTLDFYFSFKELLVGLIIICIRRPTICYLLNGIIND
LRNRKESLFIGWFGPVGVGAIYYSMMVDLNYKDGLYYYTSKIVLLSVCFHGMTILVYKLVKKVT
NNRNIDFFD
>KAF5140764.1
MTFTDYNELIIKNTTETDTICPGCKQNAKFKYTKLEDVQPEIVLVVFECTHCNIKDTSFFNEKI
NTRKLVIECHFNDKEDFKREINLNMHSQLFIEYRGIKYEHESSLPLVISVEGIIDQAIEALDNE
NNSIIGDKQEMKKTVEIFKLIKEDYVFYMKIIDNDGSSRVGRIGKGVYEMQNCDIKEFNDEKVH
HYLVNS
>KAF5140765.1
MKDYVFMSKKREQNILNSLNFLIYDYLVKMKYEKTAKIFVGEAYLEDVKLNEAPPILSQWYSAF
QDISNVRCGLSNNLGDLARIEGIMLKLENEKKRYQQMGKMDNLSYFNMTRGSSETYKSPNNMHY
TSPYHPGPSPVVDPRRQVDMRNMHIPGRPIYNEQFPLKARTAQNEPILSKGVNRFEEPINLRGA
NRFDPNSVSISPKMFEQPNESSDKKFYLRNINSFKITDKNVLLSVLSQKHNILFSVFDNKTVGS
FNCNTFKNECIVETNGKQIIKMRIKDDVNFIWLVASFDTNDLMVIRYLVQEVKFEMAGYLRGHA
EKIACFDVADYIYSIDNSGSFKKWNFKGICEKEEIFNGNIKKVYYFAENCLILSDANRTYLYNY
TMNMEISEISKGLLLSLKKQNNYYLLVFADKAVIHDNNLNKIKILTVPNSSIKNAIFLDSDVII
GSLQCLWFETQGRLNKCKIYEHNEIVTLKNISRYKPGHILVLSNKGECVIMSKCFDN
>KAF5140766.1
MTVYVFGSNAISQFGLGEDYTSTHIPQQIPFFDNIKIKKVKCGTIHTLVLTEDNKLFSWGCNDE
YALGRSGDEFYPQEVILPEKPIDIACGTSISACITEKNNVFVWGTFRNFNGVYGFDKNTKIQKT
PKKITTKFEKFKFTSIECGSNFVCLLDKNKIIWTFGSNDFNELGRRSSLRSKDSSLFPGQIFSS
RKKNENHKFRLVRCGRNHALAINTDNEVYAWGSNIYGQLGIGNDHETKNKHKINISNVMDAAGG
LHHSLFLTFDGKLYGAGNNDQGQLGILGKNNCHSPELIIENVKKVKSYENYSICQIDNSLFSFG
ISFLGGTGFEEVEILTPRKIPFEFPEILDFAVGSNFTIVVTK
>KAF5140767.1
MLLKYSDKYEDIKFGLEKTVSNLKTEKIEEGIEIELDAEILDSFYSVLRYILKDSKFTVKDFER
IRTTLEKVGIDGSFISYVSLYNNMIDLLMKTNLKNIKYIEEMVDKYNCQYMFFNLLKIQVGQIV
NIEEVDNSENLFIEHVDFGSTVQIVSGLRKYYTKENLINKKALFITNIKKSKIMGIESNGMILC
GKDNGNVEVLFVDDDIKIGSIAYLENFEIFKNIPVNTIDLKKSFYKNLFNKLNIVNGIVHFDNY
LINVGNKKITANINNGIIS
>KAF5140768.1
MFTYILYLRCVKTVDDIFSEFLSYGSESDAMPLIPRSSYICMCSIFTIFLIFFSYKFKRSSIIA
LFLFYLIQLQAYIFNYFPLRIKNSGFIYLSTYIILSLVSILLGIYFPFILTSSLFHHSYLTYDF
IIYFKPIYSHFISTSLYLLSLYFSYINFNLFINLVLLYYSSFFMVVLIKLLILDKLKINCNIRT
RNRFNFKKDWLLLLIFIIGMVVNYFYQAYMKGYNYCWTK
>KAF5140769.1
MLLAEQHSQYTETPSDTIRYIPGATNEIVGVHGLKAVEDGIILRRSLDQGGIVYFLEDNKYPEW
SFSYTITDINLNFPEEGGVYLWYTSHDQEPGEFRGGSGTFHGLMAGIEFKGASPELVFAFNNGE
NLDDKVHINLYRDSFSPDRLKGVKNLTVKIIVTKNNFKIELYNKDKILYDSMRLVSIQPHIILG
TDNRFSLTSYYNYTSAEKAFKLIGAQLYKREEHENYDADKIHAENVSNTPMSPDDIMHPDKEMR
HFIANFSHFMQYARSVLGETDDPSIRHYSNKIIEKIDSIAKKQDKSINNDLNQHINSRVNDMDI
RIQGIQKDIFDILHLLKHSEQKKHTSISFTTLGLFVIGGGVLLILGLKEYNNWIHHGKKN
>KAF5140770.1
MLSLEQIEKSILFMDETYDANFGEWIRNEDNCRIIAYNMKKYIDKYSVSNMIVVIKWIVKDWTL
KSIIIFTKKMLFEDIKNFIFKESDLERKKFHNRIKIVSGLIYTWNSLFISEFIIATTKIFSIEE
KSYLLKMMLESFDQKKFSEIMEHLDNKMEFSVKSELSNICGTKKRRPKRSRSIIEAYNVS
>KAF5140771.1
MNGDKKLLSCVKVGGRRVIKKSLSSSNTLLNNILENNKDIFTKSVVDELSIERNNKIYKYKKNI
KLVFDKNKKPIGFFVSGFPEIKNKIVTDVPLDFEKAVENLNLDFVEKNPELEKYLGIE
>KAF5140772.1
MCGVQVPSKRYKICLIGDGGVGKTTYINRVLDGTFCKEYIATIGVACHPATFWISAHESIVFDV
WDTAGQEKHAALKDIYYLEADGAIFFYDVTSRVSANNLSTWMRNFKNVVGNKPMVIVANKIDCT
DRKANRKSILQSARDYDYDYCEISAKTTYNFAQPFLLLARRLYNNNSLVFVSNINLQPSELHYD
DAKNVNEDYDIARNAEIEE
>KAF5140773.1
MLSLNEKLEFTSIIKSLLLKHSSLKYEIEARIGKIYNKETESRIKINSLTPVIFTKLPRNHLFM
PGVDQWDFKTLKNNLNFKEHIEDLFQYLKNGNRVRFVNNEYRFCEKKRKILVVDLYLPQYKYDI
RISIMTEEKQMQRQTQSSVDFVRHRKRDTFTDKWFNYDFTVVRTNNEVTYEVEIEVDDMNYRVE
DFIDTFFKINILK
>KAF5140774.1
MKKLRSFTEVFSDLISNEFSLNLYFGKIVHKITEHRYSLNILNPIILTKLPSLYKFKIKGNDNL
IKNQYTTYISDIKEPISITYIHFPNKIYDVMIYQYRGTKSKTCNSFTVGKDKEFVLEVGDKKVD
DILQLLTGLCEDVHYKLNKKE
>KAF5140775.1
MFIFHIFMLLNFYTNFIISTSFDNLSTVTKSDFYDPSTFMIYVYYNRPDQDCPLCKKFNEKISE
LPIPIKKINFFTEPFLASHLYIFEFPTFIIRHKLKSYVIRATTVDELFNVVENNKWVNLKPFYA
LFNPTTYFTKIYAYFYFLFYYFIEYLSDYIEKVPSCVVNGILTFIICYLVISIVNIFKNK
>KAF5140776.1
MSHTNSIKKILSHKFIDEVKLRKYIKKLMIPLGPEVWTVFLKGGHSDEYTALVEMSFNHNNSYT
PSEDILIFIKNNNLPFFHQLEINKKIFHQIQIDIKRLNPRHVKIGNQDISKSYQNILLLISHRR
YNLGYVQGMADFLVPFLQSCPEYQAYFLYLDLIKKIEFNIINLQGNLILRFRETMENIDPVLCT
YLSEIGLEFHVFSFRWFNCLFFREFKYEEYLKIFTFILAHKNINNILIYIAVGILSILKSDIIR
QGYNDNVLMIQDLNNRKGVKVEKILEKAKRLYKCKKL
>KAF5140777.1
MIYIIGMGLDSYKDISLRSLEILKKADKIYFENYTSLQQKPISQLEEYIGKPIVICNRDSVESE
DFFFKEALDNVIVILVAGTPLFATTHIGLLVKGREMNIPVEVIHNASILNIYGCLGLYSYHHGK
TVSIPYFTEDWRPLSFFNNILTNIKCGLHTLCLLDIKVDENRYMSVNEALNQILSIKNDVVNEK
YKVFAVCRFGSPDQFIKYGTIEELIKINFGKPLHSLVIPAQMDTIEKELVEELYGNKL
>KAF5140779.1
MSSFYLKIYDDLVKFTDFCDLNKILSFITYNTVGGKGYRAELFNLIISDINSTELSLKTSCVYE
LLQSAFIVADDVMDESCIRRGVECYYRKKGLICLKYAQYLISALGKYLRMVRGENERSPLRATY
YNCILDTCLGQILDSKKKSKEEYSVEFYNRIIEYKTAIYTFYLPLVSGYLFSGRKEPSYLYEYC
KIIGMIFQMQDDYLNFFPELSKKSGNDLEEKKLTYFTCKLVKEDSDEVNEYFRTGIVSEEILKI
VKGYFNIYNEEINKLIAKAEEMNDVTDSKVHNLLISLLKKRQFNK
>KAF5140781.1
MKSIKFLIADIFNKKLNIHIDKIVKQSDAYTNLVYKVDSGNESFIYKKFEHLNLFENLVLEKMS
LPEILVSEHDYRIERFIKHKKVDFKNDCKEIAVALKKFHTTEIKDFINFKCLLLTEINKITNVK
ISEILENASIKIFNIIKNNQGKNVLCHNDLQPNNILKTNTIIFIDFEYCSIGNNLVDIANLFCE
TEIDYEKNVYIKGSGYTEEERILFLRKYFNKNDVKCELQKINNLEVVSHFLWFVWSVYIIKSNN
NSEFDYKKYSLSRLQYLNNIFTSDEIKILLSYLNSV
>KAF5140782.1
MNTSMTSLPENIYPQYRARTTKKGRFLIEDYSDCVVKDYNKFIVNLKSCDLKQSKINEDNLKKI
IKIIEIQNTQIKLIKEVIGKDDILCPFFNKTCDTINTLLDDVKSKFNE
>KAF5140783.1
MNTVDSKKIYASKKRSNDLLLLLDINIDTVEIVGFTTSLYTFEGPLDFYIDHTDSLPLYNNLGN
IILDGNITDLLDVSQVVSYKFPPFTPPIVNYYEKSPKILSYKKNPVVHDIDVNTIRVYFTDDVP
DNQICNNLVDENDLILQNFINNLFSPVLKINIIVQLFVQYKKEHKLNIKINRLKSILPMYRYYI
VNGPFRKCWVPFGYDPKKDKQNYKYQIIDLRAEGTFFHLFEKDTIIKEVENNLEWYVKDDCDIK
N
>KAF5140609.1
MKYIVVSGGVVSGIGKGVVSSSIGTILKSKGYNVIHIKIDPYLNFSAGMMAPSEHGEVYVLNDG
TETDIDLGNYERFQGVKLTSDNSITGGKILYNVISKEMKGEYNGKTLQINPHCINEIINKLKKV
SNSEYFDEVKKVNFFPEIVIIELGGTVGDAESVMFLEALYKFKNLLSKEDFLLISVDFLVELHG
FEHKTRPLQVSARNLRSFGLNSDIIICRGQHKMENYVLNKIAERCLVNKDSIFLVPNMNSIYKV
PNYLNSQGLFDVISKKLNILKKETSDLYFNKFESLAKRHEKAVSIGIVAKYSVQADSYSSIIHG
LLFSSSELGVNTEVIWIDAELLERNEEIEHKKLESCMGILVPGGFGQRGIEGKIKAIQYCRENN
IPFLGICLGLQLSVIEFARNVLGLKNATSEEFDSKAEHQVITFLDFNGVQKETLRLGANDIVLN
KDSKIFKIYKDTCISERHRHRYGINKKYTDLLSEQGFICSGRSSCDNVAEIFELSTHKYFIGVQ
YHPEFNANPFAPSKLFTAFIKAALDLNF
>KAF5140615.1
MSKKAKLAKQLEDLKFLVQKKSELLEKKNKIVSDLFKYETLYLEITQGFPLTKVSDYYVTNKLE
KKKYLINDKDRIFSLEYPK
>KAF5140616.1
MGITGLLPIIKPTLKKIHIKKFKDKKIGIDGYAWLYQILNSVAEELYLNTPTTRHLKMFENKIR
HLTSNGVIPIVILDGDFLVSKEKTNLERKLRKEKYKEEVEMLIAKNNWKKAKELMKRCVSVSRK
VICDLTILLKNLKIEYIIAPYEADAQLCYLESIGYIDCIMTEDSDMIPFGCKNILFKFDNSYVE
HYTIECLEKAKDKFFKNYIQDICILSGCDYADSIPGIGVLTAYKYLIKGKSIENVIKLIQVKKT
VPETYIENFNKAKLTFNHQVIYDPINKKRKHLKPLEQHQDFLGSLDDVEYFYEMEEQKDSLSQL
IEPKRIIISRHYKPITTEEIILKDIKVTKKNSKTDDNLYSPYFTQ
>KAF5140617.1
MKVAIIGGGPSGLFLAKYLSKHANSITIYEKSGTFGGMYNYSYNPKLNIFKNILNTKNIDFKPN
FEITESNFKTIEPYYDKFVLAIGGVPNFNENSSYINALDIIKNKVSINSLGKKVCIIGMGNVAL
DVCRKIITKVNEIDIISRGGLYISKFGNNVMREILNLANFKGHNISLPSNLKENRRYNLLNNNN
IKIDKTKNNINLFFDTSIKKVTKINGKYVVEFNNGCEHKYDSIITSFGFKANQLKINTDKPVYK
IGWCDIPFGNISDAVQSAKKMVYKILT
>KAF5140618.1
MKSTTCSLLVGTTITGLVIFLLSFDIISKRRNSLSNHLLTKDQKKSDISSKTSDLHFLALINKK
IEKLEEKINSLLSKTEKKSKANEEAIVQNYTKFGTYKDKLSDNNSNDRKKDDAFSKQILNPKIR
TKESFNLKGENSLLQKKKDETMIKEISQAPTFSSYNLFSGAKLPSNKELHNGDTDNYMNTFHLN
FESWPLDRNSNEREVNKSSSSVSSSKEKNNLFGRELTNLAPTLKSMDNSLAIKSNESLITFSSL
PEKKAANSKQEVQTKEKVSIENKKPKTTGFIQKSVDEAIIPVDNIPNLTDFSSHDANYRPIFFT
EKKKEIINKSLPSSITEISVKVMNDENKTIFSSDRAIKKDKKNKVDDALIKSEILIKPKISKED
TKAITEAIDSIFESVPSSTSKVVQTKQDDNDVLGDITKSTKHEQLIMDDKMLNDTSKITIKSKD
KLANYKDINKSKKELIFTSNTSPIRIDKNNNRSEKYKRINNKKLPTIIEERMNEETKNNELVAD
KNEEAYKPEINRNLQSLMSDKEILKNNETTDKRQEQNNSTSKKEHESVTKEKILNNDDKNEKLD
SKEEKKMPLVINETSNEIREIDEPTTSNVPTNSSNNLFDDEVLPEDTLDEIFNKEYYVVPNQKT
TSKKIKQVESPELKLLKSSISGLNKELKKNKNSLSKEMGVENATNDKNLDAGFF
>KAF5140619.1
MNEINIVEKIFKDLDLSEIKESEEGRIYSISGPVVIGRNMSGCAMYELVKVGEEGLIGEIIKIE
NDKVTIQVYEETSGLCVNDIIVRTGKPLCAELGPGMFENIYDGIQRPLKDIHHVTNNIYIPRGI
DVPALDRKREYDFIPTVEEGQIVFGGDIIGETFENSLIKTKILVPPKMTGKIIYIASKGVYTLQ
DVVAEIESNGIKKEIFMFHSWPVRIPRPIKDKINASHPLFTGQRILDSLFPCVQGGTTAIPGAF
GCGKTVISQSLSKYSNSDAIVYVGCGERGNEMSEVLMEFPKLTVEGKTDSIMKRTVLVANTSNM
PVAAREASIYTGITISEFIRDQGMNVSMMADSSSRWAEALREISGRLAEMPADSGYPAYLAAKL
AFFYERAGAVTCLGSPNRTGSVTIVGAVSPPGGDFSDPVTSATLGIVQVFWGLDKKLAQRKHFP
SINWNLSYSKYFSSLKPYYEKIDPNFIRHRTKCKEILQMDDDLCEIVQLVGKNALSETEKLILD
ISKLIKEDFLQQNGYSDYDRYCPFLKTRLMLKNIIEYFEKAQKIIAGSKHTWADIKKQTEDIFY
QLMKMKFLMPDQYLEKKLDELYLEITKSFNEFSK
>KAF5140620.1
MNTFSKKLERDRIHSHVLKKDTLDLLNQKNYKEALLNIVNLLKLNKPGQTFLIRGPSGCGKTAL
IADLYKEQYLINSISAVELQSFNLSKAEAVTQAVRKSIRLRIKEIIKVIEGEITNLTSSKLSLK
TLDMESTFEIGDKMLQEIQKEKIVIGDVVRIIKERGKIIKLGISASKMDSEFIGDILSVPCPEG
EMFKTIEDVQLMTLHDIDCLNNKTHGYLEIYNGETGEISSEVRKEVNKRVKKWILEEKVVLERG
LLIIDNVQILHKDYFYLFNNSIEFTFDPVILMIENVTDTLQSSTGLLSSAFVINVDQINDNDLK
DVIRAHIETENVDFDSNVLDYLNDLALSYGINYAINIIDLYVVKSLKQANTKIALEEVKTLVSL
FLDVNRACDTN
>KAF5140621.1
MYALHFLCYSLIYARREATSTDDFVNHNTSGNDIYEDEYGLFPEYALTKKDSEPLDDTLRCAKT
DNTFIIALNVHLQKYAVESIESASKSKLNMILPPKESILSYIGTIVNEINSDLIRYGVQMVTLL
QRYKTEDFVVTDSFDSSCEIKDPVSDRLDESHNQLKDVYQDNMGLHLFVWTCPQDNKDFLTIKI
NENERCGRTIGVLWQGIELTRINIKSSIMEAITGIPNLYLDGKFPAEKVISNICKFVGDCIGSE
PGVVGWKNQALVQVIHAIPDNSHEE
>KAF5140623.1
MLEKKSIYGSDISIMKDLIVEYVISKPFIRTFVIYIIFGTFAVCTFNVLTVEATRKLTSDITDN
KDLSQSLLYFAVLTIVSITMSELNNFIFVTPVQHVFRLTGKNSFKNFINMELSRYNKIGCGEIQ
TIIDRESKAISELIEVLFVNIINIFFTVILACSSIYTNLGLTNMFIILITLLVYILATAKIVHW
RTGIRKEYNCAQQRCSNHLHDSLINHETILAYKTEEEESLKYEKYVSEVESECNRIWRSLSFLY
LVNKIIFALQCFIVITLGNYGILTAKLSARDVVFYIGINRTLYSSFGQLGFFYSRYTQAILNIR
TSFKPELIKEEPNLVDVNEFNNDIRLENASFNYYSKKILTDINILIKKGEKVAIIGKNGSGKTS
LIKMIMRFENYGGNIYLDNRDIKEISNSSYRSLISFAPQTSFLFNETVYYNLTYGKEIFDKEEV
IKISKKLCVHDSINNLEDEYNTHVGDKGHKLSGGERQKVILLRSALKNSPIIILDEPTAALDKK
AEYEILKSLISNNLEKTIIIVLHNLDLLHLFDKVLSIKNKTVSLHKIEENIISTLNL
>KAF5140624.1
MSKFKLVYLPQDGKKNCIFTNINLKKLSSPITISREKPLEEDVVFNARKRSEVVEYEAEEYLKL
KKKESCPILVEDADSLSFLGKLQDLGSNSSCYFTFIREGNTVYITPINKWYRFTQKIPLKESVN
EDEITKVISEKVIHDGSNESDREEIDFDDQFQDDDGEEYNFEVQKQKKLTTEGKKLRNLVDNLE
KGEDEAYEEHVKEDVIKIETKQRVKNVLTDEKIRECFVTPLMSVKELIRKLKTSFHLDNDEKIL
LKKFINESCVFEIDKLTGEKQLKLKR
>KAF5140625.1
MKEIINHIIVKFLNCNGFDLADKKAVLLINEALDLYISSILKILNSHTFHSRKQCANIWDFVSL
LNFKNLKIENNIKPVLYPSVQKNNIEEFKSPLSTYLERYIHIYDFMPSFPPTHTFRQTYIKNKE
KEDRSQKVKTRLEQSLRAEKNLLRLIKGSGSLPSFVNYLHKK
>KAF5140626.1
MHKLSEEMNNIEKIKNIINDIEYEFETQKNEIEKAITSLKDLIKNERFDFENKKLKSNKKYANL
KELYNKLLDEKNYNLTLINNDQNDLLAIENENFDLRGQIEKQEINNAELRRSLEHKKVSAIDSK
KKLDLLYKSNQTKESKLISKVSECKKYLGLDFNVVEGNKIKVLFNKFCKDETFECYVVLDLSDG
YNIIDIYPKVINIERYSTNLKDKTRFFELIQDVRKIFVKEYCK
>KAF5140627.1
MIKNLDQKTSELIKSQQYIQNTYTIVKELIENSLDSNATEIKIFVDDELIRVEDNGTGILDLKD
VGNEGYTSKELTTYFVLGLNTDSTNIYCGYRGLALCSIKNMCSLEITSRHKNNLIGYKKNINTG
HISVCPREIGTTVDVTNIFNNCILRKKLNKKSLTKDVKQIIKLVEAYVKVYDVHFQVKFKGTTI
FNGCGYKNILEYCKSKFNNIYDECLIKDMPDFFIFMFPNNQDKEESTVYFGKRFVTSKKISKEI
KSTYNLFQEGLPLFYLVLKCPIDFNISPTKSEILFENEDEIIGKIKKEITNFLSNQMVFKNNHT
TNKKISENGRLIKVENKQDVSNFRPQEKIINVVSLQDTNDSTQEMLDNYIAEEINKSLENETEA
LLEEEYISDTNLVSQPNNSLMVQENKAVVVDLVDNKIMDVKQNVLSSPFSDINCKSSYVNSPTT
KKFKSSLSYENKEFEVKETEVKPIYEVPVSPSNENFNIESSGKTICLQETAYDFIKQVQQCEIS
LVLKKNDFFDMEIIGQFNKGFIITRLVKNDKIYLIIVDQHAADEIFNYENIKKNTKILKQKVLV
PIELKLSPIDKLFVEENIVSFSIYGFDIENMKLLTVPVFKGEEFNLNDFYELLDNFKNGGEGLT
KIQKIMASKACRMSVMVGDSLNKAKLEKIVKRLKDLEKPWKCPHGRPTFMVVEEIDLV
>KAF5140628.1
MKEKTNYEILYDTFVKYCYNISYIRYVMFPILLSTIIACYLEVQASNISKRIAEDFENKINAGK
SIFKYILFLTSSIVLRQINDIVFSGPIQFLYKIVGVEAFYHYISLNLENFNKIGSGEIQMIIER
KSRAYGDILELTTLSAVPTCIVVIMSFFSVYKNLGRDALYVMLATSALYVYFTFVFSIWRNNIR
RQYNKSQDKLSNKLQDFLANHETIKAYNMEEETITYFDENQKPVEYFGVKSHRILFSLLYIQKM
TFAIQAIIIITLGSFGYFPIKLSSQQLVFYISISKTLTNSLSEMGMLYTRYVQGFLNAKSGYYE
FKEDTQTDKIRLIDFNEKLEFRNVSFSYLNKPILLNANFVINKGERVAIIGKNGTGKSTIIKLL
MKFYKYDGDILIDDTEIDNISDRSYRSLISYATQNTFLFDNTVTYNIFYGTKNVTEKEVLELAK
KIGVLESIQEFKDGFSTSVGERGRFLSGGERQKIMLMRALLKNSEIVLLDEPTSALDKKSELET
MTYIFNEFKYHTFVIIVHNLELLALFDKILFVNGNEVTMIEDINKKLEENSKYFADILNNE
>KAF5140629.1
MKKISNRKIIKEIIYNDLLKIRMLRYVIVPIIFLTIFYTVLEIKISTLVKNLNQSIANRKGEHT
ALERFVLQSLLVAVLTELNGFIFTGVVQYIYRNTAKSTFKGFISLSPKNFSTIGGGEIQTIIDR
KSKSASELIEVFLTSLLPICLKLLFALIAVIKNMGGLAGFIMFVCVSCYATVTILIAQWRSNIR
RELNNSENRSSNKLQDGLNNHETIVSFGTTDLEVDEYDHFLKINASNSNRLWRALYILNLSQRA
IFLLQSFFIIYAGISGILSQNMSSNQLIYLMSITSTVTINLSNLGYLYTRYTQAIINARSTYDT
MLDIKKENNKFKITEFKESIKFNNLSFGYESRQIFNKINLEIYKGEKVAIIGKNGSGKSTLLKL
LLKFDEDYKGSILIDDIDIKKIKDEFYRNLLGYIPQNTFLFNESVKYNIKYGSFGISDEDIFAL
CKEFGLYDVFMNLENGFDTNVGERGRLLSGGEKQKILLMRTMLRNKEIMALDEPTAALDKESEK
KILEIILQQEDRTVLMIIHNLELINKFDKIIYIDENNIEVYKNDIEGQKKFSTNLQYFLSYKLG
K
>KAF5140630.1
MHSKKSEELIKKFFFEKGLARQHIESFNYFINHEIASIVKANDIVDSDIDHTFYLKYTDVRISV
PSLEENMIKHTLYPMECRLRDLTYASNLYVDIEYVRNKQIIRKKDVFIGRIPIMLQSDKCLLKS
KNNEQKLSEESLNANLFFSQECPYDIGGYFIIKGIEKVILIQEQLSKNRIIIEDGPKGFFSSMT
SSTHEQKSKTSVIYKNDCYYLVNSSFSEDIPVVAIIKACNMISDKEIVECIGKEFADQIVLSFE
EIYKHKIHTSKEAALYLAGFIKMKPDANKLEEVRNVIVEKILPNVKFDGVDLRNKGIMICLMVR
RLIFTQKNIITEEDKDFIGNKRFELAGQLLSILFEDSFKKFNWELKRSIDKILTKRLRAQEFDA
LTFFNLQTNIITTSMQRAISSGNWNLRRFRMDRSGVTHVLIRHSYISAVGMMTKVNSHFEKTRK
VSGPRALHTSSWGMFCPADTPEGESCGLVKNLSLLAEVTTDSDLDTIIYILSSLGVIQTGVLYT
REMVSDEMYLVFLNGDIFGVTQNCFGLVKNFRNYRRKGVINKYVSIYIDENLKSVNIAADNGRL
CRPLIIITDEVRQNLKKGLFVISDLEMKYKSFDDLVEDGRIEYLDANEENDALIALKIEDISDK
TTHLEIADFAILGYVAGLIPFPNHNQSPRNTYQCAMGKQAIGYIALNSKKRFDGISLQLCNTQK
PLTTTQILNITDYNEIPAGQNAMVAVMSYSGYDIEDALIINKDSLDRGFARTEVYKTHCYVLKK
YSDNRSDVILPDIKNPILDKDGIGKPGELLLEGTVYINKNSPCENGYKFTGGVHKGNPAFIDRV
LITKSEDQTLIKICLRQTRVPEIGDKFSSRHGQKGVVGLIVPQINMPFTDSGLVPDIIMNPHGF
PSRMTVGKIIELLTGKAGIIEGKISDATIFKKNEVDLVCDILSNNGFNFGGKDCFYSGISGEPI
YAYIFYGPVFYQRLKHMVADKIHMRARGPRAILTRQPTEGRSRDGGLRLGEMERDCLIGYGASS
LIVERLMESSDLFETFCCKNCGILVPKNGCNVCNDTNPLPIRLPYACKLLFQELMSMNILPKLN
VNN
>KAF5140631.1
MLVNKVKRVKKLIDLESIFLRLNKFETTEVYEILVSKSTVSSLFCEDSFNSLDDLKFLLYKHIA
YFFGYSECKFSGITVRNKENKKINVEEIIYIKSSVNIKTPTLLKFVKSSKDTSKSFSMPIKIDF
KTTSTILHSLLSCNELQFKFNEVSYFLSKDKDSFVMICEKSQDNIYSLINQHKEAEISFFLSKG
NKEISKYFYKIFIEKNLAELHSKNLLKKILEKDLDFSWKFLCAVPIFNDNRDFVTEKIVEIYNK
LNLKKQAKRKGDYLNVQERRYIDLMNFGSLKRFFYTE
>KAF5140632.1
MSDNTFIKELEFVQLLCNPDYLKWLFEQGYFENKSFKDLIKHLQYWKEDKYKIYLTYPYCLNIL
DILNKEDVIQTLKDESFYVRIAQEQFLLWKSRRDD
>KAF5140633.1
MNIKIKTLLGKDLDIEIDSGATVLDLKRSIELKEGIAVEQQKLVYNGRLLDNNADLLKNQNLQN
RSVVHMVIALRGG
>KAF5140634.1
MSLSQKILELLKNTETIKSTDIDVRSNELYPVLLSLASKEIISFTFKEQIIYKLTEEGESILKN
GSYEFNLYNSIGDNGMELLEVDKYNLGKVNAFKNKWIKKVGDKVYKSADNVEDNVKNMLNNVTN
KIYQKEEISLLKKRKLIYQAKEVVYFIKKGPLYGKDSDNITELISKMVISGEYKHLNFKPYNFN
TKGNIQSQGALHPLMKVREEIRKIFLEMGFNEMTTNKFVESSFWNFDTLFQPQNHPSRDAHDTF
FMKTPSTTSYIPIDYMQMIKKIHSVGDFDSDGHFSDWDIKEAEKNILRSHTTACSTRTMLEIAK
GEFISAKLFSIDRVFRNEALDATHLAEFNQVEGLIVAKGLTLGNLMGYLKRFFEKLGITDIKFK
PAYNPYTEPSMEVFGYHKGLKKWIEVGNSGMFRPEVLRPMGFDKDVRAIGFGLSLERPTMIKYG
ISNIRDLIGPKVDIEFIKKSEMCFFN
>KAF5140635.1
MENQALEELSEKIKYPSDLNSKIESIQANVKDLFFYNQNLLSNKIITCHTILRDIEEDILKIEA
MYKEFLKNKDKNIKILNDFLVLIKNYTTVKMICVTHSNLLKVKYFSEKMSTLYDPIVNDDLDTY
HSKIFELEDFMYDLEYFNHDLSREDTIEVSKAISHIKKQILDFNCKLLELGEDFISNYEIFPKV
CEIIRKEEKRDQITNLAKKGEHSDEPISKEMYKLYKKYIKRTCKNITERIKNSIKSSIKNKFKK
LEEEQIFVKKLYFVTEDLKLIKERFNLDFFSFDEFLKEYHINLKHLLDKKSNYLDAGEILAVIE
FVTDYYNNVESTFGKIADSLGDKLLENEEVLLDKYTKIAEQKLKEWISNITKIEVNKFYMRNEE
ISKDEEDKLISPGFVSLLQIIKMQLEPISFNKQIFAHITKTIIKYCNIFKDELINVMEKDFLPS
VQMKSKAGYEDFCIMFGNSGLKLTQYITSLPQCQSPEVRELGTTFINILRASNKYLSQFVIETC
YPVTKDLFTEKWYKDDIVKVLIITVKDFLMDYKITMSDYTFMTFIHELANSLSLTYLKQLGSKK
SKILDQCASRLKNNYLKIKSILDEFGEKNDVLNALSPLLKIIPLIDCKSVDLFVEEVKSLQYVF
PDIKRKFVKTIISKRKDLTEDEKKDFTLRLKECFGEILPTEKTIFSKFLGI
>KAF5140636.1
MLIPFLKSLLLFFGSIAALIAIGVGIIKSIEYIEDKAYSAKKKIKNIIYICMFLHLYFLIRGKS
IFHTLFSLSIQYSFLCLIDVYPIIKLDNPYFIYGTLASLVNHFLVIKFLFYRRLYTLEILSAFA
LIWITPFCFFISLSANDEVITIKGKTTTNTLIGNFLKKLFNSKNK
>KAF5140637.1
MTDTFFEIGFEGTSNEDCLYITNIKNKSILVFDKQEIYGTTYKDFKELKSNKFIKNIKVYKHDS
KILIETDPKFYRPNDKILNLINNSDSSGFCDFIPIDEHFLILENGKYFRIPYSKTDLVDTTFFT
FKDKHLVNRFVKGEVNFLELNSKLSDSCKQILLNGIVGNCSNAEDMVQDYLNNFGGYPYIYPKH
GHRDIAELISRVNAVNGISYLLDSSLSVFEFKKLSCYDDQLKFKALKKSLSNAKVNTGTCYQQK
PKITEFCHCEDNIDLFDRFNTNNDPDSEEQIDHEVDFTGTVFTSTKHCCQVEQTTILPLCQEQE
IDCNDKTVASFNILNNITTCPLPVFFQGAGSKIKVEDITLRNQVINFTTVPNKDVKSLCDNSKF
SYDCIKNYIDENYKYFIHSKHGNVFVKRLYKKELTGTKKFVRVINLTVKLIKDRFFAWFYNGSE
FLQVLMIDSNSQCCKKGTFLLYIVKNDSEISDRDLKILNIHECHILTDISFQIWDYKHILYE
>KAF5140638.1
MEIVIIPDTNILLEHQALLSKFINDTHPFNIEVLILKIVVDEIDRLKPINYKAQEANKFIQNNL
SKSILSIEGQIKKNSMEILTEIGDMQKLRTVDDKIVYTTSCINNAVLLSADRNIFLKCKSQNVK
CVFVENDDYMSIKLEVFMCQTSIEPMEVVVEKVDSNKMRIVLGIIKPCVEMILIKNIGPGYKVM
FEKNVQDADLCQLVDICIKNFSLFDGYLHRSSKNVLNDIYKVLKEETDENKKNQSLRNLLTIFK
IDYQL
>KAF5140639.1
MSISSSKKNNFTEIRILKLCLKYYLSDVKNIKLMFCVLISSILAKHVISYFLKKLIYDLNSTNN
LTNDCQIIFICHILYSIFSSSSQYIILCCSTLFQSNTSKRALLKILKYEAGDSIDLSSGKTQFA
ISEGSLAMSKLFEHCILELLQKVGYFISDFLLIYRNTSKIHLYFCFFIVILAIFIHIKGAMVAM
KCKKDMNSARGICDKLIYEDITNYEIIKSFQTEDYHLEDYNNKLNLWKAASLKHNKTVVLLSFM
DDIIFLLAAFISILILQLQNVSNPVKYRNIYDSFLSLEKTIENISGIFRKYKEALVTSKLILYY
LEVINEEVKGTSVKDTFKKEIVFRNVGYSINGIQIFKNINFVLKKGDKACIFGKNGSGKSTISK
ILTRLCYIDSGSVTIDDIDIYEILITKYRKLITYVPQETILFDESVVFNLSYGNNEPFASIVEE
CKKMGIHKDILKLEDGYNTILGERGLNINGGLRQKIFYVRALLSKAQVYIFDEPTNNLDEKSSN
NVIDLILGERFFDKTVLVVCHDYGHVKKFPKIFKFINGKIFTEVK
>KAF5140640.1
MTLKTNTSLSIFISEVRNLTKESFIKKVIAERRKLYLDKNITYSKILSLVYFVINDIDVDPIIF
VNACGSSDFDVKKAGYLGLTLCKNSNLLILTVNTVMNDLKSPVFRECALNFLCNIQVKQRIYND
LSNFICISSTADKNILKGVIAKNRLSNLSKISIVGSSDTLAYVKVQILYDKLIDGEQVDLADND
IFFVISIYNTVKCPFLKVKLVQLYIKFYEMKRLIPRDSLFLDLQADIIKPKDIVKPSVLIALST
VISEFFIIIDKINSKIEFFICRLIDSKNCNSRLIGFNLAKKYGLFSNKLIDRSIKLGINVKYAF
STIVNLLNKQNYKEIYRRKEEMRFVMDKHMIDFNESNEIILNLLLNICRYADEDFLVKILLIHP
DLAFKKDISLKLSEKSKCELFNKILSNQNVESIYLFYLIIPNNIKDRKFLEEIFTTHLTLLINK
KYPKKEIVLDKMIFSICKYKKLDFFALKLKEMYKELFKKNPKLEILQIILNGIFLFNARADTKI
HYIDEDYFFQYKKVNQDILHLEMIENFNIVKITNEINEDVHFKKEGMIYTCDAKNSQKIQIFIR
NLNKTYTANIYL
>KAF5140641.1
MKPIVVGNWKANKNFEVFNKIPSNLNNIEVAIALPHIYIPQTVNYSKHHISISGQDCSKFESGP
YTGETPSSFLKENHAKYVIIGHSERRRYFYENSSDFTTKINNALAAGLGVIYCIGENSLERESN
EYMKVLYDQFFSVVGQGIKIDIAYEPVWAIGSGIIPKKEEISEVIEHIQRWSRSINVSGRILYG
GSVSYDNIELLHSINKLKGFLIGGISLKTEFVDICEKYNSLNGQ
>KAF5140642.1
MQDLLNSEKEFSISVFDDIVLNSSDPLSSKKTESEEILLKFKNQSTSWTKVDFILKNSKQQQSH
YVALQILEETVKTKWYILEENIKQGIRDYIFQMVVEKTKENCQSYVLHELNRIIVEIAKRDWPK
RWPNFISDLINVSTSISMDVCKNTLEILKKLNEDIFLKLNDGITTVKKRILRNQMKQEFPTIFN
FLKMILEFSKNNSVDDALLQTTLSTFSGFVNSMPVDFIFLTDIVELVCEHINSSHSVESLMCLI
EIVDLGRDKSLFNNVNLMKANEEKIWIIFLNAFQFLELYLKKFTKEKVFEIYRHMDTSEKNFIF
RFSQLFASIFEFYTPLLESKNIQTTRIALEHMILFSRIDDSKIFLVLFEVWNKFVFDLYTEFPF
NNREPRRNLRRFEYKGVLVQLLNCLVEKMPRPEEVFIIVNEYGEIIKNKLIETDQIDFYKKMKS
CLYHLAFLIEDDLKRYFITKTGAQLEVEKWDWSKVNKLCWAIGCISGVFTENSERDFFVSILKY
LLVLCDMRPSRFDKAVVASNIMFIIGQYHRFLLHNKSFLKTVVKKLFEFMDESHEGVKDMACDN
FYKIAERCPREVLLQREDNMIFLTYILQNLKNITKSLEFYQKRFIYEGVLNIIKEIPREESNKE
TILKNIQKLLSSICDTNIFSDEYLANLVNVVSSVETVKMISHVLKSHSLIYKFLPFSCDSSYES
LFPLYFKLYDLSNNMMLMSNDPDIVANSRTINSNINELFIEIINAKFTKEQFITQLCEKVIYDF
NNNPKFKDPLIISLGKSIIKNINKEKNIQYVQIELFFNSALLKPSIPYVMKADNNPEISLNYLE
LIEEFLESSFNTFFSNLYASDLFVPVYNSVLNSITCMREISDLGLKVLILFFKKCFETNQLQFF
SQNYILTLENLLGIIFDKDTKHNFKLQSSLLALMINISSNISSLNNSEPNVMLLSNHMLSLFSQ
SFSNITEKSLKVFIAGLFELSKNEEMFREHLEDFSVKIYEFGTDEDLEEEIALKNERILKSQEL
K
>KAF5140643.1
MREGKKISFLKEVRMMLYGFGDVSCPRNDTTEVLHNYVIEYLTILLVDTHNMAKLKGKTKTEDL
LYCIKRDRKKYLRVKHLLMTNEELKKARKAFEMKEYEKE
>KAF5140644.1
MDKKVNEIAESIKKDTSNIFIDLFNSNKSKIKDKLIWNYNIIQSVIVQPVTITTPSTPIILHYK
GEIFFTFDGRTLFFDNKFKNFHIFLPFTIKDACFYNFKKKSSGSPKCVIVTLDSQNKLSYSGFK
KYSINENKTIISRNVLQMIEKNNEIYYLSFKKDKYFLNFVSEDNGYLKPKQIVQNITSTFPVSF
FWLSKGLYINHGRSFFDAAGKKFRTKGDSVYEVSDKIVIYNKTKEGVVLSLVNNNFEIKNELII
ESTSHIVKICAVFKMICCRIGYKMYFVDVLRNELVIVKEISCPTNILDFSVNSNGLNNIILCFL
CRKFTEVKDNDPKSKDLQDIIYIRDLSFDSKDVSSNSLGDVTSNICPKPDVNSAIYNPFKTSND
ANFEKEFLEDSSDNKNTIFVNNDVNESISRKFNFSSKSAENLTVNSTLFDGVSFCKNKDFFSRP
VTKNEYSPSSLNSIFGQNDLMSDKRNTVIGGVSDPLRNTESHFLKQNQSESILNKTNGFINTSN
NNYCNLFTDALGKYNEDYNNLSKSPLELNTVLDNKKPSTTENYNNPFISSSHFSSNESKNGLLN
KSASLSEKADNEDTKSSPSFGVLFNTKNSNMDFESCILNHFSRLEKRFDEFERVSKQNQIELVD
KCMNAVTSSLLDFLDKNVKEEIKKVNKLVDELSNKITLFSNKHVDEEKLLQFTKEIICDSLLPV
VEASMDEMRVQVVAEMSNFKDSEYMQDLQDAISYLKCTEEHSLLKKYIKSSNFNKAIELVLKGT
NKDLEELLFIIKPEQLESVISKNLIALLEKIILYIKDGYEKNIDDIIYNLLTYIELESLDDDEL
RTLIVILSQIKDSELFTTDNNKQIIVLVDFLKFKIPKILFKRQKSLKN
>KAF5140646.1
MLESTCPVCKTDSYLNPEMVLFISPCFHKMCESCLRRHYINGINKCPECGVELRKVNYMSATFE
DIEVEKECRIRRQLDRFIKTEEDFDTPVEYNDYLEEIENLVYELLEYKSDSLIKKKINEIAAAS
TKAVAQKKNIELEEVFVVDKSIKPLIQEYRDIEIPGNILNPSLSGGLSKDFIISFLISL
>KAF5140647.1
MFSTINGTKFKCEKDDIENEIVKRTGADKDKIIIHNEFVGFFNCKETEGCDNNIFKEYGVPDKV
YWSSKPSNEFLDYKRGKITKNKKFKSFIDGCDPNRTAQIFKHLLCDDEEEEENKQKIHVELDKY
IQLIESGKDLNDEDKQIVCDNMEEVLRQIFSRKN
>KAF5140650.1
MKTEVIFKKHLSDFKKVDTSKYTQIYINKEVDDKTTKLSLSKYSGDILYILSNKDLEDVNDYFK
QETIVESPNLPEKKINVKKSKQGNLFNFLKKK
>KAF5140651.1
MFFILYTVRILATMHRIKVLSKDRDFEMSVHSTGSYTNDIVLVPSTNDFVKENTFVYEESRGGL
RTMSGRFITKGVMTSDLKYSIKLENSKSSSDGWKISPRTDYNTISNSESYCFKKGKFNKSGNYY
ELFIESCNITDPEQQFLVIDLERTLNGEDWDINQKGEVDILNEPMYLGK
>KAF5140652.1
MIFFFISHSFASLKGELVPEGNKDLRLADTGTNKLRWVAKTDLGSNKDLSIVEYDRDKKYLKVN
GKELCTKIFSKEIQFCDNKYVYTKWEPLAEDGRFKFKTEDGYCLSVGKKMDSFNSVILSKCKAQ
NIYQRFKYEKNEDEKGRIETIKNDYDEGSPVILNMALKAYEKDTPVEVIIKDKKDGFKRVNTTI
GELNTLFAFNHNAEPINHDMLVDTTKLNQQSEEY
>KAF5140653.1
MNKNADTGDVKYLKIQVIGGELPGPVLAQRAGSWGIPIKKVGEDIKAATAEYKSLKVMVGVTVS
GGKATVEVLPNTSTLIIKALREPPRDRKKVKNIKHDGDLKFSDVIEIAKKIRIKSFSKKLAGTV
KEVLGTCYSVGCTVEGRTPREVTASINSGEIRIPDE
>KAF5140654.1
MSNMDSSNQENDKWSEQGSKRYKEDDKNQYNEYSDSSSTGKQHFAPQISHSNRQPDHELSFNKE
SYQQQKPSVPEDAEVCDAMVFLNRIKDEYSEDMVTYDNFLETMRDYKFGKIDADEVCKGVKILF
KDKPYLIDIFNEYLPSHLKFYSDGRHTDNLQRNYDVRPPMAQHPHFRRPMFNPKMMHPNMKPNA
NMRPLIPKMGPPPHLQPPHMNGLLNGMVPTFVPHLNPNNIRLPPSGKLYPGFYGSGHPQKVEEE
SSKKKQANDFIQRVKKRYSHQPNIYKSFVDILQKFSSDSNVSSIRSEISTLLWEHPDLIEDFEK
DFIPADKIKEEDDSAVLKGILKTMEDKNISDEFLRCLNYFNQNFITKKELLLLVIPILKDETQI
DIFKNFINFKDKIFTSGKRLDKCKKIGSYRILSREIQNPNQDAIAKEVLNTTCVSCPTFESEDA
NFVFLKRNMYEDCIFRVEDDRSETSLIIERLDFFITSLELVYSNLQEGELSIKDLGMSPGIIKE
VLKTIYEDSATEVLEGILSLPKTAIPVVIKRLYSVNKEVREKMRQKNKVWNEQVERSFYKALDT
NGLFYKNQEKNNFSTKALLQEAEEGIKIDFSDLQLVDDIAKIFKIFIKISQTDNKKAAIPNLYP
TVDTIFGLVSQECSFIGDFNIFCVYRFIFYAYEKLKEIKNMDLKPICSSKLAVKMNIIPEYDVE
DRFLEILNLIKSFCEKSIDSLDYEETVRILTNCRGFTIYNIKKIFLKIEKSIIAVIENEDSLNA
LLNKTVYNGEEAKMLISFENNIFSASFIQDATEKYEVEETNIKNTQEL
>KAF5140655.1
MSDNPHKFWNKQPVGVEEGANSLISHPNKIPTEEYKLPEGCVFENITDYKELSKFLSENYVEDI
DNEFRLIYSESFFSWFINNPKHCPEYSLGLKFNNCLIGYIFGKETAISINGLTQKVAAINFLCV
IKSKRNRRISPILIKEITRRFNCNGIYSGIFTAGTPLFFKISTAKYWHKPINTKKLITSGFLDR
PVDVSLPCARSSTRLLKEEDIMICYKLYKNDIQKYKLVDDMDEDDFRHFINNKIMRVYVNEVDG
VINSFGTYFVLDTMSIKKNQRISSAYLNLICGDCVKTMIEDLIYFSAQEKCDVFNSINIGEAGK
YLEELGFLEGSGELNYYLYNWKSGVIDKNRIFYYMH
>KAF5140656.1
MENLITKVFKPTLNIKFLNTDCDYNFIIKKIKETNYFNIKQKNQTNYTFGEDLISTLYKDEIYT
FKNLTIYIVCDKSKSDFYIPYSYFDSEEYLIQLEKIYKLCLPKKEESFLSKGSSLFKSFILDTY
MDDKSKADSFFLVGKYEDAYKIYSKYTDYNDFSHYCIEMAFYCTLKYKEVPFHFIDTFYFNRLI
YLLFQSQEYDFLCYRFYKISSSIDTKIMHEIGLRMFQTSLYKRKGFELLYFYNNRNKLDLTTVY
NEIINAGNKKKIDDKVFCQNLPLSSKSSEFNVSSLFIMNFTNFFIIFQYQVFNIKFNIKAKGEF
TIKNKKRKFEDVIDFTVWFKRPGFYTRNLCIQLEKTYNLKLFFVVLEKFRAKIFCDYRLKSQTF
LSLQFKVSELFKICSKHKFTVTETDIIKIYRENILGLTDSLCDNITSFDIINDPIHTDLNFKHF
LTWDKKLLSCENNVTLRFNRYKKHKIKFLEQEQVYMIYIKKRKKLRQKVFIYIFNTYILEENTK
LSLLINNVYNEKLFLEVKGLTCEVLDSNFVIVSKKSTLFEMRCKNLSVNAKFEFFIRNKDGEFM
DFDYKIDFL
>KAF5140657.1
MTLNENEVGLILSYGKNFYADKITETENQIKAIFDSISLKLGTREVETGLAPPSTWNLSLDTRR
TQSEQSLQVARVCKVIEGYQEPRYMINIKQMAKFVVGKGKKLDASLIQDGMRVGVDRVKYQVLQ
PLPRKIDASVTLMQVEERPDVTYNDIGGCKEEIEKIREVVEKPLLEPEKFINLGIDPPKGVLLY
GPPGTGKTLLARAVANRTDACFIRVIGSELVQKYVGEGARMVREIFEMAKTRRACIIFFDEVDA
FGGTRFEDSGENEVQRTMLELINQLDGFDSRGNIKVLMATNRPDTLDPALLRPGRLDRKVEFSL
PDLEGRTAILKIHAKTMSVDKDIRYELIARLCNNATGAELRSVCTEAGMFAIRDRRKIATEEDF
LKSVDKVIKGYAKFSSTPRYLTYN
>KAF5140658.1
MITQYIFLVSDIKSIKKGALIAQACHSAIKAIKLFRSNSDTQLYLKSLDTMTTVILKIKKEDIL
EIKETLSSLDIVEWIEQPENIITCLALRPYNLVDLQDYLSFIKKFSLF
>KAF5140659.1
MEIDDRKKNKKINIVKLPKFLGNYITNLHQQTDIGEVDISDNGNIKFRIYDKSGIGIPLEYNVK
QISKNNSDMYVLSNTQILSSIEGEIDSELVVTPIINKKYIEFKKQNAYKVPSTTAIIDSTTEKI
RLEKIGNLREMDYLARKRKQMLIDKKRERLDKTEAMNIVFNAFEKYESWTVRDLADFTGQPTAF
VQEIVNEICNVDKKEHKSLYTLKNEYK
>KAF5140660.1
MTFVYNYEHSNDYESIDTVIFEIYEHSNHFELTNTVIFKIVEHSNDYESIDTVIFEINEHSNDY
ESIDTVIFRINERIYNLELMNVYII
>KAF5140661.1
MSTKKIAQLSKIVFLPTDTYSCTKLKLVKLHKLIRSSEDQEIINGTFNKILDVFIHKNKYIKSL
CIKIFKDIYYKIKVIDNIKIIRMFYQNDPEINLLILKFIKIFYRFFIEDEIVLYYIKKTNIKYS
EEIINLFESSDIKGKCTKLDGLELGMKYLYQGKTEKCLNIFNKIINCDIDFRFKVIIKYFINKL
TLEKNKRFVFDLKDYEIDESLICKVNGYTESKLFKKLKKCYNHYKHIKK
>KAF5140662.1
MNTVKFDEKDFKNSFKEINKFLVYYPKYRDKYIEQVSKYIIKALENKKLSCNIDSVERSIEVFT
HTNTRDPFIFVKGCDFIRLVAKNVDVETAMKVLEDEYCGEIIEIRKMVKSEKVFTKRRDRLIGK
NSMVLKALKMISKCYIYITGKHIGVVGSYDGLTVVKQIVYDCIANNKHPIYEIKKLIVKNQLGE
DKEMENEDWKRHIPDYKKRRKNNKQENEIVEEGVEE
>KAF5140663.1
MFKISKCQIFDFISIVVESAVGYYLYRNNKKQFYLGLLKTINIKQIALDILLMIFISISSLIVM
IFMFMWNVYILMTFIIVSILYISCKNTLFLWLFLPLYFFKTGLVDDPRVRSTIYLKLPVLVCFA
IYNHINLFISIVILELVLSTDYNGFMKILFLFMNLIMIFNITKKISVNTILLLFKYRDGYIESF
ITRIKAIGIVCMSSILKIFSVFYLSPWIEDFIVIYSLNHDTSYFESVIELKKLEIKKCHRARFL
LYPYTIIMVYFTYNYVNLTFFGTYQKIIFFLDFHIFYIEIYQTISDYYRLIDSEMACKNNKYTE
IEIN
>KAF5140664.1
MTKTIEETYQKKTPLEHILLRPDTYIGSVEKEVQNMYVWDEINGKIVSKNISFVPGLYKIFDEI
IVNAADNKIRDPKMKNIKVEINKEDNIISVYNDGKGVPIKIHSQEKVYVPELIFGQLLTSSNYD
DKEKKVTGGRNGYGAKLCNIFSSEFVVETSDQEVGKIYKQVFKNNMTVTGKPEIKTYKKSDFTK
ITFKPNLVRFGMKNLDDDIVSLFKKRVYDLSGIVKNVNVYLNEQKIEIKNFKDYVKLYLPEDAV
VVHEIINERWELAFTTSEEQFQQVSFVNSISTSKGGSHVNHVVEQLTDPIIEALKKKKISNVKP
FQVKSSMFLFINSLIDNPAFDSQTKENLTLRVGAFGSKCEPLKDFIDKVIKNTEVVTKIADFVK
AKEDAALKKTDGKKKGRIIIDKLEDAKWAGTAKSNECTLYLTEGDSAKTMVMSGRSIVGTERLG
VYPLRGKLLNVREATNKQISENVEIIAIKKILGLQHAKTYTDTSSLRYGHVMIITDQDHDGSHI
KGLLINFFDYWYPSLLKISGFLQEFITPIVRGKNSRGEIVNFFTIPEYLEFKEQNPNYTFKYYK
GLGTSTAKDAVEYFKNLPLHVKNFCPMTDEDKESIELAFSKKKVDSRKTWLLGLEQGTFLDQRP
SEISISDFINKELILFSMADNFRSIPNVLDGFKPGQRKILFTCFKKNIYKEVKVSVLAGSVNAS
TQYHHGEVSLNTTIVGLAQNFVGSNNINLLVPEGQFGSRLKGGKDSAAHRYIFTYLNPITRLIF
HKSDDLILKYLDEENQSIEPEWYVPIIPMVLVNGAEGIGTGWSTNIPNFNPLDIVNNIRKLLKD
EPMIEMMPYYRNFVGTVTKLSPGKYQTDGVWEETETDLHITELPVGTWTYNYKSYIDSLKQSNL
IDEYDDCNTDKTINIKIHYSKKLKNKKLSTLISTNNMICFDPNHKIKKYETPEEIIKEFYYVRL
TFYLKRKEKLLEILKERMLKNENKVRFIKAVVSDQLIINKKKRKDIISELEKENYEPFDNYNYL
LSMELYSLTFERIEKLNEEYEQSRKEYESLLRKTPKDLWNEDLDEFEEKYIEFLHAEEEEYEKL
RNGSVGTLKPVKKKSKLNKTVKISERKTTITKTTPTKKTVKKSVTTEKSVSTKRAKITKIEPQK
RQKIKKDKENTTEIKTPLSRDLFIDDTESSDISKINAWHKY
>KAF5140665.1
MPKKINAKYFVYLYKHKHLAPRTISKSISQIYYKIHPNDIYTKLIIYIFFGDTNEQITCPLIFQ
NLLKYEKIVDCIKKNFFKSSDYQVDIKNLPTNYRIEKNKNTELSQNEIYEIFRLLLTIEINYHQ
LYLVDQNFLGNLAFNMENSKKLQILNYKYKISPLLCFLLDSLENDKFVIPYYKSFYYFLKAIKL
EYREGLYLLHSNNLDYRKLEIELLYSKYKIINEYHRIFINFYPEIIYNCKIYSNRLEYFNNPLN
LPFKYKILRTYLFCIPYYLKIINIKLNDSNFDILFRVIYIEKIFNTGLTKKWCKLLHLLILDNC
NLLYVLLKRKFDKKYIKKIVKNVPSFHLAFDHGITLYKESGDVFYLQIIEHILEEYPVKEYFKK
IDQFKAFFPQEFLEKFQSFFDLL
>KAF5140666.1
MDNLSYIFIFDLIIILFSCFPENFTHDKNLKDVLICLRYSNLNFEKYTLHFLTIYGILPIVLIC
TILISFKMYTHDFVKPIQRSYLLTVFLYISSLIINLCVTDFILNMHVALTSLDLDIDSGYFYIF
KIFNRLISLTINVIIFILTFLCAEIIIAFRLNSIPLRNYYILKRNNYCLFSVIFFVVFYTCIFI
KFIIPMYGYLKSMTLILIILNTSIFSVAITNMIFFYVYLDHVNSYILQHSRIYRNFVE
>KAF5140667.1
MILIEMMCDLCDFTLLLQSTPSLIISLFGLLVTGKLLENVVETTGMQKFPILLQSNCILNFKGN
VELLYALYLSSLRQNDCVTYEKYLRYVFDNGNLVLLQSITIGITIGIIGIARSILVGIFELKLL
TTILTTSLVTCTITTLIFILLLYLTIEFSKWMSISPDNVILPTLGSLSDFLSIRFLILFTDYFK
HFSIYILSLTILSCLCIIPFCIFFVCASKKRMPIQSVSILAFTYILSTFGGYILDKMSIKYTFV
ASSFPVYSGLAVSISFIYLHKIFTSVSNRTEHNSKLSYLTLIITSFLMIVFYILLSSIFDLKRS
LMFYALFILFFIFQVMLLLKLIEMLAKFLQCYDGDIGIISLPIVTAVGDVTSTTLLMLLANIKD
N
>KAF5140668.1
MKSDKTPKINKFIRRLYKIVNDNSFSEIQWTTDGLRFYITDKTAFMLNGLKYLSKTTEYSAFVR
LLYVYGFSKSKSLNAYEEEYYHKNFKRDGDNLLPCIQRTVETKTTLLQKNTNRTPNQLQDLLQY
LNNQNFKLEGEIKSLKDRVDQQDCTINGLVQLLTRIFRTNDSNKDMLLPLNITEHGSPINNELR
INYDKNQVARLMADTPNIDGRLENTNIELSNNKNFLFDSDDEDSIYKTNFF
>KAF5140669.1
MVNTVENTLSICIKKQKEESKEILLLPSKKRKCDDNILNSSKSTKHSDTMKNKCSKCNRKLNLV
GCYKCRCGNNYCNRHRFYDQHGCTFDFKSLAMEKLIINNPKLQNNRIGDQ
>KAF5140670.1
MLYLLIFLSKIVCTSENVEKKVSGLDDVSINNLKRELTRVHGDYLKKIITHVYNRLDKQLRNKD
EIIEKQDLLIQQIKKNNNKDIQRYEIELEKKNDYIVFLEKERREKSQAYSVIIEEKEKSNKLLK
EKLRKHLQDFVRCEEGYADVAEGSRSNKHQNLKVELEKNTAKQAKRGDKCCSELAGQCQENSEG
KNESRRSTNDAACKEAPCKSNDCQTIGTSESSSKISMSNQEAGPSSKICIKSDNPKPKKKDDSG
FVSAETLKEIFMKFLSENLSGLNESQSRPNFGETNKNLKKLNNDFCGVSYEELKEQSTTKRKCK
FSPQCNNLGEN
>KAF5140671.1
MLGLFFIKTCLTALAKNALVSDSNFQLQYSCSARYIYSDEKQVRFIFYKVINDDVKKEIIKQPL
KSTVTKEGGAVEYIIELESLKKWKNQVNISDGINEEFGTYPFISEKITISVDGTRMKELLKRGE
VIKINLGMDKNFNYFRIPIFIRPFSSNVSSYEADFNNGAFGYTVFFEDLIEKHIIKLSDEDKKK
CIKELNNLLTLSTTKLGNTYKGKLFLLLKENLSILKPVICCFKDLIEIEKNPKNYLEKTVSEIG
YIWCSINLGKFMPTLEGKRGVFSSCKKDSRFIAITHGIVTDILNICRFAVDNSVKFDIYEIFDH
CQKLSFSCRLDIRIKMEDYDSKKVNSVDVRSNLQTRLPFDREDLDDGFIVKLTFTPNSYRNLIL
AICIDVEYSSMSFTTGFINLQSAING
>KAF5140672.1
MLGLFFIKVCLAAFKKMAPVHDNCTQLQYSCTARYIYTDEKPVRFIFYKVINDDVKKEILKQPL
KSTITKEGGAIEYSIELETFSKRKTRFYDLDCIGSESSIYPLISEKITISVDSRWMKELIDRGE
IIKMNLGMDKDFNYFRVPIALRSYLSFVSSYEATFENGAPGYTIFFEDLIEKHIIKLSDEDKKK
CIKELNNLLTLSSEKLADTYKGKLFLLLEENLSLLKPVIRCFKDLIEVEKNPKEFLEETIFEME
NILSSINLGKFMPILEKEVGSLYPSGTVTDLKSIAISHGVITDILNICRYAVDNRVKFDVYEVF
DHYEKLKFSCCLDIRIRMRNYDPEKFESANVRTNSNMRLFYECEELRDGFIIKVLFNPGLGQRP
ISAICVDVMYSSMPFTTDFINLHSAINGELC
>KAF5140673.1
MHEFIYNTKDYKITVYLKNPNGKNITVKNCFEIQSSKIINLNGFKTSGNLYFPDVKLQNFDNQI
HLLIIEKFNKKNLRNVLNKLLPTVFDIKHIKRKNFSYFLYLNRYLILDLAKKILGNHKIIKNMW
NKIIDAENKDNFYQLQKNTIYSTNNKYINNLTDEDFLDNDFGISILEVEKEISSSEFIIISDDF
IDF
>KAF5140674.1
MDLRLFLKDIFRVIQFTLYPMLQLYAYFVLIGLYCLEQKKFDGWSTLLIFFFYHLLATTKVIFY
MKLLINEGKSTIEIFPVITDTNQKLDLKGVNIFCEEEIILKNVQKLKNCSICRTYKPPRTHHCS
LCNRCYLKYDHHCAFLDTCIGFHNYKYFYQFLFLNVFTALFFIIVISLQLNKEIITSLKVNYIV
SIALLGSFMLLISFYLVFHTIAISRNETTIEFKALNAYILGDHRYINIFQEGPIANYSNSKDRK
ILNPYNLSLKENWIQVFGVKSRDWFTPVMSSVGDGTSFPKNYTDLEMVYVNK
>KAF5140675.1
MSSDFKDIKNIFNNENLAENTNLNGCEEVNLECTEKLLLEKIDIKYFRNNPDYITKWQQYFYNH
DCDVKILFLMKYKKISADYHWLYLELSKFFALKGKTDISVFILEDAINNGVYDDCILKKELELY
CEISPAKYKEAYRYLNPTGFLALGKIWNEIRIEYFYDTKIYSKGFSFEEFRMQFYKMKKIGSLN
TQLELYKRKKEEHSKHDIVKRFKNNQKCFSNVQYSLSYINLMDCFRKKYFKKMLCDFDATLELK
NLNFYKKVLKCSTSYNKAIKCDTENLLQNTENTSFNLISRRKDEFLISFEDCFEKAPDIIKLKL
IYEVFTFSICNKILIIDLKDIYFTSDFLISSYNLNAQPFDRNFALLLLFKSFKCFIDESLMINF
NYEVFLNDIEELLLLHDIQHKFLKFKLYIYEITLSNCLNSDFPALKFIY
>KAF5140676.1
MNKLTDLKAFESDINYNTDTELIHKFIVFFNENNEHTYLEQIREHKQCIKVNLDDLSIFDETGI
VERIEMNAFSYLNLFYKVIDNILFTEGDYLIGDNDEDVFFYHRISRFKEKFPDKQVTDFLPSFL
LRNYFLNLIPRTHSKIMTVRQIKSENIGSLIKVSGVVTKISQVKPSIKVATYICESCGSEIFQQ
IEGDVFDLLEECSSDKCRIKKVKGTLILVTRGSKFLKFQSLVIQELTGDVPHGCIPRMIKIECY
GTTTEKCLPGDVVVVGGIFMPKPYYGLKKLKAGLLTDTYILATDIQTTKMEFNKDISNIVNFQI
NHLVKSIAPEIFGMEDVKKILLLMMVGAQTKTKKDGMKIRGDINVLLLGDPGIAKSQLLKTVVK
ISKRGIYTTGRGSSGVGLTASVAKDPITNEVILEGGALVLSDMGICCIDELDKMGEYDRISIHE
VMEQQSVSISKAGINTTLNARCSILGAANPIKGKYDPRYSVEYNVGLPCSLLSRFDILVVLKDD
ADLEKDEALAEHVTSLHFNDEESTSINYRDIREFIEKAKTFNPCIPSNLSKRFLDAYILARKEN
DFVTPRYLLSLIRLSLAHARCRLSDQVNDYDVDETLRLMEVTKIPTQTKKAENVPIKRKIYLII
MSLIYKEEDNKKYVKLDDLWRATDGFYTKSEVEDVIADFQSCGIWMRNNDEIIIFD
>KAF5140677.1
MAISNFGNTNILTVICDICFLSIKEEPIFQCILCKIDLCIFCFYDRLEISSHKNSHEYRVFLCT
KKLNNDWTILEELIFFNGLGKYGIGNWESLSKSVGTKTQEEVELFFYNLFNIKNNIITKNKVFE
RTSNPFRSNISIYMNNRQDFDVEFMNDYEEIIKDMEFTDSDEEIDLKAKNAILKGYGNILRMRK
YRKKIIIDKQLIDVEKTKSFEKKMSKYVDIDKYKFILEYLTLSQYKNFIYGIYKENYLNKIEKN
EDNKIDYEFVLSQAEKNFCKQAQISNKLFDEFKNKFVEEKIFRTRSFSDEIENIISDDEHKKSQ
IINFFNTQKYFN
>KAF5140678.1
MKSIQISQLKEEGFSCIDLIESTLSLSKTDMNLTLNEIKEMLADVEGLREALFFKQEKLSGQLR
AVKDKINENQILDLHKQLKSLKLDSLGETKIVLQRNKEIFELKLLNRVLRYTIEVEKDNYNVLT
ALIKSEDKDDWNFLCFYLKNTLEFFSGERKEHLLKISKDIQDKLLSVFEESKKINNKTMMKSAI
TALDELDNNHTLLQTYIYDMEIFQKKYSMSHPHCDEIDIELYDEENNSFLVFINDLKISYQENL
LDISEIFNNYEEAYKIINIKIFDDLIFPNLDNFLQGTIPFVYLFSVESAYKNIYNLGIFIESVS
VNFSSKAVHDEFVNKYSAMCIDEERAYFIEIFNKLVYGSKSITRYVYKNETIVFSKDYNYIINV
LVYLINTFYFRSVSFYNEEDISDMCIFYGEYLSKFLEVVYDDIQKKLEAIYQIQQITLRIKNCF
KDDYYKLDNFIKKSDKLINNALDWEIDQCKGRIKQFIGQILFYRPESDLLVLEYLKKEVFESKK
IKGQPQTDFIRKIYNIAYENLKQKIFQLKFSISQKKNLINFNKKFIQTVTLTGDYQIIANYKYL
ENLVILITVDKSTIKEIYDSLKYKINKNDLKKAMKCRNEKDTV
>KAF5140679.1
MAKVNIPIPNDFVKLILISQGHLGGIKTSKLMERYVFGTRKLENIKVIDIEKTWEKFILAARMF
CSLKHPSDAVVVSTKTFGRKGVLKFCESTCATPVIGRFIPGTFCNNQVKRPLEPRVLIVSDPFA
DKQAVIEGSHVNLQTIAFCNTDNDVSFVDIVIPMNNRSPVSISAGLFILSRLIRFMKTGEPLDE
NMKEVELFIYRDPIELEKLVEEQKIIENANITIGEQELYEQEEFGNKAGWGIEPSLVSTEAVSE
FSDNWKN
>KAF5140681.1
MFNKVVIIKGKYNLYDKKVNKNTVFYFCCNQGKIRINFTKQVKNILSINIYDNNVKYTLTNKNK
DTFEMQFFKLTKLIIQNAQVEIINEKRTCINNLFKCRFYFFGSYELFFSYFFSVLLRFLMKNYM
YVIFINLPVYAIFYIKNQPMGLKQNTIIKKNLALVFESINQCQVMLFKYFYIISLVTNLDKVLM
KIGINFIFKIYKFNLNTLIELLSLFSDKSYNVVKKRYDKITLNVDQIIIGVILFSILILTFINI
MPYYIFYVLYYLIYLLLEISEQFIIIILCRFNNFYFLDVEDKNYIKSVTYCTKINLLKKKIKIY
NILRGELMNKK
>KAF5140682.1
MENIIKTQESRIIRNSTVIVHPLVLLSAVDHYKRLDADRVVGVLLGEVSDEIHITNSFAIPFEE
NENGWFYDTSYLQNMYELFHKVNSKEVIVGWYHTGPKMYKNDIEITRSFLKVIDNPYLVIINIH
ADDFDLPIQVFKLNKQKDFIHINSKIEAEEAEEVGVENLIRDARVESAGSLRENINIIKNSMYV
YFNCLSVIENYLEAIINDEKEYNYEILNLLQEILNSVPSLNDNLEVYSSYIYLCELVKSTINLT
DLKKNRLENEIVGQ
>KAF5140683.1
MSQQSQSLLLHAAAIYALFTVYGIYQEKISHEYKNIKYSSSLLPMFLHSLGGILASKYSLSYNN
QKKSNYNSKLIIKYIILSILTILSSQFWSLSLNYLSYPTLVVSKSCKLLSIALMNFIIYRNKLT
KQKYFNLLLTTISVLLFAISDTKKSNFSSNSYKRVILLFFNLALEGFISVLQDRIFKEYRISSL
DMMYSFNLVRFILSVILLIFTRSLVSSLKCIFTNVHFFLDLLVSTATNVLGQVFVYSMIEKFGT
LTLNTVNVTRKMTSIIISVLLFGHSLSFIQGISIIGVLLSIFLEFNNKREKIKKI
>KAF5140685.1
MDKNNKEELVYKCLYIQCKAFYNNKLDLDNHLINSYHNNNVKVYSLKCPVKECDFIIDDRESKE
YCEKDDDLRLFLTHHMNLCHINILAKALDVFDEVNIIKNKQYNDITLISKDKLFNKNLIEDVYI
KDLLSCNSELGKMLLKMHEGYCLIIKEGKYYKCKIWGCCMIFVSKKAYKLHILRYKHLLSKIVN
INSNECTLNFNVLLEELNYFKKVFAVSGIIQFFGDENDFLGPILFKNDLTTDNSVVGCVYNSNG
IVNNHIASAKSILESINEETLSFENIEIIFYKNTEYNDLSASIGSGLFYRNIKECITHCLFVKI
KNPLFLVCTKDNFTPDFFYKFESCSARIYFLDLSLKILDKFEFNFGFVRKMIVDTKENSLSVFI
LFSDGVIRKFNFKDKNYDFIPLDVFNIIDFEVMEKDTIICTDGKLLFKCVKTKIVKQSDFFDSF
INSICIRTNVQDNSLLPPLECDNMLTDLKTKTSTNIVCCSTVNGYIYSVDTNLKNRLSLLKSFY
THKIIYLQEDDEILYTNQLGLATKLLTIEKTYTKTKTLKNSLFYSACRSKTGLIFGQYDGQLIF
LRKNRKKAQPKNLFYFVKKGSYFLILDKQEDVNTVDLIDNKCLIINILHYDKHIYLFFKCGIIL
KFFSSKL
>KAF5140686.1
MFHESDLLDYEKNKFSRQVIVPGIGIDNQIKLRNSSVLIVGCGGLGSPLVMYLASCGIGKLGIV
DYDKIEIHNLQRQIIYKEKDVGCYKVDIAYDFICNINSNIQVVKYKTKFDYSFSELEEYDIVVD
CTDNIVTRYVLSDLSKQYKKDFLCASVIRWEGHLYIFKKDGPCYRCLYPTVKKTTANCDENGII
GPICGIFGSLLGLEVIKTILGVNTTKLITYNGFTNTYNNFNLRQINNECLTCIKNIYKHSIDPN
SCNSLLKADFFNIPRITWCKILKNFDNFFIIDVRSNIHFRMFRIKGSINIQINDLKDNIHLIDR
TKKIVILCKRGISSLRAAKVLIDSGLECFSLEGGLDKYEMMIK
>KAF5140688.1
MNILFYSICFFCRYVELEPLETLTMKDRVKNNTMYKFIYNTFGAKSVEVTLFDDLKRTIGKYTK
TNGVIFTRLSSTGFLTIEIKNKNPEKIKFGYRCPDVNKEVQGALGPIKDEDAVAELLSVLENNI
LSQRRQIEKYENHFNLVTKSKTWVFRFVLFEIFTSIGILYYLHKNTLKMFEKKHVGN
>KAF5140690.1
MSCEICKIHKAIILRSKDRTKVCKECFYMLFENDIHNTITESSMFAKGSTVGIGISGGKDSTVL
AYVLDKLNKKYNYELKLVLLCIDEGIKGYRDYSIDTVHENSKDLNLKLQVLSFDDLFGVNMDSV
VQKVGKRNNCTYCGVFRRQALEEAARKCSVDYIVTGHNADDMAETVLLNLIRGDINRLYGCTNP
VTNKHITDDGFVISLPRTKPFKNTYQKEIVLYAFHKKLKYFSTECTYAPEASRGYVRNFIKELE
KIDSTAIYNIIKSGDQLIKTNNTSSKAFPCVQCSHPTSSQNQICKGCSFVAQLKK
>KAF5140691.1
MINTINLIPNKIQIDKLKPYKKDMNIIKSLSHIGISFIENEEIQELEDNDTFICESDQILFSTS
NNEEESFLQFHVYDKENDDFVIHHDVFVYSSINDAEYFYKNDKHFIALATFEKDVMVYDSCIFN
PMAPQILLKGHEDHIMCVKKFGENLFSGSEDKSIIEWDIIKETPCNFYKLDLVPEKICKSNNHI
FYTDGTTIKSSTSDLHFSCYDRIENLIACDNMIYVSNSTGDFFSFDLRASKSPYFSNKYVESAL
TGMDLLNNKIALCSKSGEIFILDLLDYELKNSEKIKSVLYSIKLHEDNLIFYGDESDTLHLKKL
KNKVF
>KAF5140692.1
MWESLKEKIAECKCNENFMLDFIGNTSQIPCTEEICLIKWYNTNKELYNEDFLENLEFTSLHEN
IENSLQKIENIKNHKHFNSIILHNLNIRNYENITNELIKNENITNVNFYAFSKNYLKFIKCINL
SKDNKKSINFTKIDVFKIVFSDKYIDKTIHNFLDKLLLDPVNYNEHDKQNFIIILLYSYLYALN
LNLPIKKQIYSKLKNNIFLLKSDTKFNIFFTKDYNIDKYIITQKNFENLHEESTFLNFFYQDYL
TKHNVEKETFLNFLNRINKVILNIEKRYLLHFVKRVFLLHTVLYNSIDDLQVYKTVIDFFKKKV
CKFDSENIKECILNFYITLINKIGQIEVYNMVIDHIVNNLDNFMKLEHFIFKFNFLQVRTWAQF
LLFIEENRDSFNNLTYALELLFYSSEYVFTDSFESVCNLINIYLSIHSILKLDHLFKFIRSYFK
HLKKLFEIIYSKLVSNLDLNNILDYYNLNSDIISKVILTLQRYAVLCNEDLKKDKKKGSRKSSA
ELLFHSFVNVIYKIEDILVNLYGNKVKATKKRSFVVKENNQT
>KAF5140693.1
MSTKNNSNVPEISDEEFYKNRLLTVTEQLKDNVQVYPHKYEVNYRFKDIFTFKDASEEDLKKVK
VQSAGRILNFRIHARYSFFQVMSEDFTIQLVVDAQVLENKDIISNIKRGDIVGFSGVLGRTKTK
EFSVFIKELSILTPCLRTIPTDYYGLKDPEIIYRKRYLDLLINKESKNRFIQRTNIIKFIRKYL
DDKDFVEVETPLLNIIPTGAAAKPFTTHHNELKMNLFLRIAPELYLKKLVIGGMDRVYEIGKLF
RNEGIDLTHNPEFTACEFYMAYADYNDMMNMAEEMLNGMCKYLHGSEKIVYAPNKREKEVKPVE
INFARPFARFHMLEELSKVVGIKLDGLNINSDETLDLLIETCDKYEIKVEQPKTLTRVLDKLVG
HFIEPKCINPSFIIGYPLVTSPLAKNHRSEAGMVERFELFINGKEICNAYTELNNPIEQRMRFK
MQAQDINDGDDEAMITDEDFCVALEYGLPPTGGFGMGIDRLTMFMTDAANIKDVILFPAMKPES
DN
>KAF5140694.1
MDKLLKEHNLGAYLTITADEHLNEYLGVSDQRVKFLTGFTGSFGIAVTCEKNALFTDSRYFIQA
KNELKNYELKKYGIDLLDEYINRNILVKRVGLNPRHYSKKYITELSDKLKKYDIEIVFILEDLV
DKLFENKPKRIFNKIYSIENYTLKFFYRKNFEYLQYKGDYKKFMMFDLPDDALICGKTYTEKLE
EVRKFINDDEELIITEMDTICWLFNLRGSDIKYNPLFYGYACITKKEAKIFCEAELSLKNIEIK
KYNHFEDYLLNKTNKFVVSNSCNAYIDSILTNHKYTDQIRNLQTQKSKEELEGFNLAYILEGIA
LTKLFTWINTVYGTLTEKDIALKLEEFRSKFIGYKFPSFESIVGSGPNSAIIHYSAGDRIIKKD
EIVLLDVGSNYMFGTTDTSRTLFIGNPCNKISKYYTKILKGQLRAINQTYPKKINGCIIDALTR
LDLWNNNENYGHASGHGVGHFLCVHENPPTLSQNLRSIILENQIFSIEPGFYQEDEFGIRLENL
VVSQKNYGDFLKLVDITYVPYQLNMIDMSLLTQEEITNINRHNTVVREKILPFIQDNTEREYLL
RNTECIE
>KAF5140695.1
MIKKIHKSNKKSIKLLNKLGFRSPYQIILDDKFINNCNKYSKRYKHLKEIFKSEPKLFFTKCIL
KKYKSYNPNYENDISDNCEMIKCPHKDKDDVLKCLAFVFRKFNKNHYIIGTSDKEIMDKYRKRE
DVPLLNFNKGQIRLFLNTEKLINKSNTTYEATPKELERLEKIFGAEGGQEVSENSGEFEEINVD
DLEVSEDGETTNSE
>KAF5140696.1
MVNPKFNKDLGQHILKNMGAIDTILEKAKIKPTDVILEIGGGTGNLTLKMIPKCKKLICYEMDP
RLASELVKKINANREYANKFQLFIGDAMKHDFPYFDMCISNLPYQISSPFIFKLLTYNFKCAYI
MFQKEFADRLIARPGSQDYCRLSVSVQLLAQVDHILKIKKNSFVPPPKVESAVVRIEPKIPKPV
INFEDFDALLKICFLRKNKTLLANFRGSTFMKTLKTKKRLEVDEGEKLIKEILQNLDFSSKRAT
KMDTDDFLELYLEFKKNDIDFI
>KAF5140698.1
MKIKPSSSVCFLKSFSLEEELAFINQPTEQKSKVNKNKLFGKNLQLSNAQLIKPYVIDYRDLYY
SLENQDFVFLVLMLLSAHPFANFLCNFKERILDLREYPLFSKLINLLEIKDTRYIDGLVPFEGC
TDIKQGYSFILRCLHQELISNFHFEEDAWNVQKKSKQHKIIYSEYSPIVEIFQGKLQEEVGEVK
AGSFEIIKDLEILTSNNCKKKPYVILKEGSPSSKKIEGYNISSFLTEDRKLVIFANNKVYEYYS
KGFNELDYNEEVFSNYKNVIYTLYSKII
>KAF5140699.1
MEVTLRIKNIEMSQNVDTIEFVYKNSCSVIKDVVIFSIVTLHDLLFEKVTFRLKSRGAIWDKYT
GVVNINNSSFIKRSLKDNIEPVLSSEYVFKTEFYDFGGLQTIGKMTYDFTINQIYEGLNGVEEQ
DTLVQKIFTLFLDQQQSVLVKNFQTVLDEFLMGSRGCKINFILGLYIMEKYTANIYYEMTKNLK
FENIKNLKKLEIFDKTNMFYLGSFVNEKVQKLTSSDFLKKNDFEIEKYLLGSDKNFKYSKITDF
TNYTPSRTKSSSDSNKEHKSKTKEELSNLYKKFNEFYKKKFNNREVLDLLESCMTEMVEEDYFS
KRIEDTSDEDFYMLQDLEKLFQAPKDYKPIKEHLSNDEYIIAHKDFLTQFVNCFYFALGSYGNT
WPTIFCARRKKVKNSKMDANRKAILEFLNIENEFLISIQMADKNIPEHIIFYDKEYNRLVVSFK
GTSTSEEALKDLNCRYTKFYDGFAHKGIKHMACEFVKYKTKILLDLLETYKTKNILFTGHSLGA
SIAILVHLIYIKQGISEFLNIVTMAFCAAPVVSFNIASQKYKNLFVITYGNDFIARLNYGSFIE
MKYIACSLGNKSGVFGKIENIEDDLKKIKVHNKCNNKYPKLFCPGINYHFKRVIVIKQNKKISL
ILYKKVNLDFFESMIVIKHATIHHMLPHILYVCDQGIKDSDEIDNK
>KAF5140700.1
MEEENLVQILDCIKSDDNDLRQNAINMLIELLKSSHAGSISTLNFNTIMEKKPVLLDLCEILSD
NQKRMIHDIISSISIMGDDSEILKHRLLGNVIPLQEWGHLYVKKLIGVIVNNKHNGEDISKAQE
VSKSCVDFFFKNNMEFDAIDFLIEIEDIRSIIKYVEKHNYKRIILYLQEMALFYELYELINEIC
LKMKDFSRYIVNVIDGGYYEDAIDFVGKCEDKKVKKQLLYILARCNIFYDTKDLEEKAILCNGH
IKDTYRNVIKIYELNSETNKSSTFRKLRYEKELKGIQQSSFNPITVCNGFINLGYGQDSIFFPK
SGEEIEGVEYSTILNSNIPELITILGSVGCIEFWNPNKVMEILQDNIFGDISLKRTGSLLALAL
SSCKLYDENKTILSLLTSNLGSNDPLHVIPILLGIQSIYCNTAEEDLKELLCPLVYSDNLEISS
FAAFTLGSIFVGTGDDEILSVLLQLYIEKEDYAGTHSYKLIMLGLALLFYRRPDLECILENMDM
TYSRHGIILIKGFQNIKTGDHNVVEEILTNAFSGETDALLESIALLSCCLVGIGDDLALQMISR
ICTSSQLLDSPHLKSALPLCYSILFPSSSNQQIVDTLEKNLNSSDASIIITSLYALGVIGAGSV
SGRIQKVLDSQYSMTYKDPKAGTVLRIANGLLSLGKGLSSISYSFYDRSCIIPKNFIGLFSTTF
LLLDSVSSPLLTGNTYLFYLLNQSFTPKYIYTEKKVNIRIGLPVNTVGVVGDPRRISSMQTHST
PVIINTTERAEIDEPGLTPFIEDVVILEN
>KAF5140701.1
MRNQRNSERKFKKVKLNDLFEDDNFKKLESDNKSTNKKIDNTFVIQNIKIEKIRPVKICNVIKT
PSILPSKQILIDIHSNDPLTLHNLFLILKQIKITDEIFSIVIRKCKDVIFREIKNTIPTGIIYY
PGDDINIRNVTKSNINIFTKIFELITSKCYSKSMFTREISDQDIFSLFHLLKSEDERERMNICN
ILINIYDAYSIKIKYIVENELIQFYEDNRTHIGIEELLELLQLIIKNTKDDSFFYQVALRFLSI
KNLEYYKLITDIIYKYCSEDVKISNFTLNYIFVLYEKVDYINKPILVKLYFNIYIRWAKRIPFR
GILNDMCFIINFGLSSEYHPLVEEVLKTLDSRIIKKIFSEYIDDILPKIFNNIYLLSKKYWYSK
GKLRIFKYISILLSMNYACFEKCLINYNLDKFVKKSSNFTEDTVLDILRKCIEHTNIENKNEWK
NMRRRSSEFNGKPT
>KAF5140702.1
MHKYEVVKKIHKKLDKILEDFIEILLIIKKTDNDMKGLFFAKRRVLNIIITVLEIYDHLLCLRE
IYKENEINNTPEEEKQLFIEFLNNF
>KAF5140703.1
MLFIPNMIVIPTAGKFAGKKAVVIKNIDDRICLIAGVQRLPKESEDYMSKVEKRKNDRFLSFVK
KVNVRHLMATRYKADIGLSEVDYSQISNINSKKEVRNKVVDIMKKAQENGKAKFLFTELKFY
>KAF5140704.1
MATFQDFEDPQKNKCMKLFYESLKYNLPSFDEERLHSLSFELTRSIYKNFSNDLPKIVRSKCFN
LKDKNNPRICKEVYEGTIKPDEYILMSNEDMKSKDLKEQERKAYEESLYDIQMPEIQAETDMFK
CSTCGQRKSSYRQLQTRSADEPMTTFVTCVCGHKWKFC
>KAF5140705.1
MYSIFLITNFTLKFLSNEIRLFDNFNIEKIKVTVEPCDTKKCTIFSCRKINFIKDSVNLKDLVE
CKTHCKNGSEIWKNITDICNIKNDKFLVYLISGLHFAINLHIAYNYYNLYFFYYHNINVYLRQR
KYFHNFMLLLLFIRKKIKFYAENKQINYKIDQEETNYINKLKQSIKEIGCLDCEKCQILGTLHF
QGLINCIKVDKPSDLIYVVFVYKKLLKTLKVVYFFENIIQNN
>KAF5140706.1
MARTKQSAKKTTGGKAPRKQLAAKSTKKTPTGTPGSTEKRTKQRHRSGALVLKEIRRYRKGTEC
LIRRLPFQRHCRAIVRESNNAAEIRFQGPALAAIQEAVECYLVGLFEDSLLCATHARRCTVMAR
DILLTLKLRSRVINTWTEP
>KAF5140707.1
MLNLRKYLYGLILSTLFAYKYTYSQNTSTFCTDMFLVPLTCTLVFAIQLTKFSEENITGGFVAG
LLYSVSYCKFIDGCNKFNIEFSLLINCAGLYIASLFKFLISDRKSLSASHLSMYLLFVLIISVF
ILKDKEFDGIKIVLSGHNNFFSIVSYVSYTVVANIFTNEMGIKNFLALSSYPQLVIFLVCACFF
RINSIYTEPLVDNIIYYIVSLLTYIGTVAYVQMYGIITTNTLHLSNLLIYILLIYSKKLIKIF
>KAF5140708.1
MIDKFLSKLYKCEYLTETEVQELCKISIDVFIKEDNVINVNGPVTVCGDVHGQFHDLLELFKVG
GLPPYTNYLFMGDYVDRGYHSVETLSILLCLKVKYPNRIYLLRGNHESRQITQVYGFFDECIRK
YASSNVWRYFTELFDYLPVSAVINNDTFCCHGGLSPSFETLDQLKSIDRKIEVPHEGAMCDLLW
SDPDETQGWGPSPRGAGYTFGPDITNKFTATNNLKMICRAHQVVMDGYSWNHDKHCVTIFSAPN
YCYRCGNLATLMQMDEHGRYDFTQFEPSPVKVEDFVLSKIPDYFL
>KAF5140709.1
MIKSFISKYVSKYFTNINPLNVKYNIFEQTVDLYDISINPDFFYNIRSTIAHLRYKFSLIQDIV
LINNLFIVVDKIPCFTKNEDFNYDLKICTATIIYKDFKIKILEVKDGEIKGLEIIYKKVKILTS
PRFIKSINGYIFSEACINIKEIYNAFLDFSNSKTLEPKKLKILVEKVTINNLHANLREITISNS
NKSVCNIKKIKILGMKFYNTDIKFEKSIEVKNDIFCIRTDSQHLNILIKKNILQIESQKRYNFE
LKSISNILQDLPQMTVNILFLNEKISFLLDKNIYKFKYNNFLEIESICIQKEIIINTVKFNEEP
NYKTDNKLEVFIDFLLEFINFNIVILNIFHKDLFIHRLVYLCNENLNEECFLINFTSTFSNNDI
KYLEICCINRTFKVKVNNFIIGDIESLIKYYQNKENPFNFDISVENLQVHHKDITLYIKEAHLD
PLEISLIFDLMFNNNFIVEDCSVKYTNNNISVEDLFINISDNIMHTVSNINPFDFFKKDDIKSF
KSTLDLHIDDLIINVFNISNREVMLIFLSDIDLLYSEDIFKLNIKYAQIDNQEYFTKHPIIFKS
VGDNFINLIKANDEIYIDVGNFHLVYNEFLDKVAIFKNFYKTNNNVLIYYNFKSFVINSIECTI
LYKYYVNVKLELFEIKFFTGTLISLHENIYKFYKSKLTKKFIGLIFKNIKNNLYTKYVNLGYKE
DKNLPVPWYSGQHSDYRLKYPMPMRLYIEKYNYGLSASFYIFNKMDDKYTDEVFTDGTYANIFY
KNKLHELSFGNNCLILTNKRLLMSSKLNTKSICIDDISVKEYCNYFMIGDIKIVVENTTFISSL
CKFLL
>KAF5140710.1
MDAAGPKQFDYLFKIVLIGDSAVGKTNLLSQLIHKKYLSDSRATIGVEFGTMTFNIDNKIIKAQ
IWDTAGQERYQAITHAYYRGSSGSILVYDVTQPNTLKKALETWLVQLKNHTENIPIMLIGNKTD
LQRQVSTENGKEEAFRNSIMYFETSAKTGENVNEAFHELITVIYNKHKEKELKKGRN
>KAF5140713.1
MIDSTVKYKIFPEQTGISLSPYATAEEIKQSRRINKMRDGFVVPKTAIDATYVDKKCPFTGDVR
VTGKIFEGVVYKMKADKTIVVRINRLVYNKKYRRFGRRHTNVSSHMSPCFEGLINVGDTVICGE
TRRLSKTKSSVVLDFKKKSTEGNFKRLEDF
>KAF5140714.1
MNLLNLIEKVVSFKCKQAAPSKSIKLSKVYRIPSIINLRKNYPTFRVEHNFSDLNTQILLCDSG
EHEIVLILNYNFFHYSEIINTICDIPMPVSYETVGDVIHFNLNVEHLPYKYLIGKILYDKTGCT
VINKLGNIKSTFRYYDFEYIGGKVDINSLNYNNEKEVNIDGTKYTIYKEEDIVDIKERECKNTC
KSYTTLSKDDFNKELLDLLIKDYCNKKILIKMDKLETTLIQNDVKFFIDLKNVYWCSKLQEERR
KLINEIDSKSVVCDAFCGAGPMVIPLLKKGCQVYCNDLNEKAINCLKINLKINKIEEGFNIENQ
DAKVFLKNIQNVKIDHYILNLPEYSIDYLKYINQGKVHCYFFSNENDVKNYVFVKTGIINPNIR
LIRKVSPSKNVYKLFINLNK
>KAF5140717.1
MDVSNSSQTTHIIRNRTRLTALSCIRFMIISELLIKLTKIISITFVLYLKRNETCKQPLKVFLG
VFLVITIIRCITFLSKNRTFFSIDNIPEFRDNPDLALFSNFIEALVLFWYLIGFHWLQECTNCS
TTNPILYYMSALFITLGIAMFILPLLAIIALLLLKECVKPKFRIIKFNKPDDLPDETVTCTICF
EQYEPGNEIKFLPCTHHFHCDCVDEWLALKESCPLCKRSTGFFNELLDDQYPDI
>KAF5140718.1
MDGLGSSVEDVFISPNLHNSPSSALRIAYIIELLYRLTQTCLVLFAIYIRGKVSLNHPLKKFLV
LYLGLNSARTLSLGSRIKSKIMAEITSRYREPSGFDTYESLIEMFLFVLYFRGLDYLEICEKCN
ITEPLLFYLTKSIVILEIALFILPLLMIFLYIMILAHRAELLTLEDISDIP
>KAF5140720.1
MDHPDYEFKNVQKGINGSVLIIGGSKLYVGAVYSVGISCLLTGCDLVYIFSGKSALIPLKSLLP
EAVVCRISYQEWILKRINICILGPGLSIINNKNKLEKLNRILEYLQKRDIILLIDSDGLRNMEK
LNIKDFKNVIFTPNKNETKFLKPLAAGQYAIFKGVKDQIMSCDGTKINIEDKSCGKRCGGQGDL
LCGIIASLIIKSKHTLTKEVFMNSMSLACKILRRAGYLAYIEKGVSTISRDIIDQIPNAFNEII
FVKKLQN
>KAF5140721.1
MKILNEVIDKKRNSGKITMIPECLDDIYELTKIILVNDRLKSYTHRKLSLDGRNQQKIGLYLMI
RLESYTVDLENGVLYAKGKVCEENEHVKMGLYHTLEIEIDKKFTLQKDSWTKSDLSLLKELSKG
SQNILFFVFYEKDCVICLVGKNRIKIINKLEVKNKKFNNLLNILILYLTKVEFVIICSVMNIVN
DFKKFIESNSEFVKKIGKINFNEKIFNIKLPGDMKNDTIKQIVNFILTDKDLSRRFNNLKYVLD
LKEISKYFLEFDKGNYDLLVGKAEIRESLEYGALCKIFFTDEIFRPHCIDKRRKIDEFCKNLEC
NRVSIFVIPVNHYLGERLKEIGGVCGILKFVYK
>KAF5140722.1
MTKNIVYFYDPEIGIYHYATGHPMKPLRVRMTHSLIVNYGLYRKMDILKPFMASYKNLTNFHSI
DYINFLSSVTTENMQEITSDLTKFNVKDDCPVFSGLYDFCRLTAGGTMYAAQKINSGKYDIAIN
WSGGLHHAKRNEASGFCYVNDIVLGILELLKYNKRVLYIDIDVHHGDGVEEAFYTTDRVMTVSF
HKHGDYFPGTGSIDDIGLGKGKNYAVNVPLRNGIDDVTYIALFKSIIDKVMDLYRPNAVILQCG
ADSLAGDKLGCFNLSHIGHSECVKHVKSFNIPLILLGGGGYTIGNVSRAWAYDTATVLNEEIDS
DLPFNEFYEYFGPTYKIDVPTSNMTNKNTSDYIDKLIENITENLRHVSHAPSAELIVPPKPFVE
DDSDYEELIVKMKESSNGDSGDYKDFNDDSSDG
>KAF5140723.1
MSFIITNEEENIFKMILSCTPNNVVPRVAGGWVRDKLMGINSYDMDIALENITGYEFAKLLEQK
FKDSMSNVNVVQINPDKSKHLETAVCRINGILIDFVNLRCEKYTDTRIPLITIGTAQEDAFRRD
LTINALFYNLITKEVEDFTGMGIKDIKNKILRTPLDPFITFSDDPLRILRLFRFKAKLNFDIYS
EIQKSLNNLDLKLHLKNKVSKERVNIEIFKMINYKYGYLGIHELIKYEYIESVFNLKLNKEKIL
DYYQAIKELNDEEYRWIYNLYIIFLESSCQLVQDKNKKKFLNFVICRDNLCCSSRIINTIKEIE
EGLYLYKMLNFEDLTLYNIYFIIIILGSYYQIILKLECIKNNSQILQNFINYLDQHKISYNFSK
PKIDIKDIDKKLNIEKKYISYIVKEIKVYQICNPDSDLLDHLLRNKLEIINKFDKVKIPYLNE
>KAF5140724.1
MEDNFLDLIHKNLYCINTVKISNDIKTGLFYDNLYNSIEYKYLKNLCSETPASFETDGVESIFT
KICMMFSYNDYSYLKDNILIEHELKGVIPRNDSNPVLFVQLKDVESKEGYLYKTKKYTFDFKIN
KLNIDEQLKLIFNMIRIYKIETNLYLRNLKVNAYLDRLFFSENDKHPLISRIVRYYYSLVNDDY
SILEKVSEKSYIFSLHDLLKFPLVFRRDIELQLGFLYSKYACYEKAFKIFSVYSIHQEAIDCLI
SLHRKEEAIEKIKEELKKLEGKKEYNNIVLYSNYCIKLGWITNDVGWFDVGHKVYGSFEPLEQK
ARFYYKLKKYIEAKNTYKKVLQIVPNNEKILFAFASVKIILKEYNECIDIFKRLIEIDKRNPDY
HRNLALCHYFIDNLNISMNLLKQNAIKDLKSMEMYFKLVLKNKDKNEILWCISKIDDIKFINFS
VDYLLNEQILTKKEVLQAIKKNPRLEKLEI
>KAF5140725.1
MKLTVSRVQDTDKGKINLVYIPYSNDFIDYDYIIIDKYYVFKFSFQQTSKILLSKIQREYLNKV
PDKDTCKVDVLKTIDCDQIILLRLDVELINMSHENVDAVKFIEQFSTTYRLFPFNTEQKLYFYY
NNLGFVIQVRELITNNDSDSGLLLKNTEIYVNTNSSKMVFINNNKDSLLLDPNFDFANLGIGGL
KAEFSQMFRRAFVQRVFDKDVIKKLGISHVKGIMLYGPPGTGKTLIAKRLGNLLNARPPKIVNG
PEILNKYIGQSEENIRNLFKDAEEEWKIKKEDSGLHIIIFDEIDAICKKRGSSTNSGVGDQVVN
QLLSKMDGVESLENVLVIGMTNRLDLIDDALLRPGRFEIHLEISLPDEEARNEIFKIHTKAMSE
ANYFDKNVDLKVIAKLSKNYTGAEITAVIKSAVSYALERKVHNKESNEKNINIVGDENICVDMN
DFMKALDEVKPSFGINELDFNKFQRTFYETTNFTQAVEFGKDFLRKLKNTNLYNTSSLLFYGDP
GVGKTSLVVKAARLSMFPFIKMISPRNIIGLSEYEKVNYIKNKFLDAYKSEESIIILDDIEGLI
DFVNIGPRFSNAILQAIKIFIKEEDKKKLFVFATSSNVEVLKECGIYECFHGTFEVKKIYREDF
NELCKQSKNFQDIPFSEPCSIKSLLSLLNEPDVSLQ
>KAF5140726.1
MVIREYLRTLILGSSLLLPDKNRLTELFTYEITNNINFAVYILIIIIFNIILLVFIFKSQRFAN
LSLGYGFLLILCGLVLHKIKVIEFLTNNGIRLKEKSKINYLSHLVGFEKNKMSAFLTEEYSNPF
KPKIYVDKSSINKKNLVDSKSDHESDTSSSQENSKKRSFKKIVKSFTKQPRFGIKQIKQPLKVK
QFHQLQLNADTLPKLVTMNINQDNYSLVFLNDIRTILNQKLKNEKNLIIFYKNLEEQKKAIDIL
ITDFSKKFDNFTKMSKLISAELFALNSSPKYFKFELNDLKLEVDKFFKIRQSIHKDNNLSILNY
IDNILNLQKVNKDMQFVGNNDQIIKNVIKTRFLFLCIAIVCLFFICCTALNYYRCYQLLYITIC
MVLALLSFLSILFLLYAQILDKDCKSGRVVGCKMYLNSGSKYTAKLRQSELFKESETFKKNLEE
FLKDTNENLKSLQNYIVNLSNENVSYRVLIFKNLFDKILFVRDDFPEIVKSKIDTKKYFELIRD
MYNILDQLLYKLNSKIKEEILEIFIKEIGYGYYINSDKQLLVDNVISLLSQKRNDEDLKLSAKC
GSILDKLCMSKEYIEDIFNLIVLSCVIILIFLI
>KAF5140727.1
MSNETDCQYLFKFILIGTSGVGKTCLMMRFADEIYETNQASTIGVDFKIKTIVIDNKKIKLQIW
DTAGQERFRAIVSNYYRGAHGILVVFDMTNKDSFTSLDEWIGEIKKNTKESVELLILGNKIDKA
SEIVISDEEIANFLEKHKIKKESFVKTSAKENLKVFEAFETLAKRLISKFESGNFDSSKKEGFN
LRSGDKEGGRCCM
>KAF5140728.1
MVSGNTNSSNIISSENDIHFDNRDVYNEKPFVNSYEFSSDEVINCGIEYDPFNENKPKFNNKKE
KNWLFHYNSCYKKALSLPLINREYNINFYKDSPNGEFFSLPTLGIGRSDSIQRISADVLNDLLN
GKYNIDYTIIDCRFSYEYEGGHIKSAVNINNTQKAKALFKNPKVLIFHCEFSSVRAPKLAHYIR
NLDRKSNIYPKLTLPEIYILQGGYKEFFIKYKEMCFPKNYITMEEGRHRYSK
>KAF5140729.1
MSEIVKRKKTLMKQESEKNPDEMECKFKKSVQQNNFSILALNSDSNIHVDKIFQLTTTLLEDFN
IKTLEELEETLRNYVFEKPISGQIIYKILKNIDQLQKFNLHHLNTRLICIFLIKLMYKKTKVEI
GIKAYAYEILIRIDKNYFEEIFIYDLPYITNFKEVKVKFIIDFFRSSKKEDLFPLLFKDNRIDK
FEKCINKMLAIDNLDFVYAFISYYLKNSDLEEVEKGIVLIFNALNFLLNKLADKNIEIDKKYVK
QIFNYLLTKMLNRKNTKRYQIAGFLLKTNLENIIFNKKKVFKICKKLLDDKSLKIYEVSILLLS
IFKNEYLVTILDNCEQNDKIIIILRYLNNLDNAVVYKRILEVKNSKHLHDLDIRINDLPLFAKV
FYSFNNKSVIKFIKIDKIVISDIYTLDLVLHYSKYYPNKIDEEFIASLILEDSENILRNIKLIE
ILNNIYQNLKLQIKQKLIDKFKGLILQSPYTKSIGLFFYKINYLIHKENFKSDYYLVIYASMNH
PDFIKYFNEFVWSTNKFRSLIYILQYNLELGIVYAHKLKELLNSDIYENPNIKYNLLEFLNFLT
NLLDKNLDDRLMSFYYKLILDNKNVLYKFLQQKDQSIKIQTSKLLVKSTFEKILLKEETIPRLV
VFHRYDDNLQIYSDLIRNNILNIFNLRIKEYKAYRNIYDEYFLKNIFKKEKITIENFFVDENDL
CLKYFVLYLNFNIIEFTSGSLFLGDHEILVRFINKIKDCTLQEKNEIFDIIDNL
>KAF5140731.1
MRKSSKELKAKRIQIKFSGEQGIDFGGLTKEWLELVMQEALKPDQGLFVYSSDKRNSLHPFKNS
KIDPDHLSFFRFIGRMLAKIIIEGFNISIHFDKSVYKYLLGLKCTLQDLEEIDPQFYNSLMWIK
NNKIENILNLTFSVENNNFGSDEVIDLIPEGRQVLVTDDNKNDYIDLVVENRLIKSDNICIFNE
KELELLICGIPDINIDDWKNNTEYIGYTSHSRNISWFWKAVEGFTPEEKAKLLQFCTGSSHYPL
KIRENTKLYFHYTRSKIEFRIMNTVDSKKIYASKKRSNDLLLLLDINIDTVEIVGFTTSLYTFE
GPLDFYIDHTDSLPLYNHLGNIILDRTVTDLLDVSQVVLYKFPPFTPPIVNYYEKSPKILSYKK
NPVVHDIEINTIRVYFTDDVPDNQIYNNLVNENGLILQNFINNLFSPVLKINIIVQLFV
>KAF5140732.1
MNEEELDDFIKNWYIERKSSNHKYLPIDINFLNNLKETVKEKFEENERILKDDYFEYAPDYEVI
EESSSHVNEDIDTFLDISIYEKFLVSYLSKDFSLKTELTDILEILCFNSNLRSCTFKIIKEKIE
DFTNAKKCIRIVKSMLLSSKHEIEKDFDLVIALIKFSSIQEYHENALQILSKLKISNSFSNFLH
NLCDVTSVNLTSRSLNILKLSARIILNKTSLILFIFY
>KAF5140733.1
MFSNNSIDIPCKDLFLSFALCFDIEISIQAFKVMSLYLYKEKFLKNNTLQIEILLKLVNVPGLR
IKKYLYDDDYVLAKTNAIFFNDPLQYFNENKFDQNISDLYVEANKLLCDNEDLVYIIRIYSLIT
MGASIVRPEEILKTLKDKILKRNNNKFIDNELKFLLDEFIFYLLRIDCDENIIKQIIQENNFLE
KRLIYDELTPFESISIFSNISEINFDVNYSLTNTVSNPDLDFQYFSGIYSLVKRDTNVFSSCID
LDNFKSLLLHFDEYHSKKDKFVLKIIFKIMNEVYKKAVHILNLLKKVSIVKNVCF
>KAF5140734.1
MKICLIYTLTSFIYSIKIVPLVPRTYLMDEFDLSSDYKVDSDFFLKYYGCCITQKLILNKFYCL
ISRTCGFFYLDFSKTQKIVTKKLFLSKKDLKNNNKQVNLPFYEVLLGQNNILRIVLPVINTINT
SESTSEVSFCKTNCCSNNCIQLSFIEYIILNKENIIKCSKKIIKDLIKGHDSCIRFLLDKKDYI
LTFFSRDFALILKFFEDFVKILAVEDTILPVKLCIFFDSFLKNNMNNFWTNLLIDSKLEFDYFK
KNSLYDCFFSDIYNLINLIENFQYKFTFFEKNRSKILLNGKSIILIELELQEKFNESTCNFEVC
DDSYKKLYVDYMTNFNKTTIYFMLNNFSVQIFNINRIHCAIFMPDKIYMANNIEISHLLQ
>KAF5140735.1
MEEKKPYFGGKIHLAVFYFTISKSILYILTWTLIRGNKAILIYLISQLILFGVSSTYHTTTWKN
ERAEYLVRLIDHISIFILISGTQISVVLLLLPYTIVSKTIVMIS
>KAF5140430.1
MSLYLYKEKFLKNNTLQIEILLKLVNVPGLRVKKYLYDDDYVLAKTNAIFFNDPLQYFNENKFD
QNISDLYVEANKLLCDNEDLVYIIRIYSLITMGASIVRPEEILKTLKDKILKRNNNKFIDNELK
FLLDEFIFYLLRIDCDENIIKQIIQENNFLEKRLIYDELTPFESISIFSNISEINFDVNYSLTN
TVSNPDLDFQYFSGIYSLVKRDTNVFSSCIDLDNFKSLLLHFDEYHSKKDKFVLKIIFKIMNEV
YKKISAYFEPFEESKYCKKCLFLIKEKSEVFSSLCIDTLTFFINNDPLSISIIPQSCIYEIFEN
FIAWKKCT
>KAF5140431.1
MNEEELDDFIKNWYIERKSSNHKYLPIDINFLNNLKETVKEKFEENERILKDDYFEYAPDYEVI
EESSSHVNEDIDTFLDISIYEKFLVSYLSKDFSLKTELTDILEILCFNSNLRIVHLKLLKKRLK
ILQMQKSV
>KAF5140432.1
MKKLIEKECQIQAALGLCLLKNGYENNNSSRCKKSRIQSLILKEVFKLTMYPSSQTKMDLSIML
NLKVKTINVWFQNERQSEKLSLIDAINFDIRSQKIELNPIILYNMYCKIKNNIM
>KAF5140433.1
MRYLYTFVQHCPAVWSENDETWDERRISWKTIGSQLIQHPREVALKNDKLKILLDKFFNENFFL
PKVCYFVIEYKSGRLDVGYDSNLYEPNAYVILEADRGEDCGKILGITSESRFNFIYHKLKEAAN
EIEAKKILRYATDEDIYDLVTREQDEIDSLEKCRDLVTANNINMEILSCEYQWDKKKITFYFRS
SKRIDFRELLKDLFKLFKIRIWLCAEKKSINILLKSLLD
>KAF5140434.1
MNSDILLHILPRLSKQSFLNLYNQDVYILNKTNLNLLMESYKHKIYYMSTRKLFLLFNFALKYK
KNIYVDECINSLPESKKLSLLIYCKRNVDVNMIMNKLTVNLWKCKSRNRVNFFVENLNLNK
>KAF5140435.1
MFESVILIGPGTNLFPIVNSSLKATNLPILNIELLLINIQFLEPVSSKIYIVILKEDVDNIRHV
VKNITTPLEIIGIDFYDGTVTQLHKLQQKINSENIIVTKGNLVTNIDIKTIANEYLDNNDLFMT
ILTNNQENTVCGIKGNELIHYSDFDDLNISKDILIKNRFVMTLEKHPLQFYMFKKDILKYITSD
MFSFRSNFLPAIVKTLCNINPVKIFDPMNTYIYQIRDVESYIFTIKKLKSIKHNENGDAICSYD
KINLCKQYIKKKNIKDTKNILGTSLFIDSGFIIDSVIGNNVTINEGSYVVSSILMNNIIIGKNC
HIEECLIGNNVTIPDNTTLIKCNVSPAYIFSTNVNAKNNIFTCS
>KAF5140436.1
MKSLFKKIEVISSSILSKKDKKTINKICDNEILKKNVDYSLVKLKNRANLILESNKALLFYFNN
KYIPTIKSLENNLLTIPKIYLDAGAVSPIQRGANVMAPGIFKYINLCTHDFKKNEILCIEILNF
AILAIGIALLNKNEITKSTNGEAVEIVHIKNDELYNKY
>KAF5140437.1
MKNHLKASFFIAFSMTILVLLYEEIALTLFSSDLNNDGFGVPKSSFTYKLASEDPLYRVNMLIA
VSSRLSTLHDKLYKIGIYTSIGCLILLDTPRLLVHKLCNKSVNFYTETYFNINHIQLAIANLFV
FLFTIFYLSEYVENILEITKYNWVSKVGTYFVLYSIVCPAFVFIVFLLLRTFGAQLILAIYISL
ILKNFYEIFIEDDVSSTLKQVSKNRFSKTVQEKLIETKLDKKVFFDTDKSKDTNAALVGIENSA
RIEIYGDFDNLDEEQKDSILLHEIGHAIDHSLLKKLSVYFGTYFIELSIMIFLYGKAAKAFECE
KINRYTAFVLLSIVYFLSMKDWIMMFYKMSSQRAEIAADLLTKSSGFGKELALSLYDISTSEKS
YIRPTWLYNALHAVHPSIYDRIEYLNK
>KAF5140438.1
MSSVTKQNATTYSAEGRLYQVEYAMQAMNLGTASIGMKTKDYVLLASEKKIISKLQNPASVKKH
FKIYDHITLGFSGISADVKTIVEKSRDFAINHEYLYDENCKVERLLEKLADLSLNFDKKDDCKK
IFSRPFGASLLIIGYDTEPRLFCLDPSGSYLEYYAKAIGSGSEVLENMLEQEFDPSLDLENGLK
HILNMLSRVMKEKICCSNVEVTVITKEGSKLLKPEEIEQFL
>KAF5140439.1
MNNTKLRIIADKDIFESDEFITGKLSLKSRIPLPVKKIKLNFTKSRVMEVCKIETSGKKGIKYS
NNKKEYSYDFDIYTSRNEFDNLSSGAHLFPFKFFLKSTDSSTTDIKGIYFDYLVNINNSYTLTA
SLYLNGASEAIYETTKDVQVVEVFDRTEHFQTKLEMYNRSLLKLIDNIECNLYEVINVHSPEID
IIRTRYVVGGNAILEKKRYALSLNIPSTTPTCVNEDMFGLKILMFINITFKNSGPIRIRKYLQV
VKRKNELPDIENLDVLDGEVFNEKIFLLT
>KAF5140440.1
MDTIKNMLLVNFTENNLYILFFYYHQMNPIEVMYFWNCVLNLLDESNVLLVLGFIFDLQDTPLH
FPRYAQKSLNFHIHQVNKKIAKLLSKEYIFYVKNLKLFKFAKELKAQYLHEKKFDSNLFFVNNL
YELLIKTSTIEISNSIESYFNFVSFDNVSVDVTSKLLNNIYIVELKQRNLYVKYICTILTDPKD
ILDFIFYHMTEEEPSILVEYIYLLNKTLYNSLLNVLYENKRFYRVEIIRLFFDINLVKLDLKDE
NIELIKYFLVNKPIFVNDLYEVLKNKVSKKHLTGLYIEHYEILKHYKFDLNIEDLLSIASDKPD
LLYEIYDMSLDGEQKQRFYSIFKMLDEDFIINFLIKHSDLDLVSYLLTNRQLKNNLKNYIITRY
KNIPALVYKMFIYFDKSDVVNYIEDFLIDKKSLEYFLFVLKPTDILIYAHEMSNISKGIKILDL
CFDSPAFNENDFIYTLNTIEDSMPALIIRTLILTYKKYPHLRNFTVNFLYKIINKNALQNSKLK
TGIIKCLEILKSSSVEIIASLSEERILTILDGSKMLKDLCIETVYKADCKYSKEYNILRDVLRK
YY
>KAF5140441.1
MEELYSNDITEIKTEITVTEDKKNIDFFIVKLELLQIYLLCYTLYKENYNEDILEKLIRITNLL
KKCKIIEEHIDILNTIKEEEPERRILENVMKKKSKKSKGNNPRKKFKNRNEQMADKCNKKYDGK
IN
>KAF5140442.1
MQTQEEKKVLDKKFDVLNVINKTYADSSEYDLNDTLIYLSKVISQTKNKNKELVKSNFSKFVEC
RIVLEEILQDIKKKGFDKDFSSDIFKNIKYVKNNFNPIKCIDNYSRNQKLIIINKYKTLFNIKS
LLSGSFDKQERFVEIYKEAKLQYKEVENSKFMQNIWNSIKDITIQFLEKLYAQITDEKNNYMEV
LYIFNLYFQVAEIKTDRKIMNTLLVNFKEKCLDMPFTNKGIYLKEINYFFLKTIIHLDKDLQKN
CIIYLFQKIKLVFSESNFEFIDIWIFKYTNLLPDDLELEVKDVYYVNLKSLKKDIIDNFIDKNQ
LYDSYIKIRKILYKNEMYLVNHKVLNIIKTDSENITLEKSEDIEKYFLELNRFDKFLQSETDDF
DDIKRQILNNILRKKISVFKNFLTSTQSKSKKLMEIIRIIDKLPDYYEIIFKGVIPVLENDKVI
LFFVNKILNIEGPSLNNQQTSELENLMPQFGFILHNSTI
>KAF5140443.1
MLSNFLEKLSESERRFLAAIILTLILSATLKKKKGTLHNICACIILYITFGYLQMLYFFIAIFI
NLNLLIIFRFKEYSLTVINFAILYLFKIFGKDFYPHIQGTCDISGILMLLTIKMSYLGRDFDNK
KHTLLDAIGYIVFIPGLILGPTTTFIEFIETPVSTEIASPLPTFIASAIFLVLIKITENFFPVS
VLYKKNINIGTRLLNLYFYNLGQRFRFYFAWHYSNGCYILQGFNDMLNIKFFRVETATCIKDLS
LGWNIKTNKWLKECYFDKIKHRNIFLASFVTFTVSALWHGVKPGYLIMFLSFCFSIPVIKGVNR
IILKYASVLYPILSRIQMIFFIMYFSVPFFLLDVSKIYKVWSSVYFYGHIYCAFALYLIYLL
>KAF5140444.1
MIEKGEYTIIDLLCISHSLLEQLNSDKPLDSKNETIYKAVLEFNDKKIVAYFLGKIEIGQNSVI
RIKSDKDYPLLYDTDYTVIRKTSYITNKRLLESLLNKQKSRI
>KAF5140445.1
MKLFIGRIPRELDADIIYNYFKAYGEIDSYNFKGQYAFVEFKNDRDAENILNTRDIEINGHRVV
VEASNSKGKFQGEHKRQEFHFNSLSERPDSNNVDYQSSRRSPRYDDRRSPRYDDRRSPRYDDRR
SPRYDDRRNERYGNRRSPRYDDRRSPRYDDRRNSQYNENFYRHHNDFRSNSDYPPRQQYSRDYD
YRAIDQNFDRNGYSSKESSRFEYDKHYLQSDRERCSYCSRCEIHGNLRFPKEDPYEHKKIKREH
PNDINKLVIQNLPQNVSLHDIDDFVKQTGLESVFSRLTKKGDAAIVEFKDIQSRDDAISKLEGK
DLKGTPVYVREFKVGSNFQRSINSLADRDISPIQNDYKKKVSGDNDDSQGVDIYSGLDK
>KAF5140446.1
MIFPKETEKIEKVTVSQQFENNVIIKRKRKRRWFYYFMCITISFIISRVLLIVFSVSNFDFKNY
VLYQVSYNTKRPHSIYLEAVHNSAFSPLNIQILEGVVSLYSSTQDSKNRELMAEIHIPLIDVVK
YQTLQFKGDIVWKNIRPKAIYSCLKHKKNIGVHFTGNIWFRFCYVKFKKSHSQDVTFTHPFFSK
STEEKNAPLNIKKVQFYNLNETVQIDVELELCNIMIPKFLNVKSEEFTLNFEGDLPFQITFYEQ
RIKDGRFSFPINLKVNFLKKDFNIYRAAVWKYLRRDSLLWSLSAIDILHNYDKQFIDSYLINIG
DSFCDNTVAKSKSKKKIVESPRFLLRDVRGTKNYLEGMIYIETFLFPYVNINTAFEYKNCYKNF
IIKNGSTVFAKIGFEAVNSREFVKIKFRLTFQNFSEFVECLFVGKEAIVLFDETTDGFFEGLYL
KLDGAELYLISERDYILLYKKGSVNKPFPFSISLDHQVQAQDNTIAVSSKINFNKRNDSESDLF
LSLMVPDFSFELLGDNVRFEVYVLSAELVFYGNGMIDGSLLTSMEININKNIKNFVELHDMFSE
VIVLRFSDYCKWILPRADENQKKLELFSLQDLSVSLEKVVSFDPPRIGIRLCNTSRSPSNMQGL
CIFNHFKLFKGPFVRLVFSGAEYVRNDHIILLEDMFFDLNYHNGDLKLFIDDCFFGVSLFSTQE
ISILISNLFRAGMDQNMLGNIVGLFLNKVLDAKNDQSNNVIDSAMLCCIKVDSLGDSDALSTNV
TLTVGLKKEILSSLKIGQLNFTNFDLNYMNESKRGIAFVYIEKGYIENYDCIIVKLHLTDGFLD
ESDGGFLIACFNNKYKKCKTEDSECELTKTQLLKIINSFLTPLFAKDKKEDHSYVQLTNIILDA
RESTIDLGGFVKGKNIIFEIENFGLRDFIRYTINNLLSKLFYCLPNKLSLSVNSEQIELLSFKN
LEFVKPGNKPFGPLSDILSFTICNVNSKREYEMVDPSIQIYESEAIKIVQKKYSLLKKRWIEIV
SKTSFQDIVDKAKLKKFLIEQSNLKDLDDLCYQKFGVEEIRKLKKQLFKLLFVEKDTYSLILKV
DLYCRTDSCNFNLQKIRFSSPLINVLMKIIKPALPKARGIPFIGDPIPISFFGISKKLGVNLCV
ISPSDLRCKFKCRDLVLLDDATIPSFCTYDGYINISWSNSVSIRIIRAFSCFFSQESPFEITLS
NKKQKILYKINAHFEAIKFYVAVFIKVVGKVFDFTTSIIQDSSAAAYNSLLGQTVKKLVVSLYS
GFSNGFKWFFELFGIAKRHQECQRV
>KAF5140447.1
MNNQKVQSAYEVAKELYEDIKKDTEYICNNKDVESIQMINRDKFLAVERFEEMQLGKILQALYD
LGHEHPSQVQKLAIPAIKSQNDVVIQSQSGTGKTIAFLVGLLTSIEKGKGTQAVIISPTRELNM
QIYDVTLKLTKYNEIETFLALKDKNFDKNHYEIILGTPGSVLSLVNRRLFDFKNLKFFVLDETD
VLLDKTTMGTQTFRLLQAFKTAKKVFISATYNDDIKKTIDAYAPDCVKLYQKQNAKPDEIKLYH
IDVSYKDKVRTLQSLYELLTVGQVIVFVSKKATVKKLEKILVADSNSVSILHGDLLPEERDFTV
EKFKTADTKILVTTDVFSRGMDIPQVNLIINFDLPYYEDKLLLETYIHRIGRSGRFGRTGFVID
MIGGGKEFKDYIQIQEELKTISKGFTIEELQNVNVDE
>KAF5140448.1
MDIFKIINENRKKYLFPSKEYKALMLKHKDTNINKLELNTCKHYLLNSNKYLKKNIKLSTNRLY
TEYMTCLLEKDIKKILNLRSQLEEFDSFVNEFDQLLNNLNFDITTVKSKYMWHDIEILFNTEKK
KNDYINKKYVVEDKKFNNQLIIYINKIESKILAFKKLLKKNNTRINCLRNKLKVIYKVVEQFLN
FLSENYVESEYLKKLQIELENILTFFTDFNSDLDLCVFVDVEDEIKSCKNIKSKNDIREDLINV
LKSFFSPSGNQVDNVPFLPEFYDIAYDYIKYPSDNKNINELLEKMNIK
>KAF5140449.1
MKIFTTSTNIVFPLVTKRDTFILLNTNSKLKYTHLYIETTLTVDESIEILCNYILEHELKEDCD
IKINKNGLLLNKTNIKQNSMTKIQSKILELGRDDKQIEKILNTIN
>KAF5140452.1
MRQLRYHEQKLLKKVNFLEWKNTNTTREHFVIGKYNLKDREEYTRYNQIVGKIRKITEMLSRLK
DNDYTKKTISTKLVNRLYDLGLISNKKLVDCTKISVSDFCERRLPMLLKKNKMVENFIDATRFV
EHGHIRLGHKVVTEPSVIISRAMEDFINWVEGSKIKRKIDEYNEELDDF
>KAF5140453.1
MKNYKVFKNKYILIEDIKGTHQPFHKEYTKPPQLSLNSKPLGCPFQENKKFKPSSKKRGPKSGF
CEVCYNKFTDYDLHVREYEHREFARDSNNYKKIDHFISTTKFSSDEECEISSSPLGRFTSSAQV
CDFEPVYDRILHLSRISTDNSENLNDVVNIKEWLKSLE
>KAF5140454.1
MSSNTFSEEGRLLQTEYAIKNVAKGGTIIGLVCTDGIILLGINKTELVDENEKIYKINPNVYIS
VCGLFGDAMLLKKYGQIKAQEFLEEFDYDCNIDRICQYISEKKQFFTQCNNTRPFGISFLYAGH
VKNNYKLCSTDPSGTLNEWKGVCFGENEDGINNGLKNDLPDEDLDLEKGTLELFKILSKLTECN
SKDYKKYEILHYKINGTRFLSFDEIEKILQKVEEEKFKK
>KAF5140455.1
MRRRNHGKKFSVETTNNQKQKERYKIQGLANLLYTKLNMNSNYFHYFKFTNFIKRTVFTLIMLG
LFIFISTKHVSYLVSLVVFLTLFILKEIISIARTQQGYVCHIGIVITFSLVIYNYYLFDALTLI
YPSMYNIFLAFKKVYFYIYLICLIFFVCSFKPGKLKKQFSLFSLIHLASYLVGNCCRSAIKNVG
VGKFWLFFPSTLVICNDIFAYIVGKLIGHTPLFRLSPKKTVEGYIGGFIFTLIYGYIFIYLQLK
YTPFNDLYNEEIRRVLTFIFFNYKWHIPYIYLHGLSFILMASFVAPFSGFFASAFKRTYGKKDF
GNSIPGHGGLTDRFDCQCIMIFFTQVYLKSILRTNEQALESYFHHITNSFDNNDILRLINMLNN
HIN
>KAF5140456.1
MDTLEINNEPQENVQQEIEDSFREYEQYLNQQVVVMLKDNKFYYGILKSFDQYNSITLNYSVER
IFYENMYAEKYHGLLVIRGDTISLIGISQNNFKNYKKQDFNFIFNLLNNKLEK
>KAF5140457.1
MIQFVIGIIVGLILLPILLIFYPSRAVKRNKLIEYNLKTSSKKELTTIQAKNILKSLHQCTDLY
WLNVLINRFWFELADSNAQAYRIKQRIKRLLDDIPGTGIIQSLDVVDIDIGNTGPIIKSIRIID
ASERQHLGDAVDKNNFIFCKNLYKKFIKTDGLLDFDKIHNEVFKNVHAVISIEYKGSIKISLKI
GLPKKFILNTEVNITRLEGNVLMRLPSLSYNTRLEYSFLTNPDLEVNIDGGVSKGEGNEYFKRT
ISNLLRRTFKFSVLQSFVYPSFNTIYLPLISADFKDLRHLIHKITPTTPVNQISIRESLEMFLA
LDYKIIKVVNDVTFRTNNMILNDKEKIYCAHFLIPECALNSSHFSSSNNYIYENLTIKESKIMN
QIYDLSILNNVILSFKELNTIHNFNSAISLVELVFLDKKLEFIRIVYNNKIFFQRNDEKNPDFL
IFYIENNTLYVYSFITSNIIKMTQSRIFKLKSKLEMKHYKEFSVNKLFRYSKNALNFWKPYVAP
REKQDYVTDVKNIVNITSKHNVSSHFSDIDSFISVHIPKFFYKFEVSSDVIFSILNQDSVRLKF
ISEHTQIYRQISENDLYRSIAIESKNKEIKDFILHTHKKDNLICDVINNKKIVYEVKNDFQSEY
VNINNIHNHNQKSMYSLPSNTEIDLHKKTQITFLNLNALSKLNTDCEIKDPINSVFTINRLPNA
ITLLNIYVEDEAFYSNINPLYESIYTRITHQKIFNFSQKSDFETLYIEKELRKDFFGDLGGVYI
EFKTSKSDDFKFTLFSTVDKKDILKINKIITSKPVKIIIPIFHEDILLLKLVPKFNKNKTIDIK
IVNLPKLYHRESLIDCNIGLTYKGHFTFPIVGSPSYIIFWEKEQDEHIKGFIESPFTKVPIKGN
GTMRTDQMNYSIVYKNNGAKCREISIYMGVTLKNSN
>KAF5140458.1
MSDKLKIPFILEPSNVTNYFQVVAKLKAIQQKNKKYSVLPVKTSLVNLLKPVRREYDIQTVLDV
FVYEKIREKVKEYEKANDKKFIQNIKAHLKEIKRQNENNEKCTRNNMDVTQFEQNFYSLPTEEL
FNNSMLFDLYTFLNTVKPSIDFDQEVIYLGIEYIKYIDRFLTENSSEIIAPLKTFEDKVSVFVK
MKFSYEDYNLEVYEGRYLFAEIYIYLRCGLSNSILNLLNQYSSFFNSLDNDFKRNLTSWLNSKA
FLGMPINLSQNEDRFKKVLYEIMQGKTNIVDNYIVTSVEDFLWIQLINVKNDSDVKIFQKKFEN
YKSKRGLLIVLIMTKQYEKAMDFLYFSDLPILPTYYLMYELAKRSEDKKLFVDLTFIISTKMNN
VQKKLDCITNLDQVVDDFEECASSNIVKYKLFDILGLSLSKNIDYCVVKRLKDINDRKHLLKVY
KLIDDSSLLTEILIDIFTEGIITGQNIEEPKKIFLEIKKTDESINVKKLDILLKFNEFIQSPDI
ATLKKTTFFSIDFKLIDVKFVLEKVFKVACEVIKKANDYEMAKDLFRVVGEMELSVECTKFINK
ELVVFL
>KAF5140459.1
MNIFSHHNAGTTEEKGQDARRTILSGTNLIGDICKTTLGPKGMLKILKSEGKSQNITNDGAFIL
KNLQIDSAAARILINASIGQDWEEGDGTTTVSVLSSIIINEISKLKIHPIKIIRGLRLAQERCE
KVLEKISVTPSSSDIKSLIKTTLCSKVLKYDLEKFSDMCIQAVENLENKTDLNLIQIIKCPGKL
EDSYLDDGFILNKECVITPMKNPKILVANTSLDQDKIKVFGAKISVNSVQDLAEMEKIEREKMM
NKIESICQNGVNCFINRQLIYDFPMQLLRTRNVQPIEHADFDGIERLNNVLGGKIISTFDKIDE
SCYGTCEEIKNVVVGGKKVIKFSGIKKGASTLVLYGSSKEMLDEAERSIHDALCVLLKIKQTPK
IVYGGGSCEMAMAVELSKYALEISGVESEAITAFSNALQQIPVILSENGGFNGIELKSQLRVKH
NSGLSSFGINLNKGEICCMKEASVIDSYRIKKRVISASSEVAQMIIKCDGIVKCKPRERTRH
>KAF5140460.1
MARIKQSARKTVGGKAPRKQLAAKSTSNKGVSSGSSKTTTSHTRRFKPGTVALKEIRKYQKSTD
LLIRKRPFQRLVRSIMKTKSDMRFQASAILALQESVESFLTILMEDAYRCVLHAKRVTLQPKDI
CLVYKLKYAHMLYSEI
>KAF5140461.1
MYSSIATFSVYNSYWGHFKKICINVTDIKHKLLFLKIDGPKDEYGETISYNIVGMKNLLNGTLY
FNVSLPILKYEYKYYFYYTDEFNYTKYTTEVKSLEDSLKKGKISLEFKE
>KAF5140462.1
MENFYLVNYQSKLVKYPFLYSNGSILTRKDKKLFIDDIYVSDDTFSTISFFINFEHEFLIVENL
HNLFLINKHTLNITDLGTFKDEIKTIANNLKFTLVVTCKSLLLFSNEYFDVIGEIDNPGDVLKV
EFSTDNTFVLIFDDKIVFYNVEMTLLSKYNIVCLSACYIERYNYWCVVSHHKITFIEENGCVYN
KISLKESFSIEKCYSKDFLLLLACKDSVIILQLVDGNWRTKHICKIRGRFISYYNDIIISETDD
SLFYYFINREYTRIGNLFLVIDYNSILVYNFDKNKLACHDFLINFKKPIQRIMIDREEIGILFD
NEMFIFSIDFNLLEKKQNMNKFYNGICMFNKQVICSEEDINMHNIDGKILRVSKNGEIYMFEDN
NKKTVLFTYSSISKEYFLMYVNNELYFLSDNTLYTSTHKISSVFSFFVSDILVYSKEDKIFIDD
TYIVTDTNFKILGTTDLEIFGISRFNSIDTYYNRNFIKKQISKYFLAEEYTKSIDMMLKHNIKI
ELININTQKIKELENKYLFFIIDEITKDYKLVLDSEFIFMIQNMTLCTDLSAIKCINEKSNSAF
IFKDTWISTQNLFEHKIENCFNKKLVSFVKGSSVKIECKKTELIQEFLNIFGSDIREYIFIKCG
RIDLAILYSKNLDLCIKMCKNYFSKEEIKIGLILCYKHKKDLNLVKNVCKLINEDVYLINDIEN
DFYKILEIYKLYDELIYYFIEQNMYNDLCRVVKKYNLYKKLLIYIIILENPAPFNLLELYISGS
SINDNIWILQYLKYEKRLLDLYLDNDMYKEIFLNESADKYKQILINNLKNKNKFYELGIIYEQY
IKDYEQSLSYFVQSGSIADIYRLYKISSIKPDLFNVSIKQYTLIDKILKKLIKYKNRLKCIQND
LEDDDFSVTSICQTNRGIPGNLYEYEFYLEKINGLLAQIVKWIKECQMILEIYYNADLKLKIEE
VKQEIIGIEDFFNVSYERSKDKIECLNFYDTIN
>KAF5140463.1
MGEWTDNTDFYKNIDYKNEWLDEDATITENVDVVQEKNILYEKLNLKYDSMFNGPKLFHKEQTR
RKKGI
>KAF5140464.1
MSTQGRGKGSKSAKGIAKKHRKIASNEESISKPAIRRLARRAGVSRVGSGCFNEIRVAAKSYMT
GIISYSFVYANHAKRKTITCSDVLYSLKKMGVKYMGY
>KAF5140465.1
MSKSDIVFLQTDIDYILDTTNLNVSEPIITIFGTMKDGSPVQLLVKDFNPYFYIQPVGDQNIFE
DEIREAIDKLSIKGKLLNVSTSMKYPLYGYSESKSLFYKLTFNTPSVFYQIKPILEAGILIKNR
LVRFKLFESNFPFVLRFMVDMNIVGMQYLKIKRYIVLSSNPFVISCSYVDVVPLEIKNEYVKLP
KFKILSIDIECISLDKISFPVATKDPIIQIGNTVSYSDDPSKIEQVIFCLKETAPIPGAIVRSF
NTEKDLLIAWKEYFIDQNPDLILGYNLKGFDIPYILERGTTLNIEDFNKLGRTQKPCKAKDAVF
SSRQVGSLSTPEITIEGRIVFDLMQIIRREHKLRSYSLNSVSLHFLQEQKEDVPHNSMHDLQEG
NKDTRKRIASYCLKDTILPLRLFNKLNILINYTELARVMGVPLEYFSSRGVGIKVLTLIYRAAA
ENDYLIPVLDVEDNDSTYEGGFVMDPMRGFYPQPIAVLDFSSLYPSIMISRNLCYSTLLTKEQY
DKFGGTKTPTNNYFVDSKVKQGLLPKVLINLLASRKATKKEMNAESDPGIKACLNARQTAIKVC
ANSIYGFTGANTGKLPCVEISQSTTSFGREMIAFTKNIIESTFCKEKGYSHDSIVIYGDTDSVM
INFKENDMKRVFEMASEISEFVTTKFIKPVSLEFEKVYYPYLLINKKRYAGLIYNNPNTPSKID
[truncated: 284,343 more chars]
