# Supplementary material for: Genome and Evolutionary Analysis of Nosema ceranae: A Microsporidian Parasite of Honey Bees
Source: Front Microbiol. 2021 Jun 2;12:645353. doi: 10.3389/fmicb.2021.645353 (PMC8206274; doi:10.3389/fmicb.2021.645353)
Supplement: Supplementary File 1 — Additional results. [file Data_Sheet_1.ZIP › S4 raw sequence for Figure2 Phylogenetic tree of 20 microsporidian species.nex]

#NEXUS
begin data;
	dimensions ntax=20 nchar=11195;
	format datatype=Protein interleave=no gap=-;
	matrix
Enterospora_canceri	NKVDLSTAILQQHEIALNAGPVFVRGAKQTCLSKEARANLRIRSGDTVLAEVVETEVYTIIEVKVTGVDHGRVSENTRIDMSEIFDVIGFDDIGGCRKQMAQIRECVELPLKHPELFARIGTRPPRGILLHGPPGTGKTQIARAIANEIGATLLVINGPEIMSKMSGESESNLRKAFETAAEQAPAIIFMDEIDSIAPNREKSSQESEKRIVSQLLTLMDGMTERTSVIVLGATNRPNSIDPALRRYGRFDREIEIGVPDEIGRLEILSIHTKNMRLAEDVDLLAVAREIHGFTGSDVASMCSEAAIQQLRRKLPYVDLDRERIPAAVLKNLSVSKDDFAYAISNTDPSSLRETVVETPNVKWADIGGLEGVKRELRETVMYPVNHPEKFIKFGQNPSK…
Vittaforma_corneae	TPLDLSTAILQPFEICLHYGPVLVKGKKQKVLSKDARNNLSVRINDYVFFPVEDSSIYNILQFKVVKVDHAVTLDNTSILASQIYGKIGYDDIGGCRRQMAQIRELIELPLKQPALFKKIGIKPPRGILLHGPPGTGKTLIAKAIANETGAFLYTINGPEIMSKMSGESESNLRKAFEEAQKNAPAIIFMDEIDSIAPNRDKTQGEVEKRIVSQLLTLMDGMKSSSNVIVLGATNRPNTVDPALRRFGRFDREIEIGVPDDLGRLEILSIHTKNMNLDDDVDLEEIAKEIHGFTGSDIASLCSEAAIQQIREKLPLIDLDKDCIDAKILSSLRVNTANFRYAISNTDPSALREKVIEKPNVQWTDIGGLAYVKRELKETVQYPVNYPDKYLKFGQYPSK…
Nosema_ceranae	PSVDLSTAILAVYEVGMNGDYVTIKGKKCSSIKKDGRVNLKIRINDVVFLPIADTARYRIVEYKVVSIKHGFIVDGTNVIPEEAFNMIGYDDVGGCRKQLAQIKELIELPLRHPQLYKKLGVKPPKGILLYGPPGSGKTLIAKAIANETGAFIYMINGPEIMSKMAGESENNLRKAFDEAEKNKPAIIFIDEVDSLAPKRDKTQGEVERRIVSQLLTLMDGAKAREGVIVLAATNRPNSIDPALRRYGRFGKELEIGVPDATGRLEILRIHTKNMRMSEDVDLVEIADELHGFGGSDIASLCSEAALQQIREKLPNIDLDSDKIDAGILSSLKVTRANFLYAIEQTNPSSLRESKLETPNVKWEDIGGLAEVKIELRETIQYPISYPEKFLKFGLTPSK…
Ordospora_colligata	DEKDLSTAILTTYQVALNSDYVRVLGKKKAAVVRDGRFNLRVRITDTVFLPIRDSEIYGIVEFKVTKIKHGSVTSMTSVYCDDVFNMVGYDDVGGCRAQMAKIRELVELPLRHSQLYSRIGVKPPKGILLYGPPGTGKTLIARAIANETGAFLFLINGPEIMSKMAGESESNLRKAFEEAEKNSPAIIFIDEIDALAPKREKSQGEVEKRVVSQLLTLMDGMKSRSNVIVLGATNRPNSIDSALRRYGRFDREIEIGVPDETGRLEILRIHTKNMKMDESVDLVEINKELHGFSGSDLASLCSEAALQQIREKLPQIDLDSEKIDASILASLRVTNDNFKYAIEHTDPSSLRETVIQSPNVKWTDIGGLEMVKRELRETVQYPVEYPEKFIKFGMTPAK…
Pseudoloma_neurophilia	TQDDYINAMIAVTEIGISGNYLLARGKSRRFLSKYARNNLRVRIQDFVIRPIFDTSIISVVDFKVLELKHGLITSDTKIDCEEAFKSIGYDDIGGCRRQIAQVRELIELPLRHPQLYLTLGIKPPRGILLFGPPGTGKTLIAQAIANETGAFLFTINGPEIMSKMSGESESNLRRIFQEAEKNAPSLIFIDEIDSIAPKREKSHGEVERRIVSQLLTLMDGIKKNTNIIILGATNRPNSIDSALRRYGRFGREIEIGIPDKIGRLEILRIHTKNMCLDEHVDLEKVAENTHGFVGSDIASLCSEAAMQQIRRKIPKIDIESEKIDVKILESLKVNEKDFQYAVENVDPSSLRETVIESPNIKWSDIGGLNDVKSELKETVSYPIKYSNKYLELGMTPSR…
Spraguea_lophii	ENVDTSTAILVSFEIGMSNDYVLVKGRKRRFLTKEARLNLRVRLGDPVMLPIDDTAIYVVIEFKVMKIEHGVTDEQTAVFCKDVLNLIGYDDIGGCRKQLAQIRELIELPLKHPTIYNALGVKPPRGLLLHGPPGTGKTSIVRAISNETDAFLYIINGPEIMSKMAGESEGNLRQAFEEAEKHSPAIIFIDEVDALAPKRDKTQGEVEKRIVSQLLALMDGMKSRSNIMVIGATNRPNTIDPALRRFGRFDREIEIGVPDHIGRLEILRIHTKNMRLSNNVDLENISKEIHGFVGSDIASLCSEAALQQIREKLPYIDLDNSTIDAKILASLEVTPDNFTYAISQTDPSSLRETVIQSPNVNWKDIGGLEEVKRELQETVQYPVLYGHKFLKFGMNPSK…
Trachipleistophora_hominis	NNEDYISAILSINELGMSGNHIIARGKGRRYLSKYARNNLRVRIQDIVIKPIADTKIIPIVDFKVLELKHGLITAETKILCEAAFKSIGYDDVGGCRRQMAQVRELIELPLRHPALYTSLGINPPRGILLFGPPGTGKTLIARAIANETGAFLYVVNGPEIMSKMSGESESNLRNVFKEAEKNAPSIIFIDEIDSIAPKREKSHGEVERRIVSQLLTLMDGIKKATNVIVLGATNRPNSIDPALRRYGRFGREIEIGIPDKIGRLEILRIHTRNMALAEDVDLEKVANETHGFVGSDIASLCSEAAMQQIRRKMPKIDIESDQIDPEVLSSLKVTTEDFTYAVDNTDPSSLRETVVETPNVKWEDIGGLQAVKDELKETVSYPIKFSEKYVQLGMTPSR…
Encephalitozoon_intestinalis	NEKDFSTAILTTYQVGLNSDYVKILGKKKAAVVRDGRFNLRVRITDTVFLPIKDTEIYGVVEFKVTKIKHGSVTSTTSVYCEEVFNMVGYDDVGGCRAQMAKIRELVELPLRHSQLYSKIGVKPPKGILLYGPPGTGKTLIARAIANETGAFLFLINGPEIMSKMAGESESNLRKAFEEAEKNSPSIIFIDEIDALAPKREKSQGEVERRIVSQLLTLMDGMKARSNVIVLGATNRPNSIDSALRRYGRFDREIEIGVPDETGRLEILRIHTKNMKMSEDVDLVAINKELHGFTGSDLASLCSEAALQQIREKLPQIDLDDEKIDAKVLSSLKVTNDNFRYAIEHTDPSSLRETVIQSPNVKWSDIGGLELVKQELRETVQYPVEYPEKFIKFGMTPAK…
Encephalitozoon_cuniculi	NEKDFSTAILTTYQVGLHSDYVRILGKKKAAIVRDGRFNLRIRITDTVFLPIKDTEIYGVVEFKVTKIKHGSVTSTTSVYCEEVFNMVGYDDVGGCRAQMAKIRELVELPLRHSQLYSKIGVKPPKGILLYGPPGTGKTLIARAIANETGAFLFLINGPEIMSKMAGESESNLRKAFEEAEKNSPAIIFIDEIDALAPKREKSQGEVERRIVSQLLTLMDGMKARSNVIVLGATNRPNSIDPALRRYGRFDREIEIGVPDETGRLEILRIHTKNMKMSEDVDLVAINKELHGFTGSDLASLCSEAALQQIREKLPQIDLDSEKIDAKVLASLKVNSENFRYAIEHTDPSSLRETVIQSPNVKWSDIGGLEQVKQELRETVQYPVEYPEKFIKFGMTPAK…
Enterocytozoon_bieneusi	NKIDLSTAILQQHEIAISNGPVFIRGSKRACMVKEARSNLRIRSGDKVLAEVTDTSVYSMYEFKVISITHGRIIADTGVDCSEIFDVIGFDDIGGCRRQLAQIRECVELPLKHPELFARIGIRPPRGILLHGPPGTGKTQIARAIANEIGAYLLIINGPEIMSKMSGESESNLRKAFEEANKKQPSIIFMDEIDSIAPNREKSTQETEKRIVSQLLTLMDGMNERSNVIVLGATNRPNAIDPALRRFGRFDREIEIGVPDEIGRFEVLSIHTKNMRLADDVDLYAVAKETHGFTGSDIASMCSEAAIQQLREKLPYIDLDRERIPIEVLKDLSVTRDNFQYAIQNTDPSSLRETVIETPNVKWSDIGGLEHVKAELRETVMYPVNHPEKFLKFGQNPSK…
Vavraia_culicis	KDGDYISAILSINELGMSKGHIIVRGKRRRYLSKHARNNLRVRIQDVVIKPISDTTIIPVVDFKVLELKYGLITVETRISSEAAFKSIGYDDVGGCRRQMAQVRELIELPLRHPSLYTSLGINPPRGILLFGPPGTGKTLIARAIANETGAFLYVVNGPEIMSKMSGESESNLRNVFKEAEKNAPSIIFIDEIDSIAPKREKSHGEVERRIVSQLLTLMDGIKKATNVIVLGATNRPNSIDPALRRYGRFGREIEIGIPDKIGRLEILRIHTRNMSLAEDVDLEKVANETHGFVGSDIASLCSEAAMQQIRRKMPKIDIESDKVDAEILSSLKVTTEDFTYAVDNTDPSSLRETVVETPNIQWEDIGGLQAVKDELRETVSYPIKFSEKYVQLGMAPSR…
Mitosporidium_daphniae	GKDDLSTAILKSSIVYMSGDTILIKGRRRKQLNKVTRKNIRVKLGDIVVLPIDDTVYFLVVEFKVVDSPTAIVAPETVIHFEDELNEIGYDDVGGCRKQMAQIRELVELPLRHPQLFKSIGIKPPRGILLFGPPGTGKTLIARAVANETGAFFFLINGPEVMSKMAGESESNLRKAFEEADKNAPAIIFIDEIDSIAPKREKTNGEVERRVVSQLLTLMDGMKSRSNVVVIAATNRPNSIDPALRRFGRFDREIDIGIPDPSGRLDVLRIHTKNMKLAPGVDLEQIAAETHGYVGSDLASLCSEAAMQQIREKMQLIDLEDDKIDAEVLNSLAVTMENFRFAMGASNPSALRETVVEVPTIKWADIGGLEKVKRELQETVQYPVEHPEKFLKFGMSPSK…
Enterocytozoon_hepatopenaei	EKLELATAILQQHEIAISSGPVYVLGAKRKRLTKEARNNLRIKSGDIILAEVKDSDVYKILEIKVLKLEHGRIIALTGIDNTEIQDVIGFDDIGGCRKQLAQIRECVELPLKHPELFRRIGIRPPRGILMHGPPGTGKTQIARAIANEIGAYLLIINGPEIVSKMSGESESNLRKYFEEAANNAPAIIFMDEIDSIAPNREKSSQESEKRIVSQLLTLMDGMNERTNVVVLGATNRPNSIDPALRRFGRFDREIQIGVPDEIGRLEILSIHTKNITLSEDVDLHAIAKETHGFTGSDIASMCSEAAVQQLRERLPYIDLDRDKIPSSVLKNLRVTRENFNYAVQNTDPSSLRETVIETPNVKWSDIGGLEGVKTELRETVMYPVNHPEKFTKFGQNPSK…
Nematocida_parisii	TETNIATAILSPADVGLSYDVILIKGKKRKVLLREGCENLCSRVGDFVILPVKEDDTITIFRFKVTQYCYGKVGQDTEIFCEELKNMIGYDDIGGCRKQMAKIRELVDLPLRHPILFQKLGAKPPRGILMHGPPGTGKTMIARAVANESGAFFFLINGPEIMSKLSGESENNLRKAFKEAEKNSPSIIFIDEIDAIAPKRDKSQGEVEKRVVSQLLTLMDGLNSRSTVIVIGATNRPNSIDPALRRFGRFDRELEIGIPDFAGRLEIMRIHTKNILIAPETDIEKIAKDTHGYTGSDLASLCSEAALQQIREKMHLFDLDSDVLDINVLNSLAVTQKNFEYALQHTDPSSLRETVLEAPNIKWEDVGGLEHVKTELKEMVQYPVEYPDLYREFGMSPSR…
Edhazardia_aedis	DKKDLATAILTQSQLVLHNDHILVKGKVRTGLSKEARNNLRVRVGDTLILPIKDELLISVVRFKVTRCKHGIIQQETSIHSSDIFNQIGYDSIGGCRRQMAQIRELVELPLRHPALYMKLGVKPPKGILLYGPPGTGKTLIARAIANETGAFLFIINGPEIMSKMAGESESNLRKAFEEAEKNSPSIIFMDEIDSIAPKRDKTHGEVERRIVSQLLTLMDGMKARSNIIVLGATNRPNSIDPALRRYGRFDREIEIGIPDAIGRLEILSIHTKNMALSADVDLEQIAHETHGFVGSDIASLCSEAALQQIREKLPQIDLDSDKIDVEIINSLAVSKANFEYAIKNTDPSSLRETVVQVPNVKWSDIGGLEEVKRELKETVQFPVDHADKFLYFGMNPSK…
Encephalitozoon_romaleae	NEKDFSTAILTTYQVGLHSDYVRILGKKKASVVRDGRFNLRVRITDTVFLPIKDTEIYGVVEFKVTKIKHGSVTSTTSVYCEEVFNMVGYDDVGGCRAQMAKIRELVELPLRHSQLYSKIGVKPPKGILLYGPPGTGKTLIARAIANETGAFLFLINGPEIMSKMAGESESNLRKAFEEAEKNAPSIIFIDEIDALAPKREKSQGEVERRIVSQLLTLMDGMKARSNVIVLGATNRPNSIDSALRRYGRFDREIEIGVPDEMGRLEILRIHTKNMKMSEDVDLVAINKELHGFTGSDLASLCSEAALQQIREKLPQIDLDDEKIEAKVLASLKVTNENFRYAIEHTDPSSLRETVIQSPNVKWSDIGGLKQVKQELRETVQYPVEYPEKFIKFGMTPAK…
Nosema_apis	KKVDLSEAILAVYEVGMSGDYIILKGKKCSSIKKDGRLNLKVRLHDVVFLPIADTARYKIVEYKVVSIKHGFIVDGTKVISEEAFNMIGYDDVGGCRKQLAQIKELIELPLRHPQLYKKLGVRPPKGILLYGPPGSGKTLIAKAIANETGAFIYMINGPEIMSKMAGESEKNLRKAFEEAEKNKPAIIFIDEVDSLAPKRDKTQGEVERRIVSQLLTLMDGAKARDGVIVLAATNRPNSIDAALRRYGRFGKEIEIGVPDETGRLEILKIHTKDMRMDDDVNLSEISEELHGFGGSDIASLCSEAALQQIREKLPMIDLDSEKIDANVLSSLKVSRANFLYAIENTNPSSLRESKLETPNVSWDDIGGLADVKIELRETIQYPVSYPEKFIKFGLTPSK…
Encephalitozoon_hellem	NEKDFSTAILTTYQVGLHSDYVRILGKKKAAVVRDGRFNLRVRITDTVFLPIKDTEIYGVVEFKVTKIKHGSVTSTTSVYCEEVFNMVGYDDVGGCRAQMAKIRELVELPLRHSQLYSKIGVKPPKGILLYGPPGTGKTLIARAIANETGAFLFLINGPEIMSKMAGESESNLRKAFEEAEKNAPSIIFIDEIDALAPKREKSQGEVERRIVSQLLTLMDGMKARSNVIVLGATNRPNSIDSALRRYGRFDREIEIGVPDETGRLEILRIHTKNMKMSEDVDLVAINKELHGFTGSDLASLCSEAALQQIREKLPQIDLDDDKIEAKVLASLKVTNENFRYAIEHTDPSSLRETVIQSPNVKWSDIGGLKLVKQELRETVQYPVEYPEKFIKFGMTPAK…
Anncaliia_algerae	KPKDLATAILMSYEVSMNNDYILMKGKKRSCMTKDTRNNLRVRLGDTVMFPIQDTHIYSVVQFKVEAGSYGLIQNETKVNSEEVFGGVGYDDIGGCRKQLAQIMELVQLPLRFPTLYENLGVKPPKGILLYGPPGTGKTMMAKAIANETGAFLFIINGPEVMSKMQGETESNLRNAFEEAEKNAPSIIFIDELDSIAPKRDKSHGEVEKRTVSQLLTLMDGMKSRNNVIVIGATNRPNSIDQALRRFGRFDRELEMGVPDKIGRLEILNIHTKNMRLASNVDLEKVAAETHGCVGADIASLCTDAALQQIREKLPEIDLDSDKIDAKILASLEVTKENFEWAIKNTDPSSLRETVIQNPNVKWDDIGGLEDVKRELIETVQYPVDYAEMYIKFGMNPSK…
Nosema_bombycis	NNVDLSTAILSIYEIGLNGDYVTLKGKKCSSINRDGRVNLKIRINDIVFLPIADTARYRIVEYKVVGIRHGYIVNETKVVSEAAFNMVGYDDIGGCRKQLAQIKELIELPLRHPALYNKLGVKPPKGILLYGPPGTGKTLIAKAVANETGAFIYLINGPEIMSKMAGESENNLRKAFEEAERNKPAIIFMDEIDALAPKREKTQGEVERRIVSQLLTLMDGSKSRDGVIVLAATNRPNSIDPALRRYGRFDREIEIGVPDDTGRLEILRIHTKNMRMAEDVDLVEISQELHGYGGSDIASLCSEAALQQIREKLPEIDLDSEKLDAAVLASLKITRENFMVAISNTDPNSLRENKMETPNVQWSDIGGLEDVKTELRETIQYPITYPEKFLKFGMTPSK…
;
end;
