# Supplementary material for: Genome and Evolutionary Analysis of Nosema ceranae: A Microsporidian Parasite of Honey Bees
Source: Front Microbiol. 2021 Jun 2;12:645353. doi: 10.3389/fmicb.2021.645353 (PMC8206274; doi:10.3389/fmicb.2021.645353)
Supplement: Supplementary File 1 — Additional results. [file Data_Sheet_1.ZIP › S5 sequences for Figure4a Phylogenetic tree of Dicer.nex]

#NEXUS

begin data;
	dimensions ntax=11 nchar=2139;
	format datatype=Protein interleave=no gap=-;
	matrix
Mitosporidium_daphniae	-------MDFPFINGIQKTNIRITRDSPESPCAVEPDG----------IDHGFLIHITNLHRWFNLFYPSGDLLDISDY-----------------------------------RGTLAFLELFDVYGPLLKKKKARVESVLREFGTRAAHCYLVKIEQQKGYTDAVVGAKMFETSSYGPYYEENPVYERYLRRLYDRNKSFYKSHVKVTSKLSLFVSSQLNGFASPQSNDNQLSFVFVSEKCFVGCIKNTLLAAFNKCSTSYTSVNAIVSEAQWKTLELQDPFLSQYCMKARKDPRENSFVFKKEFCKDPRLLQKFLKERPPVCSNRPYLPGVASAQSSATYSTNVPKKSVVIITMDLYSNVVVFLNSIQSTPPESLL-------------------------------------------------------------IDFHVLDVPKNLNFLLCLYTLPEFDNEKSAMKLRSFEFYLVEDQSTGKLSCTSLMLYGYFSQIQFLKIAKSYTLIDKLSLKSHPHSHLISWVESSILSQTIEYTGDRDMSHLSFVVPSTGAYLSMLSAPELLSKICSYLPKTKSSKASESHMLHVPKRIVFDDDPQSIEVVYLLGCSNISSMNNSSPKSGPDVRSQLAFQILKVNKLDPKSEDLFFCKLFLPNLFPIPYINFNDQAIFGDQYPCKAAARTSAAFHSLKALYESGVLDCNLLPSAEFLKSINLEKMKKLAHENKTG-KSGGDAIDQGLDYTSTRTRVYYPIKVLLKPTYSFEKIWKIPRILSMASWKDKLDLFPSQTSHTFFLYVMDFEDQNHMDIIQKL---RPGFSFFK-----------------------KAEKRPNSVFLQDY-------------NVFNTGNF------KNSFGILLPHQISTPFPAFEVYLSAVTPSSKMKVNGPHLVTFSAEQFKSIVSFQIALFKVMNGFKNSLLFDSSLSTEKDIDQYLKSYLSSLKANSPSRNCFIEEPLLQIDCLEKISYLVVPVTRNAGDEIPITPESLYGAFLR---FLSAEKKFPPCLESWRIDWPLLSSGCSFFSGTKPQISLLSFIDQLSEFYFSNVLRPKGFERPSFSSSSSSSSVLTHHMFDDPGCVENNLDNFVFFSLQKITVYHRYSDIGYRIEKVRCDLNPLSMIEKNGISVAEYLKARFSVQVKDLSQPLVECVKMEIPNCCNFMSSSNFVLQNSNLEGNLSRSSYEEQCTYSKTALDMVSEKSSLILGKAIIHIDNDKTVYDCVNNVSYSLASNFSLQKITATNSSSSKTLHS---------LLVPELLNIYPITSGHYLISSIFPTWFSQVQRWLLMLEL-FEEGNIFNSVPLKPDFTLFLQALTAPINPNSGEDVDDDLSVSCGAGSFDYERLELLGDSILKFAVSLDLFLESSTHFPGLPSEADLTRKRSELICNANLFSLGISLLSLHKYANIAGFSTVKAFFPPHICTLIEALIKKDPSFSCIVPIRPVFDECVSWLDLSLHDENSRKKDFSPVDEMQLDSLCLDDLHALYSTTALRQLGVRYSNKAISDMIESLIGAFYLSTGLSNTFSFLQKLGLVQIIGS----------------------------------------NLTPDHM--------------------------------------KGYINMNLNNMAEPAGLSLFEKTEA--------------------------------RLFDKINC------------------------------------------------------------INQIFSSPELSALIYVFDDKHGFRCSFSNTLDRISTSLNYQFKDPRLALLATVHPSLS------AAFNFERLEFLGDAVLDFVVTKYFYEKYPNL-----------------------------RPNELTLLRSSSVDNESFSRMLCLLQLHDVFFNTQKNNLLAESVKAYVDYLHSNDKAFIDDYRTF-TGDQISKPTSHDCSAIFSAPKILCDLFESIAGAIFLDLGCDLDGFWNIYKHIISFYLDRNSKHKQLGLNPVKDLMESVLKLGILPGELIFEFQHEHSLENVMHRCIIKLRGKVLANVLATGRTWAKRTAASKALEYIVKGGYKEVLLN
Edhazardia_aedis	-------------------------------------------------------------MFALCFKKSNNINNNKSY-------------------------------------------------------------------------------------------------------------CYFLIPLKN-----------------------------------------------------------NKIDWSYLNFFSSDNFLTSSVLD------------------------------------------------------------------------------------------------------------------------------------------------------------------------------------------------IYNNK---IISEKN-------------NREETISN---STVTTNTSN-------DYFTDYNT----TNISEYLNTKNIHNLDNIDNYFKEYLLYNPFNRIFYSYNNAS----------------DKRLSDFVDFSTKTYLE-------------------------------------YFENKYNTELIYKKTENSLFEG---SIFHSKPFVSSDD--KNLVDCSMIKIIHSNFISNSSTNINGNSSNNN-------NNSNNIN-NSSISSNSNGIINNNN---------------------------------RNNSNNSSNGINNNNNTNSSNNNSKNSINNNNTT---N--NSNNN-----------------------NIRMIENC--IDSI--------------------------------------------ENLED-----KKYKFNTTHN--QHITSSAIKII---------------------------------------------------------------------------------------------RNIVEKQSK---------------------------------------------------------------------------------------------------------------------------------------------------------------------------------------------------------------------------------------------SQKG------------------ILSSEIIHLTCVKK----------DFLISMSN-IPYFIYAFEIASLAHELKSKLQISISTSRMINCLT-PSH------------IAQKNYERFEFLGDSVLKFVTSKYLFITKT--KT----LGFYVTKKDSLISNAALFDIAKK-INLHHYFTSINFHK-NIFQPPDLFTFLN----NR----TDKLTRQTYTN-------YI--------EYFNCTNSFTFSS-----STIMNNYVNPLDDENRTIKVYADILEAIIGSIYLESGFICSENFIHQSGISKVNNLIHNNTVSNNSKYTLECSSFCNKILSNKSYLETPQNDFTDYNISNEHNNKNNNNNFNTIQNNNNNDNNNNNNFNTIQNNNNNNNNINNNFNTIQNNNNNNFNTIQNNSNNNFNTIQNNNNNDNESDRISVSQIKTKDSNASSQQHADKSDNYRKFNLINTCQKHQSENNHNNLDMTSRHNHINKINYTSSYNTIENTNIPDLLSINYQQFIKEQIYNNKSIHEMKQYAQ------ILPLNEIKNVEKILSYKFKHRGLIEKALIHPSSH-NNILGS-VNFNVLELLGDCALDLVVTEKIYHEYSQA-----------------------------NPEELHCRRKSMVNNFSLARVLFKTGLCQV-------------MHICFNNDYLNR---IAEKLTR-DGEAVN--------------KAFGDILESVCGAILVDLDFDFYAFRSYVLKHLWCWLVHCADITR-----------------------------------------------------------------------------------
Vittaforma_corneae	--------------MNFVHSSIYKFNTLKKLSQALQNS------------------GKLLTVLSNNDFVTDIIPSIPSS------------------------------------------------RKIINKSMCVCFVFDFDELFDYSGFSECVF---------------------------------FISQAENANKIPLS-----------------------------------D----------------AVTESQFEFCSSLLQKTGILSSDEAS---------------------------------------------------------------------------------------------------------------------------------------------------------------------------------------------VLNRL-FTLANFRT-------------Y----------LSIDEAKRL-------SLILDKSMCD--ITPFSFLKLKEVSCGNLLLPFICTRQL---LDHVLTSIKNAL----------------ELSNLFIRCVLPTITFS---------------------------------------AGGFMSKEVRAEMSFPGLFE---DSFVSDFHIAKKEAVCDVSLKCVLNLIKKGILDENLDVISANLLELGTV-KQLFIKAYGTNDENEICSIRNEFISLCSVSEDKAI--------------------------FERNGQIVILKNDSADMANSLFKRKYMINAFEQE---KPGITPEENQTVDGNLHSFFHVDSPTAKLERFYRKIPKS--LSTQ------------TNILALYIF-----SNSKTGVL----CAESSKESCYLTNDFKEKVRISYKGT--RAYSEDEIRLFKLYQIIFFKLH-------------NEVIPSNEQVFKF----------------------------FYFAVPLDMNDQIDWTYL-EKIHNEFLLDHVCNKTSG-------DTLIWNPFSH-------------EFYLYADMADKSLEDKINGITFLKFFEQKYRVNLAV-----KQGKMMFKAHLVDKLSALIRKHLNIVCNSTNISR-----NRDQNENANESSKASLKPPKADVQYSLCNISIQD-----------------------------------------------------PTSMLKHSD----------FY-------------SKIPLSSPKFLGVDSLV-----------ISSAECCFVTSVKT----------SIIQEIEIFKRNYFL-LESLFVAHDLRKEYNLSLDLNEIAICFN-QFGE-----------NPCENYERLEFIGDCVLKFIATNYFYLSG---LS----MDVIVSVKDHVVSNQSLFKHCLE-SGIYKFLKINHFTH-KMVQAPHIEGVGD----------------------------FL--------KYFNAVPIFRSDN-------YNHGISKNNSASEQTIKQYADMIEALIGAQYLKGGVASSAEFIYRLNILKPLENFMQ-------------------------------------ARCGSMENESLLDTINSSRISMSKQYTAED---------------IGEIKSRIQKDIATYYSGSLNFARL-----------------------------------ERITD------------------------------------------------------------KQSLFFNQTFKH-FEYAG------ILPESDIKAIEDIVGYQYTNPGNIERALVHPSF--TNTLGS-TDFQCLELIGDCSLDLFVTTLLYQNSSLN-----------------------------TPFLLHSSKKSYVNNSSLYDFFHKACLDKH-------------VKCDL----------KQGVR--------S--------------KAHSDVVEALIGSILVDLQWNYEKLFEVMNRKIKFMLEECKQELNFD---------------------------------------------------------------------------------
Nosema_apis_EQB62224.1	--------------------------------------------------------MACLVFWEDCY---------------------------------------------------------------------------------------------------------------------------------------------------------------------------------------------DKDDWLFAL--------------------------------------------------------------------------------------------------------------------------------------------------------------------------------------------------------------KFKKI-IFFKSDKN-------------FPEKFCNL---IINNKNLEL-------FKFNDYIK----TSSKEYYTENKIGTI----NWDYSILL---LEHIIYLITNLF----------------SENYVFFKNYKIIKKYE-----------------------------------TLQNGTSYCCLMEVPNFVDDSLFT---EVQRSNSYPVKKECCKDVAFNFIIKLYKNGFLDKNFLPIKQKFIYDNRLYHDLIKKAYKIN-YNNFDDL----------------------------------------------NKQINSIKEEFE-DIEKFKKFYSINFEENL---DQVCDIDE-----------------------ILRKQADC--LKKF------------SDEMYVYCF-----NDSNIGIS----SSKSFTEEVTY-----KDVKISFLEK--IYFTKHQRELLLYFQILFL-------------------------------------------------------------------------------------------------------------------------------------------------------------------------------------------------------------------------------------------------------------------------------------------------------------------------------------------------------------------------VSILKE----------------------------------------------------------------------------------------------------------------------------------------------------------------------------------------------------------------------------------------------------------------------------------------------------------------------------------------------------------------------------------------------------------------------------------------------------------------------------------------------------------------------------------------------------------------------------------------------------------------------------------------------------------------------------------------------------------------------------------------------------------------------------------------------------------------------------------------------------
Nosema_Bombycis	-----MLDHAKSLLKKKEHKIIIERY--LKEGNVVVHG----------QSVGFEDNPKVFILLKNKKDKIKDMANLSTL-------------------------------------------------------------LIMDELQCISNCPDCEFNEN------------------------------FVKSVKNNSEINLV-------------------------DINLSHSPNSK----------------TVDSTRICLIHEILSF-------------------------------------------------------------------------------------------------------------------------------------------------------------------------------------------------------KFKNI-VYFKYSND-------------FPVDFLRN---VISNSKKDL-------KGFVKYCT----KSREEYLTNPKGSII----ALDFSVLF---FEHVLYLINKCF----------------EKHFLFFKSPKATRTFE------------------------------------NSEDEKFVCIFELPKFADDEIFN---SKIRSDKHVLKKDACKEASYKALITLHKAGYLDHRLCPVPEKFIHKNGLYFERIRSKYGIE-SRDFEEI------------------------------------------RVKIDEMLLGIKEDYNLALEKFKKSNFIDLKET----KATVSVDE-----------------------ILRKQPEC--MKNF------------KDIFCIYQF-----NEGSIGIA----CSDGFKESVNF-----KSIKITYLGT--KKFTEEEIELILFYQIVFFSIN------------FRRVLSIQSTSREY----------------------------CYFALPL-RNKEIDFMRI-KTLYPKFLRGSVFETKDE---NILIDHLLFNPVLR-------------TFYNYIGPSSIKFSDPVPSSLLSRMFKGKSNIKES------HNEPKNHDQKNIDDYLINNIKKY--NSEIFEDKY-----DLGISIKKKASVNNYTYLQYFEKIYGAKLRNKKD-----------------------------------------------------ERNSIIEVQ----------TY-------------------CSKEKIK-SLE-----------VHSGEVFFVTGVKN----------STKKEYQDFLQYFNI-FEHCAVAFEFIKDKNLNITLGSIATALS-QREINSENQ------VSDLGYERLEFIGDSVLKFSISKFLFKERG--YD----LCKIVSTKDNLICNNYLYEVSKE-MNLKKYISLIKFSE-NTFQPPAIKKFNE----VDL---NSKLDK------------YI--------EIFKGMGAFKNNNQEYFAFK-YSLKQASESKTVANKKVFADIIEALIGAHYVEHGFDEAWNYIKKIGIPG-LISQEK-------------------------------------KESPEK---------------------------------------RAVFKEEIVNVLDFLGLSSNNTSKV--------------------------------------DL------------------------------------------------------------SGKVDFNNQYDEIYSYDE------VLPRTRIEQIQNLIGYKFKNVGLLEKAVIHPSFE-NNIFGS-ERFQKLELIGDCFLDLKVSDYIYKNYTEA-----------------------------SPFDLHTLRKSLVNNFTFATILFKSGLNDL-------------VETGL----------RGEYSNF-THHKVS--------------KVYSDLFEAIAGAVVLDSDFCLIKTNDFFLKMLKMMKENSRDC-------------------------------------------------------------------------------------
Nosema_ceranae	-------MNFNEIITKIETLGIESKNEYKREIEQIMAS-----------------NDKYLLITDDKLFLSNYKLKFVDL----------------------------------------IPFIKETSKLCIHPSKFIF--LAWQGLINVYHYDVIIINCE-IKADFIHAFKIFYIDGIA-YDLKKPKCISFIKDPTDDFSIYFQ---------------SILASKQDDDIKNNIKCITIS----------------SKTPNKFINYAKCKRLLKNTIENKNSEFYVKLLNRLSELEKSDILEAIELISKCINQSKISSIPPTDKDLEYGKSLSILFEKQKIIKNYLQCGPVYIYGHIEFESKDVYFIKDFISLDADLEE----------------------------------------------------------------------------STLFIIDPVDEKILP-KFKTI-IFLKESES-------------FPTALINN-----ICKLESI-------DKFYSYFV----KKDKQYNTREDSHYINPTLPWEYSIPF---YEHIFYLINRLF----------------HENYLFIRCLVPNRIYY-----------------------------------NGSKPNTFICCLEFPKIVNNNALL---ATFKSDEFSVKKDANKDACYRFIIKLVESGYLDSNFLPVKSKFINENLFYIKSIKKIYDID-FQSLEEA------------------------------------------YVLINN----IKDGYE-EYDKFKKDYYFDITQKN---FPFFDPEE-----------------------VLRKQADC--FKCF------------SDTMSLYLF-----NNSNIGIC----TGETFTEKVNY-----KNTEVRFIKR--ISFTQHEKNIILNFQVVFFGVN------------FKRITCSQTVGRKY----------------------------AYYVLPI-KNLEIDFEYM-NELYENFFFGSVYDVNNH---SILNNYLLFNPITK-------------LFYEYVEDTDKKFTD--------------------------ITNSKIKNRKNLD-----------------------------------LSKKEYTFLEYFIFLYGINLSNSGK-----------------------------------------------------NKNVIFTAV----------PF-------------------SHKKEKEPE-------------FHACEIIYVTVVKK----------SIKSDYKRFVEYFNI-FEILALTYEFKVNMNFSISHSNLAISFTLQDSLNGQ--------QNDLGYERFEFIGDSVLKYSVSKFLFTECG--YN----LNKLVSTKDGLVCNDHLYRVGRQ-INLQKYFSLNRYTE-HLFQPPAIL--------------DLEFDKS-----------LI--------ESLNLKNLFQNNNQYNFVKL-YSRKQSQDTNLEKGKKVYADIVESLIGVHYIEQGFQKAWNFIKSIGILENHGSKRH----------------------------------------------------------------------------------SNNFMTK----------------------------------------------------------------------------------------------------------------------------TPNIILLCEYEG------ILPLANILKVEKIINYTFKNKGYIEKAMIHPSYK-DNIFGS-ERFQKLELVGDCFLDLKVSDYIFFKYTDA-----------------------------DPETLHTHRKSLVNNHTFAMILFKSGLYDF-------------SFTGL----------SDQTRDF-NNNKVS--------------KCYGDIFEALAGAVILDSEFDFEMTDMFFKTVLKLMTENVYEC-------------------------------------------------------------------------------------
Spraguea_lophii	MEMAHKLIGTYNIAKEINNNTNYEIQ--FYIDETIQNTKENFKNNNDDNEENENYNNILIIVDDKDTPEFNNINDYRDISFKSFLEKIKQFNNKIKGKNKSQKVVKMLENINFDKNEDNTNKKIVNNNIIITVSKFLK--IVLHGLLDINSFSKIIIKSEIIRKELITGFKYFYFLRY--KENVN-----YIRKIQ----IILYTAEEITENIKLYFNILDSQIEDKNKENNTSQFNKIT----------------SSHEIEIIMYTDNNNKFTKLME------LVNEYDEYKIYFLKTEYDPNENILFKITNIHFIKTEDEEEQFINSNNIHKNFTQDKNIKNDFFMNRNNILIIY--------------------------------------------------------------------------------------------------DNLNTYDILPKDI---LYHKT-FYFQHKGN-------------SYTNLCKLRETLFVQKVNEE-------KKTIRYIYKD--NPYIIKNENDDINITYAVIPFGFSALF---LDHILIMIKDIF----------------ESQYLYIKDISKITINYREVTCDKTYEDILNIHTDRE-------------NVDTSNNNYFICLLSLPPVHSSYVFN---CTFISTPYSKKRDAQKDVAIKIINEMVKCELIDNNFIPDPKTYLENNKNFKNMLLTAYHEKENINLLNYTKDYNFILN---------------------------------NIKGINEIKTAKHNVEDVKKKIKKKYSIFINKENINHDTEVEIDV-----------------------VYRKIPKC--LNDSIKIENIIIDGKEENTVELYCYLFKNKNSENTGIL----CNKSFIGDIHL-----PILSIYYLGK--YNINELQMKYILFYQITYFSLYCNRKSNMEASNFYKT--DKISKTKKY----------------------------NYLMVPI-KDNKINFQYL-EQVCKNYLISNVFKQIENNNLDILYNNILFNPFTK-------------QYYIYGTTSEKKMTDKISMNYKKSDKK--------------NKKESLYTGYLTEEYESSDEENE-------------------------IKIKNKTYYEYFEEKYNIRLIYKDA------------------------------------------------------KHLMFKGF----------FYIGCKGKILNKYNINSVSIGQRKNDNDCKIERKPIVRGKVSVILSSEILHVTNFKI----------TELVDFHNFMYNLYI-FESVSLAEEYRKEYDMDIDLMLVMKALTHKNIFNNVEEEMTNTPQSNFNYERLEFLGDTIFKYLVSQHYFLSSDENNT----TGSIVDMKCEDICNKNLYSVSKN-LGIEKYMTIVKYHN-ELFQTPSLEFLLNYCEPFKKEYVDKNLNKNKSKNLSEFIEKVL--------EFFDSTEIFQSKTQHDFLENQCTASSKNEENTIHHKKIFADVVEALVGGIFLTSGLENTREKLYKMNILKNNSQ-------------------------------------------------------------------------------------IENIKLNLNDISEY----------------------------------------------------------------------------------------------------------------------PTIKKLYENFN------LLKEDEIKYTEEILKYQFKNKSLIEKAMIHTSYNIEGRRPDKSLFHKLELIGDAILDLVVTMEAWLDNDEAMINYNIEELRIHIKEIESYKKRNIKLKNITPEDLHTYRRKRVNNNLLGVILYKLNLFNV-------------MKTHKNNSNIVEKDYKDVINNINNGNKIS--------------KMYGDILEAICGAILIDCNFNVDVFYTFYKKVIKNANK------------------------------------------------------------------------------------------
Anncaliia_algerae	-----MIHQMMTLNKNQTLYGIYFSE--EECNKALMHK-------------LLTQSKNIMFVFDEDYNSAYEMDNLASA----------------------------------------SIYKIIKEKMISNYCQLPFNKFLSLSQLGAFNFDIYEYVIFYLNKITKPMALIYSFLKI--KKKSLC----FLKETKKEDAIVLGLPFRTNEKIIKSYNCSD-KYLNKNKEKIKYRLIIIE----------------SPSDKKIEQYFILKNRVKDIDILKRIK-LIEDISFMLAYQYLKSFTRENNLNRTIKQVDQNEMEGLLKNEIKFKNLVKILSNSK-QNFVIICRNEEIFKLLKLFNFQCSIFSYKTFFYGEKETINNDSSSELTKNEFSFLNIKELCDYKNLCVLKEKPKYKNIFEEKINKENTAGVSENNDALSGDDISFEMDINENIKTTLIYFDFLEIEYKREQFDDI-IIFHEIKS-------------SFQNFLKL------KKNKIE-------TEFINYKMEM--QNEDENFNVQRLRIH-------------------FYLLKKYF----------------DDHLLYFNMMELKFIYE-------------------------------------GNNDTYICLVNLPSVHEHRLFS---QLHKSNIFPTKKIAQENVCKEIISKLKKEGFADENLFPTNKY---LQEMYKAYIKNIYNLNSFEEAEEYKN----------------------------------------FFIMNKCSNSLVNEYT-AYHQFKTKHSIDLIDKE---RQEIKV----------------------------CYPNC--LTYY------------PKKFSIYVYEEGIHEDFDLGLC----CARSF--TCEI-----KQLKIKFLYE--KEFTNDELMLIFFFQLIFFGLH------------FKKL-KISLNQTKS----------------------------CYFILPI-RKQKVDFKYL-TNFYQNFITKNVLESNEN-----FHDNLLFNPITK-------------LFYVYKGESDKSILENIV----------------------------PCSKPQGNEEAKYFVAQE--------------------------ITHYISYAEYFETKYNLELKYKSD-----------------------------------------------------DRRLLFLGG----------IY-------------------TGKNENN-NLS-----------ILPSEIMQVTCIKK----------NLGSKFD-LVLKFIYEFQNLAMANELKENLNLKLNLENIKICLTPNKG------------TGETNYERFEFLGDAFLKFYCSKEQFFRYN---T----LKELVLNKCSLISNDNLCRIAEE-LKIPNYFSLVSLPA-KSFQPPNLLKFIG----SY-EFKDTEILKN-----------YI--------NYFKADKIFQSGR----IDLFCSEMKNKIGEIPFSRKVYADIIEALIGMHYYEFGYQEAFKFISKLNL-------------------------------------------------------------------------------------------TGNLSEEMNSLN-----------------------------------------------------------------------------------------------------------------------DNFLDIIKNNTN------SLTEDEIYDIENKLNYTFNNKGIIEKVIFHPSYE-RNHFGS-QYFQALELLGDCSLDLIVTVYIFYKYPSF-----------------------------QPNKLHCVRKGMVNNFSLARVLKYLNLFPN-------------IKTSVQENKLEE---IKEILNS-DGLKVN--------------KMFADIFEAFCGAILVDCDFNIYKFES-FVKNILHILEECADFTR-----------------------------------------------------------------------------------
Pseudoloma_neurophilia	--------------MVPDCNSIFQSD--QQTDQIIADI-------------CKKYEKVLLVVEDKNEEYQTNLDDFRSL---------------------------------------NIHENTVSHRMITLRSMFFY--LVRKGFLKAKDFDVCILRFKHLTKMEISTFQVFYRLNS--DDSVNLRVYTFLDEIKDQDDIYLE--------SKLYKKLDDLSDINKEKNVQMLYFTPEI----------------TSKQRDYLQLKKILNFEDPQNLEEIS--YKLVFKKIVQKIKIDKFSAKRSENYKTVHVDEEKLRKISLNYLRLRMLKTILEQNANKKIYVVCKRAILLNTINFFN------------KYTENI----------------------------------------------------------------------------DLIIYFDIMDVDI---SASKA-IFFIDFRT-------------NIEDLAKI--TLKYDQTKNS-------SQFLTNVL-D--NKPEDAIRTEEGAYV----EKSHSHVI---LNRILTNIKHVF----------------EQHLFFLSNLSYSDAYI-------------------------------------MKGQNFKCFMKLPEISDHSLFT---RQFVSENMPSKKEALHDVTFSILNQMLKEGCVSGNFVPNPEFFI-LCDFYKTRLQKTYDFN-IELLQEFDREYLANYKRVERAPFDYYIELLQDIELKCRPKYFTKVYNWIFLLLRKFAKRYPNLN--LRNKFKQKYMVTFKREN---TIIVK---------------------------SRAIPRC--FTST-------------ESLHLFSIKS---ETFELGIL----CGESFKGAFEF-----DGIKYRYIGK--KRINVDEFNKIAMFNVVFFGIN------------YKKR-GMS---SNY----------------------------NYFVVPL-QNDEI---FV-QKFVGDFYT------NQN-----CTENLLFNPFNR-------------NFYIFDSWVDKNAYKSITYDHVNFTKKESVNFEDSGKIPSQKIDETLVDSSEVDENVAVYDENNSRTINQSDSQS-----SCPKDNLKIETCQTYNIFEYFEQRYAIKLQYTDQ----------------------------------------------------NAKNLMYLAK----------SY-------------------SRKMKDTQKFY-----------FL-TELTRVSPFKS----------NIAFQFDFFKNAFAY-FEVLSLAAQAQQDMNLPISVNLLSQCFM-SKN------------DKYPNYERYEFFGDCVLKYLVTKFFLICYD--KP----IGTLVDTKCRIIRNSNLTRIGRK-ISLESYFSNL------LFQPPSL---------------ADATSKN-----------LQ--------DFFKFNHMGYNPS----VAI-NQELCTE--------KTYADIIEAILGACYLENGMEKTEKLIFDLEIIQ-TNNY---------------------------------------KLVDFKDENSEINTTEAVDSSLLDSKMSMSFGTNINFVMSSSEEDVDQILKNLDHDSMDVVNNSLLNSNNNEKQGKNQNGIDGNGISKKAKTQFDAPRFDIKRYLLCQND------------------------------------------------------------PNYMFYNNFVRTAASFTN------AMKIEDIQKVEKILKYQFKHKGFLEKAMIHPSSN-TNIFGTRQYFEKLELAGDSILDVLVTDEIFSSSSC-------------------------------PYELHEKRKDLVCNQIFGNVLFNSKLYKY-------------AQTCFSHSDLVE---SHQHNSY------K--------------KIYGDIFEAINGAILLDCQYDIHKFKEIWNKSIKKMLFDCFRIRASNQNQ------------------------------------------------------------------------------
Trachipleistophora_hominis	----------------------------------------------------------------------------------------------------------------------------------------------------------------------------------------------------------------------------------------------------------------MKVDI------------------------------------------------------------------------------------------------------------------------------------------------------------------------------------------------------------------KAKKY-VFIADDNS-------------CFAEIVET--CKNIRADDGV-------HRLFRYL-----KKSEEKITTKKGAYL----EKSVAHMF---LSRLLCNLKYLF----------------EQHFLFIANLEYTDVHY-------------------------------------STSKGFVCHLKLPYVSNEPVFT---ESHISQVERSKRAALQDAAFKSIKGLMACGCLDENLSLIKEYFI-INKVYKSWLESTYKIE-NSYLDQFDMEYQKNINSIDTYPLEYFFSVLNQKETNEQPVFITHVYSLIFKLMQHVVNGCDSTY--VKNVFKQKYMVTLKKAN---LPKIK---------------------------SRAIPKC--FLNL-------------NMNHLYAF------SSDMGII----CGKTFRETIKL-----ENTSFVYLGE--VDLDDQQMSLIALYNVLFFGLH------------YKKI-GYN---STY----------------------------NYFAVPL-QDKKL---FL-NGFLGNLYE------NQE-----YVGYLLFNPFNK-------------NFYVFKDWSDQSINDNAV---------------------------QIENGPNINDDLLRGEDDN-------------------------DNGEFISYLKYFEQKYGTHLKYTDD----------------------------------------------------NDKRLMFNGY----------IY-------------------SHRGKGTATTS-----------LLSSEIMRVTPCTK----------DVFEKYTAFTQNFIY-FEVLALVDEAKNDLNLPISLKLLSNCFI-SKN------------DKYPDYERLEFLGDCILKYLVTKFFMLCFE--YD----TGLIVDSKCRIIENSNLTLIGRK-LKLESYFSNL------VFQPPSL---------------SENICKQ-----------LQ--------QYFNFKNTAFNSQ----TTI-CSQISSE--------KTYADIVEAIIGACYVENGLNSTEKMIFRLGIID-MSKYSD-------------------------------------SIIGVFEE------ADSVKNEWKKQKIN-----------------TDKFLRDIFELDGDASMDTFAKTKT----------------------------FDFSCYLENCNN------------------------------------------------------------GTFFRCNRFLANLAEYHN------VMSEEHIMEVEKILNYKFRNKGFIEKAMIHPSTR-DKMFGTRSYFEKLELIGDSILDVFVTKSIFNEYSC-------------------------------PFALHEARKNLVNNQIYGNVLYTSKLFHY-------------IETCFDKDELRD---SYLVNNY-K-------------------KLYGDIFEAINGAILLDLDCRADLYEKIWESRIKEWLWSCHKIRKTIE--------------------------------------------------------------------------------
Vavraia_culicis	--------------MQITSNTIFQLN--SNSNKIIQHL-------------INHYKKVILVIDDKNNTQFDNIYDFRGV---------------------------------------NIHSTLIKDRQLITRHRFFF--LVRRGLLSGVEYDCIIFRLQKLDSIEISTFKIFYYNNI--KSRDLCAVFAFLGEINEMDSIYLH--------SKRFFLPSD-DKPAISPDVKIVVCKPTR----------------DDSLWTYLRLKNALTYNTDEVLESVS--YQLAFEKMVEYLKNNKHLVQKASNYKQTDVSEKEYERLNVIHRKFLLLKELLENNKGKKIYVACKRSVILNYVDFFN------------EHETDV----------------------------------------------------------------------------DLLIYYDVIDVNV---KADKY-LFIADDNA-------------CFANIVKI--CKSIKRDDRA-------YRLFRYV-----NESEEKISTKKGAYV----EKSVAHVF---LARLLCNLKHLF----------------EQHFLFIANLEYTDVHY-------------------------------------SSNKGFVCHLKLPYVSCDPVFT---ESHISQVEKSKRAALQDAAFKAIKGLMACGCLDENLSLIKEYFI-INKVYKSWLESTYKIE-NNYLDRFDTEYQKNISSINTYPLEYFFSILIQNENNEQPVFITHVYTLIFKLMQHVVNSCDSTY--VKNVFKQKYMVTLKKAN---FPKIK---------------------------SRAIPKC--FLNL-------------NLNHLYAF------NSDTGII----CGKTFQETIEL-----ESASFEYLGE--IDTDDQQMSLIALYNVLFFGIH------------YKKI-GYN---STY----------------------------NYFVVPL-KNKKL---FL-NGFAGNLYE------NQE-----YTGYLLFNPFNK-------------NFYVFKDWSDQSINDNVI---------------------------RIDNGSNVDDHLLKEENDS--------------------------NGELISYLKYFEQKYGTHLKYTAD----------------------------------------------------SDKRLMFNGY----------IY-------------------SHRGKGSASTS-----------LLSSEIMRVTPCIK----------DIFEKYVTFTYDFIY-FEVLALVDEARVGLNLPISLKLLSNCFISKN-------------DKYPDYERLEFLGDCILKYLVTKFFMLCFE--YD----TGSIVDSKCRIIENSNLTLIGKK-LELESYFSNL------VFQPPSL---------------NDNICKQ-----------LQ--------QYFNFKNTAFNSQ-----TAVCNQISSE--------KTYADIVEAIIGACYVENDLSVTERMIFQLGIID-ISKYSD-------------------------------------NIVGVFDE------TDGGKSTRKKQKIS-----------------TDKFLRDIFELDGDVSMEVLVRKKT----------------------------FDFFYYLDNCNN------------------------------------------------------------GTFFRCNRFLVNLAEHHN------VMSEENIAEVEGILDYKFRNKGFIEKAMIHPSTR-DNMFGTRSYFEKLELIGDSVLDVFVTKSIFNQYSC-------------------------------PFALHEARKNLVNNQIYGNVLYTSKLFNY-------------IETCFDKDELRN---SYLVNNYK--------------------KLYGDIFEAINGAILLDLDFRTDLYEKVWESRIKEWLWTCYKVRKSIE--------------------------------------------------------------------------------

;
end;
