# Supplementary material for: Genome and Evolutionary Analysis of Nosema ceranae: A Microsporidian Parasite of Honey Bees
Source: Front Microbiol. 2021 Jun 2;12:645353. doi: 10.3389/fmicb.2021.645353 (PMC8206274; doi:10.3389/fmicb.2021.645353)
Supplement: Supplementary File 1 — Additional results. [file Data_Sheet_1.ZIP › S6 sequences for Figure4b Phylogenetic tree of Dicer up and down stream regions.nex]

#NEXUS

begin data;
    dimensions ntax=7 nchar=4193;
    format datatype=DNA interleave=no gap=-;
    matrix
N.bombycis	-----------------------------------------------------------------------------------------------GATATGAGTGATTAT-GGAAATGAAATAGCAATTACTAAAT-------TAATCGGGGCTTCTGCTGGTTATGTTGGTTATAAT------GAAGGAGGGGC---TTTAACTGAACCC-------ATTAGAA-------GAAAACC----------------------------------TTATAATGTAATTTTAT---------TAGATGAAGTGGATTTGG------CTCATCAATCGGTTTTAAA------TGTCCTTTATCAACTT----CTTGATGAAGGGCGGATTAC--TGACGGAAAAGGTGTGGCTGTTGATTTTAGGAATTGTG-------TGATTA----------------------------------------TCATGACTTCGAATTTAGGGCAAGAAATTATCATGAACT-----------------CCGAGACGATAGGCCA------------AAAAGAAAAAAATGAATTAGAAAAAAGGGTTTTAGA------GAAATTCGGCCCTCCTTTTGTTAATAGGATTG----ATAATGTCATTTAC----TTTA----------------ATCAATTGGATTTACAAAGTTTAAGTTTAA--TATTAAATTATCAAATAGAAGATCTTAATA--AAAGATTAGAAGATAAAAAT---ATAAAAC--------TTATGATTTCGGAAGGGGTAGCTGATG----ATAT-----GATT--TGTAAATCACATTCTTCTGTGTACGGAGGGAGATTACTTAAGAGATTAGTACAAAAACACTTTGGACAAGCTTTAACTGAAA-----TAATTTTAAAAAGGAC---AAATGAAAATTTTATGGTT---GTGAGG--------------TGTTTT--------------------ACGACTTATGAAAATCAAGAAGGTGAAAAAATTGGGGAGTACGTTTATCAAATTGAAAAT-------------------TAAAAAATAAAAAATGTTG-----AGTTTAAAAAAATTTATAAGATGCATAAACA--AACTTTTTAATGC-------------------ATAAAAGTGCAATAAACAA-----ACTTTTTGATGCATAAACAATTTTGAAGATGCATAAATTAAAATCAACTTTTTGATGCATAAACAATTTATAAGATGCATAAAAGTGTAATGAACAAACTTTTTGATGCATTAACAATTTATAAGATGCATAAAAATGGCAAACCCAATTTACACAAAATATTTTAAATTAAAATCAAATTTTTTATTCATTGCCTTAAGATTCATTTTCTTTAGGAAGT-------------------------CTCCTGCGTAACTTCAACGGATAAAATTTTTGAGATATCAACACTTTCA---------------TTTATGCGTTTAACGGCTTCATCCAAAGAGTCG----GCTTCTAAATCGGAAAGGGCCTGGTCAAATTTC-GCAA------------TTTTTTCATCAT-----------------TAAGTTTGTCTTAATCATGGTCCTCACTGCGGTACNNNNNNNNNNNNNNNNNNNNNNNNNNNNNNNNNNNNNNNNNNNNNNNNNNGTCCTTTCATCAATTTCACTTG----GCCC-------------TTTCTCTTCTTAATGATTTTATTGAAAACCGCTTGGCTT------CGTGAAAATTTATTAAGCAACAT-------AGGAGTC-------------------------------------------------------AAAACGAAAATAAATCGATATTATTTA----------CCAGATGACAAATATTTAC-------AAATCATGGATATTGAT----TCAAAATGCAAAGAAAATGTAATATTCTACGTCTCAGATACAC--AA-------ATTTACATGAAAGCAAATTTAAGTACGGAAGTAAAAGATTAT----------------TTTAAAAAAATGAAATTGGCCGATATCAAATCAATAAAAGGCGGCT-TTATTCAACTGAAAAGTTATAATTTTGATTATGTTTCCAAAAA--------------AGAAGGATTTGTACTAAATATATT---------------CGAATTAGATTACCAT------GGTGGTGAATGTGATATTATTAATCAACCTAGAGATGTG-----------AATAGTATGGAAGAAGTAAAAA---------AATTACTAAATACTGGT----CTTTTTGTGATCGAAAAAT-ACGAAA----TAAAGGCGCTGATCGCCTCTGGT-----CCTATAAAAAAATTCAAATTT-----------GAAAATGAAAATA-----TTTT--------TGAAAAATTATCACAATCGCCAAA-----GAAAATAAAACGACCATC-TCTAACT--------------------GACGAT----ATTTTCGATTCATCTTTTAGAGAAA----------GTCAATTATCCTTATCAC-AACAAGAAAAGAAGGAAGTTAG----------CGATTTTACGAATGTTTGCTTAGGAAAATCTTGTGATG--ATTTTTTAATTT--TTAATTTACAAAAGTCACGAAT--------TGG-------------GTTCATT---GCACG-GACTTCATTAGATTTTGTGGAAGCTGAACTTTGTACGAAAGTAAAAAA--TGTGATCGTAACCGGAAAAAGTAAAGTACTTAGTCATGAATTCG-----TAT-ATAAGACTTTCAACGATTT-----------------------AAAACAAAGATTAGG-------TACCGAGCTCGATTCTATCNNNNNNNNNNNNNNNNNNNNNNNNNNNNNNNNNNNNNNNNNNNNNNNNNNATTAGGTCACTTAAGACTTTTATTT---ATAAAGATAATACTAATTTCAAAAGACTGTG-----ATGGGTGTATGACCTTTTTAAGTCTTGGGCCAATAAC------------------------TTGAAAA--TTTATAAAAATTAATT------AACACAACAAAAACTTGTGAAATTTTCGAACCGAAGACAAAAAAATACAATTTACTATTGGAAAATAAGAAAAATCCTCTT-AATAGACCAGTTTTAGGAATACCACATACAAGACCAGTTA----------AAAAAGTTCATGATACAAAAATGGTAGTAGATTTCTTGACATCAG--------------------------------------GTGTAACAGCCGTGAATAATAAAAAAATGGCTG----------------------------------TTAATGATGATAAAGAAACTAGATTG------AATGA---------TCATAAAAACAAAGATTTAAAAGGAAATTTT---------GTT-------------------------TTTTATAATCAAAAGCCTTTTAAAAAACGCCCTTTAGAAAA--------------------------------------------ATCTGTAAATGAGATTTTTATTGATA-----------------AACATTCA--------ATTAAAAGGCCAATGATTGAAAT-GCAGTGTAAAGACATCAATAAAGA--CAATAAAACAATT----------TTAGTTAAAGA----AAAC--------AACATGGTTCCAAAATCGATCGATTCTCCCACCA--------AGTT---AAAAACACAAATCAATATTAAAAAATTCAGTCAAGATGATTCCCC------TGAGATCGATATGAATAGTGTGGTTGATATTGAAACGGGA---------------GAAGGATTTATTTCTACATTCCCTAGCACATTTTCATC--------TTCTTATGAATGTGATCAAGATGAAGAAGAGAAAGAAGACTCAAATGGGATTAGTCATCTTTTTATAGAAGAAACTTGTGGGCTAACTGACATCCAATTTTTT-G------TGAAAGAAACCATGTTAGAT----------------------CTTGCTTTAATAATAATTGATGACCTG-------------------------
T.hominis	----------------------------------AAAACTCTTAAACCCTATGCCACTT-----------TCACTAGACAAATACGGTTTATGTCTATTTAATTACATGT-GAAATTGTAGTTTTTAATATTATATATAGTTAAAACTTGTTTATCTGCCGATCACCACGTGTCAAACCTTTAAAAAG----------TTTTACAGAAAACA--------------------AAAAGCC----------------------------------ACCCCAACCAATGCAGATTA------CAAGCAACACT-ATTTTCCAGTTAAATATCAATTCAAACAAAA-----------------------TAATACAGCATCTGATAAATCACTATAAGAAAGTCATACTGGTTATTGATGATAAGAACAATACACAATTTGACCA--------------------------------------------TATATACGATTTTCGCGGGGTAAATAT----------------------------ACATAGTTCGC--------------AAGTAAAAGATAGGCAACTTATAACCCGCCATCGATTTTTCTTTCTTGTAAGACGGGGATTATTGTCCGGATTG------GATTACGACTGCATTATTTT----------------------TAGGCTTCCCAAACTTGATTCCA---TAGAAATTTCGACCTTCAAGATATTCTACT--------------ATAATAAC---ATTAAATGCAAAGATTTATG---TGCGGTTTTTGCGTTTCTAGGAGAAATAAACGAGAT-------GGATCCTATATATCTACATAGCAAGAGGTTTATT--ATGCCTAACGATACCAAGCCCCAAGAAAGTCCAAATGTAAAAATTTTGGTTTGTAAACCGACGCGGGACGATGAATTATTAACGTATCTCAAATTGAAAACCGCTCTTGAATA--CAACAAAGATGATGACCTAGAATTTATT----TCATATGAGTTAGC--GTTCAAGAAAATGGTTGTGTATCTGAAAAAGAACAAACATTTGATA---CAACAAGCGAGCTGTTATAGTAGCA-------CAAACGTCTCAGAAAAAGGAATACGAGCGATTGAACATAATACAT------------AGAAAATTTGTATTATTGAAGGAGCTGTTGGAAAATA---------------ATAAAGGTAAAAAAATATATGTTG---CTTGTAAGCGGTCGGTTCTCT---------------------------------------------TAAATTACG--------------CAGAATTCTTCAACGAACATGAAACTGATATAGATATTCTAATATACTACGATGTC-----------------------------------------------------------------AGCAAACTATTATTATACGTGTATATCCCG---------ATCGTTAAAAATGATCGTTTATTTTTCGTAGATCATCA-------TTTA--------------GCAGTTGATTTT----A------------TTGCTATATGGCAAGG-------------TCTTATTCATCAGTTCATGCCTATATGATTAGTG-----------------------------------------------------TTCACAACCAATTCTGTTTGTGTTTCGAATCAACAGATTTCTTTATTTTTAGTATCATTATTCCTGGAAAACATTAAATTCTTGTACGTTTAAACCTATTACG-------------AGTAGTTTTAATGTGTTGATCTATTTAGTACTGTGTGGTACGACAAGCAAGCTGGAAGTATTATAACGAGAAAAAATTTACATCATTAA-------------------AATCTTTTGCTTACCAAAAACAGATTACCTGTGT--------TGAATAATGCCTATACGAGATAGTAATTGATAATTTCAAGGAGATAAAGCATCAGTATTGGAGAAGATATAAGGTGTTTTTGAAATAAAAATTGCCGGATCAAGAGAAAATAGATTATTGGTGTTTAGAAGTGTTCATACCAAACATCA-------------ACTAAAAATAAGAGAATGTAATTATGTTAATAAAACAACGAATGAACCACCAACACATATATACC--------------TCGAAAGCGACCAGGTGAATAACCA------------ACGGCTAAATCATATAACAAAACACAACATTATTGT---------AATAACATTAAAATATTTAAAGAT-------AATAGATTTAAACTAGC------------------------ACACAA----TAGT-TTATTATTCAGACTCGGAAATCTTTTGCAATATAGTATCAATTTCTTTCACATTTAGGTATTTCAATTCATTGTTGTCCTTGGTGTAGCATACTGATATATTTCCTGGC-----GAAAATTCGTTGCCGATAGATTCACTGAGTCCTTTAAC--------AACTGT----GAACAGTGC------TTTGGCGTGG------------TCCATATCCATATGGT------------------------------ATCCTTTTTCGA----------------------------GGTATTTGTTCATTT-----TCATACTATTCTCACCAACACC------TA-------------ATGCATA---ATACG------AATAGAAAACTGCAGAAGTGTCCGTGT-----GATATAACAACGGTGTATTTTCATCAAAACCAAAGAAGATTGCTGTAAAAGCCATTGGCCGCTCT-CCAGAACGCTGAATGAGCTCTTGTCGTTCATCAGCTAGATTTCTGGCCAGAATATCAGCAGTTACGTCGAATCCCAGCTCGT-----------------------------AAGTTTTTTTGGCGGCCATATCCTTAACGCTGTTCACGATCTGGTCA-----ATATCAGCGGGAAATCCAGAAATTGCGAG-----GTGA-------ACCTTTTCGGATACTTGAACTATATTGAAGTTCT----TCGGTATT----TCAAGAC--TTTCGAACGTCTGTTTCTTAGCAGCACAGTAAA--------------TAGCAT------C------------CTTAGTCCTCAGCACTATCAATGGTATGCCC------GTTGACGCGGCCTCCAAAGCATATTCAACCATTTT--------CAAGGTTCCCTCTGGGCAGAACTCGGCGTAATACTCGTGTTTACCTGTCATCGAGGGGTTCATATTTTACGAGTTATTATTTTCGAATAATTACGGAGAGATGTAATAACAATAACAAAATACTTTTAGAAGTGTATACGTGAAA-------CTAGGAGTATAAAATATTTCAATTTGTCTTGAAAAAGAACAGACTTTTGACAAAATCATCTTGTATACGAAAATTTTGGTGTGAGCTATTAAGATTAAATGCTATAAATTAGTTATGAATCCTGTGATCCTATATAGCTAATTTCTTTTGTATAGCTAAGCATGTGTTGAGATATGAATAT-------------------------ATCGAGTATAATAGAAACAAAATATTAACTATCAACAACATATAATAGTTGTATGAAATCGTTAATTTAT------ACAGATTATTAAAGATGAAGGTGA--CAATTAAAA---------------TAACTTTTACTTTTAAAA--------AGCACGGATT-----ACAACCAACCCTGTGTTAA---AGACCACTTAGTACTAAATCTTCTCTTGA--------------AATGATAATTTTGTGTTTAGTTATGTTTATGTGATCTCGT-----------------------------------AAATTATTTATCTG--------------------------------TCTTTAAAAAGCATATTA--------ATTAAAA----------GATTGAAGCGATCAATGTTGCTTT--------------------TATTGCTTACTTAT----------------ATATCATCCGCT------------------------CCTTTTTGGAACTCCACGAT--------------------------------
V.culicis	-------------------------------------------------------------------------------------------------------TTCTTCG-GATACTTAACTTTGGGATGGAACCT-------TGTTCGATGC----------------GATTATAATAT----GTAACAAGTTC---TTCAAAAAAATGTAT-----ATCACAGGAT----GCAAACA----------------------------------TTATAGTGTTCAGGTAGTAACATCTACAAACGGTATTTCCGTATCACATATTTA--AATTTATCCTAAA------T-TTTAGTAATAATCTGT--TTTCACAGCTTTTAATTTGCAACGGCG------------CTATTCATAT-ATAGATTATT-------CGACCA----------------------------------------GCATTTCAAAAGAAATG----AAAAGACAACCAAAAGCTGATGAGTAAACCAATACCTGTCTAAATCAGCAAAAACTTTTCTTGATGTGAAATA---GCGATCTAAAAAATAGTACTTAA------TTTATTTTCCTGAAATATCCGTGACTTTTCT------TACTGTGAGTCAT-TTATTTATCTCCACATGCGAGACAACAGCTATTTTTACCAATAACATGTCAAA--GACGCAATTGTGCCAACGATTAATTCTATATTCCCCATCAGGAGAAAATAATTCGAAAAAAT---------------------------------------AAACTTATCACCT--TAAAATGGACCAAATTTTACATATAGTGCTATGCTTTT---------------ATCCTGTTGTATGAACGGTATTATGTGGC-----TAGCTTTTAGTAAAAAACATAA--ACGTTTCTTTTTGC---ATCGAATATCAAACCGCTCGAGTTTTTCTCTGCCTGGTGCAAACACAAATTTTATT----TGTACAACGTTACGTTGATATGTACTTAGATTTTCAATGCGCAACTTCTCAAGTCCTGCCCAAACTGAAGTATCATTCACCACATTCACTTGTATCATTAATTC-TCTACAGTATTTTAA--GGTCTTGAAACCTCCCACACGCTAAGTACCTGTTACAATAACAATACCTAA-----AAATTT----------------------ATATATTTCACTAAGTTAGTACTA---TCCATGTATAATTCATCATAT-----------------ATAAGC------CTTGATTTTACGTTTATATGTGTAAGAAAAA--------CACATTTATCCGC-------TATTCGCATGTCAAAACTTTAAAAAGT----------TTTACAGAAAACAAAAAGCTACCCCA-------------------------CATAGATATGTAGTTTAAATTTTCCTATGTTATTACCAGTCAGAGCATAAGAATCTTTTAGT-----------TTTTGTTCTCGCTATCG----CTTTTTATGAT----------GCGTCTGACTTT----A------------TTATTGT----------------------TAGCATTTACCCTCTCATG--------------------------------------------------------------------TTAACGCTAAATGAAGTATG----CTAT-TTGAACAACATTATTAT-----GAATCTT----------------CGGCATTTTTTACCATGTAACA--------------------ATAAATTTAGCCTTTTTAAAGCATTTCAATCGTT----GAATTATGTTGGCAGAAA------CGGATATTAAACATTCAATATAGGGCCGTTATTCGGTTTTGAT---AATCACTCAATGCTATAAAAAGATCGATGGTGATCCACTTGAACGATTGTGCGATTAAAAGCTCGATCCTGACAATCAGAA--AG-TGAGTATCTTGGATAGGGTTATGCATGGGAAAATAAATAAACATGTTT----------------GAAGTAAAAGCGGTTACGATCAAAAGCCGTTTCAGAAGTGACATCAAGCCATTGATAG-----TTGATAACTTCATTCTATCCGTACTGC--------------GAAAATATGAATGTTACCTGAAAAACGAAACCAAGCCATCACAATCTACCAAAATTTCTGAATAGAATAGTTAGCCAATATAATCGACTAATAGCATAT------------AATACCGCAATGTAGAGAAGAAACACCCGAGAATAGACGGAGATTAGC------------------------ACACAA----CGAT-TTATTAATCAGCCTCAGATATTCTCTGTAGGATAGTATCAATCTCACGTACATCTAAGTATTGTAACTCGTTGTTGTTCTTGGTATAACATACAGATATGTTTCCCGGT-----GAAAATTCGTTACCAATTGACTCACTAAGCCCCTTTAC--------AACAGT----AAACAGAGC------CCTGTTGTGA------------TCAAGATCCATGTTAT------------------------------AGCCTTTTTCAA----------------------------GATATTTGTTCATTT--TCAT---ACTATTCTCGCCGATACC------TA-------------AAGCATA---ATAAG------AGTAGAATACTGCAGAGGTATCTGTGT-----GGTACAATAGAGGGATGTCATCATCAAAACCAAAAAAGATAGCAGTAAAAGCCATTGGTCGCTCC-CCAGAACGCTGAATGAGTTCTTGTCGTTCATCCGCTAGACTCCTAGCAAGGATGTCAGCGGTCACATCGAACCCAAGCTCAT-----------------------------AAGTTTTTCGAGCCGCCATATCTCTGACCTTTTCAACAATTTGATCC-----ACATCGGCAGCAAATCCTGAGATCGCGAG-----ATAA-------ACCTTTTCTGATATTTGAACTATGTTGAGGTTCT----TCGGCACC----TCAAGAC--TTTCGAACGTCTGCTTCTTTGCAGCGCAGTAAA--------------TAGCAT------C------------CTTTGTCCTTAGCACTATCATTGGTATCCCC------GCGGATGCCGCTTCTAAAGCATATTCGACCAGTTT--------CAAGGTTCCTTCTGGGCAGAACTCAGCATAGTACTCGTGCTTGCCTGTCATCAGGGGTTCGATATTTTGCAAATTATTATTTTTAGTC-ATCATGGGTGAAT-GTTTAATAATAGAACGCCATTTAGCAAATAAAAGATTAGGA--------CTAGAAAAAATAACGCATTTGACTTGTTATGA----------------GTTAAACCCATATCGACATACAGAATGTT---------TCTCAGGCACAAAGGATTTGAAGTACATGTTTATT----GAGCCAAGTCACACGGTTATTCATGAAATGTAAGGTATTTAACACTCGATACACATTCTATGTTG---CAACGCAATTAAGGCTGACTCTTGATTTAACA--------------------------------TTTGAAT--ACTTCTGTTTTCTTT-AGAAGGTAGGAAGAGCCACTAAAG--TATATAAA----------------TAGTTAAAACATCCAAAAAGTTCTTTATTGCGCATTTATATATCCTCAGCTCCTTCCTGGTACTCCACAATTTTTGCTAAGGCATCGCTGAAC------------TCAGACTCATCCCTTAAGTTGTAGTAGTCATTAA------------------------------------------TCAGTAATTTTTTGTAGTCATCGCCTGT------------------GTTTTTCAGATTATATAG------------------------GTTCTTAAGTATTCCAGGTCGCATTCTTTG---------------TTTCGCATACTTGT------------TAAAAAAATATACGCAGTTAGAACCAAGAAGATCCGAAAACATGTTTCTAACCTCATTGAACAATATC------------------------
N.ceranae	TTCTTCTTTTAGGACCAAGTGGTGTTGGAAAAACAGAATTAGCAAAAGCCGTGGCTGCTGAGTTATTCGATGATGAAAAGAATATGGTAGTTTTAGACATGAGTGATTAT-GGAAATGAATTGTCTGTTACGAAAT-------TAATTGGTGCATCTGCGGGATATGTCGGTTATAAC------GAAGGAGGATT---TCTTACAGAACCA-------ATTAGAC-------GTAAACC----------------------------------TTACAATGTAATTCTTC---------TAGATGAAGTTGACTTGG------CTCATCAATCTGTACTTAA------TGTTTTATATCAATTA----CTCGATGAAGGTCGTATCAC--CGATGGAAAGGGTGTTGTAGTTGATTTTAGAAATTGTG-------TAATTA----------------------------------------TTATGACTTCTAATCTTGGACAACATGTAATTATGAATT-----------------CTAATGGAATTGGAGA------------TAATGAGAAAGTAGAGTTAGAACAAATAGTACTTAA------AAGATTTGGTCCACCATTTGTAAACAGGATTG----ATAATGTGATATAT----TTTA----------------ATCAGTTAGATTATGCATGCCTTGGTAGAA--TTTTAGATTATCAAATTAATGAATTGAATA--AAACACTAGAAGAAAAAAAT---ATTAAAT--------TTGCTATTAGTAATGCTGTAGCTCAAG----AAAT-----GGTT--TTAAAAGCGCATTCTTCTGTTTATGGTGCGAGATTAATGAAAAGGCTTGTACAAACGCATTTTACAAGTGCTCTGACACAAT-----TTTTATTGAAGAGAACTGATAATGAAAATTTGTAT------ATTAAG--------------TGTTTT--------------------GAAAAGAATGAGAATCAGCCAGGTGAGTTAGTGGGGGATTATGTTTACCAATTTCAAAAATTT---------------------AATTAAATTTTATATT-TTATTTTAATTATATGTTTTTTA--------------------------------------------TAAAGATTGCTATTATCAA-----TTTTTTT---------------------AAACGCAAATTAAATTTTACTTTT---TTCATGAA-AATTGCTAATAT----------------ATTAAATTTTTTACTTTATATTTTTTTAATAAATTA----------------CTAAAATATTCAATTTTTATGAA----------AATTGCTAATATATTATTTT----TTTATATTTTTTAAAA-------------------------------TAACCCTCTTTATGCAGAAAAAATTT------------------------------------------------ATAGTTTTTTTAAATAAAAA-------TTTGAAGTATAGAACGTTAAAATTTATTTT----A------------AAATATTAT--------------------TTTTATTTACCAAATCAAAC-----------------------------------------------------------------------------ATTTGACATG----ATAG-TTAAAAGATTGATATATTAATATTAAGAA---------ACAACATCATAATACTCTATAGTTTGATTTTATGT--------------AGAAATATTTACTTTATA--------------------CCAAATATCTAAAATAAAGATTAAGAAAAAGTAATACATTTATTTTATATGAAT-----------ATAGCAATTATTTGA-------AAAAATGTTGTATTTGT----ATAAAAAATTGTAAATGCTTTATCAAAAATTAGTATATTAAAACTTGATACTTAA--------------------------------AATTCAGTT----------------AACAAAAAAGTTGTAA--AGAAACATTTACAAAGAATATTTTAAATATTTGCT-ACAATGATTTTTTATTTGTACTTCTACTTGTAATATCTTATCTAATGTTGTAATATATTTAAGCT---------TTGAATAGGAGACAATATATTTAATTAACTTTTATCC----CTTAACTATGTAATTTAAAAAAATAAATATTTGTCGAGTAAGGATAAATATTGTAAGGCAGTAAAAAT---------AATTAATGAACAAAAGTATTGTTTTTTGTTATTAAGTTATAAAAATA----AAATATTATTAATCGA------------TCATTGCAGATATTTAAATTTCTAATAT----AAAATTCGTGATT-----TTATTATTAACCCATCAAAATGGTCTTTTTTCTGC------GAA------------ATTGGTTAGTTAAATCTTTCAATGCCTTTTTAAATAATGATATTCATGAC-----TCTAGCCATCA-------------TAATGTACAGATAATTGATGTGCTAGAAATACAA----AAGTCTAAAATATTTTTAATAATCAGGGACAGAGATTATTTTGTAAAAGGATGTATTT--------------CAAAAAATAAAAATATTTTTTACAA-------GGGAATGTGCATAAATATAAA---------AAAATATTACATAGAATATTATTT--------ACAAGAATTTTATATCTATATCTTAGATTATATTGAT-CTGGGATGTATATGCGATAGTTTTAATGAAACATTGGATA-----------TTAATACTAGATTTAAAAAAGAATTAGAAAGTTGTTTATATAAAAGCATAGATTAT------------------------------ACAGCATTTGTAAAAAATAAAAATGACGATTTTGAATGTTTTGTTTTTAAAAAACAAACAAAAAATGAAGAAAAAGTAGATCTTTGTAACTCGAGTAATATTTTTAGTGAAAGTATTTTAGTAAGCAGTTTAGATGATAATCTACATAAAGACAGTTTCTATAAATCGCTTATTAAGAAACCAATAGAAAAAAATATAGTTTTAGAAT------ATGATAAACCAAATTTATTAGACGAGATGATAATAACAAATTATAAGCAAAATACTAATGT--AAACTCCATAACAAGCCATTGT---------GAAAATTTTGCTAATAAAAATACTTTAATACCTAGTTCTTTATCAA--------GTCTTGGTACATT-----TGATGAAAATTTATCTACCGA---TATAGAGATTCAGAATTCCAGTTCTATAGAAATCTTATCTACT------------TTACCAAATTTAAGTGTTTTAAATGA--------------------TCAACAAAAAAATTATAAAGAAATAAACTCT--------------AAAATGCATGCTTCTA-------GTATTTCTTCAGATTTAAAGTACATAAGTCC----AAAAAAAAGTAAAATCGAAGAAATAAAAAAATCAC--------------CGTATCAGAATAGATTTTTTACTAAAAATATAATAGAAAAGAAAAAAACTTATAATATTTACCAAC--ACTACTTACCTCAAT-CTACTACAGAATCAACCAATATAA--AAACTAAAAATCT------AGTATTATATAAAACAAATGAAAGAAGAAGTAGAATATTTAATTATTTAGACAATTTTGCAAAAT--------GTTATAAATTAAAAGATATTCTACTCATG--------GCAGAATTTTACTGTAACA------ATTTATATAA-----------------------------------------GAAAAATTTTTTGATA------------------------------TTTCTATATAAAATTGTA--------TGGAATAGTATCCTACAAGGCTCAGTATTAC------CAATGAATA---------------TGACACATAAGCATCT-TTTGAACAGAAAAGTATTTTATAAA--------------------AATACATTCTTGTATGTTAGC-----------------------------------
S.lophii	----------------------------ATTATTAGGAATATTATTACCCACCCTTCTA--------------------------ATTGTTATTCTATTTATGTTACTAT-TTCATTAAAATATCTCATTCTATAT-------TTTCTTATGCAAGTATTTCCT-TCTCATTCATAATATTTGGGAATTATGGTCATTTCTATCATAAAC--------ATTACTACTATTATTAAAACCAGCTGTATTTAGAAATAACTTGCTGGTGTTCCATTCACAGCTCTATGTTTTTT-------TATATTATATTGATATGTTACCTCGTCAATAATATTCCCCCAT------TGTCTTGTATTTCTGTATAACATTACAGATATTAAATTTCTTTAATTGTAAAATTAAATCTTTCAATTTGATTGACCCTG-------TGACTATGGGTGATATGGGCGTCCAAATATATGTCTTATATTATATTTATTACATATCGAATTTATTAATCTATTATTAAATTCT-----------------CTGTCATTATCAGTGTGTATTTCTCTATGGATAATACACTT----TAAAAAAAGATTTTCTAAATGGATATACACTTCTTCTGCAGTTTTATTAATGCATGGAGACACAATGCAAATTATGTTGTACA----------------ATCAATCATAATT---AAAATATATTTAAAGTTATGGGATTATTGACTTTGGGTATCCCGAA--------------AAAACAATGTTAAAAAAC------------------------GAAAATAAATGTACCAAATA----AGTTAATTTAATGTTGTTTTATGGCTACACCGTGCAAGACTTGTTCAAAG-----------------TTAAAATTA-----------------TTTTTTTTAAAAAAAATAATGATCAATAATTTTT-------ATCAAAGATTTTTTGCTTTTTGGTTT------------------GCACATTTTAATGTATTCTTTTAGATATCTCCATACAG--ATTCTATTGTTTGTGTNTAACTTGACGGTTATTATAA----CAATAATTTAGCTACAATCTCATTAATTTTTATAAAACT--------------------------------------------------ATAACATTTATAATATAAG----GAAATTTAGAAGTA---------------ATACATATAATGAAAT------TATGTAGTATAAATTATTTGTATTTT-----------------------------ATGAATAAATATCTTACAAATTC-------------------------------------------------AATGTATAATATTTCTTTTG------------------------------------------------ATTATATCGAATTATTAGGCCTAAATTTTTTTTAAAAAAATAAAAATAGGAGTAGTGTCAGCATTTTCTATAAATAAATAATTTAGAAAAAAAATAA-----------AATTGTGGATTTTTAAACTTAATTTTATTGT------------TTATTCTCTGAAAATAAACAA--------TAAAATTATTTATAGCATACATC----------------------------------------------------------------TCAAAAAATGACTTAATCTA----ACAC-TTATATGATACATATATTCATAAAAGCTT------------------------------AGGAACTATAATAGTA------------AATAATAATAATTTAATGGCG-----------------TACAGATTACTTAATAAATTCTTAATCATGTTATTATGTTTATATTACTTAATTAT-----TACTATAAAAAGTATTTCT-------TAACTATTGGCTTTAAA----ATAAACAGTTAC-CAATCATTGGCTTTAAAAAATACGTTTTTAGGAATATATTATTTTTTAT-------------------------AATTAATTT----------------ACTATAAAATTTATAATAAGTAATATTTATAT----TATCATATTGGTTTATTGATAATGATATTGATATGGTATTTTAAATTATAATATTCAATACCCATAAATATTATTAATATGCT---------------------------ATTTGTTTATTATT-------------GTATTCCTTTATAAAAAATTATACTTTTTCTGTTT-------AAAAC--------------------------ATTTTATTAGAATATTTTATATTTTTTACATTTATCTTTTGATTTCA----TAAA-ATATTTCTCAACTCCCGA-----TCCATGAAGAATT----------------------TATCATAACTAAATATTTTATTGGA--TAACTATAGGGTATCATAATCTGTAACATTAACCAACCATACCTATTATCTAATTAA------------------AATTTT----ATTTAATAT---TATATTGGTGTAA----------TTACAATTTCCGTATTA---ATTAGAGATACAATCAATACGATACCAAAAACAATATTAA--------AATTTTAATCATGTCGAAATCGTATTTGTAAACTTGTATTATATGCAAAATTAA--AATATCTTAGATTA------------------------TAAG-------GTAAAAT------------------------AAGGTAATGTATATATGTATATAAATCAGTTGATATAGTTACTTGGGTAA-----CAACAGCTTC-AGGGTATAATGAATAGT---------------AATTACCTGGAAATTTTTGATAA-------TATTTGAAATGTTATTTTAT-------------------------AAACATATTATTTTAAAAGCCAATTCAATAAAATAAATAGATATTCAGCAAATAATAGAAAAATAAATTACACATCATAGATGTA-----ATAAATA----AATATTTATCATCCTATAACTTTATTAAACTTAT---------GTATAATTAAAAAATATTTATATAAGATTTTTAATTTAAAGGTAAAAAAAATCAATGTTTCA-AAGAAC------CACATTAAACAATTTTAATTTCTGAAATTATTATCCATTTTTTT----------CCACTTTCGCAACTCCTTAGTATCCTTTTCC--------ATGACAATTTTTTGATAA------TTTTTCATCTTATTCTTTACTTC----------ATCTCTATCTT-----TGTTTAAGTTCAGACTATCGGCC-TTATTCTCTTCTTAATTATCGCTTATTCTCGCACGCCTCATTTTCTG--------CTATTACATTTTCATTATTTACGTTCTTCTCA--------------TCCTTACAATCATTTTTATTTCCTACCTCTT---------TTC------TATTTCGTTCTAACGCTTCATTTCTTCTTCGCTGTAAATGAGGATTTCCTCTTTGATTTATTATT-----------------ATTTTTTCTACCGGCCTATCAATTTTCTGATCTTCTTCTTTATTATTATTGTTATTTTTCATCTTAACA-TCAAGTTTCTTACAAAT--ACCAATTATCTGATTTATCGTATAACCATTATAAAGGCAA-------ATACCTATGTTTAACGCACTAACCAATAA----AAAA--------ATTACTACTAAATAAATTACCAATTCTTTATTCG--------ATCTTGTA-TAAGACATATATATATAATT--------TCATGATTAT-TTATAGCCAGTGACATTCTTTTAATTATTTTGATTACTATATAA---------------------AAATAATTT-------------------------------------TATTTGTAAAGAA----ATGATAGGAACGAAAA--------GAAATATAAATATTAAACAGAATAATAAATATATAATCTATTTTATTCTTATTTTATTATATATCCGAGTTAAAAGGTATTATTTATAAT-----------------------TTATTTTTATTCTAAGATATATCCGAGTTAAAAAG----------------
E.aedis	-----------------------AATAGTACAACAAAATGATGATTATTTAAGTTAATAAGAATTAGGAACCGAAAAAGTGACTAAATATAAATATATATGTATTGATATAGTAAATAAACTTTTTTATTTTACAC-------AATTTTAAGCAT----------TCTATCATGTAACACT---GAAACATTGCCATATTTTAAATAAA---------ATTCAAGAACGCTAAAACATT----------------------------------TCATACTATTATATTACTC-------------ACATTTATTATTTTGGAAGTCATTAAAATAACTACCG------TTTCCCCTATTTTTAT----TACTACTGATATTAACCTATTACTATTA-----------CTATTGCTATTATTACTGCTA-------TTACTAC-------------------------------TACTAAATCTATTAAACATTATTTTTTTTATATTGTTTTTTTAAATATAA--------------ATACCTTTTTGTGATTTTTGTTATCTCTCAGATAATCACTTTCACTAAAAGAAAATATCGTATA-----------------------TTACAATTTATATTGTAAAAAAATGTTAAGTGT--TGTTTT----------------ATTTCTTATATTTACTAATTATCATTCCAAACTAAACATTTATTTCATAAAAATATTTAAAA--AAAGTTTCGTGTGGTATATT---ATAAAACACATTCTATCATGTATAAGGGGTTTGTAGTCAATA----AAATATATCAATT--TGAAATCCTTTTTCTTTACTACGTGATACA--------------------------------TACAAATGGTA------------------TTTTAAAAACACAGATAATGTATTTATATT--------TTATA--------------TAGTTT------------------ACAACGATTATTATTATCTATTAATTGACAGCATAAGGCAATCGATTTTTTTATATATATGTATATACTTA----------CAAAAAATGAAATATAATATTGTGAGTTCTGTTAAATTT-TTTGAAGTAATTGTTGTTGTTGTGGTAT---------------------TTATTATCTTCATTCCGAG-----AGGTTTTATCGGA---------------ATGCTTCTTAGAAAATT--TCCTATCTTCCATTTTTTATTTCTCTTCT-------------TTTAATCCACACTTT-TTTTAGCTTTATTTGATAAATTA----------------GCAATTTATCAAA----TCTCACTATTATATTAAAAAGTAAATATTTTATTTATCATTATATTT-----------------------------------------------------------------------------------------------------------------AATAATTTGAAAAAACAATAA----GTTTTTAAGTTGATCAGGTGTGAATTCGATTTCCTGCACGAGTTGTATGCTAGTGTCATTGAAAAATACAGTGTTGTCGAATGATTTACCAGTACATATGCCTAT-----------------------------------------------------------------------ATCACATTTT----TCATATACAAATATATCTTTTTCTAGTGATTCAT----------------CACCATTATATAATTTGAGATCTTTTGATATATCTGTTATATAAGAATTACTACTTGATA----------TAATTT----TAGTACTTTTTTTATAAACTTCAATAGGTG----AATCTTTGTTGTAATTAAATATATTGGTCTTGCTTGTATATTTTTC-------ATTTGATACAGTATTGTGCGTTTTGACTGTTGTGCATTTTTTGCATTGGTCAGGTGCATTGTAA--AAACAATTAATTTTTAT----------------TTTTTCTTGAATGAATAT-----------------ATATAAAATTTTTTA----GGATATGCAATCAGACAATCTGGTATCTTTCTCTGTGAATATATT----TGACCATTTTTATCATCATAT---------------ATTTGATATATACT-----------------------------TAGATTACTA--------------------GTATTAATATCACTTGTAATATTACTACG--------GATATCATCAGTATTAGAATGA---------TTTTTATTAATATTATTAGTGTT-----AGAATGATTACTAGCATCATTTTTATTAATATTACTTATACTTAAAGAT--CCAGTATGATTGT----------------------TATCAAAGTT-----TTTTTCGTAATCTG------TATTATCTTTTTTATT-----GA------------CATAATTTAATTTAGTCAATATAT--------AATTTTTTTCATTTGAGACAACACTTTTATTGTCAAAATTGAATGTTGTAAAATCTCTATTATCAACTAAAAACGAAGATAACTCAAAGGAAAATTCTTTTTCAAATTGACTAGAAAGAGACCATGTTGTAACGTTACCTTTTAATGTAGTAATAGCATACATTTCAAATATATCTTTGATAACAAGCTTCAGGTTATAATTAGACACACCTGTATTAATAACATCTTGTATAAATTGTGTTATATTATTATTTACGGTATTTTGATCTGTTTGTATGTAAAATTCGTAGTTTTGATGTTTTTCCGATGTTTTT-ATGCAAGATTCAATAATTGGATCATCTTTGTTGATCAAATTAATAATTTTGAGTATGTATTCTATCTCAAAATCTTCTTTCT-----------------------------TATTACTATTAGACAAAAAAACCTTTTTTTCTATAATATTTGCATTT--------------------TCATTGATATTA------------------AAGTTCTTATCTATTTGTGTTTTATTGTGTTTAT----TTATTAGAT---CTAAAATTTTCTTTGCAATTTGCTTTTTTTCAAATT--------------------TAGAAC------CTGATTGC-----TTTGTTTTCCAGATGTAGGATTCATATTTTTTACCTAATAGGTTGTGTTTG------ATAATAAACTTTTTC----------TGATATTCTCTGATAACGAT----TGCCATCTCTTCGTTTATGTT----------------ATTTTC----TAAGCATTTTTCATCTGTCAAAC-TGATTAGTTTATATATTTGCATTAAATCTGCATACAA------------------TGATTGTATATAAACATT----ATTGTTGTCA--------------TTATTACTATTATCATTATCAATATAAATAT---------CAT-----TTATATTATTT-------TTATTAATACT--ATTACTATTTATATTACTATTATTATTAT---------------CAATATAAATATCATTTATGTTTTTATTACTATTATAACTATAATTACTATTACTATTATTTTTACTACTATTA----TTACTATTATTATCATC--ACTACTATTATTACTACTACTACTATTGCTACTATTATTG--CTATTGAAAATCATCTTTTTTTCTTGATTAATGT--ATAAAT-------TATCATGTAGATTCACATCATCAACCTTATTATCA-----------------TGATTTTTATCTATATCAAA---------TAAATCTATTTTTTTATCAGAGATATTAATTAAATTAAA-----------------ATCTTCACAACGAAGATCAACCCCATTTTTACCCAAT----------------------------TTTTTATGAGGAAAAACGTTATACACACGAAAA------ATCATATAAAAATACATCTCGTTGCAACAAATG----------------AACATAGACCTGT---------TAGGAAAATAAAATTTGTCAC------------------AAAAATTGTTATCAACTAAGAATTTAAGCATTAAACACGATGCAACT---------
Pseudoloma_neurophilia	---------------------------------------------------------------------------------------------TGAAGAAAAATCATCAT--AGATTAAAAATTGACATTTTAT-------------------------------TGCAGATT-----------AAAAAATATCATTTTATTACAGAAATTTTCGTTTATCTTAA-------GAATTTT----------------------------------TCTTAAAACAATTTTTCTTA------CAAAAGAAACTGATTGA-------TTTGCTAATCTGTCTTAAAACAGTTTATTTTCTATTTCTAG----CCTTTTAAAAAGTAA---ACAAAAAAAGGAGAACAGCACTTTTCGATTT----AATCCGA-------TGACTT----------------------------------------TTACTTTGTGGACTTTTAATTAAAGGATTTTTTGA---------------------CTTTCATTCTTAGACTTTCTTAGACTCTAAATCTGAGACTTCCAATTCAACAAAGAATTCAAAGGTGATTTTCAATTCAACAA-----------------------AGAATTCAAAGGAGATTTTCAA----------------TTCAACAAATAATTCAAAGGAGATTTTCAATTCAACAAATAATTCAAAGGAGATTTTCAATT--CAACA---------AAGATT---CTAAAAC-------TCTTTCATTAACAAAATATTGATGAATATTTAAAATTTACAGGTGGATCAAACTGGTTTTTATTTCTCAAGAGTTTAAAATTTGTACATTCATAGGTTAA--------TTGAAACTGATCAAGTTTGAA-----TTCTTGATTTATCATTTCAGAATGAAAATGTGATAAACCCGGTCAAA--------------TATCTT--------TCTTAAAGACAAGAAATTAAAAACTGTCAATCAAATTGATAAATTTTAAGAAATACTGAACAATT-GTAAATACTCAGAAATAATGAACCATTAAAAATGAAATTTTTTGCTATCACTTGAATTAAACCT-TTATTCTTAGAAATA--AAATATTTTACCA-------------------CTATCTTTTCAAAAACTGACTCACAAGTTTTAGTTTT---------------TTACTTTAAACACAGTGCATTCAAGATTTGTTCTACAAGTTTTAATTT-----------TACTTTAAACACTGTCT-TTTAAGAATTGTCTCACAAGTTT----------------TAATTTTACTTTGACACTGTCTATTCAAGATCTGTTCCACAATTTTTTA--------TTTCTGTATTTTAGAAGCCCTATCCAAATACGAAGAATAGAAAA--------------AAATGTCAAAAAGTTTTGTGATCTTTT------------------TTCATTTCAAATCA--GATTGTTTCGTTTAAAATTTAGATGCATTTTTAAAATTTCAAAAATCGAAACAAAATTC----G------------ATAAAAAATGAAATAAAACAGAAACACCCTAAATTTAATCAATTTCTGATATTTTCTGCAGAACCATA------------------------------------------------TCA-------ATTTCAC-TG----ACAT-TCAACATTTTTAATTTTTCATCTCGTTTT---------AAAATTGCAACAT------CGATGGCATCTGGTG---------------AGAAATCACTACCAATTGATTCGCCTAAAGCCCT----TAC-------------------CGCACACATCAAGGCCTTTTCATCAGTCA-------TATCCTCATCGTAATGTTTTTC-------AAGAAATTTGTTCATTT----TTAGGTTATTTTG-------------------GCCAACTGCAA--TA--CCATAATATGGATAAAGAACTGCACTAG----------AATCCGTTT----------------GCCAGAGTTCTGTGGTTTG-----ATCAAAACCGAAAATCACACATG-------AAAAAGAAATTGCACGAACACCTGTTCTCAT--------------------AATGTACTTATGAT---TGTGATCTGCCAACAATCTTGCCAAAATGTCTGCCGTTGGTTCGAAGCCTAAGTCTGAAATGGCGTCATTTGCAATGTTTCTTGCC-------AAAATTATG----------------------ATTTGATCCACATCAGCTGTTCTTCCTGTGACTGCCATCCAGCAT-----------TTGTTGTTCAATTTTACAA----TCGATCGATTTGTCGGAATTTCTAAGACCTCATACAATTCTCGTT-----TTGT--------TGCCACGACGACACTTTCCCGTGTTCTGAGTGCCACGAATGGCAATGAACTGTTTGTTGCCTCCAGTGCGTAATCGATAAT----CTTTAGGTC---------------------------------ACCCTCTTGATTAAAAAAAACTGAATAATGTTCTTTGACTGATCCCATTTTCA----------------------------GGGGTCGATTTGTT----GAATGAAGAAAAGTGACAGAAATCATGTATGA-------------ACTGAAA---ATACG---------AAAAAAACACAAAAAT-------------ACGGCAACACAAATGTGTTAAAATACACTTCTAGTTTAAAACT---AAACAGTTCTGATCATTTT-CAAGAACTTTGAATTTTCTATGTGCTTTCGTCCAATCTCTGAGAATCACAAATAAAAAAACTT-TACCGAAATTTATTCTTT----------------------------------------------AGGTTCATTTTTATTCTGATCGTTCAATTT-------------------TTCTTCAATACCACG-----TTCAATCTT--GTCTATTCCTTTTTTTGCACCTTCTTTAACATCA----TGTCCGAATTTCTTAAGATTTTTACCGAAATTT-----------------------------------TTGAAG------C------------CTTGCTTTGTGCTCTCTTTACTTTTTTTCATAAATTCAGAGGCTTCTTTGCCAGCCTGTGTCATGTTTTCTTTTGCTTTCCCAAGATTTCTCTGTGCA--------TTTGATTTGACTGCTGATCCG----------------------------AATCTTTTCAATCGACCGGGC-TGTGTAG------GATTGACATCAGTTCGACAGAGAGCCTGATTGACAAAATATTTGAGAAAAAATAAGAAATTGAAAACG----------------------ATAAACATGGCCATTCATTATTTTGTGCT---------TTT-----ATACGTTTTTAAAAAGGAGCATTCAT---------CGATTGACAGGTCTTTTTTCGTCAAATAAATCA----------AATTCATATTAAAAACTGGCCAACCATTTCT----TTTGCTCTTTTAGGAAAAACATCCTTT-------------TCAAATCAATTATAAATTAACTCGTTTTTTACTGAATAGTTCGCCTGTAATCAAAAAAATTCATTTAAAAGTTTTGATTT----TAAATTAAAAATGTTAAAA--------AATGAGAATTCTTGAAAGAT--GATCCTGAATCG--------GTGTCATATGGATGTTTTTCTGAATAAAA--------CAAAAATGATGTGATTTTATAAAAGATTTTTCAAATCAAAGAGATCTAATTCCACCTATAATCACAGAGGATATCTGAATTATTTACTCATAGACAGACCTTCCAATGAATCAACAAAATCCTTTTGATAAATGACATTA--------AAAGAAATTTTTACAGAAATTAAAGTTTTTTTTACTTAAAAGAATG---------------TTTTATTCAAGCTGTT-C------------ATATTTTTCATCATCAGATGCTTGA-------AATATTCGCTTCAAATTATGCAGTGTATTTGGTAAGTAGGATTTAAAACTTCTGTG

;
end;
