# Supplementary material for: Genome and Evolutionary Analysis of Nosema ceranae: A Microsporidian Parasite of Honey Bees
Source: Front Microbiol. 2021 Jun 2;12:645353. doi: 10.3389/fmicb.2021.645353 (PMC8206274; doi:10.3389/fmicb.2021.645353)
Supplement: Supplementary File 1 — Additional results. [file Data_Sheet_1.ZIP › S8 Figure6 Maximum likelihood phylogenetic tree of NFS1.txt]

>Nn.00g019510_Nosema_ceranae
MLFFYSPIFMTKSLTNSKTLNLMSSVQSPVINTKKIYLDAQATKPLDPRV
LDAMLPYYTSIFGNPHSRTHTFGWNAEKGVEMARKQVADLLNANEKEIIF
TSGATESNNLALKGVFAFLKKDNRPVHIITTQIEHKCVLDTCRRLEEEGA
TVTYLPVDKNGIVDPQLIKNSITKDTALVSVMAVNNEMGAIQPLKEIGRI
CKENNILFHTDAAQAVGNIDIDVNDMNIDLLSLSGHKIYGPKGVGALYVR
RRPRVRMLPLFNGGGQERGLRSGTTSPPLVVGLGKAAEICSQEMRKDYEY
IQKLSDKLKNRIKTNVENVVINGDDSKTFPGCLNISFPYVEGEGLMMNIK
DIAVSSGSACTSSSLEPSYVLRALGKNDDLAHSSIRFGINKFTTEEEINK
VSSDTIKAVNKLRDMSPLHEMVKEGIDLDKINWSA


>B0YLW6_Trachipleistophora_hominis
MPLPNQIATSNVETKNFASLKRSDEPIAIAQASRTPAKIYFDFQATTPVDPRVLDAMLPYFTKKYGNPHSRTHSFGWESE
KAVETARKQVADLIGAHEKEIIFTSGATESNNLAIKGAVDWKAQDGNPVHVITTQVEHKCVLDSMRFLEEKGARVTYMKV
NKDGVIDLEELKRSISDDTVLVSIMGVNNEIGTVQPLEEIGKICKERNVLFHCDAAQMFGKLKIDVNKMNIDLLSISGHK
IYGPKGVGALYVRRRPRVRLVPLFSGGGQERGLRSGTLPTPLIVGLGKAAAVCQEEMQRDLSWIESLSKKLYTCLKENIP
NVIKNGSLQTNPLRWFPGCLNLSFPHVEGEGLLMALKNIALSSGSACTSASLEPSYVLRALGNDDELAHSSIRFGIGRFT
TPCEIKEVAKQTTSAVKKLRDMSPLYEMEQEGIDLKTIKWT
>XP_008073865_Vavraia_culicis
MSLPNQLLSSNMDKTGSVPLKKNDMTVAITQTERTPARIYFDFQATTPVDPRVLDAMLPYFTTKYGNPHSRTHFFGWESE
KAVEMARKQVADLIGAHEKEIIFTSGATESNNLAIKGVVDWKAQEGSPVHIITTQIEHKCVLDSMRFLEEKGARVTYLKI
DKNGVIDLEELRRSIADDTVLVSIMGVNNEIGTVQPLEEIGKICRDKKVLFHCDAAQTFGKLGIDVNKMNIDLLSISGHK
IYGPKGVGALYVRRRPRVRMVPLFSGGGQERGLRSGTVPTPLVVGLGKAAAVCKEEMQKDFSWIESLSNKLYTYVKDVIP
KVIKNGSFETNPLRWFPGCLNLSFPHVEGEGLLMALKNIALSSGSACTSASLEPSYVLRALGNDDELAHSSIRFGIGRFT
TPCEIKEVAKQTTDAVKKLRDMSPLYEMEQEGIDLKTIKWT
>XP_023467022_Rhizopus_microsporus
MLGRTLRQSVLRASFSTAKRTAIPATYRLFSTGLTTKQEAEAIKPTEGFEQTAVKNEGRPIYLDMQATSPMDPRVLDAML
PYMTELYGNPHSRTHKYGWETEEAVEKAREYVAKLINADPKEIIFTSGATESNNISIKGVARFYKNKKRHIITTQTEHKC
ILESCRSLQQEGFDVTYLPVQSNGLVDLKKLEEAIRPDTALVSIMTVNNEIGVIQPIEEIGKLCRAKKVFFHTDAAQAAG
KVPLDVNSMNIDLMSISGHKLYGPKGVGALYVRRRPRVRLEAVQSGGGQERGIRSGTLPHPLVVGLGEACKIAVEEMEYD
HQRISNLSKRLIDGITSKIEHVYRNGDPVHSYPGCINLSFAYVEGESLIMALKDIALSSGSACTSASLEPSYVLRALGAD
DEMAHSSIRFGIGRFTTDEEIEFVIKKVNQHVDRLREMSPLWEMVQEGIDLKSIQWSQH
>SZF02663_Blumeria_graminis
MTTLAATSLRQASRVCLKQPTTSPSYLKAPSIIRSSRINNSATPHRHYVSETAEKMGQVAAHTEAPLEQHIFFPESGKIS
SQNTITNGRNKIETEKGPITDVIKQATIMEQGTRPIYLDMQATTPLDPRVLDAMLPFYSGLYGNPHSRTHEYGWETEKAV
ETAREHIANLIGADPKEVIFTSGATESNNMSIKGIARFFNKSGKKTHIITTQTEHKCVLDSCRYLQNEGFSITYLPVQAN
GLIDMKELENAIRPETALVSIMSVNNEIGVIQPLEEIGKLCREKKTFFHTDAAQAIGKIPMDVNKMNIDLMSISSHKIYG
PKGIGACYVRRRPRVRIEPMFSGGGQERGLRSGTLAPALVVGFGEACRIAQEEIDYDSKRIKKLSDKLLHGLTSMEHTKQ
NGDPDKFYPGCVNVSFSYVEGESLLMALKDIALSSGSACTSASLEPSYVLRALGSSDESAHSSIRFGIGRFTTESEIDYV
LKAVKDRVNFLRELSPLWELVQEGIDLGSIQWSQH
>GBC03450_Rhizophagus_clarus
MLRTITSKVLTRRIARNVIPSQRAVMPTLSTGLLNKKRFTSVTTPDQAAAVETITQTFVSPSPVSLGFEETQVKKGARPI
YLDMQATSPTDPRVLDAMMPYLTQQYGNPHSRTHAYGWEAEKGVDKARQQVADLIGADPKDIVFTSGATESNNLGIKGVA
RFYKANKKHIITTNIEHKCVLDSCRVLSEEGFDVTYLPVQNSGLIDLNQLAESIRPDTSLVSIMAVNNEIGVIQPIEEIG
KICRSKKVFFHTDAAQAIGKIPLNVNKMNIDLMSISGHKIYGPKGVGALYSRRKPRVRLEALQSGGGQERGLRSGTVPTP
LVVGLGEACRISKEEMQYDAERIERLSKRLIDGIMSKVKNVVRNGAPNATYPGCVNLSFAYVEGESLLMALKEIALSSGS
ACTSASLEPSYVLRALGADDDMAHSSIRFGIGRFTTEKEIDFVVERVVRHVDKLREMSPLWEMVQEGIDLKTINWSQH
>RKP10747_Thamnocephalis_sphaerospora
MTPLVRLAGRRYGAAARLAGAIRPNMACLAGAQTRCLSATVRAHQEAAAATKPKQAAPIAAARPVYLDMQATTPTDPRVL
DAMLPFMTQQYGNPHSRTHQYGWESEAAVDKAREHVAALINADPKEIIFTSGATESNNTSIKGVAHFYRERKRHIITTQT
EHKCVLDSCRYLQEEGFEVTYLPVMQNGLVDLAELEKAIRPDTALVSVMTVNNEIGVVQPVAEIGRICRARKVFFHTDAA
QAFGKIPLDVNAMQVDLMSISGHKPYGPKGVGALYVRRRPRVRLMPLMSGGGQERGLRSGTVPSPLVVGLGEAARIAKEE
MAYDSAHVSRLSKRLIDGITSHVSHVVRNGDPEHSYPGCVNLSFAFVEGESLLMALKDIALSSGSACTSASLEPSYVLRA
LGAEEDMAHSSIRFGIGRFTTEEEVDFVVDRVCQHVDRLREMSPLWEMVQEGIDLKSIQWSQH
>RHZ64099_Diversispora_epigaea
MNFISLSRLLTRNFNYNLVSKKRHLNQGSISNLLKRNYTAATVPDQYASTVTVTTPTFITPSPDSLGFEETKVKKTYRPI
YLDMQATTPTDPRVLDAMMPYFTQQYGNPHSRTHAYGWEAEKAVEKAREYVADIIGADPKEIIFTSGATESNNMSLKGVA
RFYKSSKKHIITTQIEHKCVLDSCRVLGEEGFDVTYLPVKTTGLIDLDVLAESIRPDTAIVSIMTVNNEIGVTQPIEEIG
RICRSKKVFFHTDAAQAVGKIPIDVNKMNVDLMSISGHKIYGPKGIGALYVRRKPRVRLEAIQSGGGQERGLRSGTVPTP
LVVGIGEACRIAKEEMKYDTERVRKLSQRLINGITSKVKDVVRNGDQNAVYPGCVNLSFAYIEGESLLMALKDIALSSGS
ACTSASLEPSYVLRALGADDDMAHSSIRFGIGRFTTEQEIDLVVDRVVKHVDKLREMSPLWEMVQEGIDLKSIQWSQH

>KFM65597_Stegodyphus_mimosarum
MHVFPILRAGFTRRCCLIHILRNQSSVKNQVLSEPAEYRREYIKIKPPQAPHPVKLKPLYLDVQATTPIDPRVLDAMLPY
FVESYGNPHSRTHSYGWESEEAVEKARKQVADLIGAEAKDIIFTSGATECNNIAIKGVAHFYQEKKKHIITTHIEHKCVL
DSCRFLNAEGFDVTYLPVQQNGILRLEDLEAAIRPDTSLVSVMAVNNEIGVKQPIKEIGALCREKKVFFHTDAAQAVGKI
PMDVNEMNIDLMSISGHKIYGPKGVGALYVRRRPRVRIQPIQSGGGQERGMRSGTVPTSLVVGLGAACEISKREMEYDRK
RVEKLSKRLVDGIMSTLPHVVRNGDSEQTYPGCVNLSFAYIEGESLLMALKDIALSSGSACTSASLEPSYVLRAIGSDED
LAHSSIRFGIGRFTTEEEVDYTIEKCIYHAKRLRDMSPLWEMVQEGIDLKSIQWSQH
>XP_032714653_Lontra_canadensis
MLLRTAWRRAAAAVPVSPGPNSTAPTRGLRLRVVDHATQSDVPSATATAPQAESELRPLYMDVQATTPLDPRVLDAMIPY
LVNYYGNPHSRTHAYGWESEAAMEHARQQVASLIGADPREIIFTSGATESNNIAIKGVARFYRSRKKHLITTQTEHKCVL
DSCRSLEAEGFQVTYLPVKKSGIIDLKELESAIQPDTSLVSVMTVNNEIGVKQPIAEIGRICSSRKVYFHTDAAQAVGKI
PLDVNDMKIDLMSISGHKIYGPKGVGAIYIRRRPRVRVEALQSGGGQERGMRSGTVPTPLVVGLGAACEVAQQEMEYDHK
RISKLAERLTQKIMKSLPDVVMNGDPEHHYPGCINLSFAYVEGESLLMALKDVALSSGSACTSASLEPSYVLRAIGTDED
LAHSSIRFGIGRFTTEEEVDYTVEKCIHHVKRLREMSPLWEMVQDGIDLKSIKWTQH
>XP_022350293_Enhydra_lutris
MLLRTAWRRAAAAVPVSPGPNSTAPTRGLRLRVVDHATQSDVPSATATAPQAESELRPLYMDVQATTPLDPRVLDAMIPY
LVNYYGNPHSRTHAYGWESEAAMEHARQQVASLIGADPREIIFTSGATESNNIAIKGVARFYRSRKKHLITTQTEHKCVL
DSCRSLEAEGFQVTYLPVKKSGIIDLKELESAIQPDTSLVSVMTVNNEIGVKQPIAEIGRICSSRKVYFHTDAAQAVGKI
PLDVNDMKVDLMSISGHKIYGPKGVGAIYIRRRPRVRVEALQSGGGQERGMRSGTVPTPLVVGLGAACEVAQQEMEYDHK
RISKLAERLTQKIMKSLPDVVMNGDPEHHYPGCINLSFAYVEGESLLMALKDVALSSGSACTSASLEPSYVLRAIGTDED
LAHSSIRFGIGRFTTEEEVDYTVEKCIHHVKRLREMSPLWEMVQDGIDLKSIKWTQH
>XP_004585825_Ochotona_princeps
MLLRSAWRRAGLAGNTARGARTAGHFRELRLRVPDQAPQSPVPSKTAPATRAEAALRPLYMDVQATTPLDPRVLDAMLPY
LVNYYGNPHSRTHAYGWESEAAMERARQQVASLIGADPREIIFTSGATESNNIAIKGVARFYRSRKKHLITTQTEHKCVL
DSCRSLEAEGFKVTYLPVQKSGIIDLQELEAAIQPDTSLVSVMTVNNEIGVKQPIAEIGRICSSRKVYFHTDAAQAVGKI
PLDVSDMKIDLMSISGHKIYGPKGVGAIYIRRRPRVRVEALQSGGGQERGMRSGTVPTPLVVGLGAACEVAQQEMEYDHQ
RISKLAERLTQKIMKSLPDVVMNGDPEHHYPGCINLSFAYVEGESLLMALKDVALSSGSACTSASLEPSYVLRAIGTDED
LAHSSIRFGIGRFTTEEEVDFTAEKCIHHVKRLREMSPLWEMVQDGIDLKSIKWTQH
>RKP12316_Piptocephalis_cylindrospora
MSFSARILRTCGRGPLRTQGLLARQNVRGLATRPLRQAVPSSTDPVNKTATSTIPTDTIITPSEGHLGFESTQQRPATRP
IYLDMQSTTPLDPRVLDFMMPFMTQQYGNPHSRTHQYGWESEKATETARSHVASLIGADPKEIIFTSGATESNNITLKGV
SRFYKAKKNHIITTQTEHKCVLDSARAMQEEGFDVTYLPVQKSGLISLDELKKAIRPETAIVSVMAINNEIGVVQPIADI
GKICREHKIFFHTDAAQAVGKIPIDVNAMNIDLLSISGHKLYGPKGIGALYVRRRPRVRLEPLQSGGGQERGLRSGTVPT
SLVAGLGEACRIAKEEMTADTEHIKRLSDKLIQGITSKLEHVVRNGDPDHCYPGCVNLSFAYIEGESMLMALKDIALSSG
SACTSASLEPSYVLRALGAEEDMAHSSIRFGIGRFTTEAEMDYAIDRVAQHVDRLREMSPLWEMVQEGIDLKTIQWSQH
>RYP06959_Monosporascus_ibericus
MANAASSALRQASRLGLKQAITSVPRRATPSAPRTATAASTRTSRRNYVSETKRGNAQVATETAIKLDRKDFMNEKGELV
MPGSGAPSNATVSPMADVLREAAVMGEGQRPIYLDMQATTPVDPRVLDAMLPFFVGVYGNPHSRTHAYGWESEKAVEDAR
SHVANLIGADPKEIIFTSGATESNNMSIKGVARFFARSGKKRHIITTQTEHKCVLDSCRHLQDEGFEVTYLPVQNNGLVK
IEDLEAAIRPDTVLVSIMAVNNEIGVIQPLEEIGKLCRSKKVFFHTDGAQAVGKIPMDVNAMNIDLMSISAHKIYGPMGV
GACYVRRRPRVRLDPIISGGGQERGLRSGTLAPPLVVGFGEACRIAKEEMQYDSQRIKKLSDRLLKGLLSLDHTAQNGDP
NHFYPGCVNVSFAYVEGESLLMALKDIALSSGSACTSASLEPSYVLRALGNSDESAHSSIRFGIGRFTTEAEIDYVLKAV
QERVNFLRELSPLWELVQEGVDLNTIEWSQH
>XP_032206700_Mustela_erminea
MLLRTAWRRAAAAVPVAPGPNSTAPTRGLRLRVVDHATQSDVPSATATPPQADSELRPLYMDVQATTPLDPRVLDAMIPY
LVNYYGNPHSRTHAYGWESEAAMEHARQQVASLIGADPREIIFTSGATESNNIAIKGVARFYRSRKKHLITTQTEHKCVL
DSCRSLEAEGFQVTYLPVKKSGIIDLKELESAIQPDTSLVSVMTVNNEIGVKQPIAEIGRICSSRKVYFHTDAAQAVGKI
PLDVNDMKIDLMSISGHKIYGPKGVGAIYIRRRPRVRVEALQSGGGQERGMRSGTVPTPLVVGLGAACEVAQQEMEYDHK
RISKLAERLTQKIMKSLPDVVMNGDPEHHYPGCINLSFAYVEGESLLMALKDVALSSGSACTSASLEPSYVLRAIGTDED
LAHSSIRFGIGRFTTEEEVDYTVEKCIHHVKRLREMSPLWEMVQDGIDLKSIKWTQH
>XP_004746581_Mustela_putorius
MLLRTAWRRAAAAVPVAPGPNSTAPTRGLRLRVVDHATQSDVPSATATPPQAESELRPLYMDVQATTPLDPRVLDAMIPY
LVNYYGNPHSRTHAYGWESEAAMEHARQQVASLIGADPREIIFTSGATESNNIAIKGVARFYRSRKKHLITTQTEHKCVL
DSCRSLEAEGFQVTYLPVKKSGIIDLKELESAIQPDTSLVSVMTVNNEIGVKQPIAEIGRICSSRKVYFHTDAAQAVGKI
PLDVNDMKIDLMSISGHKIYGPKGVGAIYIRRRPRVRVEALQSGGGQERGMRSGTVPTPLVVGLGAACEVAQQEMEYDHK
RISKLAERLTQKIMKSLPDVVMNGDPEHHYPGCINLSFAYVEGESLLMALKDVALSSGSACTSASLEPSYVLRAIGTDED
LAHSSIRFGIGRFTTEEEVDYTVEKCIHHVKRLREMSPLWEMVQDGIDLKSIKWTQH
>XP_021914224_Zootermopsis_nevadensis
MIRLSQMYALGQKSRGAKDISTAVYFGTFAVNQYCDGRVSNRQYATAPQGLPKERKPIDFTKQLPTDGRPLYLDAQATTP
MDPRVLDAMLPYLTHYHGNPHSRTHAYGWESEKAMEAARKQVADLINCDPSEVIFTSGATESNNTAIKGVAHFYGAKKRH
IITTQTEHKCVLASCRQLEGEDFKVTYLPVNNLGLISMEELEKAIRPDTALVTIMFINNEIGVRQPIRQIGELCKSKNIF
FHTDAAQAAGKVPIDVNDLNIDLMSISGHKIYGPKGVGALYVRKRPRVRLEPIINGGGQERGLRSGTVPSPLGVGLGAAC
SICKQEMDYDHKWMELLSKRLMDKIYGSLDYVVRNGDPVNSYPGCINLSFAYVEGESLLMALKDVALSSGSACTSASLEP
SYVLRAIGTDDDMAHSSIRFGFGRFTTMAEVDYTADHCIKNVKKLREMSPLWEMVQEGVDLKSIKWSRH
>VIO96768_Brugia_malayi
MFITTVTGWPKSVATAIIAGRWYAVRRMAAKASQNSHLKPLYLDVQATTPMDPRVVDAMIPYMVSSYGNPHSKTHFYGWE
AEEAVEKARLQVAKLIGADSREVIFTSGATESNNIAIKGVASFYRETGKNHLITVQTEHKCVLDSYRHLSTKGFKVTYLP
VQKNGIINLKANFISFQELENAITDGTILVSVMILNNEIGVIQPTKEIGKICRERNVFFHCDAAQAIGKISIDVNDMNID
LMSISGHKIYGPKGVGAMYIRRRPRVRLEAQMSGGGQERGMRSGTLPTPLIVGFGKACAIAAEEMEMDKKHIERLSRRLL
DRINSKLSHVVRNGDPEQTYQGCLNLSFSCVEGESLLMALKNVALSSGSACTSASLEPSYVLRAIGAEEDLAHSSIRFGI
GRFTTEEEIDYTADLCIREVERLRGMSPLWEMIQEGTDLKSIEWSQH
>XP_021914223_Zootermopsis_nevadensis
MIRLSQMYALGQKSRGAKDISTAVYFGTFAVNQYCDGRVSNRQYATAPQVLGLPKERKPIDFTKQLPTDGRPLYLDAQAT
TPMDPRVLDAMLPYLTHYHGNPHSRTHAYGWESEKAMEAARKQVADLINCDPSEVIFTSGATESNNTAIKGVAHFYGAKK
RHIITTQTEHKCVLASCRQLEGEDFKVTYLPVNNLGLISMEELEKAIRPDTALVTIMFINNEIGVRQPIRQIGELCKSKN
IFFHTDAAQAAGKVPIDVNDLNIDLMSISGHKIYGPKGVGALYVRKRPRVRLEPIINGGGQERGLRSGTVPSPLGVGLGA
ACSICKQEMDYDHKWMELLSKRLMDKIYGSLDYVVRNGDPVNSYPGCINLSFAYVEGESLLMALKDVALSSGSACTSASL
EPSYVLRAIGTDDDMAHSSIRFGFGRFTTMAEVDYTADHCIKNVKKLREMSPLWEMVQEGVDLKSIKWSRH
>XP_007511171_Bathycoccus_prasinos
METCCSSSSSSLSSSSSSVNVGVFKNVFLPSSTCLSLRQPQSKSSSSFAEGGRFGRALNTTAATKEETSNKSQNEIEMKG
ITLRGRPMYLDMQATTPVDPRVLDAMLPYFVSSYGNPHSRTHYFGWEAENANEEARKNVADVIGATEKEIIFTSGATESN
NMAIKGIANFYKSGGKTHVITTQTEHKCVLDSCRQLQQNGFDVTYLPVKTNGLIDLEELKKAIRPGETCLVSVMAVNNEI
GVVQPLKEIGEICRANKVFFHTDAAQAVGKIPLDVDEMKIDCMSISGHKIYGPKGVGAIYVRRRPRVRMEPIINGGGQER
GLRSGTLPTPLLVGLGEACKVAKEEMEYDHKHVERLSKRLLDGLKERIPYLVVNGDEEQRYPGNLNVSFAYVEGESLLMG
LKDCAVSSGSACTSASLEPSYVLRALGVEEDMAHTSIRYGIGRFTTEEEVDRAVELTAEVVEKLREMSPLYEMVQEGIDI
SKIQWSSH
>XP_013170352_Papilio_xuthus
MKEEHLEICEPFRIRNLNIDELEIDDNEYELVKGKKLKVILDNLFVLFYQKDENYKKEEKELIRLLFGLKYHIEKERNTQ
DLDKLQKVYQLFVEAPHDTVPLEMLGDLFRFAGYTISEQKLNQITSECPEQGLRFEQFKGICSKLEIKELSRDEMQACLK
TLASEESDYIEVNSLMSVLSSSQHPLSEEEMEEVVSLFKPNSDGKFITVKIYSLKMVNDVTPNFGTTVMDKLKSMISPVT
SLETQNKNLKIYLDAQATKPMDPRVLDAMLPYYVSVFGNPHSRTHSFGWNAEAGVEKARKQVADLIKADPKEIIFTSGAT
ESNNTAIKGVAEFLLAEKKPVHVITTQIEHKCVLDSCRKLEEQGVKVTYLPVNDQGLVDLDKLKNSITKDTVLVSVIALN
NEMGAIQPLKEIGKICRERGVKFHTDAAQAFGNIEIDVNDMNIDLLSISGHKIYGPKGVGALYVRRRPRVRILPILNGGG
QERGLRSGTTPPPLVVGLGKAAELASKEMQQDNKYIKKLSDQLKSKLFSQLDNIVLNGSEEHNFPGCVNISFPHVEGEGL
MMNLEDIAVSSGSACTSASLEPSYVLRALGRDDELAHSSIRYGINKFTTEDEINLSGDSTVKAVNKLRDMSPLYEMEKEG
IDLSKINWSA
>CDH57764_Lichtheimia_corymbifera
MLAKAFQQNLKRHLPALARRTAVVSATRTFATHPVVKQATAVTTPSNDSLGFETSAATPTGRPIYLDMQATSPTDPRVLD
AMLPYMTEIYGNPHSRTHQYGWETETAVENARAQVAKLIGADPKEVIFTSGATESNNISLKGVARFYKNKKKHIITTQTE
HKCVLDSCRMLQDEGFEVTYLPVQSNGVVDLKLLEESIRPDTAIVSVMTVNNEIGVIQPIAEIGKICRSKKVFFHTDAAQ
AAGKIPLDVNAMNVDLMSISGHKLYGPKGVGAIYVRRRPRVRLEPIFSGGGQERGIRSGTVPAPLAVGLGEACRISMEEM
EYDHKRISYLADRLITNIQANIEQVTRNGDSEKSYPGCVNLSFAYVEGESLLMALKDIALSSGSACTSASLEPSYVLRAL
GADDEMAHSSIRFGIGRFTTEEEIDFVINKVSQHVQKLRDMSPLWEMVQEGIDLKSIQWSQH
>XP_028391831_Dendronephthya_gigantea
MFVRLDLCRRLLAVTRRTTRKICSRTYTPESVSVTVGEDEQLRPLYLDAQATTPMDPRVLDAMMPFFVSYYGNPHSRTHA
YGWESEEATEAARQQVANLVGANAKEIVFTSGATESNNLAVKGVAHFYKNRKKHVITTQTEHKCVLDSCRSLEAEGFEVT
YLPVKTNGIIDMKQLESVIRADTSLVSIMAVNNEIGVCQPVHDIGALCKEKKVFFHTDAAQAVGKIPVDVNEMNIDLMSI
SGHKLYGPKGVGALYVRRRPRVRLEPVFSGGGQERGMRSGTVPHVLVIGLGAACEVSQQEMEYDHEHVTRLSNRLVDGIM
SQLPDVVRNGDEVRTYPGCVNLSFSYVEGESLLMALKDVALSSGSACTSASLEPSYVLRAIGTEDDLAHSSIRFGIGRFT
TEQEIDYTVEKVVSHVKRLREMSPLWEMVQDGIDLKTIKWTQH
>PIA18026_Coemansia_reversa
MFSRSLRVLGARANRRTLSACYLRARGLSTTLNLQTESVTNHNAPVGESITAQSNVMPIYLDAQATTPLDPRVLDVMMPY
MTENYGNPHSRTHKYGWETEKAVDIAREQIANLIGAHPKEIIFTSGATESNNTSIKGVARFYKGKKNHIITTQTEHKCIL
DSCRVLQEEGFEVTYLPVNKGGIIDLNELKGAIRPTTVLVSIMAVNNEIGVVQDLKEIGKICRENRVFFHTDGAQAAGKI
ALNVNDMNIDLMSISGHKLYGPKGIGALYVRRRPRVRLEPIITGGGQERGIRSGTVPSSLVVGMGAAAALSARELDYDYQ
HISKLSRRLIDGIQSRVSHVVRNGDPNHIYPGCVNLSFSFVEGESLLMALKNVALSSGSACTSASLEPSYVLRALGAEDD
MAHSSIRFGLGRFTTESEVDYVVDNVQAHVTRLREMSPLWEMYQEGIDLKSIQWSQH
>XP_008182177_Acyrthosiphon_pisum
MACRNVNVHNLSKLVRYFSQKTTEQETKVASRMGFLKGKPLYLDAQATTPLDPRVLDAMMPYMTHSYGNPHSRTHMYGWE
SEEAVETARQHISNLIGANPKEIIFTSGATESNNLAIKGIAHFYGAKKRHIITTQTEHKCVLDSCRALEGEGFEVTYLPV
RSTGIISLDELESAIRPDTALVSIMAVNNEIGVKQPIKEIGKLCKSKKVFFHTDAAQAVGKITVDVNDQNIDLMSISGHK
LYGPKGIGALFVRRKPRVRLEPLQSGGGQERGLRSGTVPTPIVVGFGEACRIAKEEMEYDHAWMTKLSNLLLEKISKNLP
EVVRNGDDVHTYPGCLNLSFAFVEGESLLMALKDIALSSGSACTSASLEPSYVLRAIGADEDLAHSSIRFGFGRFTTVDE
VEYTAEKCIKHVKRLREMSPLWEMHQEGIDIKSIKWSQH
>XP_022173372_Myzus_persicae
MACRNVNVQNLSKLVRYFSQKTTEQETKVASRMGFLKGKPVYLDAQATTPLDPRVLDAMMPYMTHSYGNPHSRTHMYGWE
SEEAVETARRHISDLIGANPKEIIFTSGATESNNLAIKGIAHFYGAKKRHIITTQTEHKCVLDSCRALEGEGFEITYLPV
CSTGIISLDELESAIRPDTALVSIMAVNNEIGVKQPIKEIGELCKSKKVFFHTDAAQAVGKITVDVNDQNIDLMSISGHK
LYGPKGIGALFVRRKPRVRLEPLQSGGGQERGLRSGTVPTPIVVGFGEACRIAKQEMEYDHAWMIKLSNLLLEKITKNLP
EVIRNGDDVHTYPGCLNLSFAFVEGESLLMALKDIALSSGSACTSASLEPSYVLRAIGADEDLAHSSIRFGFGRFTTVDE
VEYTAEKCIRHVKRLREMSPLWEMHQEGIDIKSIKWSQH
>KZS11539_Daphnia_magna
MLLKLLTRNRWFMGKLSLKPGDSMIEEMILCRNLLQAVVSNRNGQLHKYSTSTNMDEKIAVRKFEEEGRPLYLDAQATTP
VDPRVLDAMLPYMTNYYGNPHSRTHSYGWESEKAVEQAREQVARLINADPKEIIFTSGATESNNIAIKGVARFYKIKKNH
IITTQTEHKCVLDSCRVLEGEGFEVTYLPVLPSGLIDINSLQEAIRPTTVLVSVMGVNNEIGVQQPLAEIGAICRKAKVF
FHCDAAQAVGKIPIDVEAMSIDLMSISGHKLYGPKGVGVLYVRRRPRVRIEALQSGGGQERGLRSGTVPTPLAVGIGAAC
EIAKQEIQYDHNRIKKLSQRLVDQISRSLTHVIRNGDPEHSYPGCVNLSFAYVEGESLLMALKDVALSSGSACTSASLEP
SYVLRAIGAEEDLAHSSIRFGIGRFTTEAEVDYTAQKCIHQVSKLREMSPLWEMVQEGIDLKSIKWTQH
>XP_015370779_Diuraphis_noxia
MACRNVNVHNFSKLVRYFSQKTTEQETKVASRMGFLKGKPLYLDAQATTPLDPRVLDAMMPYMTHSYGNPHSRTHMYGWE
SEEAVETARQHISDLIGANPKEIIFTSGATESNNLAIKGIAHFYGAKKRHIITTQTEHKCVLDSCRALEGEGFEITYLPV
CSKGIISLDELESAMRPDTALVSIMAVNNEIGVKQPIKEIGALCKSKKVFFHTDAAQAVGKITVDVNDQNIDLMSISGHK
LYGPKGIGALFVRRKPRVRLEPIQSGGGQERGLRSGTVPTPIVVGFGEACRIAKQEMEYDHAWMIKLSNLLFEKITKNLP
EVIRNGDDVHTYPGCLNLSFAFVEGESLLMALKDIALSSGSACTSASLEPSYVLRAIGADEDLAHSSIRFGFGRFTTVDE
VEYTAXKCIKHVQRLREMSPLWEMHQEGIDIKSIKWSQH
>XP_026809285_Rhopalosiphum_maidis
MACRNVNVHNLSKFVRYFSQKTTEQETKLASRMGFLRGKPLYLDAQATTPLDPRVLDAMMPYMTYSYGNPHSRTHMYGWE
SEEAVETARQHISDLIGANPKEIIFTSGATESNNLAIKGIAHFYGAKKRHIITTQTEHKCVLDSCRALEGEGFEITYLPV
CSTGIISLEELESAIRPDTALVSIMAVNNEIGVKQPIKEIGKLCKSKKVFFHTDAAQAVGKITVDVNDQNIDLMSISGHK
LYGPKGIGALFVRRKPRVRLEPLQSGGGQERGLRSGTVPTPIVVGFGEACRIAKQEMEYDHAWMTKLSNLLLEKITKSLP
EVVRNGDAVHTYPGCLNLSFAFVEGESLLMALKDIALSSGSACTSASLEPSYVLRAIGADEDLAHSSIRFGFGRFTTVDE
VLYTAEKCIKHVQRLREMSPLWEMHQEGIDIKSIKWSQH
>KAF0761285_Aphis_craccivora
MACRNVNIHNLSKFVRYFSQKTTEQETKLASRMGFLRGKPLYLDAQATTPLDPRVLDAMMPYMTYSYGNPHSRTHMYGWE
SEEAVETARQHISDLIGANPKEIIFTSGATESNNLAIKGIAHFYGAKKRHIITTQTEHKCVLDSCRALEGEGFEITYLPV
CSSGIISLDELESAIRPDTALVSIMAVNNEIGVKQPIKEIGKLCKSKKVFFHTDAAQAVGKITVDVNDQNIDLMSISGHK
LYGPKGIGALFVRRKPRVRLEPLQSGGGQERGLRSGTVPTPIVVGFGEACRIAKQEMEYDHAWMTKLSNLLLEKITKSLP
EVIRNGDAVHTYPGCLNLSFAFVEGESLLMALKDIALSSGSACTSASLEPSYVLRAIGADEDLAHSSIRFGFGRFTTVDE
VLYTAEKCIKHVQRLREMSPLWEMHQEGIDIKSIKWSQH
>XP_025208832_Melanaphis_sacchari
MACRNVNVQNLSKFVRYFSQKTTEQETKLASRMGFIRGKPLYLDAQATTPLDPRVLDAMMPYMTYSYGNPHSRTHMYGWE
SEEAVETARQHISDLIGANPKEIIFTSGATESNNLAIKGIAHFYRAKKRHIITTQTEHKCVLDSCRALEGEGFEITYLPV
CSTGIISLDELESAIRPDTALVSIMAVNNEIGVKQPIKEIGKLCKSKKVFFHTDAAQAVGKITVDVNDQNIDLMSISGHK
LYGPKGIGALFVRRKPRVRLEPLQSGGGQERGLRSGTVPTPIVVGFGEACRIAKQEMEYDHAWMTKLSNLLLEKITKSLP
EVVRNGDAVHTYPGCLNLSFAFVEGESLLMALKDIALSSGSACTSASLEPSYVLRAIGADEDLAHSSIRFGFGRFTTVDE
VLYTAEKCIKHVQRLREMSPLWEMHQEGIDIKSIKWSQH
>KAF3824845_Mirounga_leonina
MLVVQPLIFDGDLTYSVSLVLVNGFALSDPSQLPTKQFEYSVDHFPQPAVPSDTATAPQAESMLRPLYMDVQATTPLDPR
VLDAMLPYLVNYYGNPHSRTHAYGWESEAAMEHARQQVASLIGADPREIIFTSGATESNNIAIKGVARFYRSRKKHLITT
QTEHKCVLDSCRSLEAEGFQVTYLPVKKSGIIDLKELEAAIQPDTSLVSVMTVNNEIGVKQPIAEIGRICSSRKVYFHTD
AAQAVGKIPLDVNDMKIDLMSISGHKIYGPKGVGAIYIRRRPRVRVEALQSGGGQERGMRSGTVPTPLVVGLGAACEVAQ
QEMEYDHKWISKLAERLTQKIMKSLPDVVMNGDPEHHYPGCINLSFAYVEGESLLMALKDVALSSGSACTSASLEPSYVL
RAIGTDEDLAHSSIRFGIGRFTTEEEVDYTVEKCIHHVKRLREMSPLWEMVQDGIDLKSIKLKKSNLHKVPQ
>VVC31682_Cinara_cedri
MACRNINVQNVSKIVRYFSQKVTEQESKISSRMGFLLGKPLYLDAQATTPLDPRVLDAMMPYMTYSYGNPHSRTHLYGWE
SEEAVETARQHIADLVGANPKEIIFTSGATESNNLAIKGIAHFYGSKKRHIITTQTEHKCVLDSCRALEGEGFEITYLPV
CSSGIISLDELKSAIRPDTSLVSIMAVNNEIGVKQPIKKIGELCKSKKVFFHTDAAQAVGKINIDVNDQNIDLMSISGHK
LYGPKGIGALFVRRKPRVRLEPIQSGGGQERGLRSGTVPAPLVVGFGEACRIAKNELEYDHAWMTKLSNLLLEKITKNLP
EVVRNGDAVHTYPGCLNLSFAFVEGESLLMALKDIALSSGSACTSASLEPSYVLRAIGADEDLAHSSIRFGFGRFTTIDE
VEYTAEKCIKHVQRLREMSPLWEMHQEGIDIKSIKWSQH
>KRH94155_Pseudoloma_neurophilia
MTSLEKISDTKIESISSNIESNKNIPNENVESVPKRIFFDFQSTTPVDPRVLDAMLPYFTDKYGNPHSRTHSFGWESEKA
VSIARKQVADLIGAEPSEIIFTSGATESDNIAIKGVAEWKLREGKPVHMITTQIEHKAVLDSMRSLEEKGVKITYLKVDK
DGAINLDDLKNSITGDTALVSIMAVNNEIGTTQPLKEIGNICRERGVLFHCDAAQGVGKIDIDVNDMKIDLLSISGHKMY
GPKGIGALYVRKRPRVRLVPLFSGGGQERGLRSGTVPTPLVVGLGKAAEICLQNYKNEFAWLQSLSKRLYDKIKEKVPDV
IKNGSFETNPLKWFPGCLNLSFPHVEGEGLLMKLKNIALSSGSACTSASLEPSYVLRALGNSDENAHSSIRFGMGRFTSV
CDIDRVAKQTIEAVEKLRDMSPLYEMEKEGIDLTQVQWS
>XP_024065704_Terrapene_carolina
MLLLLRRVVALRGARGLGGVPARRLSGAARRHEKKGLGEESTLRPLYMDVQATTPLDPRVLDSMLPYLMHYYGNPHSRTH
AYGWESESAMERARQQVASLIGADPREIIFTSGATESNNLAIKGVARFYKSRKKHIITTQTEHKCVLDSCRYLEAEGFRV
TYLPVKRNGLIDLKELEDALQPDTSLVSIMTVNNEIGVKQPISDIGQICSSRKVFFHTDAAQAVGKIPMDVNDMKIDLMS
ISGHKIYGPKGVGAIYIRRRPRVRLEPLQSGGGQERGMRSGTVPTPLAVGLGAACEVSQQEMEYDYKRISVLADRLVTKI
MTEIPDVVMNGDPEHHYPGCINLSFAYVEGESLLMALKDVALSSGSACTSASLEPSYVLRAIGTDEDLAHSSIRFGIGRF
TTEEEVDYTVQKCIQHVKRLREMSPLWEMVQDGVDLKSIKWTQH
>CDS10871_Lichtheimia_ramosa
MLAKAFQQNLSRHLPSLARRTAVVSATRAFSGHSVVKQATVTTPSNDSLGFETSAATPTGRPIYLDMQATSPTDPRVLDA
MLPYMTEIYGNPHSRTHQYGWETETAVENARAQVAKLIGADPKEIIFTSGATESNNISLKGVARFYKNKKKHIITTQTEH
KCVLDSCRMLQDEGFEVTYLPVQSNGVVDLKVLEEAIRPDTAIVSVMTVNNEIGVIQPIAEIGKICRSKKVFFHTDAAQA
AGKIPLDVNAMNVDLMSISGHKLYGPKGVGAIYVRRRPRVRLEPIFSGGGQERGIRSGTVPAPLAVGLGEACRISMEEME
YDHKRISYLADRLITNIQANIEQVTRNGDSEKSYPGCVNLSFAYVEGESLLMALKDIALSSGSACTSASLEPSYVLRALG
ADDEMAHSSIRFGIGRFTTEEEIDFVINKVSQHVQKLRDMSPLWEMVQEGIDLKSIQWSQH
>KNE55635_Allomyces_macrogynus
MLKSVLLRTLRCASTPATPRQAATAAAMAARRKHATAAAGPRVGSPMGDPSMTHEELRPPQAAGFDVSARPQGSPDTVAT
SAGKPIYLDYQATTPTDTRVVAKMLPYFSTMFGNPHSRTHAYGWESEEAVETARAQVAHLIGADAKEVVFTSGATESNNL
ALKGVARFYRKGRGKTHVITTQTEHKCVLDSCRYLQEDGFDVTYLPVQKDGRVRLEDVEAAIRPETSIVSVMMVNNEIGV
IQPIAEIGALCRKHKVFFHTDAAQAVGKIPIDVNAMNIDLLSISGHKVYGPKGIGALYVRRRPRVRLEPLISGGGQERGL
RSGTVPTPLVVGLGEACRLAEAEMAHDRAHVERLSQRLIDGITSQLTHVARNGSAEHTYPGCVNLSFAFVEGESLLMALK
DVALSSGSACTSASLEPSYVLRALGAEDDMAHSSIRFGIGRFTTEAEVDAVVEKVVGAVTKLRDMSPLWEMVQEGIDLKS
IQWSGH
>VDN50308_Dracunculus_medinensis
MKSKEPSQQESSGCSLSPIYLDLQATTPMDPRVIDAMLPYMTYEFGNPHSRTHKYGWNAEEAVEDARRQVANLIGADPRE
IIFTSGATESNNIAVKGVAHFYRQSGKKHVITLQTEHKCVLDSCRSLEMEGFDLTYLSVQKNGIINLEELEKALRPETVL
VSIMTVNNEIGVKQPIEAIGTLCRKKGIFFHTDAAQAVGKVPLDVNKMNIDLMSISGHKIYGPKGVGALYVRRRPRVRLE
AQMSGGGQERGMRSGTLPTPLVVGLGKACAIADDEMEMDIAHVARLSLRLLNRINQNLQHVIRNGDSKNSYPGCINLSFA
YVEGESLLMALKDVALSSGSACTSASLEPSYVLRAIGADEDLAHSSIRFGIGRFTTEEEVDYTADLCIKHVNRLRNMSPL
WEMVQEGIDLKTIQWSHN
>KNE58442_Allomyces_macrogynus
MLKSVLLRSLRCASAPAAPRQTATAAAMVAHRTHATAAAGPRVGSPMGDPAMTHEELRPPQSAGFDVSARPQGSPDALAT
NAGKPIYLDYQATTPTDTRVVAKMLPYFSTMFGNPHSRTHAYGWESEEAVETARAQVAHLIGADAKEVVFTSGATESNNV
ALKGVARFYRKGRGKTHVITTQTEHKCVLDSCRYLQEDGFDVTYLPVQKDGRVRLEDVEAAIRPETSIVSVMMVNNEIGV
IQPIAEIGALCRNHKVFFHTDAAQAVGKIPIDVNAMNIDLLSISGHKVYGPKGIGALYVRRRPRVRLEPLISGGGQERGL
RSGTVPTPLVVGLGEACRLAEAEMAHDRAHVERLSQRLIDGITSQLTHVARNGSAEHTYPGCVNLSFAFVEGESLLMALK
DVALSSGSACTSASLEPSYVLRALGAEDDMAHSSIRFGIGRFTTEAEVDAVVEKVVGAVTKLRDMSPLWEMVQEGIDLKS
IQWSGH
>XP_006680945_Batrachochytrium_dendrobatidis
MRQSAFKQLTASVRTARIQRTGYFSQRLGFSTNALQCSSVMSALRIASCQYQKKQWLHSTNCADQSAPNSNISAPGVGIS
DAKATSTSTTVSPRPIYLDVQATTPMDPRVLAKMMPYFTEMYGNPHSRTHQFGWESEAAVEAGRAEIASLVGADPKEIIF
TSGATESNNLAIKGVARFYKSKKRHIITTQTEHKCVLDSCRVLGEEGFDITFLPVQTNGLVDLKVLEAAIRPDTALVSVM
TVNNEIGVIQPIKEIGRICREHKVFFHTDAAQAVGKIPIDVNEMNIDLMSISGHKIYGPKGIGALYVRRRPRVRLEPLIS
GGGQERGLRSGTVPTPLVAGFGEACRLAKLEMESDSKRIKKMSDRLINTLTSKIPNVIRNGDPDSTYPGCVNLSFAYVEG
ESLLMALKAIALSSGSACTSASLEPSYVLRALGADDEMAHSSIRFGIGRFTTDEEVDFAINEVLQHVERLREMSPLWEMV
QEGVDLKSINWSQH
>XP_004687293_Condylura_cristata
MLLRAAWRRAAAAVPAAPGLRSAAPTRGLRLRVVDHAPQSAAPSDTATAPEEPVLRPLYMDVQATTPLDPRVLDAMLPYL
VNCYGNPHSRTHAYGWESEAAMERARQQVASLIGADPREIIFTSGATESNNIAIKGVARFYRSRKKHLVTTQTEHKCVLD
SCRSLEAEGFRVTYLPVKKSGIIDLEELEAAIQPDTSLVSVMTVNNEIGVKQPIAEIGRICSSRKVYFHTDAAQAVGKIP
LDVNDMKIDLMSISGHKLYGPKGVGAIYIRRRPRVRVEALQSGGGQERGMRSGTVPTPLVVGLGAACEVAQQEMEYDHKR
ISKLAKQLTQKIMKSLPDVVMNGDPEHHYPGCINLSFAYVEGESLLMALKDVALSSGSACTSASLEPSYVLRAIGTDEDL
AHSSIRFGIGRFTTEEEVDYTAEKCIQHVKRLREMSPLWEMVQDGIDLKSIKWTQH
>XP_001381508_Monodelphis_domestica
MQWPAVWRAAFRVVSPSPARRELRLRGLDRSPHPSDVAPPTEEIVLRPLYMDVQATTPLDPRVLDAMLPYLINYYGNPHS
RTHAYGWESEAAVEHARQQVASLIGADPREIIFTSGATESNNLAIKGVARFYKLRKKHVITTQTEHKCVLDSCRSLEAEG
FQVTYLPVQKSGIIDLKELEAAIQPDTSLVSIMTVNNEIGVKQPIADIGRICNSRKVYFHTDAAQAIGKIPLNVNDMKID
LMSISGHKLYGPKGVGAIYIRRRPRVRVEALQSGGGQERGMRSGTVPTPLVVGLGAACEVAQEEMENDHKRISMLAERLV
EKIMSNLPDVVMNGDPQQHYPGCINLSFAYVEGESLLMALKDVALSSGSACTSASLEPSYVLRAIGTDEDLAHSSIRFGI
GRFTTEEEVDYTAEKCIHHVKRLREMSPLWEMVQDGIDLKTIKWTQH
>XP_020013593_Castor_canadensis
MLLRAAWRRAASSAMAAPGLRPAVPTRGLRLRDLTPQTAVPSNTAAAVQEAESVLRPLYMDVQATTPLDPRVLDAMLPYL
INYYGNPHSRTHAYGWESEAAMEHAREQVASLIGADPREIIFTSGATESNNIAIKGVARFYKSRKKHVITTQTEHKCVLD
SCRSLEAEGFQVTYLPVQKTGIIDLKELEAVIRPDTCLVSVMTVNNEIGVKQPIAEIGQICSSRKVYFHTDAAQAVGKIP
LDVNNMKIDLMSISGHKIYGPKGVGAIYIRRRPRVRVEALQSGGGQERGMRSGTVPTPLVVGLGAACEVAQQEMEYDHKR
ISKLSERLIQNIMKSLPDVVMNGDPEQHYPGCINLSFAYVEGESLLMALKDVALSSGSACTSASLEPSYVLRAIGTDEDL
AHSSIRFGIGRFTTEEEVDYTVEKCIQHVKRLREMSPLWEMVQDGIDLKSIKWTQH
>XP_020013594_Castor_canadensis
MLLRAAWRRAASSAMAAPGLRPAVPTRGLRLRVVDLTPQTAVPSNTAAAVQEAESVLRPLYMDVQATTPLDPRVLDAMLP
YLINYYGNPHSRTHAYGWESEAAMEHAREQVASLIGADPREIIFTSGATESNNIAIKGVARFYKSRKKHVITTQTEHKCV
LDSCRSLEAEGFQVTYLPVQKTGIIDLKELEAVIRPDTCLVSVMTVNNEIGVKQPIAEIGQICSSRKVYFHTDAAQAVGK
IPLDVNNMKIDLMSISGHKIYGPKGVGAIYIRRRPRVRVEALQSGGGQERGMRSGTVPTPLVVGLGAACEVAQQEMEYDH
KRISKLSERLIQNIMKSLPDVVMNGDPEQHYPGCINLSFAYVEGESLLMALKDVALSSGSACTSASLEPSYVLRAIGTDE
DLAHSSIRFGIGRFTTEEEVDYTVEKCIQHVKRLREMSPLWEMVQDGIDLKSIKWTQH
>EGW02782_Cricetulus_griseus
MLRATWRRAALAAAAAARPGFTAPTRGLRLRVVDHAIHSAVPSETVLRPLYMDVQATTPLDPRVLDAMLPYLVNYYGNPH
SRTHAYGWESEAAMEHARQQVASLIGADPREIIFTSGATESNNIAIKGVARFYKSRKKHVVTTQTEHKCVLDSCRSLEAE
GFRVTYLPVQKSGIIDLKELEAAIQPDTSLVSVMTVNNEIGVKQPIAEIGQICSSRKVYFHTDAAQAVGKIPLDVNDMKI
DLMSISGHKLYGPKGVGAIYIRRRPRVRVEALQSGGGQERGMRSGTVPTPLVVGLGAACEVAQQEMEYDHKRISKLAERL
IQKIMNSLPDVVMNGDPKQHYPGCINLSFAYVEGESLLMALKDVALSSGSACTSASLEPSYVLRAIGTDEDLAHSSIRFG
IGRFTTEEEVDYTVEKCIHHVKRLREMSPLWEMVQDGIDLKSIKWTQH
>XP_003501193_Cricetulus_griseus
MVGSTAGSMLRATWRRAALAAAAAARPGFTAPTRGLRLRVVDHAIHSAVPSETVLRPLYMDVQATTPLDPRVLDAMLPYL
VNYYGNPHSRTHAYGWESEAAMEHARQQVASLIGADPREIIFTSGATESNNIAIKGVARFYKSRKKHVVTTQTEHKCVLD
SCRSLEAEGFRVTYLPVQKSGIIDLKELEAAIQPDTSLVSVMTVNNEIGVKQPIAEIGQICSSRKVYFHTDAAQAVGKIP
LDVNDMKIDLMSISGHKLYGPKGVGAIYIRRRPRVRVEALQSGGGQERGMRSGTVPTPLVVGLGAACEVAQQEMEYDHKR
ISKLAERLIQKIMNSLPDVVMNGDPKQHYPGCINLSFAYVEGESLLMALKDVALSSGSACTSASLEPSYVLRAIGTDEDL
AHSSIRFGIGRFTTEEEVDYTVEKCIHHVKRLREMSPLWEMVQDGIDLKSIKWTQH
>XP_019827900_Bos_indicus
MLLRTAWRRVATAAPAAPGPRAKPSIRGLRLRGIDLTPQSAVASDAAIALEAESVLRPLYMDVQATTPLDPRVLDAMLPY
LVNYYGNPHSRTHAYGWESEAAMECARQQVASLIGADPREIIFTSGATESNNIAIKGVARFYRSRKKHLITTQTEHKCVL
DSCRSLEAEGFKVTYLPVKKSGIIDLKELEAAIQPDTSLVSVMTVNNEIGVKQPIKEIGQICSSRKVYFHTDAAQAVGKI
PLDVNDMKIDLMSISGHKIYGPKGVGAIYIRRRPRVRVEALQSGGGQERGMRSGTVPTPLVVGLGAACEVAQQEMEYDHK
RISKLAERLIQKIMKSLPDVVMNGDPEHHYPGCINLSFAYVEGESLLMALKDVALSSGSACTSASLEPSYVLRAIGTDED
LAHSSIRFGIGRFTTEEEVDYTVEKCIHHVKRLREMSPLWEMVQDGIDLKSIKWTQH
>ELR53297_Bos_mutus
AGGSATGTMLLRTAWRRVATAAPAAPGPRAKPPIRGLRLRGIDLTPQSAVASDAAIALEAESVLRPLYMDVQATTPLDPR
VLDAMLPYLVNYYGNPHSRTHAYGWESEAAMECARQQVASLIGADPREIIFTSGATESNNIAIKGVARFYRSRKKHLITT
QTEHKCVLDSCRSLEAEGFKVTYLPVKKSGIIDLKELEAAIQPDTSLVSVMTVNNEIGVKQPIKEIGQICSSRKVYFHTD
AAQAVGKIPLDVNDMKIDLMSISGHKIYGPKGVGAIYIRRRPRVRVEALQSGGGQERGMRSGTVPTPLVVGLGAACEVAQ
QEMEYDHKRISKLAERLIRKIMKSLPDVVMNGDPEHHYPGCINLSFAYVEGESLLMALKDVALSSGSACTSASLEPSYVL
RAIGTDEDLAHSSIRFGIGRFTTEEEVDYTVEKCIHHVKRLREMSPLWEMVQDGIDLKSIKWTQH
>XP_005900097_Bos_mutus
MLLRTAWRRVATAAPAAPGPRAKPPIRGLRLRGIDLTPQSAVASDAAIALEAESVLRPLYMDVQATTPLDPRVLDAMLPY
LVNYYGNPHSRTHAYGWESEAAMECARQQVASLIGADPREIIFTSGATESNNIAIKGVARFYRSRKKHLITTQTEHKCVL
DSCRSLEAEGFKVTYLPVKKSGIIDLKELEAAIQPDTSLVSVMTVNNEIGVKQPIKEIGQICSSRKVYFHTDAAQAVGKI
PLDVNDMKIDLMSISGHKIYGPKGVGAIYIRRRPRVRVEALQSGGGQERGMRSGTVPTPLVVGLGAACEVAQQEMEYDHK
RISKLAERLIRKIMKSLPDVVMNGDPEHHYPGCINLSFAYVEGESLLMALKDVALSSGSACTSASLEPSYVLRAIGTDED
LAHSSIRFGIGRFTTEEEVDYTVEKCIHHVKRLREMSPLWEMVQDGIDLKSIKWTQH
>XP_010853212_Bison_bison
PLKEILPTVSTFLLRGFALSEISSLQRRNLNVVSAPYPKNPVSLPYLFFYSLLNFSDVLFPFALRFAQHRLNLCHLRPAF
PFCCLGCPVCRVGSSLTWPLRSIFLSGIDLTPQSAVASDAAIALEAESVLRPLYMDVQATTPLDPRVLDAMLPYLVNYYG
NPHSRTHAYGWESEAAMECARQQVASLIGADPREIIFTSGATESNNIAIKGVARFYRSRKKHLITTQTEHKCVLDSCRSL
EAEGFKVTYLPVKKSGIIDLKELEAAIQPDTSLVSVMTVNNEIGVKQPIKEIGQICSSRKVYFHTDAAQAVGKIPLDVND
MKIDLMSISGHKIYGPKGVGAIYIRRRPRVRVEALQSGGGQERGMRSGTVPTPLVVGLGAACEVAQQEMEYDHKRISKLA
ERLIQKIMKSLPDVVMNGDPEHHYPGCINLSFAYVEGESLLMALKDVALSSGSACTSASLEPSYVLRAIGTDEDLAHSSI
RFGIGRFTTEEEVDYTVEKCIHHVKRLREMSPLWEMVQDGIDLKSIKWTQH
