# Supplementary material for: Genome and Evolutionary Analysis of Nosema ceranae: A Microsporidian Parasite of Honey Bees
Source: Front Microbiol. 2021 Jun 2;12:645353. doi: 10.3389/fmicb.2021.645353 (PMC8206274; doi:10.3389/fmicb.2021.645353)
Supplement: Supplementary File 1 — Additional results. [file Data_Sheet_1.ZIP › S11 ATP_seed.fas]

>AGE96474.1 ADP/ATP carrier protein [Encephalitozoon cuniculi]
MSENREIDATDRRDKTFDKEKLRPHVYSSVAGGMRSTSGDTKAVLLFSLLFALLSYIDAFLYVLGDMVMM
NTQMPSSILFIKSVLVLPMTFFFIVIVQKGLRYLSQPRMLEVILIISSVFFLLFGFVIWPYCKRLQPDFF
WSRDIFSDGKMKTRHLDFFFPIFLVFSEWASTMLYLVAELWGSLIISFMFFSRAIHQCTEAQVKKFLPTI
SLISAVVFLSSGLLTKSLNSRRDALPYHEKERLFSQVFIVTSALTVMSAITSFFTDRALAKDDPRHKGKK
EHKVRKIGFAGSLKMMQKSRFLRAMTESVVAASVCSNIFEAIYRGGIVLGAVQSSTSKSSYMNRLNAMAQ
IITSIFLLVMFFKPATHLIERRGWFPVAITAPIVAIITLVLFFPMVFFNNITEGDLIASGEEYVGSFVLE
NYTGMFLTTIIRISKYCFFDVAKEAASIRVSPVHRHSFRGIHDGLGINIGKTIGSVYCTLVTVVFDVRDV
RNVVSVSTVFVGVFCVIWIRSILHINKKYKESIERNDFINVELAEG

>AGE96267.1 ATP/ADP carrier protein [Encephalitozoon cuniculi]
MSTFQLSASSKDSYLFRTEEELEEEVYGKTGFFKHIRVARNEWPRVLYLSLLFGVITMVHTIMGNLREMV
LMGRQDPMSMFFIKSIFLPPCSLLFIWAIQLGLSLFTPSKMFDITLILFSGCYILFGLVVWPLKGYIQKD
FYWSRDIFGDGKMESLRIHFLYPVFLVFNEWTSSFLFLCSEMWGALVVSYFFNIFANEVSTRRQSQRYIS
VYNISNAISIFLSAVLTLVFNKWRDGVAFETKELGFRILILVLGSTVIGILALKKYMEREILPAPVFLIR
EVEKTSTERRKLKLDEARQTLSRSKLLIAISLNVLLYGVTSTLVEATFKSGIAAGARYTNNSKETFANFY
NGLEQIIIAISLLVVINTPYSALVKKGGWKYLASLPIVIAMFSLFSVFLIAFYNVGADSGGNVLFGSLFK
NRMPTFILENTLGLVTNASMKIGKYLGADVSKEAISMQIDPLYRAKYKAVYDGLCGKLGKSLGSIICTVM
TGLWDITDIRRVSSVSGILIVIIIAMWYFILKYLSRQFQAAVEANTYIELDEF

>AGE96266.1 ADP/ATP carrier protein [Encephalitozoon cuniculi]
MSEIGSSVPVNENRPLLTEDEVEAQANSSTVWPLSRIRVARCEWKLWGSLAFIFGASAYIYSFSRVMKDS
FVLSRQLPIAISFLKTCFVLPISVIVTGIVQKLLVTRTISKVFDYTLIAFSFLYLLIGMVLLPFAEKIQP
GLYFSRDIFADDKMAYKGFEFLFAIFLIFNEWTTSFVYVCAELFGSLVVQFMFLAFANEALTIRQSTRMM
PLFYVISNILLLLSSESTSFYSKKVREWDYKKTCLITNSFFAVFGAMIAVTYLVKKYAENTILKKQLFIR
TEGVAKKKGRKSSAGFSESMKLMAQSKFLVAMVMNALFYYAGTNLIESSWKNGISVAADANNMEKRAYSA
SIVSGEQRVVGALVAIILLTPISTLVQTHGWITMAIVPPLVTLVSSLVIFGSAFFNYSNYPEGKTSVILS
SLVKGYKPNFYLECNIGIYCVSGMKIAKYAFYDISKEAISLQIDPLYRPRLKAVYDGLCGKLGKSIGSLY
AMFWSVMGYNDVRAAAPITLGMWLIISPIWIYSVIYLNRKYNQSIQTSSPIDLDLFSGKKDLE
KE

>AGE95034.1 ADP/ATP carrier protein 1 [Encephalitozoon cuniculi]
MNEVENNNHSFPREDIPTEDEIEEEANSRQGILRYFRVARAEYTKFALLGLMFGIIGFIYSFMRILKDMF
VMVRQEPTTILFIKIFYILPVSMALVFLIQYMLGTKTVSRIFSIFCGGFASLFFLCGAVFLIEEQVSPSK
FLFRDMFIDGKMSSRSLNVFKSMFLTLNEPLATIVFISAEMWGSLVLSYLFLSFLNESCTIRQFSRFIPP
LIIITNVSLFLSATVAGAFFKLREKLAFQQNQVLLSGIFIFQGFLVVLVIFLKIYLERVTMKRPLFIVSS
GSRRKKAKANVSFSEGLEIMSQSKLLLAMSLIVLFFNISYNMVESTFKVGVKVAAEYFNEEKGKYSGKFN
RIDQYMTSVVVICLNLSPFSSYVETRGFLLVGLITPIVTLMAIVLFLGSALYNTSMEESGLGIVNGLFPG
GKPLYVLENYFGVIFMSLLKITKYSAFDICKEKLGMRINPTYRARFKSVYDGIFGKLGKSIGSIYGLLMF
EALDTEDLRKATPITAGIIFIFIVMWVKAIIYLSRSYESAVQHNRDVDIDMTEKAKKSLETPEEPKVVD

>KMV65660.1 ATP/ADP translocase [Encephalitozoon cuniculi EcunIII-L]
MNEVENNNHSFPREDIPTEDEIEEEANSRQGILRYFRVARAEYTKFALLGLMFGIIGFIYSFMRILKDMF
VMVRQEPTTILFIKIFYILPVSMALVFLIQYMLGTKTVSRIFSIFCGGFASLFFLCGAVFLIEEQVSPSK
FLFRDMFIDGKMSSRSLNVFKSMFLTLNEPLATIVFISAEMWGSLVLSYLFLSFLNESCTIRQFSRFIPP
LIIITNVSLFLSATVAGAFFKLREKLAFQQNQVLLSGIFIFQGFLVVLVIFLKIYLERVTMKRPLFIVSS
GSRRKKAKANVSFSEGLEIMSQSKLLFAMSLIVLFFNISYNMVESTFKVGVKVAAEYFNEEKGKYSGKFN
RIDQYMTSVVVICLNLSPFSSYVETRGFLLVGLITPIVTLMAIVLFLGSALYNTSMEESGLGIVNGLFPG
GKPLYVLENYFGVIFMSLLKITKYSAFDICKEKLGMRINPTYRARFKSVYDGIFGKLGKSIGSIYGLLMF
EALDTEDLRKATPITAGIIFIFIVMWVKAIIYLSRSYESAVQHNRDVDIDMTEKAKKSLETPEEPKVVD

>KMV65205.1 ATP/ADP translocase [Encephalitozoon cuniculi EcunIII-L]
MSEIGSSVPVNENRPLLTEDEVEAQANSSTVWPLSRIRVARCEWKLWGSLAFIFGASAYIYSFSRVMKDS
FVLSRQLPIAISFLKTCFVLPISVIVTGIVQKLLVTRTISKVFDYTLIAFSFLYLLIGMVLLPFAEKIQP
GLYFSRDIFADDKMAYKGFEFLFAIFLIFNEWTTSFVYVCAELFGSLVVQFMFLAFANEALTIRQSTRMM
PLFYVISNILLLLSSESTSFYSKKVREWDYKKTCLITNSFFAVFGAMIAVTYLVKKYAENTILKKQIFIR
TEGVAKKKGRKSSAGFSESMKLMAQSKFLVAMVMNALFYYAGTNLIESSWKNGISVAADANNMEKRAYSA
SIVSGEQRVVGALVAIILLTPISTLVQTHGWITMAIVPPLVTLVSSLVIFGSAFFNYSNYPEGKTSVILS
SLVKGYKPNFYLECNIGIYCVSGMKIAKYAFYDISKEAISLQIDPLYRPRLKAVYDGLCGKLGKSIGSLY
AMFWSVMGYNDVRAAAPITLGMWLIISPIWIYSVIYLNRKYNQSIQTSSPIDLDLFSGKKDLE

>KMV65203.1 ATP/ADP translocase [Encephalitozoon cuniculi EcunIII-L]
MSTFQLSASSKDSYLFRTEEELEEEVYGKTGFFKHIRVARNEWPRVLYLSLLFGVITMVHTIMGNLREMV
LMGRQDPMSMFFIKSIFLPPCSLLFIWAIQLGLSLFTPSKMFDITLILFSGCYILFGLVVWPLKGYIQKD
FYWSRDIFGDGKMESLRIHFLYPVFLVFNEWTSSFLFLCSEMWGALVVSYFFNIFANEVSTRRQSQRYIS
VYNISNAISIFLSAVLTLVFNKWRDGVAFETKELGFRILILVLGSTVIGILALKKYMEREILPAPVFLIR
EVEKTSTERRKLKLDEARQTLSRSKLLIAISLNVLLYGVTSTLVEATFKSGIAAGARYTNNSKETFANFY
NGLEQIIIAISLLVVINTPYSALVKKGGWKYLASLPIVIAMFSLFSVFLIAFYNVGADSGGNVLFGSLFK
NRMPTFILENTLGLVTNASMKIGKYLGADVSKEAISMQIDPLYRAKYKAVYDGLCGKLGKSLGSIICTVM
TGLWDITDIRRVSSVSGILIVIIIAMWYFILKYLSRQFQAAVEANTYIELDEF

>KMV65193.1 ATP/ADP translocase [Encephalitozoon cuniculi EcunIII-L]
MSENREIDATDRRDKTFDKEKLRPHVYSSVAGGMRSTSGDTKAVLLFSLLFALLSYIDAFLYVLGDMVMM
NTQMPSSILFIKSVLVLPMTFFFIVIVQKGLRYLSQPRMLEVILIISSVFFLLFGFVIWPYCKRLQPDFF
WSRDIFSDGKMKTRHLDFFFPIFLVFSEWASTMLYLVAELWGSLIISFMFFSRAIHQCTEAQVKKFLPTI
SLISAVVFLSSGLLTKSLNSRRDALPYHEKERLFSQVFIVTSALTVMSAITSFFTDRALAKDDPRHKGKK
EHKVRKIGFAGSLKMMQKSRFLRAMTESVVAASVCSNIFEAIYRGGIVLGAVQSSTSKSSYMNRLNAMAQ
IITSIFLLVMFFKPATHLIERRGWFPVAITAPIVAIITLVLFFPMVFFNNITEGDLIASGEEYVGSFVLE
NYTGMFLTTIIRISKYCFFDVAKEAASIRVSPVHRHSFRGIHDGLGINIGKTIGSVYCTLVTVVFDVRDV
RNVVSVSTVFVGVFCVIWIRSILHINKKYKESIERNDFINVELAEG

>sp|Q8SUG7.1|NTT4_ENCCU RecName: Full=ADP,ATP carrier protein 4; AltName: Full=ADP/ATP translocase 4; AltName: Full=Nucleotide transporter 4
MSENREIDATDRRDKTFDKEKLRPHVYSSVAGGMRSTSGDTKAVLLFSLLFALLSYIDAFLYVLGDMVMM
NTQMPSSILFIKSVLVLPMTFFFIVIVQKGLRYLSQPRMLEVILIISSVFFLLFGFVIWPYCKRLQPDFF
WSRDIFSDGKMKTRHLDFFFPIFLVFSEWASTMLYLVAELWGSLIISFMFFSRAIHQCTEAQVKKFLPTI
SLISAVVFLSSGLLTKSLNSRRDALPYHEKERLFSQVFIVTSALTVMSAITSFFTDRALAKDDPRHKGKK
EHKVRKIGFAGSLKMMQKSRFLRAMTESVVAASVCSNIFEAIYRGGIVLGAVQSSTSKSSYMNRLNAMAQ
IITSIFLLVMFFKPATHLIERRGWFPVAITAPIVAIITLVLFFPMVFFNNITEGDLIASGEEYVGSFVLE
NYTGMFLTTIIRISKYCFFDVAKEAASIRVSPVHRHSFRGIHDGLGINIGKTIGSVYCTLVTVVFDVRDV
RNVVSVSTVFVGVFCVIWIRSILHINKKYKESIERNDFINVELAEG

>sp|Q8SUG0.1|NTT3_ENCCU RecName: Full=ADP,ATP carrier protein 3; AltName: Full=ADP/ATP translocase 3; AltName: Full=Nucleotide transporter 3
MSTFQLSASSKDSYLFRTEEELEEEVYGKTGFFKHIRVARNEWPRVLYLSLLFGVITMVHTIMGNLREMV
LMGRQDPMSMFFIKSIFLPPCSLLFIWAIQLGLSLFTPSKMFDITLILFSGCYILFGLVVWPLKGYIQKD
FYWSRDIFGDGKMESLRIHFLYPVFLVFNEWTSSFLFLCSEMWGALVVSYFFNIFANEVSTRRQSQRYIS
VYNISNAISIFLSAVLTLVFNKWRDGVAFETKELGFRILILVLGSTVIGILALKKYMEREILPAPVFLIR
EVEKTSTERRKLKLDEARQTLSRSKLLIAISLNVLLYGVTSTLVEATFKSGIAAGARYTNNSKETFANFY
NGLEQIIIAISLLVVINTPYSALVKKGGWKYLASLPIVIAMFSLFSVFLIAFYNVGADSGGNVLFGSLFK
NRMPTFILENTLGLVTNASMKIGKYLGADVSKEAISMQIDPLYRAKYKAVYDGLCGKLGKSLGSIICTVM
TGLWDITDIRRVSSVSGILIVIIIAMWYFILKYLSRQFQAAVEANTYIELDEF

>sp|Q8SUF9.1|NTT2_ENCCU RecName: Full=ADP,ATP carrier protein 2; AltName: Full=ADP/ATP translocase 2; AltName: Full=Nucleotide transporter 2
MSEIGSSVPVNENRPLLTEDEVEAQANSSTVWPLSRIRVARCEWKLWGSLAFIFGASAYIYSFSRVMKDS
FVLSRQLPIAISFLKTCFVLPISVIVTGIVQKLLVTRTISKVFDYTLIAFSFLYLLIGMVLLPFAEKIQP
GLYFSRDIFADDKMAYKGFEFLFAIFLIFNEWTTSFVYVCAELFGSLVVQFMFLAFANEALTIRQSTRMM
PLFYVISNILLLLSSESTSFYSKKVREWDYKKTCLITNSFFAVFGAMIAVTYLVKKYAENTILKKQLFIR
TEGVAKKKGRKSSAGFSESMKLMAQSKFLVAMVMNALFYYAGTNLIESSWKNGISVAADANNMEKRAYSA
SIVSGEQRVVGALVAIILLTPISTLVQTHGWITMAIVPPLVTLVSSLVIFGSAFFNYSNYPEGKTSVILS
SLVKGYKPNFYLECNIGIYCVSGMKIAKYAFYDISKEAISLQIDPLYRPRLKAVYDGLCGKLGKSIGSLY
AMFWSVMGYNDVRAAAPITLGMWLIISPIWIYSVIYLNRKYNQSIQTSSPIDLDLFSGKKDLE

>CAD25773.1 similarity to ADP/ATP CARRIER PROTEIN [Encephalitozoon cuniculi GB-M1]
MSEIGSSVPVNENRPLLTEDEVEAQANSSTVWPLSRIRVARCEWKLWGSLAFIFGASAYIYSFSRVMKDS
FVLSRQLPIAISFLKTCFVLPISVIVTGIVQKLLVTRTISKVFDYTLIAFSFLYLLIGMVLLPFAEKIQP
GLYFSRDIFADDKMAYKGFEFLFAIFLIFNEWTTSFVYVCAELFGSLVVQFMFLAFANEALTIRQSTRMM
PLFYVISNILLLLSSESTSFYSKKVREWDYKKTCLITNSFFAVFGAMIAVTYLVKKYAENTILKKQLFIR
TEGVAKKKGRKSSAGFSESMKLMAQSKFLVAMVMNALFYYAGTNLIESSWKNGISVAADANNMEKRAYSA
SIVSGEQRVVGALVAIILLTPISTLVQTHGWITMAIVPPLVTLVSSLVIFGSAFFNYSNYPEGKTSVILS
SLVKGYKPNFYLECNIGIYCVSGMKIAKYAFYDISKEAISLQIDPLYRPRLKAVYDGLCGKLGKSIGSLY
AMFWSVMGYNDVRAAAPITLGMWLIISPIWIYSVIYLNRKYNQSIQTSSPIDLDLFSGKKDLE

>CAD25771.1 similarity to ATP/ADP CARRIER PROTEIN [Encephalitozoon cuniculi GB-M1]
MSTFQLSASSKDSYLFRTEEELEEEVYGKTGFFKHIRVARNEWPRVLYLSLLFGVITMVHTIMGNLREMV
LMGRQDPMSMFFIKSIFLPPCSLLFIWAIQLGLSLFTPSKMFDITLILFSGCYILFGLVVWPLKGYIQKD
FYWSRDIFGDGKMESLRIHFLYPVFLVFNEWTSSFLFLCSEMWGALVVSYFFNIFANEVSTRRQSQRYIS
VYNISNAISIFLSAVLTLVFNKWRDGVAFETKELGFRILILVLGSTVIGILALKKYMEREILPAPVFLIR
EVEKTSTERRKLKLDEARQTLSRSKLLIAISLNVLLYGVTSTLVEATFKSGIAAGARYTNNSKETFANFY
NGLEQIIIAISLLVVINTPYSALVKKGGWKYLASLPIVIAMFSLFSVFLIAFYNVGADSGGNVLFGSLFK
NRMPTFILENTLGLVTNASMKIGKYLGADVSKEAISMQIDPLYRAKYKAVYDGLCGKLGKSLGSIICTVM
TGLWDITDIRRVSSVSGILIVIIIAMWYFILKYLSRQFQAAVEANTYIELDEF

>CAD25761.1 similarity to ADP/ATP CARRIER PROTEIN [Encephalitozoon cuniculi GB-M1]
MSENREIDATDRRDKTFDKEKLRPHVYSSVAGGMRSTSGDTKAVLLFSLLFALLSYIDAFLYVLGDMVMM
NTQMPSSILFIKSVLVLPMTFFFIVIVQKGLRYLSQPRMLEVILIISSVFFLLFGFVIWPYCKRLQPDFF
WSRDIFSDGKMKTRHLDFFFPIFLVFSEWASTMLYLVAELWGSLIISFMFFSRAIHQCTEAQVKKFLPTI
SLISAVVFLSSGLLTKSLNSRRDALPYHEKERLFSQVFIVTSALTVMSAITSFFTDRALAKDDPRHKGKK
EHKVRKIGFAGSLKMMQKSRFLRAMTESVVAASVCSNIFEAIYRGGIVLGAVQSSTSKSSYMNRLNAMAQ
IITSIFLLVMFFKPATHLIERRGWFPVAITAPIVAIITLVLFFPMVFFNNITEGDLIASGEEYVGSFVLE
NYTGMFLTTIIRISKYCFFDVAKEAASIRVSPVHRHSFRGIHDGLGINIGKTIGSVYCTLVTVVFDVRDV
RNVVSVSTVFVGVFCVIWIRSILHINKKYKESIERNDFINVELAEG


>CAD26436.1 ADP/ATP CARRIER PROTEIN 1 [Encephalitozoon cuniculi GB-M1]
MNEVENNNHSFPREDIPTEDEIEEEANSRQGILRYFRVARAEYTKFALLGLMFGIIGFIYSFMRILKDMF
VMVRQEPTTILFIKIFYILPVSMALVFLIQYMLGTKTVSRIFSIFCGGFASLFFLCGAVFLIEEQVSPSK
FLFRDMFIDGKMSSRSLNVFKSMFLTLNEPLATIVFISAEMWGSLVLSYLFLSFLNESCTIRQFSRFIPP
LIIITNVSLFLSATVAGAFFKLREKLAFQQNQVLLSGIFIFQGFLVVLVIFLKIYLERVTMKRPLFIVSS
GSRRKKAKANVSFSEGLEIMSQSKLLLAMSLIVLFFNISYNMVESTFKVGVKVAAEYFNEEKGKYSGKFN
RIDQYMTSVVVICLNLSPFSSYVETRGFLLVGLITPIVTLMAIVLFLGSALYNTSMEESGLGIVNGLFPG
GKPLYVLENYFGVIFMSLLKITKYSAFDICKEKLGMRINPTYRARFKSVYDGIFGKLGKSIGSIYGLLMF
EALDTEDLRKATPITAGIIFIFIVMWVKAIIYLSRSYESAVQHNRDVDIDMTEKAKKSLETPEEPKVVD

>NP_586169.1 similarity to ADP/ATP CARRIER PROTEIN [Encephalitozoon cuniculi GB-M1]
MSEIGSSVPVNENRPLLTEDEVEAQANSSTVWPLSRIRVARCEWKLWGSLAFIFGASAYIYSFSRVMKDS
FVLSRQLPIAISFLKTCFVLPISVIVTGIVQKLLVTRTISKVFDYTLIAFSFLYLLIGMVLLPFAEKIQP
GLYFSRDIFADDKMAYKGFEFLFAIFLIFNEWTTSFVYVCAELFGSLVVQFMFLAFANEALTIRQSTRMM
PLFYVISNILLLLSSESTSFYSKKVREWDYKKTCLITNSFFAVFGAMIAVTYLVKKYAENTILKKQLFIR
TEGVAKKKGRKSSAGFSESMKLMAQSKFLVAMVMNALFYYAGTNLIESSWKNGISVAADANNMEKRAYSA
SIVSGEQRVVGALVAIILLTPISTLVQTHGWITMAIVPPLVTLVSSLVIFGSAFFNYSNYPEGKTSVILS
SLVKGYKPNFYLECNIGIYCVSGMKIAKYAFYDISKEAISLQIDPLYRPRLKAVYDGLCGKLGKSIGSLY
AMFWSVMGYNDVRAAAPITLGMWLIISPIWIYSVIYLNRKYNQSIQTSSPIDLDLFSGKKDLE

>NP_586167.1 similarity to ATP/ADP CARRIER PROTEIN [Encephalitozoon cuniculi GB-M1]
MSTFQLSASSKDSYLFRTEEELEEEVYGKTGFFKHIRVARNEWPRVLYLSLLFGVITMVHTIMGNLREMV
LMGRQDPMSMFFIKSIFLPPCSLLFIWAIQLGLSLFTPSKMFDITLILFSGCYILFGLVVWPLKGYIQKD
FYWSRDIFGDGKMESLRIHFLYPVFLVFNEWTSSFLFLCSEMWGALVVSYFFNIFANEVSTRRQSQRYIS
VYNISNAISIFLSAVLTLVFNKWRDGVAFETKELGFRILILVLGSTVIGILALKKYMEREILPAPVFLIR
EVEKTSTERRKLKLDEARQTLSRSKLLIAISLNVLLYGVTSTLVEATFKSGIAAGARYTNNSKETFANFY
NGLEQIIIAISLLVVINTPYSALVKKGGWKYLASLPIVIAMFSLFSVFLIAFYNVGADSGGNVLFGSLFK
NRMPTFILENTLGLVTNASMKIGKYLGADVSKEAISMQIDPLYRAKYKAVYDGLCGKLGKSLGSIICTVM
TGLWDITDIRRVSSVSGILIVIIIAMWYFILKYLSRQFQAAVEANTYIELDEF

>NP_586157.1 similarity to ADP/ATP CARRIER PROTEIN [Encephalitozoon cuniculi GB-M1]
MSENREIDATDRRDKTFDKEKLRPHVYSSVAGGMRSTSGDTKAVLLFSLLFALLSYIDAFLYVLGDMVMM
NTQMPSSILFIKSVLVLPMTFFFIVIVQKGLRYLSQPRMLEVILIISSVFFLLFGFVIWPYCKRLQPDFF
WSRDIFSDGKMKTRHLDFFFPIFLVFSEWASTMLYLVAELWGSLIISFMFFSRAIHQCTEAQVKKFLPTI
SLISAVVFLSSGLLTKSLNSRRDALPYHEKERLFSQVFIVTSALTVMSAITSFFTDRALAKDDPRHKGKK
EHKVRKIGFAGSLKMMQKSRFLRAMTESVVAASVCSNIFEAIYRGGIVLGAVQSSTSKSSYMNRLNAMAQ
IITSIFLLVMFFKPATHLIERRGWFPVAITAPIVAIITLVLFFPMVFFNNITEGDLIASGEEYVGSFVLE
NYTGMFLTTIIRISKYCFFDVAKEAASIRVSPVHRHSFRGIHDGLGINIGKTIGSVYCTLVTVVFDVRDV
RNVVSVSTVFVGVFCVIWIRSILHINKKYKESIERNDFINVELAEG

>sp|Q8SQU9.1|VATA_ENCCU RecName: Full=V-type proton ATPase catalytic subunit A; Short=V-ATPase subunit A; AltName: Full=Vacuolar proton pump subunit alpha
MNVVQQTFAELSIGEPEKRVEGRVYSVSGPVVVGCNMIGCAMYELVKVGSEGLAGEIIKIDKDQATIQVY
EDTSGLCVGDTIVRTGLPLCAELGPGLFESIYDGIQRPLREIRESSGGIFIPKGVNIPALDREREYEFVP
AVSAGDYVVGGDVFGKVYENSLIETKILVPPKKSGKVAFIACRGNYTLKDVVMELETGKGKEEMFMYHTW
PVRIPRPIEEKKNATHPLFTGQRILDSLFPCVQGGTTAIPGAFGCGKTVISQSLSKYSNSDAIVYVGCGE
RGNEMSEVLMEFPKLTVGGKDDSIMKRTVLVANTSNMPVAAREASIYTGITISEYLRDQGMNVSMMADST
SRWAEALREISGRLAEMPADSGYPAYLGAKLAFFYERAGSVVCLGSPRRTGSVTIVGAVSPPGGDFSDPV
TSATLGIVQVFWGLDKKLAQRKHFPSINWNLSYSKYFSNLEPYYEEVDPGFIVNRTKCREILQLDDDLSE
IVQLVGKNALSETEKLILDISKLIKEDFLQQNGYSRYDNYCPFTKTRLMLRNIILYFDNSKNAITNYKLS
WSTIRKETEDVFYGLMKMKFVMADKEMEPKLNKLKREIEGVFLKMLG

>EED43842.1 ATP/ADP translocase [Enterocytozoon bieneusi H348]
MVNNNTILKTKEEYIEEINSLQLTYFGNIINIIKPEIKRVILFGTMKLLIGVHFNFCKIFKDTILYNILD
NVNAVYWLQVIIFFVSFKAIKLFNSLFVKYGPNKAIDIFLFISAGFYSIFTIFIFINSYFFNTGTIKAII
NSNVLLIRGLGFIENILIILVNFIMVIYYLMVDILSNLFINIVFFMYMNYNTTPNQFPRYFKIVGLFNGI
SHLITSYIVNNMIIIQSKYFCVSNEKYLYIMIYFCNTVLIMVIYGLKYLLDNEITTNILYKNENEDKGIL
KTKSKTSINFKNIVILLTKSNILYSLVLFSTMCNFVSSGFSLIDKYVYKAYALYCSMEPSANPLGNNIPN
VTNISMYFKSFEMINLFFGTIFLMISPFMNAAWKLFGFLGYGILMILLYAFVTLTSSYWAIYNYPFTNFG
KPVIFNLHFKNLTPNFWMEAIFISVNNFIVKMTKYTFMDAAIEVALSRTNPFQRGIYKTIASGIVPNTVK
LLLSFYGIISNEWFRIKDMRYLLVLSTIIAFIIILFTIKPIFFLSKEIKKAEKTDTYINDSNIYLK
