# Supplementary material for: Genome and Evolutionary Analysis of Nosema ceranae: A Microsporidian Parasite of Honey Bees
Source: Front Microbiol. 2021 Jun 2;12:645353. doi: 10.3389/fmicb.2021.645353 (PMC8206274; doi:10.3389/fmicb.2021.645353)
Supplement: Supplementary File 1 — Additional results. [file Data_Sheet_1.ZIP › S12 Figure10 ptp synteny0322]

>EQB61987.1 hypothetical protein NAPIS_ORF00434 [Nosema apis BRL 01] ptp1
MPPPVTTQVIQPPPVPVRPPATTTQVIMPPPPNATTIIQPPPPTQPYMPPIDTPKQSPPPPPKEETQCTTEVRLDCVPVE
KEEPEPEPPVVNTPVVPVIPVTPATPPQTVVHVTPPPPQTVTVAPPPPQTVTVTSPPPQPVVPVQPAPQPVIPVMPLMPA
QGGNGGSPSGGNGGSSSGGNGGSPSGGNGGSPSGRNGGSSPAVCIPSSYVSNPPTSNHPQQNGNGQGACVAPAHQQPPIH
VAPVQPAPRHVVPVQPIQPAPQPVQPAPQPVQPAPQPSNNTILVPAQQSSGPCESPSNMIDSICDTSKMVPAGSLSSNSG
PSCDVPNNINCLSNLINTVPQATQNDVSECVPPQKPMVDVGVLAPASSDYVKSHQSNCVQ
>EQB61988.1 polar tube protein 2 [Nosema apis BRL 01]_ptp_2
MQDPNHSAMSTLPATAPPLNATKPDNTIPQAPPLIRPNKCCQIRYINGKRICPENTKSPEECMQEAQMKAERRKQELANV
AMEAVKAAAKRPEKPEECIKTVDPKEQQCLVKKLQEKAKKKPKYVVSNNSNEVRIFNGNDLIFIAMRIQSHYAKHEPKKA
IPSTVKNYDNAIMFNEAGDVVATKTKKNKPKPQDCICPTPSEPPVTKEGLLSECFKPTCKTAGILSEIVSNSTVTNVKDD
QKDDKDKDKDDGKSKIKPQDKK
>Nb_ptp1  
MRIRSFKLLSLVAYIKLNSANMACSPGNGTPVVAITQPGGVENCATTSPAPLVYESSNGQNPLNNFTPDCLVNSPGVPVQSYPVIGVPVSGTPGTPGAPGTAGNNYGPTECVPTSGGGSYPPGYFNPPMATTIINPPTYAPPGTPGSPSANNPPAGFHAPPPAGPPAKNEEQCTVTTKLDCEPVSPGVPAVTAPPAGPPIESVGVPPQKVALVTPVASVASVVAVPPSHATGSGVPCIPVSSTGGHPSNLVGGGFPSNAQVTQAPCVPSQAHHPVASVPVTSVPVNAVPMTSAPVTPLGPSYYGSSSLPPSGSHPTAPCGAPQNALSSPCATNNASAGNTYTSSNVGAACSLPNAENCLMKALENVGRPSPQEAASCVTAQKQPMVEIGMMLPVTDAYSNAANNPCVLN*
>Nb_PTP2
MFLSLNRKLFTVASLLTVIRTMASVAPPQGGIMVPNRAQQQMLPAVVDPRKAVCNIQYINGKKIIPANNNNPAECQRDLIERAKMRQAQAIETAARAVQTIEHIKQEPKCVKSVDLRETQCIKTKLLNELKNEPEYTVTGEENKVNVFKKGKKIMLAANIQHHFIKVEKPPSEQFQIVKKAKEAYVFNAIGEVLSTKQTRKRPAPQCICPGKSTPQTAEGTPLINECKQAECKNYDLFVNILSNTTVSEPGPEEKKAKKEESNNKKEEGKENGSNST*
>NbPTP3
MIYTLFVIYISSTFCRIISRSTVENGPPTVPFDEHQAKHVHVRVHGRHRHGNHHGGGQDVHEVQKHHSHHHNGHNYGLEHGKFGNVTYTSGNHHGHHSHHGSHADGHHSQYGSHADGHHVNAQSDASAPLDVLPMKEVRSGDDPALERDLGIQQAMKAFRSSLPVSNKDTNSLLDKAEGILRSAPDGQLDAPVLDSYGNPTGQTYREAAEDAVGYKYPTAVADEEFDSLVRSGVEPGRAKQVADKIEETGFEHEKIKDAVRNEVARGTANRAVAELQDEIQRRKNATKVKERVKVEDELYRQHTLPATGLFDEDVSVLKNMSQIVPPAKIVDYIRDSYDNSIEAGLPPAVARAQADRVGSLITDFNTMLRSGESPETALSHLKDMSDRQSKVDQRRELLQNSSPEVLKILSDKDNLIKEALVKTARDPDCRDRYFDEASQKMKILDAREASFIHDTENNKHIRRPRKMAEDLMDKTNRDNAELVDVAYSHPVVAKDILKQGIANTERVAEKLADHLDAVKFAEKAQNPSAVSALKLLDERKRQDELEKINKRNTENEQKMFKQILKDQEDAEVMQTEEKMAAANKARKILDEGRRAAEQVLKAGGSTDEAAAVRVAAENATARGLEQRESMIEEEIMKRFGGAGDPEKARKMAAHIAIAHSGENAVGKTPEEVIKKEQEAQKKEILRNALYDDIGKEPIEIKSVIPEDRDEYSIDRSVIKFPLKTFIDEEVSNVGEAYVKNKKQSINDEVRNKVTTTNVNSGLNVIETENGFLNLGENSKKIHIDEATAYFKPAAKLKMEKKGIKTDNFRPKTNQGEIRDMPKGETYYEVDLKDADLSLPSPTNPTPDTLVSNGKDVVDVEDVSAIVINKGTLVQTPWNEYSDMIKPKFNPYPNEGEKINQIKKLQKLIADEKRKDTLDRIKVNTITNPDGEKRMIVNTPYGVQEMFEETEGMKRLSHIDPNKNVAISETPTDDNKESIYNAFKNVSPNEAVGKFIEDTFNSAYSSGQAQRFVNPTNAFTGQEDPKKARLMTQKTIDVTEYYINDGKPSSAIKNQLIQNYRALADSLGMTEEDFIQFARKIPDDSLAQMISYNEQSESSRPALVDAPFFKTLQPLANQTSKTKLNDIIKIIFTQISKVTGKTNSTTGTTLEKKIVPNLKAVRSDQVIAGPNGGTSALSQATAPRTGSTVLSKQITRGLPRVPSGTGTSYPVRDPNGINTSEDNERYKVNPYNPYSKSDTSGLEAPGGEIVHNGTRPSPYAIVGVPIVAAVTTPVIRPAVLRTPPAAQSSSSALQGNTALTGAGTPRAGVAGSPGVNPGPTGKAPVSPPAPTPPASSPTASPIAPTASPIAPTGASIGAPGSLGIPSSPLK*
>Nb_PTP4
MWKLIWYILFIRAEEDELEDFINTPIKIFFAAYGSTFLGIDTKTRNLVARNKYIDFGKHNFDPVGKLVKNGDTYEIYYGGSRVCKTGSIISQCESDGGWKLSRANFGYTISKNSSCITKDKVDTVKMKKCTETEDQIFMFKSVSSSADCAVKEAMDTEDKHKINVNIIPVTSSKNDHVKIKKIRDIKSGNEDDKKTDDVRIFENQTVYTSSDKFKVTDFDSV*
>Nb_PTP5
MFYILFLYAYMCSDLDFILYKKVRIRSIPYSNLVLTEKISDFSKNVFYTSDEDHLTSDFNDISRIEKVKDKYKVKIGNFYVCKGQTWRCSKTSSNDKVCIDKNNNEVDCEMCRIKAIEQCEKDIDLWDIERTSLGFVIKYEDSCLTLGHQLKLQSCEDNKHQLFGFEDYEMMSCLLKLSNKSKPENYKDLLDVKKLDKMIKEIKSPALKKALLKKKKKKENFDDFVEKEMPELKDKPKMKRMWGSLWDSNFKRPNFDWNYPEIKFFCSKWF*
>gi|19074274|ref|NP_585780.1| POLAR TUBE PROTEIN PTP2 [Encephalitozoon cuniculi GB-M1]
MLLLLAITAVVSATMVHPSAVVPQPAAPLHVVPPQQQMGMVNGCTSKKLEGAEIMRRNMIECQKRSSEAT
KAMIERANEKAVESFNKEVSKGPSQKDGGQCIEKAVQGTDRCILAGIIDKAVNKRKYRISDVENSTSLYR
GDKLIALIVNVDYGLQPITKPKKKKSKIMANLPQPKREMYFNQIGQLVGARGTFPQENKEDCKPCEGPKK
TVETTSEKCNLGCELKGTSALISKAIQKKEVKDTKEGEKSASQDSDGEGTAEDAEVQQPSADGEGLE
>gi|19074275|ref|NP_585781.1| POLAR TUBE PROTEIN PTP1 [Encephalitozoon cuniculi GB-M1]
MKGISKILSASIALMKLENVYSATALCSNAYGLTPGQQGMAQQPSYVLIPSTPGTIANCASGSQDTYSPS
PAAPTSPVTPGKTSENETSPSAPAEDVGTCKIAVLKHCDAPGTTSGTTPGSGPCETPEQQQPLSVISTTP
AVPVTVESAQSPSVVPVVPVVAHHQAVPGYYNNGTSGIPGQQQILSGTLPPGATLCQGQAMPSTPGQQQI
LSGTLPPGVTLCQGQATPSTPGQQQVLSGTLPPGVTLCQGQATPSTPGQQQVLSGTLLPGATLCQDQGMP
GTSGVPGQQGQSSGQCCAPQIPNPVMPPSMNISGNGYPSSTAYSPNLGSLGSCVDIQKTGGTSCEQKPEK
SATQYAMEACATPTPTVIIGNSEYLVGPGMYNAINSPCNTAVQCC
>ECU11_1440 ECPTP3
MSNEGKTSCGSQNLFLAIGPGIWFSKHCQESVLGKIFKYLVGKCHNCMLLFLLCLYSMVARGDLGSRSSS
HAVHHHHSKEGKNASGMDYGNRSTRNARVKVRLHNHNDDSQDGHHHHKVHRSHGGSIKPHNQKHAKLIRN
MIGTHENDPENLTHEEKDLANMAAHGNLDALDMLYRNGSITPDVAESVGGSIPGGITEPVVIQPAESSPM
EVNEEARVVDTMSPPDYSDPTGVYVSNGVATGRTNEEQAEINVLNRNENPIDDGIAEEAYSSLLSVGHSL
PVAKAVADEIKDANVRKMLRTKRAYDISQPPVNPVYIPQAELARATNSKDVVSDTDRQMFMKKVFEEYIR
QGAPVERANFEAGQAGFLIDEYNENLASGLSPDAAYEKAMSLVDLNYQHATRAAAIAGGGQVAAQNAADR
SLIEETSANEMVKTPSGLRPEVLKKKEEAINSKKLDRAQDLSSYLTKLHIVEPVNRAHQKLSQAAALKDA
ASMEGLDNPVVQEKILTDVAASSAEDLAKAHENLENVKTQLKPGGRKTNALNFLSKVLTEKAIKDVNQRN
EEMQKEAVKAQKEANENSAVKSAEEHLAKAAEQQIINNEGKSVFSKVLESTGDISEAAKAREEAERAMAE
TLRHQREARKAEVMKMLGPMGMNSSVKEAVEHMATAHAGLNVVGSDLNELNKKYEEEVAHQSNIEELLRE
TATSNLEVKEVIPPTTSRVGISEGKIKLPLKGFSNEEPKTEEETIVQSRQRNRRNQVRNKVIGTPVESGL
NVVEMEDGYMHISEAAKALKINKGKVFYPESAKGIMEKQKLDTSLLEHKFNTGERAGLDKGVGYYEADAS
GFTLPLPSPLNPVPTSTMTNEEKSLNIGHAFELEIEDGELIQTPWIEFVKDMRPMVNGRMAHEAEVAAAS
EMKSRVEEEKKAKNLEGITTEVYTNPDGSKFVEVSSPYGVPEIMTMDQAVESLKSVGSSSVGAVSEEAKK
QTPEVPLDMAVTNSVKGSEESFVSSVLSTIQKIGNGKALAKRNAFNGKVDGEKAAIVDEYNKELINEHLS
PSSTVEARVRNSIISKAESYARSMGISTQSFLNMISQLPDSSIKEMISYNEAPPSARKDVAETHFYNQIA
SILPDSKTANTGSVTEMIFNNISTVTHEPNTVGGEILEQMTVPNLKTIEQVETKKTPTGTTQVSVSVPND
PGKIQVLGEVKFKGNPTTTPSSGRRPASNQAVAPANVVPGPMVPSSGRNPLKPGARLPANNGPVSNAPAA
RIPAGQPDHTMRGFSHSFPNNPQAPGIGATPSPAVGYSGKIAR
>ECU07_1090 ECPTP4
MELGLILMFASAFVSAKDRELEEFVEKDIKVFFSSYPAQVLGMEEDQGVLVSHSKYVNPSKYKFVTRARL
VKSGERYVVIFGENNICKEGNSVVKCKEERPWDIDRKEFGYTISTDNKCITKGPDESIEMKPCVNTDDQI
FGFKLADLGGCGSVESLLGSEKPKSTTTNVNIFQPESECLPSVMIKADGDVEKIEENDVHVLHKEGAHTH
VIEEAGHPLYEESAPSKRRVVVSHRTKRSHLPGTRRTYLGHHHFPHHHLPHHYRNRTLFERKPVVF
>ECU07_1080 ECPTP5
MSLALFVGTVLSYPLYLDSLTNKPIRITPVGNKYLSLSEFVRDFGPNPFRTVSALEPGNGYNTRSQINRN
GGVFKVRIGGSWLCRRKKDLTKCTEKADFWSISRGGDGFIISQEGYCLSTGDGDKLGLERCDGKSRSHVF
FFKDMGVEECLDSVDLDARPRTEAEMVKQLKLKKKLRDLGKKDKDAAQKIREKLEEKNNFEKYAEKNLPD
LNGKDDSKEVLKKLWNFGWRRPRFGTFKFPWFSFPFCKKLW
>Ei_PTP1
MKGISKVLSASIVLMKLKGVYSTTVLCGDSTQGLQGTTQPSYVLVPSAPETIANCGYSPQNMYVPSTPTTMPSTVPGTTGESETPTSPTSSPTEDVGTCKIAVVKHCDAPGTSSTPCEPEQTLAPSQPVAATIATPLVVASVQTPQAAVTILTPKAVSAQPATIISPFNQAPGYYNSAIPGQILTGNVLSPSASSCQVVPGTTGSSTPQQLPGAVSSGTIPCQIVQGTQSSGNTPGQQFLPGIVPVGSLQPDQATSGTPTPSVSQSQSGQQCCCTPPITNPVMPTPMGISSNGYPSSTAYAPTLGQLGPCIDTQKSTSSCEPKEKPVAQYGMEACAAPTPTAVLGNAEYLLSPGMYNSLNSPCNACCQQQC
>Ei_PTP2
MLLLLSAVAFVSATAVQSGVVSQPTTPIPILPGQPMGGMANGCTNKKLDGVEIMRRNMVECQKRNAEATKAMVERANEKAVETFNKEVSKGPQKESGQCIEKAVQGTDRCILAGIIDKAVNKRKYRISDVENSTSLYRGDKLIALIVNVDYGLQPIIKPKKKKSKIMANLPQPKREMYFNQIGQLVGAKGTFPQDNKDECKPCEPKKTVETASERCNLGCELKGTSALISKAIQKKEIKESPKEGDRNTTQEYDGEGSAEDAEGQQPSADGEGLE*
>Ei_PTP4
MEPGLILMFMSIFVSARDRELEEFVEKDIKVFFSSYPTQILGLEEENGLLVSHSKYVNPSKYKFVTRARLVKSGEKYVVIFGENNICKDGNSVVKCKEERPWDIDRKEFGYTISTDNKCITKGPEESIQMKICVNTDDQIFSFKLADLGGCGDIGSLLRNEGRKNMTTNVNIFHPESECPSSIRIKTKGDVNKNIILPIKREKNRNTSFSQQGDVSSYSGDEADFPLYEETLPKEEEVTVTHVLTRNPHSGVKRVHLDHHHSPHHYRSKNLVRRDPIIF*
>Ei_PTP5
MILILVLGMAFSYPLYLDSFTNKPIRILAAEYHLLVSELKRDFGSNPFRAVDELNLTYGHNTRSQINRNGRVFKIRVGDSWLCRKGRDLLKCEDSIDFWEISKSGDGFTVSQEGYCLSTRDENKLVLERCNGRSRSHVFLFEDMGVESCLDSVDLNAKPRTEAEMVQQLKLKKKLENLGRKNRDEVEKIKKNLEDKNDFSKYAKKNLPDLDGKDDVKDVLRKLWDFNWRRPKFGPSSFSMPWFSFPFCKKLW*
>Nn.00g021140.m01.polypeptide NcPTP1
MRNLKILNAALLCVPKILANICAPNQGKPGIMIMNPGQLENCATPNKPLIYNPPAGQQGRPGSDCIVGGGQGGYPSHGGLPSQNGSMPQICTSGNYPGSNMPGGNYPGSNMPGGNYPGGNMPGGQNLIPGQGIPTAPGGQYPMVPGQGILTMPGQYTMVPQQPPQYVPVVPVVPAAPVQSAVPAPAYPPSAPQPPNVTQIIQSTPPPATTIIQPTTPQAPSTNVPAQPTKPPGQETQCTVKQTVDCVPINPEEEVPEVPTTPGETTNPNNPQGNNPPAQTIVHVTPAPTTPPMPPQYSPQPCIPQQVNPPSNNTGASNLPYCIPNNSTGSPSYSQQGTPQGTPNGLPQGPVNAIYVPTVISPPASAPTTDCASPANLINSLCDTAAQQGQSMGYKGGNCDVQSNIECLNKMINSPPQASPYDAMECVTPQKPMVDVGVLVPASDAYLQAHQNVCVQ*
>Nn.00g021150.m01.polypeptide NcPTP2
MTNMRNLSTLCLFMTFYLLRIKAFVGSVPGNNYVIPNGPGQAPNNSDKPAILFPNDPCTTEFINGKKIINNNINKEECQRRAYEKGQQQQHAAINAAVQAMKMVAKLPPKKQECIRTVSNASQECLKNKIKKRSQTKPRYIVASNSNKTVIFDGKKIVFIGLRTQSHYTLRHNKGRPFKVVTDYPFVVVFNEYGEAIASKTPISKKKPYCICPGINDAISQPTREGLLSDCIKQECSGNGIITNILSNATVDVSNDGEGAKSSPENKDKDAEPAK*
>NCER_100083  NcPTP3
MRNILLLLLNLKVFGRILKSNRRGKNNQSDLRGRNIITNSDTIHEDPHHVDFDYRRKRHGHGHRDRGEHHTGTLIHVKKRGSHGHHRKHGGRFSTVEEAVKDDIKKSTGISREEDLPISTKTLAREAGRGNTDAVKQLQNDGVLTEPFASDLIDAQEKSPLTGLTQDQVEQILANTPHTSAPMKYSSMKEVKPGVNPALDKTLKAQNFMKWLRSFLPKVNKTSDKILDKANDILSQAPDGDITAPFTDPNGNATGKTYGEEAQSFVQNAVPAVERAIDQLMAAGLTRAEAEEKIATNEPFTPDCELNGTCHPLTKVYDNIEQSLLNSIAPPHLRATNEFEFLVKNGVNPENAAQLAQGVEQSAQNEIQHRMDLADAMKENAKVGFEAANHKALQKEIEDEKNAEKAKMIETMNNEVRKQHTFPWFHPIHLNEEELGYLRQLGNQLTPQDIGRRMYEAFSKAAETGGTHEDALDSAARTGYLLSNFNNELRKGTPPAVATDIINERAKIKDAVEQRRSFVQNNGPEIAHLVAENTKLIQKAAANIANNPETKDDVMQELDNSMKILADKHATTIHEQANSENINKPRKAAADLIDETQIINNKILHIAKKAPIVAKDIMKKGMDNARHTAEVFNNTLEYVNTEEKRHSPIPKSALRLLNEAKKEEQLDQIAKKNAETEKQHREVLLKEHQDADVMATEERLAKNNRARKISEAGIKAAQSVLKTGGTIEEARAAKAAAEKAILQEIESREAQIRQDIMRSLNSGVDSKKAAQIAAHVATAHSGDNAIGKTSEEVLKNELEERKKEALEKALYSDFSNEKMDVLKVIPNDASEININNSVIKFPLKTFVDEKPKDKGEEFVKNRSDVLKNLVRNTVTRNNVNSGLNTIQTNDGFLNAGENSTKLQIQDAVAYIEPSGKLQMESEGIDTSHWKSKHNQGERPDIPNGELYYETEIKDADLILPSPTNKTPSKFLSNANEQLDTNYIDELHIKKGTLHQTPWNEFSDTVKPRLNLYPNEEEKIREANIFKNALAEEKKKEKLDSIRIFSFTNPNGDKHITTVPQYGITETFEENEGMKRLSNIDPDKNIAISETPTESQKEPMINSLENVSEDQIMNTYIENTIAEGRTKNKAGRFVSPTNGFTNEEDAKKAELLQVERFDITKHFIRDGSEASRVKNDLISKTFAYSKALGMEKEDYINLIKRIPDSVIYKMNEYNSDPNKKPTEILDTDFSKSLKQVSSNDISTSNLINYIFNSISKVTGKPNNTSAVILEKHIVPNLKAVENTNTLRVPNRTTQIQTIEPPKPGSTVINEIVTNGPPNIATGPNSSYQYPNPIGPPIRFVDNQVRNPGPNPLTSGQVPFNQTTRASFNTNNPAGNAFGSPSPGINLPNQPRPAGAGANAPNTPQRRLGIASSPQR*
>Nn.00g019220.m01.polypeptide NcPTP4
MIFFILLSIFCEDVELTDFLNKDIKIFFAGYPTTFLGRDNDGSELIAHNKYVNFEKLNFNPKARIIKEGRTFEIFFSGARMCKNGNIIARCSTSGNWTIDRKYFGYSISKDGQCVTKDIDNTVKMKKCVDTDDQIFAFKHVTPDCNPENKFGDQHNVHVNLIQDDVKRYSIQTKKQATGEKNLQKDKNINIEDEFKLEEIAGTFLMDE*
>Nn.00g019230.m01.polypeptide NcPTP5
MWLYFTKIKAYSLDLLLNKKILIRSIPYVNFIIAEDISDFSLNVFHTKNLDHISTGYNKIALLEKDNNKYKIKIGNYYICQNKDEICNYNPPDKKCLDKNFNKIDCDVCRNKTIKACDKQVDLWDIELTSLGYIIKQNDQCLTIGFKLLLDECKESKSQLFGFEDYELMSCVENFNFKKDPQTRKEAIDLIKMNKLAQQLAKNNPKINKKLNDKKKEEAIDEVLKNLIPDIENKPKMKKLWKNLWNYDFKGWSLPKGFKLKMFCSKWW*
